# Supplementary material for: Artificial cysteine-lipases with high activity and altered catalytic mechanism created by laboratory evolution
Source: Nat Commun. 2019 Jul 19;10:3198. doi: 10.1038/s41467-019-11155-3 (PMC6642262; doi:10.1038/s41467-019-11155-3)
Supplement: Supplementary file 4 — Supplementary Data 1 [file 41467_2019_11155_MOESM4_ESM.xlsx]

## Sheet: Supplementary Data 1
	RESP charges for p-nitrophenyl benzoate
	Atom Name	Atom Type	RESP charge
	O1	os	-0.528065
	C1	ca	0.835748
	O2	o	-0.549143
	C2	ca	-0.203
	C3	ca	-0.036429
	C4	ca	-0.179874
	C5	ca	-0.075864
	C6	ca	-0.179874
	C7	ca	-0.036429
	C8	c	0.564058
	C9	ca	-0.370448
	C10	ca	-0.115686
	C11	ca	0.035941
	C12	ca	-0.115686
	C13	ca	-0.370448
	N1	no	0.644216
	O3	o	-0.42932
	O4	o	-0.42932
	H1	ha	0.126832
	H2	ha	0.150773
	H3	ha	0.144911
	H4	ha	0.150773
	H5	ha	0.126832
	H6	ha	0.223235
	H7	ha	0.196281
	H8	ha	0.196281
	H9	ha	0.223235
