# Supplementary material for: Artificial cysteine-lipases with high activity and altered catalytic mechanism created by laboratory evolution
Source: Nat Commun. 2019 Jul 19;10:3198. doi: 10.1038/s41467-019-11155-3 (PMC6642262; doi:10.1038/s41467-019-11155-3)
Supplement: Supplementary file 5 — Supplementary Data 4 [file 41467_2019_11155_MOESM5_ESM.txt]

CRYST1  100.708  100.708  100.708 109.47 109.47 109.47 P 1           1
ATOM      1  N   LEU     1      44.943  70.420  52.870  1.00  0.00           N  
ATOM      2  H1  LEU     1      45.233  70.771  51.968  1.00  0.00           H  
ATOM      3  H2  LEU     1      44.830  71.179  53.526  1.00  0.00           H  
ATOM      4  H3  LEU     1      44.060  69.930  52.860  1.00  0.00           H  
ATOM      5  CA  LEU     1      46.022  69.505  53.294  1.00  0.00           C  
ATOM      6  HA  LEU     1      45.569  68.515  53.254  1.00  0.00           H  
ATOM      7  CB  LEU     1      47.242  69.667  52.358  1.00  0.00           C  
ATOM      8  HB2 LEU     1      46.963  69.457  51.326  1.00  0.00           H  
ATOM      9  HB3 LEU     1      47.612  70.680  52.515  1.00  0.00           H  
ATOM     10  CG  LEU     1      48.384  68.738  52.708  1.00  0.00           C  
ATOM     11  HG  LEU     1      48.460  68.877  53.787  1.00  0.00           H  
ATOM     12  CD1 LEU     1      48.214  67.288  52.387  1.00  0.00           C  
ATOM     13 HD11 LEU     1      49.064  66.732  52.782  1.00  0.00           H  
ATOM     14 HD12 LEU     1      47.300  66.862  52.801  1.00  0.00           H  
ATOM     15 HD13 LEU     1      48.220  67.124  51.310  1.00  0.00           H  
ATOM     16  CD2 LEU     1      49.678  69.230  52.156  1.00  0.00           C  
ATOM     17 HD21 LEU     1      49.765  69.325  51.074  1.00  0.00           H  
ATOM     18 HD22 LEU     1      49.799  70.232  52.568  1.00  0.00           H  
ATOM     19 HD23 LEU     1      50.536  68.632  52.462  1.00  0.00           H  
ATOM     20  C   LEU     1      46.412  69.831  54.767  1.00  0.00           C  
ATOM     21  O   LEU     1      46.702  71.036  55.043  1.00  0.00           O  
ATOM     22  N   PRO     2      46.468  68.902  55.714  1.00  0.00           N  
ATOM     23  CD  PRO     2      46.062  67.504  55.576  1.00  0.00           C  
ATOM     24  HD2 PRO     2      46.826  66.963  55.018  1.00  0.00           H  
ATOM     25  HD3 PRO     2      45.106  67.432  55.057  1.00  0.00           H  
ATOM     26  CG  PRO     2      45.765  67.086  56.980  1.00  0.00           C  
ATOM     27  HG2 PRO     2      46.082  66.066  57.201  1.00  0.00           H  
ATOM     28  HG3 PRO     2      44.725  67.357  57.160  1.00  0.00           H  
ATOM     29  CB  PRO     2      46.671  67.919  57.826  1.00  0.00           C  
ATOM     30  HB2 PRO     2      47.671  67.491  57.888  1.00  0.00           H  
ATOM     31  HB3 PRO     2      46.340  68.059  58.855  1.00  0.00           H  
ATOM     32  CA  PRO     2      46.795  69.274  57.073  1.00  0.00           C  
ATOM     33  HA  PRO     2      46.064  69.973  57.478  1.00  0.00           H  
ATOM     34  C   PRO     2      48.171  69.821  57.316  1.00  0.00           C  
ATOM     35  O   PRO     2      49.038  69.770  56.403  1.00  0.00           O  
ATOM     36  N   SER     3      48.393  70.284  58.552  1.00  0.00           N  
ATOM     37  H   SER     3      47.597  70.073  59.137  1.00  0.00           H  
ATOM     38  CA  SER     3      49.459  71.146  58.898  1.00  0.00           C  
ATOM     39  HA  SER     3      50.328  70.830  58.322  1.00  0.00           H  
ATOM     40  CB  SER     3      49.060  72.576  58.410  1.00  0.00           C  
ATOM     41  HB2 SER     3      48.800  72.562  57.351  1.00  0.00           H  
ATOM     42  HB3 SER     3      48.167  72.830  58.982  1.00  0.00           H  
ATOM     43  OG  SER     3      50.186  73.493  58.758  1.00  0.00           O  
ATOM     44  HG  SER     3      49.866  74.398  58.755  1.00  0.00           H  
ATOM     45  C   SER     3      49.675  71.074  60.474  1.00  0.00           C  
ATOM     46  O   SER     3      48.877  70.416  61.183  1.00  0.00           O  
ATOM     47  N   GLY     4      50.630  71.820  60.966  1.00  0.00           N  
ATOM     48  H   GLY     4      51.196  72.346  60.316  1.00  0.00           H  
ATOM     49  CA  GLY     4      50.963  71.842  62.309  1.00  0.00           C  
ATOM     50  HA2 GLY     4      51.385  72.814  62.566  1.00  0.00           H  
ATOM     51  HA3 GLY     4      50.057  71.729  62.905  1.00  0.00           H  
ATOM     52  C   GLY     4      51.937  70.742  62.763  1.00  0.00           C  
ATOM     53  O   GLY     4      52.645  70.113  61.990  1.00  0.00           O  
ATOM     54  N   SER     5      51.892  70.545  64.073  1.00  0.00           N  
ATOM     55  H   SER     5      51.270  71.084  64.659  1.00  0.00           H  
ATOM     56  CA  SER     5      52.500  69.275  64.686  1.00  0.00           C  
ATOM     57  HA  SER     5      53.406  69.078  64.113  1.00  0.00           H  
ATOM     58  CB  SER     5      52.706  69.496  66.180  1.00  0.00           C  
ATOM     59  HB2 SER     5      53.216  70.447  66.334  1.00  0.00           H  
ATOM     60  HB3 SER     5      51.713  69.562  66.624  1.00  0.00           H  
ATOM     61  OG  SER     5      53.392  68.381  66.669  1.00  0.00           O  
ATOM     62  HG  SER     5      53.136  68.356  67.594  1.00  0.00           H  
ATOM     63  C   SER     5      51.706  68.052  64.382  1.00  0.00           C  
ATOM     64  O   SER     5      50.489  68.021  64.247  1.00  0.00           O  
ATOM     65  N   ASP     6      52.356  66.917  64.292  1.00  0.00           N  
ATOM     66  H   ASP     6      53.342  66.844  64.498  1.00  0.00           H  
ATOM     67  CA  ASP     6      51.780  65.662  63.815  1.00  0.00           C  
ATOM     68  HA  ASP     6      51.239  65.886  62.896  1.00  0.00           H  
ATOM     69  CB  ASP     6      52.761  64.587  63.499  1.00  0.00           C  
ATOM     70  HB2 ASP     6      53.200  64.241  64.435  1.00  0.00           H  
ATOM     71  HB3 ASP     6      52.198  63.703  63.199  1.00  0.00           H  
ATOM     72  CG  ASP     6      53.891  64.882  62.526  1.00  0.00           C  
ATOM     73  OD1 ASP     6      54.189  66.083  62.316  1.00  0.00           O  
ATOM     74  OD2 ASP     6      54.476  63.986  61.950  1.00  0.00           O  
ATOM     75  C   ASP     6      50.769  65.198  64.929  1.00  0.00           C  
ATOM     76  O   ASP     6      51.041  65.289  66.089  1.00  0.00           O  
ATOM     77  N   PRO     7      49.694  64.385  64.708  1.00  0.00           N  
ATOM     78  CD  PRO     7      49.045  64.222  63.366  1.00  0.00           C  
ATOM     79  HD2 PRO     7      49.610  63.543  62.726  1.00  0.00           H  
ATOM     80  HD3 PRO     7      48.858  65.189  62.899  1.00  0.00           H  
ATOM     81  CG  PRO     7      47.666  63.636  63.642  1.00  0.00           C  
ATOM     82  HG2 PRO     7      47.201  63.047  62.852  1.00  0.00           H  
ATOM     83  HG3 PRO     7      47.009  64.445  63.964  1.00  0.00           H  
ATOM     84  CB  PRO     7      47.971  62.811  64.941  1.00  0.00           C  
ATOM     85  HB2 PRO     7      48.308  61.785  64.798  1.00  0.00           H  
ATOM     86  HB3 PRO     7      47.080  62.608  65.537  1.00  0.00           H  
ATOM     87  CA  PRO     7      49.032  63.587  65.692  1.00  0.00           C  
ATOM     88  HA  PRO     7      48.527  64.303  66.339  1.00  0.00           H  
ATOM     89  C   PRO     7      50.007  62.760  66.617  1.00  0.00           C  
ATOM     90  O   PRO     7      50.904  62.100  66.120  1.00  0.00           O  
ATOM     91  N   ALA     8      49.879  62.742  67.902  1.00  0.00           N  
ATOM     92  H   ALA     8      49.177  63.402  68.208  1.00  0.00           H  
ATOM     93  CA  ALA     8      50.343  61.731  68.901  1.00  0.00           C  
ATOM     94  HA  ALA     8      51.410  61.515  68.941  1.00  0.00           H  
ATOM     95  CB  ALA     8      50.108  62.330  70.275  1.00  0.00           C  
ATOM     96  HB1 ALA     8      50.450  61.679  71.080  1.00  0.00           H  
ATOM     97  HB2 ALA     8      50.703  63.232  70.419  1.00  0.00           H  
ATOM     98  HB3 ALA     8      49.060  62.475  70.536  1.00  0.00           H  
ATOM     99  C   ALA     8      49.670  60.355  68.789  1.00  0.00           C  
ATOM    100  O   ALA     8      48.459  60.303  68.522  1.00  0.00           O  
ATOM    101  N   PHE     9      50.443  59.217  68.854  1.00  0.00           N  
ATOM    102  H   PHE     9      51.450  59.289  68.849  1.00  0.00           H  
ATOM    103  CA  PHE     9      49.862  57.815  68.629  1.00  0.00           C  
ATOM    104  HA  PHE     9      49.548  57.703  67.592  1.00  0.00           H  
ATOM    105  CB  PHE     9      51.005  56.892  68.958  1.00  0.00           C  
ATOM    106  HB2 PHE     9      51.155  56.902  70.037  1.00  0.00           H  
ATOM    107  HB3 PHE     9      50.742  55.869  68.689  1.00  0.00           H  
ATOM    108  CG  PHE     9      52.333  57.060  68.213  1.00  0.00           C  
ATOM    109  CD1 PHE     9      52.461  56.766  66.808  1.00  0.00           C  
ATOM    110  HD1 PHE     9      51.591  56.504  66.224  1.00  0.00           H  
ATOM    111  CE1 PHE     9      53.731  56.878  66.153  1.00  0.00           C  
ATOM    112  HE1 PHE     9      53.784  56.716  65.086  1.00  0.00           H  
ATOM    113  CZ  PHE     9      54.903  57.279  66.926  1.00  0.00           C  
ATOM    114  HZ  PHE     9      55.839  57.458  66.419  1.00  0.00           H  
ATOM    115  CE2 PHE     9      54.762  57.528  68.267  1.00  0.00           C  
ATOM    116  HE2 PHE     9      55.632  57.768  68.860  1.00  0.00           H  
ATOM    117  CD2 PHE     9      53.502  57.368  68.939  1.00  0.00           C  
ATOM    118  HD2 PHE     9      53.454  57.544  70.004  1.00  0.00           H  
ATOM    119  C   PHE     9      48.796  57.516  69.687  1.00  0.00           C  
ATOM    120  O   PHE     9      48.873  57.952  70.832  1.00  0.00           O  
ATOM    121  N   SER    10      47.828  56.673  69.388  1.00  0.00           N  
ATOM    122  H   SER    10      47.901  56.264  68.467  1.00  0.00           H  
ATOM    123  CA  SER    10      46.898  56.134  70.329  1.00  0.00           C  
ATOM    124  HA  SER    10      46.548  56.973  70.931  1.00  0.00           H  
ATOM    125  CB  SER    10      45.779  55.599  69.477  1.00  0.00           C  
ATOM    126  HB2 SER    10      44.973  55.391  70.181  1.00  0.00           H  
ATOM    127  HB3 SER    10      45.476  56.351  68.749  1.00  0.00           H  
ATOM    128  OG  SER    10      46.140  54.352  68.798  1.00  0.00           O  
ATOM    129  HG  SER    10      46.938  54.578  68.313  1.00  0.00           H  
ATOM    130  C   SER    10      47.538  55.064  71.274  1.00  0.00           C  
ATOM    131  O   SER    10      46.846  54.575  72.213  1.00  0.00           O  
ATOM    132  N   GLN    11      48.851  54.654  71.035  1.00  0.00           N  
ATOM    133  H   GLN    11      49.230  55.112  70.219  1.00  0.00           H  
ATOM    134  CA  GLN    11      49.528  53.490  71.591  1.00  0.00           C  
ATOM    135  HA  GLN    11      48.830  53.067  72.313  1.00  0.00           H  
ATOM    136  CB  GLN    11      49.735  52.397  70.552  1.00  0.00           C  
ATOM    137  HB2 GLN    11      50.384  52.812  69.781  1.00  0.00           H  
ATOM    138  HB3 GLN    11      50.234  51.489  70.892  1.00  0.00           H  
ATOM    139  CG  GLN    11      48.412  51.798  70.016  1.00  0.00           C  
ATOM    140  HG2 GLN    11      47.916  51.025  70.603  1.00  0.00           H  
ATOM    141  HG3 GLN    11      47.636  52.538  69.822  1.00  0.00           H  
ATOM    142  CD  GLN    11      48.625  51.192  68.654  1.00  0.00           C  
ATOM    143  OE1 GLN    11      48.698  49.990  68.439  1.00  0.00           O  
ATOM    144  NE2 GLN    11      48.794  52.092  67.629  1.00  0.00           N  
ATOM    145 HE21 GLN    11      48.921  51.720  66.699  1.00  0.00           H  
ATOM    146 HE22 GLN    11      48.725  53.091  67.761  1.00  0.00           H  
ATOM    147  C   GLN    11      50.882  53.863  72.271  1.00  0.00           C  
ATOM    148  O   GLN    11      51.525  54.762  71.718  1.00  0.00           O  
ATOM    149  N   PRO    12      51.321  53.233  73.357  1.00  0.00           N  
ATOM    150  CD  PRO    12      50.620  52.140  74.020  1.00  0.00           C  
ATOM    151  HD2 PRO    12      50.255  51.473  73.239  1.00  0.00           H  
ATOM    152  HD3 PRO    12      49.909  52.471  74.777  1.00  0.00           H  
ATOM    153  CG  PRO    12      51.738  51.432  74.822  1.00  0.00           C  
ATOM    154  HG2 PRO    12      52.166  50.733  74.104  1.00  0.00           H  
ATOM    155  HG3 PRO    12      51.472  50.996  75.785  1.00  0.00           H  
ATOM    156  CB  PRO    12      52.765  52.588  75.126  1.00  0.00           C  
ATOM    157  HB2 PRO    12      53.714  52.108  75.366  1.00  0.00           H  
ATOM    158  HB3 PRO    12      52.451  53.151  76.004  1.00  0.00           H  
ATOM    159  CA  PRO    12      52.717  53.375  73.815  1.00  0.00           C  
ATOM    160  HA  PRO    12      52.916  54.421  74.050  1.00  0.00           H  
ATOM    161  C   PRO    12      53.728  52.886  72.768  1.00  0.00           C  
ATOM    162  O   PRO    12      53.527  51.771  72.233  1.00  0.00           O  
ATOM    163  N   LYS    13      54.739  53.673  72.365  1.00  0.00           N  
ATOM    164  H   LYS    13      55.009  54.450  72.951  1.00  0.00           H  
ATOM    165  CA  LYS    13      55.653  53.420  71.284  1.00  0.00           C  
ATOM    166  HA  LYS    13      55.118  53.489  70.337  1.00  0.00           H  
ATOM    167  CB  LYS    13      56.614  54.621  71.246  1.00  0.00           C  
ATOM    168  HB2 LYS    13      56.045  55.550  71.205  1.00  0.00           H  
ATOM    169  HB3 LYS    13      57.238  54.597  72.139  1.00  0.00           H  
ATOM    170  CG  LYS    13      57.621  54.791  70.112  1.00  0.00           C  
ATOM    171  HG2 LYS    13      58.172  53.855  70.011  1.00  0.00           H  
ATOM    172  HG3 LYS    13      57.134  54.894  69.142  1.00  0.00           H  
ATOM    173  CD  LYS    13      58.731  55.919  70.394  1.00  0.00           C  
ATOM    174  HD2 LYS    13      58.348  56.933  70.510  1.00  0.00           H  
ATOM    175  HD3 LYS    13      59.220  55.682  71.339  1.00  0.00           H  
ATOM    176  CE  LYS    13      59.700  55.966  69.154  1.00  0.00           C  
ATOM    177  HE2 LYS    13      59.174  56.236  68.238  1.00  0.00           H  
ATOM    178  HE3 LYS    13      60.414  56.742  69.430  1.00  0.00           H  
ATOM    179  NZ  LYS    13      60.448  54.767  68.989  1.00  0.00           N  
ATOM    180  HZ1 LYS    13      60.966  54.541  69.826  1.00  0.00           H  
ATOM    181  HZ2 LYS    13      59.899  54.000  68.629  1.00  0.00           H  
ATOM    182  HZ3 LYS    13      61.207  54.954  68.349  1.00  0.00           H  
ATOM    183  C   LYS    13      56.434  52.124  71.431  1.00  0.00           C  
ATOM    184  O   LYS    13      56.798  51.645  70.401  1.00  0.00           O  
ATOM    185  N   SER    14      56.648  51.512  72.632  1.00  0.00           N  
ATOM    186  H   SER    14      56.519  52.020  73.496  1.00  0.00           H  
ATOM    187  CA  SER    14      57.206  50.193  72.936  1.00  0.00           C  
ATOM    188  HA  SER    14      58.286  50.095  72.820  1.00  0.00           H  
ATOM    189  CB  SER    14      56.922  49.898  74.380  1.00  0.00           C  
ATOM    190  HB2 SER    14      57.513  50.507  75.064  1.00  0.00           H  
ATOM    191  HB3 SER    14      55.851  50.073  74.491  1.00  0.00           H  
ATOM    192  OG  SER    14      57.237  48.558  74.712  1.00  0.00           O  
ATOM    193  HG  SER    14      58.072  48.660  75.174  1.00  0.00           H  
ATOM    194  C   SER    14      56.509  49.141  72.076  1.00  0.00           C  
ATOM    195  O   SER    14      57.145  48.191  71.589  1.00  0.00           O  
ATOM    196  N   VAL    15      55.163  49.180  71.883  1.00  0.00           N  
ATOM    197  H   VAL    15      54.590  49.892  72.314  1.00  0.00           H  
ATOM    198  CA  VAL    15      54.440  48.173  71.036  1.00  0.00           C  
ATOM    199  HA  VAL    15      54.760  47.210  71.435  1.00  0.00           H  
ATOM    200  CB  VAL    15      52.900  48.100  71.316  1.00  0.00           C  
ATOM    201  HB  VAL    15      52.669  47.117  70.906  1.00  0.00           H  
ATOM    202  CG1 VAL    15      52.588  47.950  72.800  1.00  0.00           C  
ATOM    203 HG11 VAL    15      51.514  47.910  72.985  1.00  0.00           H  
ATOM    204 HG12 VAL    15      53.007  47.015  73.169  1.00  0.00           H  
ATOM    205 HG13 VAL    15      52.971  48.778  73.397  1.00  0.00           H  
ATOM    206  CG2 VAL    15      52.105  49.258  70.656  1.00  0.00           C  
ATOM    207 HG21 VAL    15      52.626  50.201  70.494  1.00  0.00           H  
ATOM    208 HG22 VAL    15      51.768  48.780  69.736  1.00  0.00           H  
ATOM    209 HG23 VAL    15      51.195  49.395  71.241  1.00  0.00           H  
ATOM    210  C   VAL    15      54.763  48.339  69.516  1.00  0.00           C  
ATOM    211  O   VAL    15      54.821  47.415  68.701  1.00  0.00           O  
ATOM    212  N   LEU    16      54.926  49.635  69.178  1.00  0.00           N  
ATOM    213  H   LEU    16      54.811  50.354  69.878  1.00  0.00           H  
ATOM    214  CA  LEU    16      55.250  50.021  67.840  1.00  0.00           C  
ATOM    215  HA  LEU    16      54.574  49.594  67.099  1.00  0.00           H  
ATOM    216  CB  LEU    16      55.017  51.594  67.649  1.00  0.00           C  
ATOM    217  HB2 LEU    16      55.841  52.131  68.119  1.00  0.00           H  
ATOM    218  HB3 LEU    16      55.152  51.713  66.574  1.00  0.00           H  
ATOM    219  CG  LEU    16      53.633  52.200  67.993  1.00  0.00           C  
ATOM    220  HG  LEU    16      53.573  52.043  69.070  1.00  0.00           H  
ATOM    221  CD1 LEU    16      53.672  53.668  67.829  1.00  0.00           C  
ATOM    222 HD11 LEU    16      52.856  54.226  68.286  1.00  0.00           H  
ATOM    223 HD12 LEU    16      54.508  54.033  68.427  1.00  0.00           H  
ATOM    224 HD13 LEU    16      53.825  54.084  66.833  1.00  0.00           H  
ATOM    225  CD2 LEU    16      52.513  51.734  67.085  1.00  0.00           C  
ATOM    226 HD21 LEU    16      52.534  52.110  66.062  1.00  0.00           H  
ATOM    227 HD22 LEU    16      52.449  50.646  67.076  1.00  0.00           H  
ATOM    228 HD23 LEU    16      51.610  52.222  67.452  1.00  0.00           H  
ATOM    229  C   LEU    16      56.674  49.579  67.319  1.00  0.00           C  
ATOM    230  O   LEU    16      56.814  48.893  66.287  1.00  0.00           O  
ATOM    231  N   ASP    17      57.711  49.946  68.164  1.00  0.00           N  
ATOM    232  H   ASP    17      57.411  50.480  68.967  1.00  0.00           H  
ATOM    233  CA  ASP    17      59.116  49.495  68.168  1.00  0.00           C  
ATOM    234  HA  ASP    17      59.531  49.941  67.264  1.00  0.00           H  
ATOM    235  CB  ASP    17      59.974  50.062  69.323  1.00  0.00           C  
ATOM    236  HB2 ASP    17      59.472  49.797  70.253  1.00  0.00           H  
ATOM    237  HB3 ASP    17      60.883  49.462  69.360  1.00  0.00           H  
ATOM    238  CG  ASP    17      60.243  51.554  69.245  1.00  0.00           C  
ATOM    239  OD1 ASP    17      60.710  52.105  70.245  1.00  0.00           O  
ATOM    240  OD2 ASP    17      60.300  52.188  68.173  1.00  0.00           O  
ATOM    241  C   ASP    17      59.220  47.929  68.110  1.00  0.00           C  
ATOM    242  O   ASP    17      60.082  47.455  67.360  1.00  0.00           O  
ATOM    243  N   ALA    18      58.386  47.214  68.852  1.00  0.00           N  
ATOM    244  H   ALA    18      57.780  47.581  69.571  1.00  0.00           H  
ATOM    245  CA  ALA    18      58.215  45.756  68.812  1.00  0.00           C  
ATOM    246  HA  ALA    18      59.186  45.262  68.844  1.00  0.00           H  
ATOM    247  CB  ALA    18      57.568  45.359  70.047  1.00  0.00           C  
ATOM    248  HB1 ALA    18      57.575  44.270  70.090  1.00  0.00           H  
ATOM    249  HB2 ALA    18      58.110  45.656  70.946  1.00  0.00           H  
ATOM    250  HB3 ALA    18      56.526  45.677  70.033  1.00  0.00           H  
ATOM    251  C   ALA    18      57.479  45.144  67.568  1.00  0.00           C  
ATOM    252  O   ALA    18      57.582  43.899  67.249  1.00  0.00           O  
ATOM    253  N   GLY    19      56.741  46.001  66.820  1.00  0.00           N  
ATOM    254  H   GLY    19      56.612  46.901  67.260  1.00  0.00           H  
ATOM    255  CA  GLY    19      56.276  45.740  65.469  1.00  0.00           C  
ATOM    256  HA2 GLY    19      55.785  44.768  65.457  1.00  0.00           H  
ATOM    257  HA3 GLY    19      55.533  46.515  65.280  1.00  0.00           H  
ATOM    258  C   GLY    19      57.255  45.796  64.376  1.00  0.00           C  
ATOM    259  O   GLY    19      57.127  45.202  63.304  1.00  0.00           O  
ATOM    260  N   LEU    20      58.358  46.512  64.534  1.00  0.00           N  
ATOM    261  H   LEU    20      58.565  47.018  65.383  1.00  0.00           H  
ATOM    262  CA  LEU    20      59.388  46.631  63.521  1.00  0.00           C  
ATOM    263  HA  LEU    20      58.879  46.565  62.559  1.00  0.00           H  
ATOM    264  CB  LEU    20      60.095  47.999  63.700  1.00  0.00           C  
ATOM    265  HB2 LEU    20      59.376  48.777  63.444  1.00  0.00           H  
ATOM    266  HB3 LEU    20      60.260  48.158  64.765  1.00  0.00           H  
ATOM    267  CG  LEU    20      61.264  48.356  62.774  1.00  0.00           C  
ATOM    268  HG  LEU    20      62.117  47.826  63.198  1.00  0.00           H  
ATOM    269  CD1 LEU    20      60.964  48.150  61.304  1.00  0.00           C  
ATOM    270 HD11 LEU    20      60.932  47.097  61.027  1.00  0.00           H  
ATOM    271 HD12 LEU    20      59.957  48.536  61.149  1.00  0.00           H  
ATOM    272 HD13 LEU    20      61.700  48.605  60.640  1.00  0.00           H  
ATOM    273  CD2 LEU    20      61.649  49.830  62.906  1.00  0.00           C  
ATOM    274 HD21 LEU    20      62.322  50.203  62.134  1.00  0.00           H  
ATOM    275 HD22 LEU    20      60.741  50.407  62.730  1.00  0.00           H  
ATOM    276 HD23 LEU    20      62.091  50.027  63.883  1.00  0.00           H  
ATOM    277  C   LEU    20      60.376  45.424  63.656  1.00  0.00           C  
ATOM    278  O   LEU    20      60.656  44.895  64.698  1.00  0.00           O  
ATOM    279  N   THR    21      60.995  45.103  62.520  1.00  0.00           N  
ATOM    280  H   THR    21      60.577  45.324  61.627  1.00  0.00           H  
ATOM    281  CA  THR    21      62.307  44.353  62.475  1.00  0.00           C  
ATOM    282  HA  THR    21      62.861  44.668  63.360  1.00  0.00           H  
ATOM    283  CB  THR    21      61.992  42.831  62.317  1.00  0.00           C  
ATOM    284  HB  THR    21      61.513  42.602  61.365  1.00  0.00           H  
ATOM    285  CG2 THR    21      63.270  41.983  62.290  1.00  0.00           C  
ATOM    286 HG21 THR    21      63.723  41.895  61.303  1.00  0.00           H  
ATOM    287 HG22 THR    21      64.039  42.352  62.969  1.00  0.00           H  
ATOM    288 HG23 THR    21      63.010  41.016  62.720  1.00  0.00           H  
ATOM    289  OG1 THR    21      61.302  42.419  63.481  1.00  0.00           O  
ATOM    290  HG1 THR    21      60.610  43.074  63.598  1.00  0.00           H  
ATOM    291  C   THR    21      63.153  44.833  61.261  1.00  0.00           C  
ATOM    292  O   THR    21      62.575  44.972  60.211  1.00  0.00           O  
ATOM    293  N   CYS    22      64.431  45.078  61.415  1.00  0.00           N  
ATOM    294  H   CYS    22      64.750  44.973  62.367  1.00  0.00           H  
ATOM    295  CA  CYS    22      65.410  45.189  60.298  1.00  0.00           C  
ATOM    296  HA  CYS    22      64.828  45.435  59.410  1.00  0.00           H  
ATOM    297  CB  CYS    22      66.358  46.327  60.614  1.00  0.00           C  
ATOM    298  HB2 CYS    22      65.925  47.320  60.493  1.00  0.00           H  
ATOM    299  HB3 CYS    22      66.762  46.142  61.609  1.00  0.00           H  
ATOM    300  SG  CYS    22      67.829  46.407  59.435  1.00  0.00           S  
ATOM    301  HG  CYS    22      68.152  45.164  59.802  1.00  0.00           H  
ATOM    302  C   CYS    22      66.250  43.930  60.107  1.00  0.00           C  
ATOM    303  O   CYS    22      66.901  43.590  61.055  1.00  0.00           O  
ATOM    304  N   GLN    23      66.255  43.286  58.972  1.00  0.00           N  
ATOM    305  H   GLN    23      65.682  43.638  58.218  1.00  0.00           H  
ATOM    306  CA  GLN    23      67.093  42.079  58.726  1.00  0.00           C  
ATOM    307  HA  GLN    23      66.808  41.303  59.437  1.00  0.00           H  
ATOM    308  CB  GLN    23      66.725  41.554  57.287  1.00  0.00           C  
ATOM    309  HB2 GLN    23      65.774  41.047  57.449  1.00  0.00           H  
ATOM    310  HB3 GLN    23      66.730  42.365  56.559  1.00  0.00           H  
ATOM    311  CG  GLN    23      67.584  40.381  56.729  1.00  0.00           C  
ATOM    312  HG2 GLN    23      67.172  40.115  55.756  1.00  0.00           H  
ATOM    313  HG3 GLN    23      68.581  40.720  56.449  1.00  0.00           H  
ATOM    314  CD  GLN    23      67.581  39.139  57.536  1.00  0.00           C  
ATOM    315  OE1 GLN    23      66.926  38.925  58.515  1.00  0.00           O  
ATOM    316  NE2 GLN    23      68.489  38.262  57.125  1.00  0.00           N  
ATOM    317 HE21 GLN    23      68.748  37.446  57.660  1.00  0.00           H  
ATOM    318 HE22 GLN    23      69.116  38.539  56.383  1.00  0.00           H  
ATOM    319  C   GLN    23      68.602  42.409  58.890  1.00  0.00           C  
ATOM    320  O   GLN    23      69.145  43.214  58.052  1.00  0.00           O  
ATOM    321  N   GLY    24      69.293  41.773  59.793  1.00  0.00           N  
ATOM    322  H   GLY    24      68.858  41.280  60.560  1.00  0.00           H  
ATOM    323  CA  GLY    24      70.711  41.845  59.749  1.00  0.00           C  
ATOM    324  HA2 GLY    24      71.040  40.875  60.123  1.00  0.00           H  
ATOM    325  HA3 GLY    24      71.077  41.953  58.728  1.00  0.00           H  
ATOM    326  C   GLY    24      71.432  42.959  60.571  1.00  0.00           C  
ATOM    327  O   GLY    24      72.628  43.040  60.491  1.00  0.00           O  
ATOM    328  N   ALA    25      70.712  43.976  61.144  1.00  0.00           N  
ATOM    329  H   ALA    25      69.705  43.907  61.120  1.00  0.00           H  
ATOM    330  CA  ALA    25      71.296  45.067  61.971  1.00  0.00           C  
ATOM    331  HA  ALA    25      72.249  44.784  62.419  1.00  0.00           H  
ATOM    332  CB  ALA    25      71.744  46.196  60.991  1.00  0.00           C  
ATOM    333  HB1 ALA    25      70.913  46.742  60.546  1.00  0.00           H  
ATOM    334  HB2 ALA    25      72.314  46.831  61.670  1.00  0.00           H  
ATOM    335  HB3 ALA    25      72.464  45.898  60.229  1.00  0.00           H  
ATOM    336  C   ALA    25      70.319  45.630  63.020  1.00  0.00           C  
ATOM    337  O   ALA    25      69.158  45.263  63.009  1.00  0.00           O  
ATOM    338  N   SER    26      70.886  46.444  63.944  1.00  0.00           N  
ATOM    339  H   SER    26      71.884  46.599  63.909  1.00  0.00           H  
ATOM    340  CA  SER    26      69.945  47.205  64.895  1.00  0.00           C  
ATOM    341  HA  SER    26      69.144  46.603  65.324  1.00  0.00           H  
ATOM    342  CB  SER    26      70.701  47.933  65.984  1.00  0.00           C  
ATOM    343  HB2 SER    26      71.305  47.197  66.515  1.00  0.00           H  
ATOM    344  HB3 SER    26      71.422  48.607  65.522  1.00  0.00           H  
ATOM    345  OG  SER    26      69.763  48.731  66.805  1.00  0.00           O  
ATOM    346  HG  SER    26      70.312  49.193  67.442  1.00  0.00           H  
ATOM    347  C   SER    26      69.211  48.315  64.123  1.00  0.00           C  
ATOM    348  O   SER    26      69.909  49.096  63.407  1.00  0.00           O  
ATOM    349  N   PRO    27      67.824  48.466  64.272  1.00  0.00           N  
ATOM    350  CD  PRO    27      67.018  47.653  65.176  1.00  0.00           C  
ATOM    351  HD2 PRO    27      67.300  47.861  66.208  1.00  0.00           H  
ATOM    352  HD3 PRO    27      67.159  46.587  64.997  1.00  0.00           H  
ATOM    353  CG  PRO    27      65.588  48.212  65.045  1.00  0.00           C  
ATOM    354  HG2 PRO    27      65.213  48.782  65.895  1.00  0.00           H  
ATOM    355  HG3 PRO    27      64.989  47.316  64.885  1.00  0.00           H  
ATOM    356  CB  PRO    27      65.602  49.119  63.843  1.00  0.00           C  
ATOM    357  HB2 PRO    27      64.981  50.011  63.928  1.00  0.00           H  
ATOM    358  HB3 PRO    27      65.215  48.569  62.985  1.00  0.00           H  
ATOM    359  CA  PRO    27      67.081  49.514  63.563  1.00  0.00           C  
ATOM    360  HA  PRO    27      67.242  49.393  62.492  1.00  0.00           H  
ATOM    361  C   PRO    27      67.520  50.855  64.072  1.00  0.00           C  
ATOM    362  O   PRO    27      67.410  51.825  63.345  1.00  0.00           O  
ATOM    363  N   SER    28      68.054  50.986  65.286  1.00  0.00           N  
ATOM    364  H   SER    28      68.233  50.134  65.799  1.00  0.00           H  
ATOM    365  CA  SER    28      68.571  52.270  65.843  1.00  0.00           C  
ATOM    366  HA  SER    28      67.794  53.032  65.796  1.00  0.00           H  
ATOM    367  CB  SER    28      68.840  52.170  67.337  1.00  0.00           C  
ATOM    368  HB2 SER    28      69.838  51.751  67.462  1.00  0.00           H  
ATOM    369  HB3 SER    28      68.967  53.128  67.841  1.00  0.00           H  
ATOM    370  OG  SER    28      67.959  51.391  68.087  1.00  0.00           O  
ATOM    371  HG  SER    28      68.276  51.472  68.990  1.00  0.00           H  
ATOM    372  C   SER    28      69.829  52.700  65.082  1.00  0.00           C  
ATOM    373  O   SER    28      70.305  53.870  65.220  1.00  0.00           O  
ATOM    374  N   SER    29      70.431  51.820  64.205  1.00  0.00           N  
ATOM    375  H   SER    29      70.111  50.862  64.171  1.00  0.00           H  
ATOM    376  CA  SER    29      71.708  52.141  63.503  1.00  0.00           C  
ATOM    377  HA  SER    29      71.786  53.226  63.576  1.00  0.00           H  
ATOM    378  CB  SER    29      72.873  51.572  64.330  1.00  0.00           C  
ATOM    379  HB2 SER    29      72.807  50.490  64.213  1.00  0.00           H  
ATOM    380  HB3 SER    29      73.786  51.835  63.797  1.00  0.00           H  
ATOM    381  OG  SER    29      72.987  51.993  65.626  1.00  0.00           O  
ATOM    382  HG  SER    29      72.401  52.746  65.732  1.00  0.00           H  
ATOM    383  C   SER    29      71.893  51.624  62.089  1.00  0.00           C  
ATOM    384  O   SER    29      73.014  51.255  61.693  1.00  0.00           O  
ATOM    385  N   VAL    30      70.752  51.471  61.455  1.00  0.00           N  
ATOM    386  H   VAL    30      69.899  51.863  61.826  1.00  0.00           H  
ATOM    387  CA  VAL    30      70.656  50.887  60.156  1.00  0.00           C  
ATOM    388  HA  VAL    30      71.275  49.990  60.159  1.00  0.00           H  
ATOM    389  CB  VAL    30      69.242  50.365  59.850  1.00  0.00           C  
ATOM    390  HB  VAL    30      69.072  49.622  60.629  1.00  0.00           H  
ATOM    391  CG1 VAL    30      68.198  51.492  59.743  1.00  0.00           C  
ATOM    392 HG11 VAL    30      67.236  51.165  59.347  1.00  0.00           H  
ATOM    393 HG12 VAL    30      68.052  52.075  60.652  1.00  0.00           H  
ATOM    394 HG13 VAL    30      68.473  52.189  58.951  1.00  0.00           H  
ATOM    395  CG2 VAL    30      69.146  49.510  58.610  1.00  0.00           C  
ATOM    396 HG21 VAL    30      69.259  50.019  57.653  1.00  0.00           H  
ATOM    397 HG22 VAL    30      69.771  48.618  58.559  1.00  0.00           H  
ATOM    398 HG23 VAL    30      68.131  49.153  58.437  1.00  0.00           H  
ATOM    399  C   VAL    30      71.241  51.744  59.029  1.00  0.00           C  
ATOM    400  O   VAL    30      70.750  52.901  58.890  1.00  0.00           O  
ATOM    401  N   SER    31      72.176  51.233  58.205  1.00  0.00           N  
ATOM    402  H   SER    31      72.511  50.294  58.368  1.00  0.00           H  
ATOM    403  CA  SER    31      72.584  51.887  56.983  1.00  0.00           C  
ATOM    404  HA  SER    31      72.511  52.950  57.213  1.00  0.00           H  
ATOM    405  CB  SER    31      74.015  51.627  56.663  1.00  0.00           C  
ATOM    406  HB2 SER    31      74.350  52.303  55.876  1.00  0.00           H  
ATOM    407  HB3 SER    31      74.595  51.692  57.584  1.00  0.00           H  
ATOM    408  OG  SER    31      74.097  50.336  56.098  1.00  0.00           O  
ATOM    409  HG  SER    31      74.002  49.738  56.842  1.00  0.00           H  
ATOM    410  C   SER    31      71.651  51.506  55.777  1.00  0.00           C  
ATOM    411  O   SER    31      71.098  50.405  55.684  1.00  0.00           O  
ATOM    412  N   LYS    32      71.540  52.464  54.834  1.00  0.00           N  
ATOM    413  H   LYS    32      71.955  53.350  55.083  1.00  0.00           H  
ATOM    414  CA  LYS    32      70.766  52.436  53.530  1.00  0.00           C  
ATOM    415  HA  LYS    32      70.506  53.468  53.296  1.00  0.00           H  
ATOM    416  CB  LYS    32      71.762  52.050  52.410  1.00  0.00           C  
ATOM    417  HB2 LYS    32      71.153  51.979  51.509  1.00  0.00           H  
ATOM    418  HB3 LYS    32      72.516  52.820  52.249  1.00  0.00           H  
ATOM    419  CG  LYS    32      72.453  50.682  52.653  1.00  0.00           C  
ATOM    420  HG2 LYS    32      73.321  50.947  53.257  1.00  0.00           H  
ATOM    421  HG3 LYS    32      71.797  50.037  53.238  1.00  0.00           H  
ATOM    422  CD  LYS    32      72.949  49.889  51.401  1.00  0.00           C  
ATOM    423  HD2 LYS    32      73.048  48.831  51.645  1.00  0.00           H  
ATOM    424  HD3 LYS    32      72.285  50.064  50.555  1.00  0.00           H  
ATOM    425  CE  LYS    32      74.279  50.404  50.929  1.00  0.00           C  
ATOM    426  HE2 LYS    32      74.348  49.952  49.939  1.00  0.00           H  
ATOM    427  HE3 LYS    32      74.269  51.493  50.908  1.00  0.00           H  
ATOM    428  NZ  LYS    32      75.398  49.867  51.795  1.00  0.00           N  
ATOM    429  HZ1 LYS    32      76.283  50.186  51.428  1.00  0.00           H  
ATOM    430  HZ2 LYS    32      75.393  50.167  52.760  1.00  0.00           H  
ATOM    431  HZ3 LYS    32      75.346  48.865  51.913  1.00  0.00           H  
ATOM    432  C   LYS    32      69.442  51.651  53.541  1.00  0.00           C  
ATOM    433  O   LYS    32      69.276  50.701  52.735  1.00  0.00           O  
ATOM    434  N   PRO    33      68.501  52.141  54.331  1.00  0.00           N  
ATOM    435  CD  PRO    33      68.642  53.204  55.342  1.00  0.00           C  
ATOM    436  HD2 PRO    33      69.072  54.150  55.013  1.00  0.00           H  
ATOM    437  HD3 PRO    33      69.163  52.681  56.144  1.00  0.00           H  
ATOM    438  CG  PRO    33      67.256  53.347  56.022  1.00  0.00           C  
ATOM    439  HG2 PRO    33      66.628  54.015  55.433  1.00  0.00           H  
ATOM    440  HG3 PRO    33      67.297  53.600  57.081  1.00  0.00           H  
ATOM    441  CB  PRO    33      66.667  51.919  55.915  1.00  0.00           C  
ATOM    442  HB2 PRO    33      65.578  51.920  55.952  1.00  0.00           H  
ATOM    443  HB3 PRO    33      67.041  51.298  56.729  1.00  0.00           H  
ATOM    444  CA  PRO    33      67.197  51.428  54.594  1.00  0.00           C  
ATOM    445  HA  PRO    33      67.315  50.344  54.619  1.00  0.00           H  
ATOM    446  C   PRO    33      66.108  51.677  53.473  1.00  0.00           C  
ATOM    447  O   PRO    33      66.192  52.696  52.793  1.00  0.00           O  
ATOM    448  N   ILE    34      65.099  50.822  53.427  1.00  0.00           N  
ATOM    449  H   ILE    34      65.118  49.952  53.939  1.00  0.00           H  
ATOM    450  CA  ILE    34      63.780  51.066  52.752  1.00  0.00           C  
ATOM    451  HA  ILE    34      63.599  52.140  52.760  1.00  0.00           H  
ATOM    452  CB  ILE    34      63.808  50.380  51.402  1.00  0.00           C  
ATOM    453  HB  ILE    34      64.644  50.902  50.937  1.00  0.00           H  
ATOM    454  CG2 ILE    34      64.109  48.856  51.336  1.00  0.00           C  
ATOM    455 HG21 ILE    34      64.572  48.657  50.370  1.00  0.00           H  
ATOM    456 HG22 ILE    34      64.744  48.397  52.095  1.00  0.00           H  
ATOM    457 HG23 ILE    34      63.150  48.339  51.344  1.00  0.00           H  
ATOM    458  CG1 ILE    34      62.579  50.642  50.580  1.00  0.00           C  
ATOM    459 HG12 ILE    34      61.690  50.104  50.910  1.00  0.00           H  
ATOM    460 HG13 ILE    34      62.494  51.721  50.711  1.00  0.00           H  
ATOM    461  CD1 ILE    34      62.760  50.419  49.091  1.00  0.00           C  
ATOM    462 HD11 ILE    34      63.690  50.859  48.732  1.00  0.00           H  
ATOM    463 HD12 ILE    34      62.540  49.414  48.729  1.00  0.00           H  
ATOM    464 HD13 ILE    34      62.051  51.059  48.567  1.00  0.00           H  
ATOM    465  C   ILE    34      62.695  50.406  53.577  1.00  0.00           C  
ATOM    466  O   ILE    34      63.075  49.436  54.272  1.00  0.00           O  
ATOM    467  N   LEU    35      61.487  50.957  53.615  1.00  0.00           N  
ATOM    468  H   LEU    35      61.221  51.821  53.164  1.00  0.00           H  
ATOM    469  CA  LEU    35      60.479  50.326  54.422  1.00  0.00           C  
ATOM    470  HA  LEU    35      61.002  49.690  55.137  1.00  0.00           H  
ATOM    471  CB  LEU    35      59.890  51.307  55.360  1.00  0.00           C  
ATOM    472  HB2 LEU    35      60.671  51.514  56.092  1.00  0.00           H  
ATOM    473  HB3 LEU    35      59.693  52.195  54.759  1.00  0.00           H  
ATOM    474  CG  LEU    35      58.628  50.733  56.044  1.00  0.00           C  
ATOM    475  HG  LEU    35      57.912  50.316  55.335  1.00  0.00           H  
ATOM    476  CD1 LEU    35      58.982  49.585  56.999  1.00  0.00           C  
ATOM    477 HD11 LEU    35      59.346  48.731  56.428  1.00  0.00           H  
ATOM    478 HD12 LEU    35      59.884  49.919  57.510  1.00  0.00           H  
ATOM    479 HD13 LEU    35      58.154  49.361  57.672  1.00  0.00           H  
ATOM    480  CD2 LEU    35      57.907  51.758  56.868  1.00  0.00           C  
ATOM    481 HD21 LEU    35      58.681  52.096  57.556  1.00  0.00           H  
ATOM    482 HD22 LEU    35      57.612  52.589  56.227  1.00  0.00           H  
ATOM    483 HD23 LEU    35      57.090  51.316  57.438  1.00  0.00           H  
ATOM    484  C   LEU    35      59.471  49.588  53.531  1.00  0.00           C  
ATOM    485  O   LEU    35      58.903  50.119  52.540  1.00  0.00           O  
ATOM    486  N   LEU    36      59.148  48.364  53.922  1.00  0.00           N  
ATOM    487  H   LEU    36      59.741  48.002  54.655  1.00  0.00           H  
ATOM    488  CA  LEU    36      58.169  47.446  53.320  1.00  0.00           C  
ATOM    489  HA  LEU    36      57.971  47.848  52.327  1.00  0.00           H  
ATOM    490  CB  LEU    36      58.786  46.063  53.144  1.00  0.00           C  
ATOM    491  HB2 LEU    36      59.592  46.000  53.875  1.00  0.00           H  
ATOM    492  HB3 LEU    36      58.042  45.300  53.372  1.00  0.00           H  
ATOM    493  CG  LEU    36      59.410  45.589  51.854  1.00  0.00           C  
ATOM    494  HG  LEU    36      58.621  45.364  51.137  1.00  0.00           H  
ATOM    495  CD1 LEU    36      60.431  46.509  51.283  1.00  0.00           C  
ATOM    496 HD11 LEU    36      60.821  46.098  50.352  1.00  0.00           H  
ATOM    497 HD12 LEU    36      60.079  47.533  51.157  1.00  0.00           H  
ATOM    498 HD13 LEU    36      61.230  46.585  52.020  1.00  0.00           H  
ATOM    499  CD2 LEU    36      60.242  44.271  52.167  1.00  0.00           C  
ATOM    500 HD21 LEU    36      60.488  43.807  51.213  1.00  0.00           H  
ATOM    501 HD22 LEU    36      61.156  44.401  52.747  1.00  0.00           H  
ATOM    502 HD23 LEU    36      59.602  43.565  52.698  1.00  0.00           H  
ATOM    503  C   LEU    36      56.867  47.470  54.237  1.00  0.00           C  
ATOM    504  O   LEU    36      56.930  47.466  55.467  1.00  0.00           O  
ATOM    505  N   VAL    37      55.679  47.543  53.616  1.00  0.00           N  
ATOM    506  H   VAL    37      55.800  47.519  52.614  1.00  0.00           H  
ATOM    507  CA  VAL    37      54.356  47.692  54.273  1.00  0.00           C  
ATOM    508  HA  VAL    37      54.488  47.391  55.313  1.00  0.00           H  
ATOM    509  CB  VAL    37      53.764  49.144  54.286  1.00  0.00           C  
ATOM    510  HB  VAL    37      53.371  49.351  53.290  1.00  0.00           H  
ATOM    511  CG1 VAL    37      52.609  49.053  55.221  1.00  0.00           C  
ATOM    512 HG11 VAL    37      52.183  50.039  55.405  1.00  0.00           H  
ATOM    513 HG12 VAL    37      51.818  48.418  54.821  1.00  0.00           H  
ATOM    514 HG13 VAL    37      52.931  48.638  56.176  1.00  0.00           H  
ATOM    515  CG2 VAL    37      54.734  50.250  54.712  1.00  0.00           C  
ATOM    516 HG21 VAL    37      54.314  51.255  54.677  1.00  0.00           H  
ATOM    517 HG22 VAL    37      55.185  50.134  55.698  1.00  0.00           H  
ATOM    518 HG23 VAL    37      55.547  50.178  53.990  1.00  0.00           H  
ATOM    519  C   VAL    37      53.413  46.698  53.595  1.00  0.00           C  
ATOM    520  O   VAL    37      53.017  46.965  52.435  1.00  0.00           O  
ATOM    521  N   PRO    38      52.885  45.678  54.356  1.00  0.00           N  
ATOM    522  CD  PRO    38      53.218  45.447  55.797  1.00  0.00           C  
ATOM    523  HD2 PRO    38      53.056  46.354  56.381  1.00  0.00           H  
ATOM    524  HD3 PRO    38      54.190  44.958  55.861  1.00  0.00           H  
ATOM    525  CG  PRO    38      52.201  44.445  56.312  1.00  0.00           C  
ATOM    526  HG2 PRO    38      51.364  45.025  56.700  1.00  0.00           H  
ATOM    527  HG3 PRO    38      52.657  43.742  57.009  1.00  0.00           H  
ATOM    528  CB  PRO    38      51.941  43.625  55.107  1.00  0.00           C  
ATOM    529  HB2 PRO    38      50.930  43.217  55.126  1.00  0.00           H  
ATOM    530  HB3 PRO    38      52.733  42.886  54.986  1.00  0.00           H  
ATOM    531  CA  PRO    38      52.078  44.555  53.902  1.00  0.00           C  
ATOM    532  HA  PRO    38      52.512  43.977  53.086  1.00  0.00           H  
ATOM    533  C   PRO    38      50.698  45.018  53.416  1.00  0.00           C  
ATOM    534  O   PRO    38      50.318  46.179  53.580  1.00  0.00           O  
ATOM    535  N   GLY    39      49.976  44.086  52.716  1.00  0.00           N  
ATOM    536  H   GLY    39      50.343  43.159  52.551  1.00  0.00           H  
ATOM    537  CA  GLY    39      48.550  44.278  52.420  1.00  0.00           C  
ATOM    538  HA2 GLY    39      48.269  45.331  52.379  1.00  0.00           H  
ATOM    539  HA3 GLY    39      48.342  43.873  51.429  1.00  0.00           H  
ATOM    540  C   GLY    39      47.720  43.609  53.515  1.00  0.00           C  
ATOM    541  O   GLY    39      48.178  43.094  54.558  1.00  0.00           O  
ATOM    542  N   THR    40      46.381  43.661  53.397  1.00  0.00           N  
ATOM    543  H   THR    40      46.059  43.979  52.494  1.00  0.00           H  
ATOM    544  CA  THR    40      45.392  43.113  54.357  1.00  0.00           C  
ATOM    545  HA  THR    40      45.541  43.417  55.393  1.00  0.00           H  
ATOM    546  CB  THR    40      43.930  43.390  53.952  1.00  0.00           C  
ATOM    547  HB  THR    40      43.584  42.654  53.227  1.00  0.00           H  
ATOM    548  CG2 THR    40      43.005  43.338  55.197  1.00  0.00           C  
ATOM    549 HG21 THR    40      42.189  44.028  54.982  1.00  0.00           H  
ATOM    550 HG22 THR    40      42.571  42.338  55.216  1.00  0.00           H  
ATOM    551 HG23 THR    40      43.486  43.513  56.159  1.00  0.00           H  
ATOM    552  OG1 THR    40      43.786  44.638  53.373  1.00  0.00           O  
ATOM    553  HG1 THR    40      43.756  44.510  52.422  1.00  0.00           H  
ATOM    554  C   THR    40      45.568  41.614  54.433  1.00  0.00           C  
ATOM    555  O   THR    40      45.896  41.003  53.429  1.00  0.00           O  
ATOM    556  N   GLY    41      45.407  41.014  55.616  1.00  0.00           N  
ATOM    557  H   GLY    41      45.211  41.562  56.442  1.00  0.00           H  
ATOM    558  CA  GLY    41      45.410  39.564  55.864  1.00  0.00           C  
ATOM    559  HA2 GLY    41      44.967  39.409  56.848  1.00  0.00           H  
ATOM    560  HA3 GLY    41      44.744  39.094  55.141  1.00  0.00           H  
ATOM    561  C   GLY    41      46.850  38.903  55.802  1.00  0.00           C  
ATOM    562  O   GLY    41      46.907  37.641  55.781  1.00  0.00           O  
ATOM    563  N   THR    42      47.975  39.609  55.741  1.00  0.00           N  
ATOM    564  H   THR    42      47.932  40.617  55.796  1.00  0.00           H  
ATOM    565  CA  THR    42      49.371  39.052  55.541  1.00  0.00           C  
ATOM    566  HA  THR    42      49.436  38.107  56.081  1.00  0.00           H  
ATOM    567  CB  THR    42      49.637  38.743  54.063  1.00  0.00           C  
ATOM    568  HB  THR    42      49.131  37.825  53.763  1.00  0.00           H  
ATOM    569  CG2 THR    42      49.311  39.925  53.153  1.00  0.00           C  
ATOM    570 HG21 THR    42      49.694  40.850  53.584  1.00  0.00           H  
ATOM    571 HG22 THR    42      49.688  39.798  52.138  1.00  0.00           H  
ATOM    572 HG23 THR    42      48.240  40.125  53.178  1.00  0.00           H  
ATOM    573  OG1 THR    42      51.049  38.483  53.953  1.00  0.00           O  
ATOM    574  HG1 THR    42      51.220  38.283  53.029  1.00  0.00           H  
ATOM    575  C   THR    42      50.411  39.996  56.166  1.00  0.00           C  
ATOM    576  O   THR    42      50.215  41.205  56.195  1.00  0.00           O  
ATOM    577  N   THR    43      51.454  39.405  56.770  1.00  0.00           N  
ATOM    578  H   THR    43      51.452  38.399  56.682  1.00  0.00           H  
ATOM    579  CA  THR    43      52.436  40.172  57.500  1.00  0.00           C  
ATOM    580  HA  THR    43      51.940  41.094  57.802  1.00  0.00           H  
ATOM    581  CB  THR    43      52.884  39.307  58.686  1.00  0.00           C  
ATOM    582  HB  THR    43      53.725  39.909  59.029  1.00  0.00           H  
ATOM    583  CG2 THR    43      51.789  39.191  59.724  1.00  0.00           C  
ATOM    584 HG21 THR    43      52.223  38.698  60.595  1.00  0.00           H  
ATOM    585 HG22 THR    43      51.442  40.206  59.917  1.00  0.00           H  
ATOM    586 HG23 THR    43      51.089  38.490  59.269  1.00  0.00           H  
ATOM    587  OG1 THR    43      53.488  38.098  58.377  1.00  0.00           O  
ATOM    588  HG1 THR    43      53.788  37.635  59.163  1.00  0.00           H  
ATOM    589  C   THR    43      53.663  40.515  56.642  1.00  0.00           C  
ATOM    590  O   THR    43      53.736  39.976  55.548  1.00  0.00           O  
ATOM    591  N   GLY    44      54.586  41.413  56.988  1.00  0.00           N  
ATOM    592  H   GLY    44      54.572  41.689  57.960  1.00  0.00           H  
ATOM    593  CA  GLY    44      55.812  41.656  56.175  1.00  0.00           C  
ATOM    594  HA2 GLY    44      55.566  42.028  55.180  1.00  0.00           H  
ATOM    595  HA3 GLY    44      56.449  42.445  56.576  1.00  0.00           H  
ATOM    596  C   GLY    44      56.669  40.371  55.862  1.00  0.00           C  
ATOM    597  O   GLY    44      57.101  40.259  54.700  1.00  0.00           O  
ATOM    598  N   PRO    45      56.954  39.367  56.741  1.00  0.00           N  
ATOM    599  CD  PRO    45      56.815  39.418  58.189  1.00  0.00           C  
ATOM    600  HD2 PRO    45      55.783  39.177  58.444  1.00  0.00           H  
ATOM    601  HD3 PRO    45      57.074  40.418  58.539  1.00  0.00           H  
ATOM    602  CG  PRO    45      57.812  38.319  58.681  1.00  0.00           C  
ATOM    603  HG2 PRO    45      57.677  37.996  59.713  1.00  0.00           H  
ATOM    604  HG3 PRO    45      58.843  38.674  58.692  1.00  0.00           H  
ATOM    605  CB  PRO    45      57.665  37.237  57.616  1.00  0.00           C  
ATOM    606  HB2 PRO    45      56.708  36.749  57.796  1.00  0.00           H  
ATOM    607  HB3 PRO    45      58.516  36.557  57.567  1.00  0.00           H  
ATOM    608  CA  PRO    45      57.574  38.066  56.340  1.00  0.00           C  
ATOM    609  HA  PRO    45      58.577  38.254  55.958  1.00  0.00           H  
ATOM    610  C   PRO    45      56.774  37.316  55.293  1.00  0.00           C  
ATOM    611  O   PRO    45      57.356  36.719  54.355  1.00  0.00           O  
ATOM    612  N   GLN    46      55.456  37.354  55.336  1.00  0.00           N  
ATOM    613  H   GLN    46      54.992  37.725  56.152  1.00  0.00           H  
ATOM    614  CA  GLN    46      54.583  36.541  54.461  1.00  0.00           C  
ATOM    615  HA  GLN    46      55.011  35.554  54.285  1.00  0.00           H  
ATOM    616  CB  GLN    46      53.214  36.303  55.079  1.00  0.00           C  
ATOM    617  HB2 GLN    46      52.743  37.249  55.345  1.00  0.00           H  
ATOM    618  HB3 GLN    46      52.477  35.804  54.449  1.00  0.00           H  
ATOM    619  CG  GLN    46      53.153  35.372  56.363  1.00  0.00           C  
ATOM    620  HG2 GLN    46      53.239  34.312  56.127  1.00  0.00           H  
ATOM    621  HG3 GLN    46      54.060  35.561  56.938  1.00  0.00           H  
ATOM    622  CD  GLN    46      51.947  35.516  57.244  1.00  0.00           C  
ATOM    623  OE1 GLN    46      50.981  36.270  57.035  1.00  0.00           O  
ATOM    624  NE2 GLN    46      51.913  34.818  58.359  1.00  0.00           N  
ATOM    625 HE21 GLN    46      51.122  35.060  58.938  1.00  0.00           H  
ATOM    626 HE22 GLN    46      52.562  34.100  58.651  1.00  0.00           H  
ATOM    627  C   GLN    46      54.346  37.174  53.122  1.00  0.00           C  
ATOM    628  O   GLN    46      54.028  36.540  52.102  1.00  0.00           O  
ATOM    629  N   SER    47      54.510  38.498  53.017  1.00  0.00           N  
ATOM    630  H   SER    47      54.562  38.992  53.896  1.00  0.00           H  
ATOM    631  CA  SER    47      54.236  39.298  51.787  1.00  0.00           C  
ATOM    632  HA  SER    47      53.370  38.986  51.204  1.00  0.00           H  
ATOM    633  CB  SER    47      53.950  40.769  52.167  1.00  0.00           C  
ATOM    634  HB2 SER    47      54.812  41.020  52.785  1.00  0.00           H  
ATOM    635  HB3 SER    47      54.039  41.269  51.202  1.00  0.00           H  
ATOM    636  OG  SER    47      52.662  40.982  52.813  1.00  0.00           O  
ATOM    637  HG  SER    47      52.652  40.415  53.588  1.00  0.00           H  
ATOM    638  C   SER    47      55.431  39.375  50.850  1.00  0.00           C  
ATOM    639  O   SER    47      55.149  39.557  49.635  1.00  0.00           O  
ATOM    640  N   PHE    48      56.672  39.321  51.348  1.00  0.00           N  
ATOM    641  H   PHE    48      56.767  39.029  52.310  1.00  0.00           H  
ATOM    642  CA  PHE    48      57.868  39.764  50.629  1.00  0.00           C  
ATOM    643  HA  PHE    48      57.613  39.763  49.569  1.00  0.00           H  
ATOM    644  CB  PHE    48      58.260  41.223  50.984  1.00  0.00           C  
ATOM    645  HB2 PHE    48      58.572  41.112  52.023  1.00  0.00           H  
ATOM    646  HB3 PHE    48      59.173  41.545  50.483  1.00  0.00           H  
ATOM    647  CG  PHE    48      57.186  42.284  50.983  1.00  0.00           C  
ATOM    648  CD1 PHE    48      56.517  42.597  49.787  1.00  0.00           C  
ATOM    649  HD1 PHE    48      56.534  42.114  48.821  1.00  0.00           H  
ATOM    650  CE1 PHE    48      55.615  43.668  49.794  1.00  0.00           C  
ATOM    651  HE1 PHE    48      55.006  43.766  48.908  1.00  0.00           H  
ATOM    652  CZ  PHE    48      55.462  44.534  50.916  1.00  0.00           C  
ATOM    653  HZ  PHE    48      54.761  45.355  50.874  1.00  0.00           H  
ATOM    654  CE2 PHE    48      56.077  44.112  52.112  1.00  0.00           C  
ATOM    655  HE2 PHE    48      55.910  44.694  53.006  1.00  0.00           H  
ATOM    656  CD2 PHE    48      56.976  43.034  52.157  1.00  0.00           C  
ATOM    657  HD2 PHE    48      57.372  42.695  53.103  1.00  0.00           H  
ATOM    658  C   PHE    48      58.997  38.776  50.710  1.00  0.00           C  
ATOM    659  O   PHE    48      59.942  39.064  49.992  1.00  0.00           O  
ATOM    660  N   ASP    49      59.064  37.797  51.571  1.00  0.00           N  
ATOM    661  H   ASP    49      58.389  37.639  52.305  1.00  0.00           H  
ATOM    662  CA  ASP    49      60.271  36.958  51.738  1.00  0.00           C  
ATOM    663  HA  ASP    49      61.128  37.544  52.071  1.00  0.00           H  
ATOM    664  CB  ASP    49      60.021  35.907  52.862  1.00  0.00           C  
ATOM    665  HB2 ASP    49      60.931  35.343  53.064  1.00  0.00           H  
ATOM    666  HB3 ASP    49      59.884  36.449  53.797  1.00  0.00           H  
ATOM    667  CG  ASP    49      58.869  34.951  52.547  1.00  0.00           C  
ATOM    668  OD1 ASP    49      58.864  33.929  53.220  1.00  0.00           O  
ATOM    669  OD2 ASP    49      57.999  35.208  51.654  1.00  0.00           O  
ATOM    670  C   ASP    49      60.612  36.202  50.439  1.00  0.00           C  
ATOM    671  O   ASP    49      61.756  35.926  50.143  1.00  0.00           O  
ATOM    672  N   SER    50      59.645  35.934  49.579  1.00  0.00           N  
ATOM    673  H   SER    50      58.717  36.190  49.884  1.00  0.00           H  
ATOM    674  CA  SER    50      59.782  35.414  48.235  1.00  0.00           C  
ATOM    675  HA  SER    50      60.707  34.844  48.316  1.00  0.00           H  
ATOM    676  CB  SER    50      58.585  34.574  47.916  1.00  0.00           C  
ATOM    677  HB2 SER    50      58.814  33.969  47.038  1.00  0.00           H  
ATOM    678  HB3 SER    50      58.271  34.044  48.815  1.00  0.00           H  
ATOM    679  OG  SER    50      57.464  35.386  47.582  1.00  0.00           O  
ATOM    680  HG  SER    50      57.097  35.477  48.464  1.00  0.00           H  
ATOM    681  C   SER    50      60.031  36.380  47.178  1.00  0.00           C  
ATOM    682  O   SER    50      60.398  35.927  46.062  1.00  0.00           O  
ATOM    683  N   ASN    51      59.994  37.671  47.388  1.00  0.00           N  
ATOM    684  H   ASN    51      59.795  38.013  48.317  1.00  0.00           H  
ATOM    685  CA  ASN    51      60.106  38.693  46.320  1.00  0.00           C  
ATOM    686  HA  ASN    51      60.775  38.257  45.579  1.00  0.00           H  
ATOM    687  CB  ASN    51      58.680  38.846  45.644  1.00  0.00           C  
ATOM    688  HB2 ASN    51      58.679  39.710  44.980  1.00  0.00           H  
ATOM    689  HB3 ASN    51      58.381  37.958  45.087  1.00  0.00           H  
ATOM    690  CG  ASN    51      57.631  39.149  46.762  1.00  0.00           C  
ATOM    691  OD1 ASN    51      57.316  40.325  46.951  1.00  0.00           O  
ATOM    692  ND2 ASN    51      56.976  38.195  47.401  1.00  0.00           N  
ATOM    693 HD21 ASN    51      56.198  38.524  47.955  1.00  0.00           H  
ATOM    694 HD22 ASN    51      57.163  37.232  47.163  1.00  0.00           H  
ATOM    695  C   ASN    51      60.782  40.012  46.824  1.00  0.00           C  
ATOM    696  O   ASN    51      61.970  40.092  46.623  1.00  0.00           O  
ATOM    697  N   TRP    52      60.088  41.014  47.386  1.00  0.00           N  
ATOM    698  H   TRP    52      59.090  40.885  47.474  1.00  0.00           H  
ATOM    699  CA  TRP    52      60.595  42.344  47.770  1.00  0.00           C  
ATOM    700  HA  TRP    52      61.226  42.536  46.903  1.00  0.00           H  
ATOM    701  CB  TRP    52      59.418  43.364  47.790  1.00  0.00           C  
ATOM    702  HB2 TRP    52      58.480  43.021  48.227  1.00  0.00           H  
ATOM    703  HB3 TRP    52      59.818  44.267  48.253  1.00  0.00           H  
ATOM    704  CG  TRP    52      59.135  43.805  46.397  1.00  0.00           C  
ATOM    705  CD1 TRP    52      58.035  43.582  45.738  1.00  0.00           C  
ATOM    706  HD1 TRP    52      57.249  43.007  46.205  1.00  0.00           H  
ATOM    707  NE1 TRP    52      58.040  44.039  44.445  1.00  0.00           N  
ATOM    708  HE1 TRP    52      57.168  44.171  43.953  1.00  0.00           H  
ATOM    709  CE2 TRP    52      59.222  44.636  44.205  1.00  0.00           C  
ATOM    710  CZ2 TRP    52      59.696  45.281  43.107  1.00  0.00           C  
ATOM    711  HZ2 TRP    52      59.103  45.334  42.206  1.00  0.00           H  
ATOM    712  CH2 TRP    52      60.938  45.877  43.177  1.00  0.00           C  
ATOM    713  HH2 TRP    52      61.315  46.455  42.347  1.00  0.00           H  
ATOM    714  CZ3 TRP    52      61.679  45.768  44.367  1.00  0.00           C  
ATOM    715  HZ3 TRP    52      62.619  46.288  44.479  1.00  0.00           H  
ATOM    716  CE3 TRP    52      61.251  44.988  45.471  1.00  0.00           C  
ATOM    717  HE3 TRP    52      61.840  44.865  46.368  1.00  0.00           H  
ATOM    718  CD2 TRP    52      59.944  44.495  45.430  1.00  0.00           C  
ATOM    719  C   TRP    52      61.677  42.399  48.924  1.00  0.00           C  
ATOM    720  O   TRP    52      62.310  43.446  49.011  1.00  0.00           O  
ATOM    721  N   ILE    53      61.913  41.326  49.726  1.00  0.00           N  
ATOM    722  H   ILE    53      61.287  40.535  49.681  1.00  0.00           H  
ATOM    723  CA  ILE    53      63.206  41.115  50.384  1.00  0.00           C  
ATOM    724  HA  ILE    53      63.569  42.032  50.849  1.00  0.00           H  
ATOM    725  CB  ILE    53      63.130  40.147  51.557  1.00  0.00           C  
ATOM    726  HB  ILE    53      62.557  39.254  51.306  1.00  0.00           H  
ATOM    727  CG2 ILE    53      64.404  39.760  52.156  1.00  0.00           C  
ATOM    728 HG21 ILE    53      64.373  38.998  52.935  1.00  0.00           H  
ATOM    729 HG22 ILE    53      65.013  39.281  51.390  1.00  0.00           H  
ATOM    730 HG23 ILE    53      64.945  40.611  52.568  1.00  0.00           H  
ATOM    731  CG1 ILE    53      62.370  40.765  52.699  1.00  0.00           C  
ATOM    732 HG12 ILE    53      62.800  41.705  53.044  1.00  0.00           H  
ATOM    733 HG13 ILE    53      61.368  40.959  52.318  1.00  0.00           H  
ATOM    734  CD1 ILE    53      62.085  39.904  53.956  1.00  0.00           C  
ATOM    735 HD11 ILE    53      61.143  40.088  54.472  1.00  0.00           H  
ATOM    736 HD12 ILE    53      62.188  38.847  53.709  1.00  0.00           H  
ATOM    737 HD13 ILE    53      62.872  40.155  54.667  1.00  0.00           H  
ATOM    738  C   ILE    53      64.351  40.855  49.397  1.00  0.00           C  
ATOM    739  O   ILE    53      65.020  41.868  49.118  1.00  0.00           O  
ATOM    740  N   PRO    54      64.413  39.699  48.681  1.00  0.00           N  
ATOM    741  CD  PRO    54      63.632  38.486  48.917  1.00  0.00           C  
ATOM    742  HD2 PRO    54      62.587  38.669  49.167  1.00  0.00           H  
ATOM    743  HD3 PRO    54      64.021  37.825  49.691  1.00  0.00           H  
ATOM    744  CG  PRO    54      63.820  37.555  47.737  1.00  0.00           C  
ATOM    745  HG2 PRO    54      63.021  37.749  47.021  1.00  0.00           H  
ATOM    746  HG3 PRO    54      63.676  36.513  48.021  1.00  0.00           H  
ATOM    747  CB  PRO    54      65.182  37.991  47.070  1.00  0.00           C  
ATOM    748  HB2 PRO    54      65.130  38.008  45.981  1.00  0.00           H  
ATOM    749  HB3 PRO    54      65.959  37.292  47.380  1.00  0.00           H  
ATOM    750  CA  PRO    54      65.483  39.358  47.743  1.00  0.00           C  
ATOM    751  HA  PRO    54      66.432  39.255  48.269  1.00  0.00           H  
ATOM    752  C   PRO    54      65.626  40.394  46.638  1.00  0.00           C  
ATOM    753  O   PRO    54      66.713  40.771  46.321  1.00  0.00           O  
ATOM    754  N   LEU    55      64.555  40.932  46.028  1.00  0.00           N  
ATOM    755  H   LEU    55      63.649  40.596  46.321  1.00  0.00           H  
ATOM    756  CA  LEU    55      64.603  41.966  44.938  1.00  0.00           C  
ATOM    757  HA  LEU    55      65.390  41.598  44.280  1.00  0.00           H  
ATOM    758  CB  LEU    55      63.347  41.959  44.090  1.00  0.00           C  
ATOM    759  HB2 LEU    55      62.531  42.304  44.726  1.00  0.00           H  
ATOM    760  HB3 LEU    55      63.467  42.771  43.373  1.00  0.00           H  
ATOM    761  CG  LEU    55      62.941  40.650  43.420  1.00  0.00           C  
ATOM    762  HG  LEU    55      62.885  39.903  44.211  1.00  0.00           H  
ATOM    763  CD1 LEU    55      61.508  40.841  42.878  1.00  0.00           C  
ATOM    764 HD11 LEU    55      61.085  39.876  42.601  1.00  0.00           H  
ATOM    765 HD12 LEU    55      60.891  41.157  43.720  1.00  0.00           H  
ATOM    766 HD13 LEU    55      61.320  41.429  41.980  1.00  0.00           H  
ATOM    767  CD2 LEU    55      63.848  40.253  42.235  1.00  0.00           C  
ATOM    768 HD21 LEU    55      63.979  41.136  41.609  1.00  0.00           H  
ATOM    769 HD22 LEU    55      64.820  39.896  42.575  1.00  0.00           H  
ATOM    770 HD23 LEU    55      63.356  39.367  41.833  1.00  0.00           H  
ATOM    771  C   LEU    55      65.053  43.420  45.417  1.00  0.00           C  
ATOM    772  O   LEU    55      65.835  44.094  44.643  1.00  0.00           O  
ATOM    773  N   SER    56      64.740  43.880  46.633  1.00  0.00           N  
ATOM    774  H   SER    56      63.954  43.493  47.136  1.00  0.00           H  
ATOM    775  CA  SER    56      65.241  45.191  47.168  1.00  0.00           C  
ATOM    776  HA  SER    56      65.063  46.015  46.477  1.00  0.00           H  
ATOM    777  CB  SER    56      64.535  45.608  48.423  1.00  0.00           C  
ATOM    778  HB2 SER    56      65.102  46.402  48.910  1.00  0.00           H  
ATOM    779  HB3 SER    56      63.461  45.711  48.267  1.00  0.00           H  
ATOM    780  OG  SER    56      64.670  44.628  49.413  1.00  0.00           O  
ATOM    781  HG  SER    56      63.777  44.282  49.352  1.00  0.00           H  
ATOM    782  C   SER    56      66.719  44.973  47.477  1.00  0.00           C  
ATOM    783  O   SER    56      67.532  45.828  47.072  1.00  0.00           O  
ATOM    784  N   THR    57      67.111  43.828  48.052  1.00  0.00           N  
ATOM    785  H   THR    57      66.373  43.239  48.412  1.00  0.00           H  
ATOM    786  CA  THR    57      68.493  43.436  48.421  1.00  0.00           C  
ATOM    787  HA  THR    57      68.917  44.279  48.966  1.00  0.00           H  
ATOM    788  CB  THR    57      68.725  42.134  49.300  1.00  0.00           C  
ATOM    789  HB  THR    57      68.480  41.359  48.573  1.00  0.00           H  
ATOM    790  CG2 THR    57      70.142  42.075  49.820  1.00  0.00           C  
ATOM    791 HG21 THR    57      70.343  41.183  50.413  1.00  0.00           H  
ATOM    792 HG22 THR    57      70.855  41.847  49.028  1.00  0.00           H  
ATOM    793 HG23 THR    57      70.518  43.023  50.206  1.00  0.00           H  
ATOM    794  OG1 THR    57      67.767  42.240  50.328  1.00  0.00           O  
ATOM    795  HG1 THR    57      66.869  42.248  49.989  1.00  0.00           H  
ATOM    796  C   THR    57      69.329  43.259  47.106  1.00  0.00           C  
ATOM    797  O   THR    57      70.484  43.522  47.115  1.00  0.00           O  
ATOM    798  N   GLN    58      68.678  42.802  46.060  1.00  0.00           N  
ATOM    799  H   GLN    58      67.776  42.367  46.192  1.00  0.00           H  
ATOM    800  CA  GLN    58      69.411  42.617  44.743  1.00  0.00           C  
ATOM    801  HA  GLN    58      70.408  42.202  44.891  1.00  0.00           H  
ATOM    802  CB  GLN    58      68.585  41.727  43.731  1.00  0.00           C  
ATOM    803  HB2 GLN    58      68.449  40.777  44.247  1.00  0.00           H  
ATOM    804  HB3 GLN    58      67.640  42.233  43.531  1.00  0.00           H  
ATOM    805  CG  GLN    58      69.178  41.463  42.312  1.00  0.00           C  
ATOM    806  HG2 GLN    58      68.409  40.979  41.711  1.00  0.00           H  
ATOM    807  HG3 GLN    58      69.655  42.312  41.821  1.00  0.00           H  
ATOM    808  CD  GLN    58      70.318  40.465  42.355  1.00  0.00           C  
ATOM    809  OE1 GLN    58      71.132  40.473  43.258  1.00  0.00           O  
ATOM    810  NE2 GLN    58      70.558  39.601  41.375  1.00  0.00           N  
ATOM    811 HE21 GLN    58      71.082  38.776  41.629  1.00  0.00           H  
ATOM    812 HE22 GLN    58      69.845  39.504  40.666  1.00  0.00           H  
ATOM    813  C   GLN    58      69.706  43.973  44.148  1.00  0.00           C  
ATOM    814  O   GLN    58      70.811  44.165  43.647  1.00  0.00           O  
ATOM    815  N   LEU    59      68.798  44.990  44.182  1.00  0.00           N  
ATOM    816  H   LEU    59      67.939  44.716  44.636  1.00  0.00           H  
ATOM    817  CA  LEU    59      68.989  46.410  43.854  1.00  0.00           C  
ATOM    818  HA  LEU    59      69.515  46.471  42.901  1.00  0.00           H  
ATOM    819  CB  LEU    59      67.652  47.111  43.691  1.00  0.00           C  
ATOM    820  HB2 LEU    59      67.256  46.817  44.663  1.00  0.00           H  
ATOM    821  HB3 LEU    59      67.826  48.186  43.642  1.00  0.00           H  
ATOM    822  CG  LEU    59      66.668  46.650  42.572  1.00  0.00           C  
ATOM    823  HG  LEU    59      66.544  45.568  42.605  1.00  0.00           H  
ATOM    824  CD1 LEU    59      65.329  47.412  42.713  1.00  0.00           C  
ATOM    825 HD11 LEU    59      64.925  47.165  43.695  1.00  0.00           H  
ATOM    826 HD12 LEU    59      65.580  48.472  42.672  1.00  0.00           H  
ATOM    827 HD13 LEU    59      64.558  47.121  41.999  1.00  0.00           H  
ATOM    828  CD2 LEU    59      67.352  46.997  41.208  1.00  0.00           C  
ATOM    829 HD21 LEU    59      66.649  46.956  40.376  1.00  0.00           H  
ATOM    830 HD22 LEU    59      67.726  48.020  41.254  1.00  0.00           H  
ATOM    831 HD23 LEU    59      68.225  46.361  41.067  1.00  0.00           H  
ATOM    832  C   LEU    59      69.928  47.100  44.853  1.00  0.00           C  
ATOM    833  O   LEU    59      70.413  48.228  44.674  1.00  0.00           O  
ATOM    834  N   GLY    60      70.139  46.509  46.040  1.00  0.00           N  
ATOM    835  H   GLY    60      69.580  45.673  46.130  1.00  0.00           H  
ATOM    836  CA  GLY    60      71.145  46.835  47.075  1.00  0.00           C  
ATOM    837  HA2 GLY    60      71.811  46.020  47.357  1.00  0.00           H  
ATOM    838  HA3 GLY    60      71.735  47.661  46.678  1.00  0.00           H  
ATOM    839  C   GLY    60      70.657  47.411  48.405  1.00  0.00           C  
ATOM    840  O   GLY    60      71.561  47.568  49.210  1.00  0.00           O  
ATOM    841  N   TYR    61      69.393  47.745  48.647  1.00  0.00           N  
ATOM    842  H   TYR    61      68.666  47.567  47.968  1.00  0.00           H  
ATOM    843  CA  TYR    61      68.959  48.399  49.921  1.00  0.00           C  
ATOM    844  HA  TYR    61      69.706  49.158  50.153  1.00  0.00           H  
ATOM    845  CB  TYR    61      67.586  49.000  49.715  1.00  0.00           C  
ATOM    846  HB2 TYR    61      66.788  48.261  49.790  1.00  0.00           H  
ATOM    847  HB3 TYR    61      67.500  49.715  50.534  1.00  0.00           H  
ATOM    848  CG  TYR    61      67.400  49.798  48.441  1.00  0.00           C  
ATOM    849  CD1 TYR    61      66.831  49.178  47.301  1.00  0.00           C  
ATOM    850  HD1 TYR    61      66.595  48.126  47.249  1.00  0.00           H  
ATOM    851  CE1 TYR    61      66.914  49.825  46.059  1.00  0.00           C  
ATOM    852  HE1 TYR    61      66.496  49.378  45.169  1.00  0.00           H  
ATOM    853  CZ  TYR    61      67.454  51.133  45.967  1.00  0.00           C  
ATOM    854  OH  TYR    61      67.558  51.832  44.785  1.00  0.00           O  
ATOM    855  HH  TYR    61      68.194  52.549  44.835  1.00  0.00           H  
ATOM    856  CE2 TYR    61      67.916  51.793  47.124  1.00  0.00           C  
ATOM    857  HE2 TYR    61      68.325  52.789  47.042  1.00  0.00           H  
ATOM    858  CD2 TYR    61      67.843  51.123  48.351  1.00  0.00           C  
ATOM    859  HD2 TYR    61      68.215  51.710  49.178  1.00  0.00           H  
ATOM    860  C   TYR    61      69.011  47.423  51.191  1.00  0.00           C  
ATOM    861  O   TYR    61      69.106  46.175  51.035  1.00  0.00           O  
ATOM    862  N   THR    62      68.901  47.928  52.426  1.00  0.00           N  
ATOM    863  H   THR    62      69.044  48.918  52.570  1.00  0.00           H  
ATOM    864  CA  THR    62      68.646  47.025  53.617  1.00  0.00           C  
ATOM    865  HA  THR    62      69.018  46.013  53.456  1.00  0.00           H  
ATOM    866  CB  THR    62      69.260  47.622  54.856  1.00  0.00           C  
ATOM    867  HB  THR    62      68.766  48.539  55.180  1.00  0.00           H  
ATOM    868  CG2 THR    62      69.188  46.672  56.054  1.00  0.00           C  
ATOM    869 HG21 THR    62      69.975  46.941  56.759  1.00  0.00           H  
ATOM    870 HG22 THR    62      68.158  46.785  56.390  1.00  0.00           H  
ATOM    871 HG23 THR    62      69.395  45.631  55.806  1.00  0.00           H  
ATOM    872  OG1 THR    62      70.619  47.879  54.560  1.00  0.00           O  
ATOM    873  HG1 THR    62      70.820  48.572  55.193  1.00  0.00           H  
ATOM    874  C   THR    62      67.145  46.941  53.896  1.00  0.00           C  
ATOM    875  O   THR    62      66.496  47.954  54.224  1.00  0.00           O  
ATOM    876  N   PRO    63      66.530  45.710  53.844  1.00  0.00           N  
ATOM    877  CD  PRO    63      67.149  44.386  53.698  1.00  0.00           C  
ATOM    878  HD2 PRO    63      67.901  44.221  54.470  1.00  0.00           H  
ATOM    879  HD3 PRO    63      67.600  44.237  52.716  1.00  0.00           H  
ATOM    880  CG  PRO    63      66.020  43.374  53.737  1.00  0.00           C  
ATOM    881  HG2 PRO    63      65.998  42.952  54.742  1.00  0.00           H  
ATOM    882  HG3 PRO    63      65.989  42.551  53.023  1.00  0.00           H  
ATOM    883  CB  PRO    63      64.772  44.214  53.397  1.00  0.00           C  
ATOM    884  HB2 PRO    63      63.877  43.905  53.937  1.00  0.00           H  
ATOM    885  HB3 PRO    63      64.604  44.208  52.320  1.00  0.00           H  
ATOM    886  CA  PRO    63      65.073  45.573  53.988  1.00  0.00           C  
ATOM    887  HA  PRO    63      64.659  46.390  53.397  1.00  0.00           H  
ATOM    888  C   PRO    63      64.778  45.714  55.452  1.00  0.00           C  
ATOM    889  O   PRO    63      65.379  45.051  56.324  1.00  0.00           O  
ATOM    890  N   CYS    64      63.740  46.462  55.720  1.00  0.00           N  
ATOM    891  H   CYS    64      63.264  47.095  55.093  1.00  0.00           H  
ATOM    892  CA  CYS    64      63.133  46.703  56.995  1.00  0.00           C  
ATOM    893  HA  CYS    64      63.332  45.871  57.671  1.00  0.00           H  
ATOM    894  CB  CYS    64      63.457  48.108  57.541  1.00  0.00           C  
ATOM    895  HB2 CYS    64      62.984  48.821  56.866  1.00  0.00           H  
ATOM    896  HB3 CYS    64      63.071  48.151  58.560  1.00  0.00           H  
ATOM    897  SG  CYS    64      65.212  48.360  57.852  1.00  0.00           S  
ATOM    898  HG  CYS    64      65.637  48.440  56.588  1.00  0.00           H  
ATOM    899  C   CYS    64      61.592  46.614  56.688  1.00  0.00           C  
ATOM    900  O   CYS    64      61.112  47.001  55.629  1.00  0.00           O  
ATOM    901  N   TRP    65      60.818  46.220  57.665  1.00  0.00           N  
ATOM    902  H   TRP    65      61.205  45.735  58.461  1.00  0.00           H  
ATOM    903  CA  TRP    65      59.351  45.957  57.617  1.00  0.00           C  
ATOM    904  HA  TRP    65      58.891  46.770  57.054  1.00  0.00           H  
ATOM    905  CB  TRP    65      59.016  44.701  56.810  1.00  0.00           C  
ATOM    906  HB2 TRP    65      57.977  44.828  56.507  1.00  0.00           H  
ATOM    907  HB3 TRP    65      59.521  44.758  55.846  1.00  0.00           H  
ATOM    908  CG  TRP    65      59.427  43.446  57.567  1.00  0.00           C  
ATOM    909  CD1 TRP    65      58.628  42.823  58.448  1.00  0.00           C  
ATOM    910  HD1 TRP    65      57.636  43.129  58.744  1.00  0.00           H  
ATOM    911  NE1 TRP    65      59.447  41.889  59.129  1.00  0.00           N  
ATOM    912  HE1 TRP    65      59.102  41.252  59.834  1.00  0.00           H  
ATOM    913  CE2 TRP    65      60.682  41.866  58.668  1.00  0.00           C  
ATOM    914  CZ2 TRP    65      61.843  41.193  59.117  1.00  0.00           C  
ATOM    915  HZ2 TRP    65      61.680  40.507  59.935  1.00  0.00           H  
ATOM    916  CH2 TRP    65      63.061  41.288  58.375  1.00  0.00           C  
ATOM    917  HH2 TRP    65      63.939  40.750  58.701  1.00  0.00           H  
ATOM    918  CZ3 TRP    65      63.057  42.122  57.260  1.00  0.00           C  
ATOM    919  HZ3 TRP    65      63.950  42.127  56.653  1.00  0.00           H  
ATOM    920  CE3 TRP    65      61.905  42.817  56.780  1.00  0.00           C  
ATOM    921  HE3 TRP    65      62.034  43.400  55.880  1.00  0.00           H  
ATOM    922  CD2 TRP    65      60.701  42.707  57.568  1.00  0.00           C  
ATOM    923  C   TRP    65      58.583  45.927  59.012  1.00  0.00           C  
ATOM    924  O   TRP    65      59.051  45.398  60.048  1.00  0.00           O  
ATOM    925  N   ILE    66      57.304  46.322  58.955  1.00  0.00           N  
ATOM    926  H   ILE    66      57.044  46.687  58.049  1.00  0.00           H  
ATOM    927  CA  ILE    66      56.160  46.112  59.905  1.00  0.00           C  
ATOM    928  HA  ILE    66      56.584  45.731  60.834  1.00  0.00           H  
ATOM    929  CB  ILE    66      55.457  47.396  60.297  1.00  0.00           C  
ATOM    930  HB  ILE    66      54.606  47.109  60.913  1.00  0.00           H  
ATOM    931  CG2 ILE    66      56.347  48.232  61.221  1.00  0.00           C  
ATOM    932 HG21 ILE    66      55.889  49.180  61.501  1.00  0.00           H  
ATOM    933 HG22 ILE    66      56.508  47.719  62.169  1.00  0.00           H  
ATOM    934 HG23 ILE    66      57.300  48.412  60.723  1.00  0.00           H  
ATOM    935  CG1 ILE    66      54.990  48.219  59.054  1.00  0.00           C  
ATOM    936 HG12 ILE    66      55.884  48.634  58.589  1.00  0.00           H  
ATOM    937 HG13 ILE    66      54.683  47.541  58.257  1.00  0.00           H  
ATOM    938  CD1 ILE    66      53.895  49.208  59.201  1.00  0.00           C  
ATOM    939 HD11 ILE    66      52.957  48.732  59.488  1.00  0.00           H  
ATOM    940 HD12 ILE    66      54.233  49.858  60.009  1.00  0.00           H  
ATOM    941 HD13 ILE    66      53.707  49.608  58.204  1.00  0.00           H  
ATOM    942  C   ILE    66      55.188  45.026  59.352  1.00  0.00           C  
ATOM    943  O   ILE    66      55.144  44.722  58.133  1.00  0.00           O  
ATOM    944  N   SER    67      54.408  44.541  60.313  1.00  0.00           N  
ATOM    945  H   SER    67      54.299  45.045  61.182  1.00  0.00           H  
ATOM    946  CA  SER    67      53.477  43.395  60.227  1.00  0.00           C  
ATOM    947  HA  SER    67      53.017  43.202  59.257  1.00  0.00           H  
ATOM    948  CB  SER    67      54.250  42.115  60.638  1.00  0.00           C  
ATOM    949  HB2 SER    67      54.653  42.411  61.606  1.00  0.00           H  
ATOM    950  HB3 SER    67      53.604  41.250  60.789  1.00  0.00           H  
ATOM    951  OG  SER    67      55.241  41.880  59.627  1.00  0.00           O  
ATOM    952  HG  SER    67      56.006  41.382  59.922  1.00  0.00           H  
ATOM    953  C   SER    67      52.295  43.679  61.229  1.00  0.00           C  
ATOM    954  O   SER    67      52.100  42.891  62.153  1.00  0.00           O  
ATOM    955  N   PRO    68      51.526  44.763  61.282  1.00  0.00           N  
ATOM    956  CD  PRO    68      51.507  45.838  60.289  1.00  0.00           C  
ATOM    957  HD2 PRO    68      50.814  45.617  59.477  1.00  0.00           H  
ATOM    958  HD3 PRO    68      52.428  46.064  59.752  1.00  0.00           H  
ATOM    959  CG  PRO    68      51.025  47.024  61.098  1.00  0.00           C  
ATOM    960  HG2 PRO    68      50.547  47.706  60.395  1.00  0.00           H  
ATOM    961  HG3 PRO    68      51.923  47.429  61.563  1.00  0.00           H  
ATOM    962  CB  PRO    68      50.138  46.495  62.228  1.00  0.00           C  
ATOM    963  HB2 PRO    68      49.148  46.319  61.805  1.00  0.00           H  
ATOM    964  HB3 PRO    68      50.155  47.181  63.075  1.00  0.00           H  
ATOM    965  CA  PRO    68      50.813  45.154  62.504  1.00  0.00           C  
ATOM    966  HA  PRO    68      51.455  45.476  63.323  1.00  0.00           H  
ATOM    967  C   PRO    68      49.760  44.201  63.002  1.00  0.00           C  
ATOM    968  O   PRO    68      48.943  43.717  62.185  1.00  0.00           O  
ATOM    969  N   PRO    69      49.580  43.972  64.287  1.00  0.00           N  
ATOM    970  CD  PRO    69      50.326  44.570  65.371  1.00  0.00           C  
ATOM    971  HD2 PRO    69      50.357  45.657  65.289  1.00  0.00           H  
ATOM    972  HD3 PRO    69      51.333  44.155  65.318  1.00  0.00           H  
ATOM    973  CG  PRO    69      49.627  44.109  66.636  1.00  0.00           C  
ATOM    974  HG2 PRO    69      48.856  44.849  66.850  1.00  0.00           H  
ATOM    975  HG3 PRO    69      50.275  44.047  67.511  1.00  0.00           H  
ATOM    976  CB  PRO    69      49.157  42.750  66.238  1.00  0.00           C  
ATOM    977  HB2 PRO    69      48.401  42.344  66.910  1.00  0.00           H  
ATOM    978  HB3 PRO    69      49.928  41.986  66.134  1.00  0.00           H  
ATOM    979  CA  PRO    69      48.608  42.986  64.806  1.00  0.00           C  
ATOM    980  HA  PRO    69      48.710  42.077  64.214  1.00  0.00           H  
ATOM    981  C   PRO    69      47.144  43.478  64.734  1.00  0.00           C  
ATOM    982  O   PRO    69      46.942  44.679  65.041  1.00  0.00           O  
ATOM    983  N   PRO    70      46.168  42.601  64.375  1.00  0.00           N  
ATOM    984  CD  PRO    70      44.886  42.770  65.004  1.00  0.00           C  
ATOM    985  HD2 PRO    70      44.323  43.676  64.777  1.00  0.00           H  
ATOM    986  HD3 PRO    70      45.145  42.847  66.060  1.00  0.00           H  
ATOM    987  CG  PRO    70      44.118  41.516  64.829  1.00  0.00           C  
ATOM    988  HG2 PRO    70      43.364  41.578  64.045  1.00  0.00           H  
ATOM    989  HG3 PRO    70      43.531  41.283  65.717  1.00  0.00           H  
ATOM    990  CB  PRO    70      45.189  40.462  64.472  1.00  0.00           C  
ATOM    991  HB2 PRO    70      44.821  39.549  64.003  1.00  0.00           H  
ATOM    992  HB3 PRO    70      45.717  40.153  65.373  1.00  0.00           H  
ATOM    993  CA  PRO    70      46.246  41.293  63.705  1.00  0.00           C  
ATOM    994  HA  PRO    70      47.226  40.838  63.843  1.00  0.00           H  
ATOM    995  C   PRO    70      45.982  41.399  62.203  1.00  0.00           C  
ATOM    996  O   PRO    70      44.910  41.788  61.706  1.00  0.00           O  
ATOM    997  N   PHE    71      47.088  41.238  61.444  1.00  0.00           N  
ATOM    998  H   PHE    71      48.000  41.130  61.864  1.00  0.00           H  
ATOM    999  CA  PHE    71      47.164  41.255  60.052  1.00  0.00           C  
ATOM   1000  HA  PHE    71      48.233  41.329  59.852  1.00  0.00           H  
ATOM   1001  CB  PHE    71      46.604  39.960  59.370  1.00  0.00           C  
ATOM   1002  HB2 PHE    71      45.549  40.036  59.631  1.00  0.00           H  
ATOM   1003  HB3 PHE    71      46.728  40.051  58.290  1.00  0.00           H  
ATOM   1004  CG  PHE    71      47.191  38.671  59.953  1.00  0.00           C  
ATOM   1005  CD1 PHE    71      48.446  38.200  59.410  1.00  0.00           C  
ATOM   1006  HD1 PHE    71      48.875  38.762  58.594  1.00  0.00           H  
ATOM   1007  CE1 PHE    71      48.973  36.949  59.786  1.00  0.00           C  
ATOM   1008  HE1 PHE    71      49.830  36.598  59.231  1.00  0.00           H  
ATOM   1009  CZ  PHE    71      48.319  36.191  60.768  1.00  0.00           C  
ATOM   1010  HZ  PHE    71      48.586  35.161  60.953  1.00  0.00           H  
ATOM   1011  CE2 PHE    71      47.070  36.627  61.310  1.00  0.00           C  
ATOM   1012  HE2 PHE    71      46.490  35.948  61.918  1.00  0.00           H  
ATOM   1013  CD2 PHE    71      46.502  37.897  60.958  1.00  0.00           C  
ATOM   1014  HD2 PHE    71      45.649  38.260  61.513  1.00  0.00           H  
ATOM   1015  C   PHE    71      46.606  42.509  59.258  1.00  0.00           C  
ATOM   1016  O   PHE    71      46.209  42.450  58.080  1.00  0.00           O  
ATOM   1017  N   MET    72      46.501  43.715  59.926  1.00  0.00           N  
ATOM   1018  H   MET    72      46.901  43.843  60.845  1.00  0.00           H  
ATOM   1019  CA  MET    72      45.826  44.918  59.481  1.00  0.00           C  
ATOM   1020  HA  MET    72      45.682  45.572  60.341  1.00  0.00           H  
ATOM   1021  CB  MET    72      46.620  45.683  58.402  1.00  0.00           C  
ATOM   1022  HB2 MET    72      46.630  45.172  57.439  1.00  0.00           H  
ATOM   1023  HB3 MET    72      46.170  46.663  58.242  1.00  0.00           H  
ATOM   1024  CG  MET    72      48.063  46.055  58.737  1.00  0.00           C  
ATOM   1025  HG2 MET    72      48.039  46.397  59.772  1.00  0.00           H  
ATOM   1026  HG3 MET    72      48.806  45.264  58.641  1.00  0.00           H  
ATOM   1027  SD  MET    72      48.709  47.392  57.811  1.00  0.00           S  
ATOM   1028  CE  MET    72      48.378  46.914  56.122  1.00  0.00           C  
ATOM   1029  HE1 MET    72      48.888  47.675  55.532  1.00  0.00           H  
ATOM   1030  HE2 MET    72      48.716  45.910  55.863  1.00  0.00           H  
ATOM   1031  HE3 MET    72      47.314  46.910  55.883  1.00  0.00           H  
ATOM   1032  C   MET    72      44.334  44.628  59.084  1.00  0.00           C  
ATOM   1033  O   MET    72      43.747  45.239  58.197  1.00  0.00           O  
ATOM   1034  N   LEU    73      43.692  43.760  59.794  1.00  0.00           N  
ATOM   1035  H   LEU    73      44.246  43.119  60.345  1.00  0.00           H  
ATOM   1036  CA  LEU    73      42.256  43.587  59.834  1.00  0.00           C  
ATOM   1037  HA  LEU    73      41.908  43.862  58.839  1.00  0.00           H  
ATOM   1038  CB  LEU    73      41.941  42.088  60.102  1.00  0.00           C  
ATOM   1039  HB2 LEU    73      42.255  41.915  61.131  1.00  0.00           H  
ATOM   1040  HB3 LEU    73      40.860  42.102  60.245  1.00  0.00           H  
ATOM   1041  CG  LEU    73      42.442  40.920  59.193  1.00  0.00           C  
ATOM   1042  HG  LEU    73      43.469  41.100  58.876  1.00  0.00           H  
ATOM   1043  CD1 LEU    73      42.562  39.665  60.101  1.00  0.00           C  
ATOM   1044 HD11 LEU    73      42.735  38.813  59.443  1.00  0.00           H  
ATOM   1045 HD12 LEU    73      43.438  39.779  60.739  1.00  0.00           H  
ATOM   1046 HD13 LEU    73      41.700  39.479  60.742  1.00  0.00           H  
ATOM   1047  CD2 LEU    73      41.716  40.598  57.883  1.00  0.00           C  
ATOM   1048 HD21 LEU    73      42.031  41.424  57.246  1.00  0.00           H  
ATOM   1049 HD22 LEU    73      42.043  39.618  57.534  1.00  0.00           H  
ATOM   1050 HD23 LEU    73      40.628  40.626  57.939  1.00  0.00           H  
ATOM   1051  C   LEU    73      41.548  44.602  60.694  1.00  0.00           C  
ATOM   1052  O   LEU    73      40.395  44.936  60.369  1.00  0.00           O  
ATOM   1053  N   ASN    74      42.107  45.070  61.767  1.00  0.00           N  
ATOM   1054  H   ASN    74      43.100  44.895  61.807  1.00  0.00           H  
ATOM   1055  CA  ASN    74      41.509  46.116  62.589  1.00  0.00           C  
ATOM   1056  HA  ASN    74      40.432  45.945  62.606  1.00  0.00           H  
ATOM   1057  CB  ASN    74      41.799  45.952  64.063  1.00  0.00           C  
ATOM   1058  HB2 ASN    74      42.826  46.260  64.261  1.00  0.00           H  
ATOM   1059  HB3 ASN    74      41.182  46.643  64.639  1.00  0.00           H  
ATOM   1060  CG  ASN    74      41.568  44.569  64.663  1.00  0.00           C  
ATOM   1061  OD1 ASN    74      40.755  43.775  64.178  1.00  0.00           O  
ATOM   1062  ND2 ASN    74      42.121  44.291  65.834  1.00  0.00           N  
ATOM   1063 HD21 ASN    74      42.028  43.356  66.204  1.00  0.00           H  
ATOM   1064 HD22 ASN    74      42.554  45.026  66.374  1.00  0.00           H  
ATOM   1065  C   ASN    74      41.790  47.544  62.001  1.00  0.00           C  
ATOM   1066  O   ASN    74      42.436  47.670  60.975  1.00  0.00           O  
ATOM   1067  N   ASP    75      41.295  48.627  62.631  1.00  0.00           N  
ATOM   1068  H   ASP    75      40.613  48.508  63.366  1.00  0.00           H  
ATOM   1069  CA  ASP    75      41.285  50.016  62.170  1.00  0.00           C  
ATOM   1070  HA  ASP    75      40.443  50.119  61.485  1.00  0.00           H  
ATOM   1071  CB  ASP    75      41.067  50.832  63.413  1.00  0.00           C  
ATOM   1072  HB2 ASP    75      40.176  50.431  63.896  1.00  0.00           H  
ATOM   1073  HB3 ASP    75      41.893  50.775  64.122  1.00  0.00           H  
ATOM   1074  CG  ASP    75      40.822  52.300  63.095  1.00  0.00           C  
ATOM   1075  OD1 ASP    75      40.923  52.657  61.918  1.00  0.00           O  
ATOM   1076  OD2 ASP    75      40.455  53.024  64.023  1.00  0.00           O  
ATOM   1077  C   ASP    75      42.586  50.448  61.439  1.00  0.00           C  
ATOM   1078  O   ASP    75      43.593  50.682  62.061  1.00  0.00           O  
ATOM   1079  N   THR    76      42.515  50.647  60.138  1.00  0.00           N  
ATOM   1080  H   THR    76      41.666  50.392  59.655  1.00  0.00           H  
ATOM   1081  CA  THR    76      43.543  51.247  59.279  1.00  0.00           C  
ATOM   1082  HA  THR    76      44.315  50.510  59.058  1.00  0.00           H  
ATOM   1083  CB  THR    76      42.866  51.571  57.942  1.00  0.00           C  
ATOM   1084  HB  THR    76      42.307  52.502  58.034  1.00  0.00           H  
ATOM   1085  CG2 THR    76      43.797  51.890  56.800  1.00  0.00           C  
ATOM   1086 HG21 THR    76      43.214  52.041  55.892  1.00  0.00           H  
ATOM   1087 HG22 THR    76      44.336  52.809  57.031  1.00  0.00           H  
ATOM   1088 HG23 THR    76      44.448  51.016  56.833  1.00  0.00           H  
ATOM   1089  OG1 THR    76      41.987  50.535  57.548  1.00  0.00           O  
ATOM   1090  HG1 THR    76      41.125  50.683  57.943  1.00  0.00           H  
ATOM   1091  C   THR    76      44.265  52.516  59.890  1.00  0.00           C  
ATOM   1092  O   THR    76      45.475  52.632  59.673  1.00  0.00           O  
ATOM   1093  N   GLN    77      43.535  53.453  60.591  1.00  0.00           N  
ATOM   1094  H   GLN    77      42.560  53.234  60.740  1.00  0.00           H  
ATOM   1095  CA  GLN    77      44.043  54.652  61.292  1.00  0.00           C  
ATOM   1096  HA  GLN    77      44.591  55.335  60.643  1.00  0.00           H  
ATOM   1097  CB  GLN    77      42.801  55.365  61.885  1.00  0.00           C  
ATOM   1098  HB2 GLN    77      42.408  54.782  62.718  1.00  0.00           H  
ATOM   1099  HB3 GLN    77      43.112  56.274  62.398  1.00  0.00           H  
ATOM   1100  CG  GLN    77      41.732  55.673  60.805  1.00  0.00           C  
ATOM   1101  HG2 GLN    77      42.107  56.364  60.051  1.00  0.00           H  
ATOM   1102  HG3 GLN    77      41.376  54.720  60.414  1.00  0.00           H  
ATOM   1103  CD  GLN    77      40.446  56.296  61.409  1.00  0.00           C  
ATOM   1104  OE1 GLN    77      40.227  57.486  61.454  1.00  0.00           O  
ATOM   1105  NE2 GLN    77      39.720  55.398  62.114  1.00  0.00           N  
ATOM   1106 HE21 GLN    77      38.778  55.737  62.249  1.00  0.00           H  
ATOM   1107 HE22 GLN    77      40.090  54.468  62.252  1.00  0.00           H  
ATOM   1108  C   GLN    77      45.054  54.325  62.407  1.00  0.00           C  
ATOM   1109  O   GLN    77      45.925  55.102  62.719  1.00  0.00           O  
ATOM   1110  N   VAL    78      44.930  53.186  63.060  1.00  0.00           N  
ATOM   1111  H   VAL    78      44.293  52.500  62.683  1.00  0.00           H  
ATOM   1112  CA  VAL    78      45.818  52.559  64.041  1.00  0.00           C  
ATOM   1113  HA  VAL    78      46.428  53.311  64.541  1.00  0.00           H  
ATOM   1114  CB  VAL    78      44.958  51.804  65.108  1.00  0.00           C  
ATOM   1115  HB  VAL    78      44.536  50.864  64.753  1.00  0.00           H  
ATOM   1116  CG1 VAL    78      45.886  51.474  66.303  1.00  0.00           C  
ATOM   1117 HG11 VAL    78      46.250  52.418  66.708  1.00  0.00           H  
ATOM   1118 HG12 VAL    78      45.330  50.918  67.059  1.00  0.00           H  
ATOM   1119 HG13 VAL    78      46.721  50.799  66.115  1.00  0.00           H  
ATOM   1120  CG2 VAL    78      43.823  52.704  65.591  1.00  0.00           C  
ATOM   1121 HG21 VAL    78      43.471  52.222  66.503  1.00  0.00           H  
ATOM   1122 HG22 VAL    78      44.254  53.669  65.854  1.00  0.00           H  
ATOM   1123 HG23 VAL    78      43.122  52.916  64.784  1.00  0.00           H  
ATOM   1124  C   VAL    78      46.944  51.754  63.348  1.00  0.00           C  
ATOM   1125  O   VAL    78      48.110  51.857  63.753  1.00  0.00           O  
ATOM   1126  N   ASN    79      46.647  51.010  62.312  1.00  0.00           N  
ATOM   1127  H   ASN    79      45.670  51.003  62.059  1.00  0.00           H  
ATOM   1128  CA  ASN    79      47.656  50.316  61.536  1.00  0.00           C  
ATOM   1129  HA  ASN    79      48.060  49.654  62.303  1.00  0.00           H  
ATOM   1130  CB  ASN    79      46.991  49.494  60.436  1.00  0.00           C  
ATOM   1131  HB2 ASN    79      46.778  50.144  59.587  1.00  0.00           H  
ATOM   1132  HB3 ASN    79      47.784  48.856  60.045  1.00  0.00           H  
ATOM   1133  CG  ASN    79      45.835  48.671  60.803  1.00  0.00           C  
ATOM   1134  OD1 ASN    79      45.781  48.196  61.957  1.00  0.00           O  
ATOM   1135  ND2 ASN    79      45.037  48.283  59.860  1.00  0.00           N  
ATOM   1136 HD21 ASN    79      44.131  47.966  60.173  1.00  0.00           H  
ATOM   1137 HD22 ASN    79      45.179  48.438  58.872  1.00  0.00           H  
ATOM   1138  C   ASN    79      48.711  51.210  60.899  1.00  0.00           C  
ATOM   1139  O   ASN    79      49.877  50.851  60.782  1.00  0.00           O  
ATOM   1140  N   THR    80      48.389  52.436  60.571  1.00  0.00           N  
ATOM   1141  H   THR    80      47.381  52.461  60.516  1.00  0.00           H  
ATOM   1142  CA  THR    80      49.285  53.523  60.214  1.00  0.00           C  
ATOM   1143  HA  THR    80      49.983  53.059  59.517  1.00  0.00           H  
ATOM   1144  CB  THR    80      48.606  54.798  59.678  1.00  0.00           C  
ATOM   1145  HB  THR    80      48.000  55.232  60.474  1.00  0.00           H  
ATOM   1146  CG2 THR    80      49.495  55.937  59.177  1.00  0.00           C  
ATOM   1147 HG21 THR    80      49.590  56.558  60.068  1.00  0.00           H  
ATOM   1148 HG22 THR    80      50.466  55.631  58.786  1.00  0.00           H  
ATOM   1149 HG23 THR    80      49.017  56.513  58.385  1.00  0.00           H  
ATOM   1150  OG1 THR    80      47.772  54.466  58.654  1.00  0.00           O  
ATOM   1151  HG1 THR    80      46.952  54.166  59.053  1.00  0.00           H  
ATOM   1152  C   THR    80      50.205  53.952  61.353  1.00  0.00           C  
ATOM   1153  O   THR    80      51.325  54.303  61.024  1.00  0.00           O  
ATOM   1154  N   GLU    81      49.877  53.860  62.665  1.00  0.00           N  
ATOM   1155  H   GLU    81      48.964  53.490  62.887  1.00  0.00           H  
ATOM   1156  CA  GLU    81      50.798  54.196  63.760  1.00  0.00           C  
ATOM   1157  HA  GLU    81      51.101  55.229  63.586  1.00  0.00           H  
ATOM   1158  CB  GLU    81      50.039  54.275  65.132  1.00  0.00           C  
ATOM   1159  HB2 GLU    81      49.888  53.256  65.489  1.00  0.00           H  
ATOM   1160  HB3 GLU    81      50.730  54.696  65.862  1.00  0.00           H  
ATOM   1161  CG  GLU    81      48.751  55.111  65.009  1.00  0.00           C  
ATOM   1162  HG2 GLU    81      49.200  56.008  64.583  1.00  0.00           H  
ATOM   1163  HG3 GLU    81      48.046  54.736  64.267  1.00  0.00           H  
ATOM   1164  CD  GLU    81      48.137  55.528  66.378  1.00  0.00           C  
ATOM   1165  OE1 GLU    81      48.303  54.830  67.353  1.00  0.00           O  
ATOM   1166  OE2 GLU    81      47.407  56.549  66.569  1.00  0.00           O  
ATOM   1167  C   GLU    81      52.085  53.377  63.818  1.00  0.00           C  
ATOM   1168  O   GLU    81      53.183  53.950  64.038  1.00  0.00           O  
ATOM   1169  N   TYR    82      52.007  52.098  63.453  1.00  0.00           N  
ATOM   1170  H   TYR    82      51.080  51.702  63.396  1.00  0.00           H  
ATOM   1171  CA  TYR    82      53.135  51.289  63.133  1.00  0.00           C  
ATOM   1172  HA  TYR    82      53.822  51.384  63.974  1.00  0.00           H  
ATOM   1173  CB  TYR    82      52.694  49.842  63.017  1.00  0.00           C  
ATOM   1174  HB2 TYR    82      51.871  49.645  62.330  1.00  0.00           H  
ATOM   1175  HB3 TYR    82      53.567  49.301  62.653  1.00  0.00           H  
ATOM   1176  CG  TYR    82      52.280  49.216  64.371  1.00  0.00           C  
ATOM   1177  CD1 TYR    82      51.001  49.511  64.878  1.00  0.00           C  
ATOM   1178  HD1 TYR    82      50.259  50.090  64.347  1.00  0.00           H  
ATOM   1179  CE1 TYR    82      50.607  48.898  66.062  1.00  0.00           C  
ATOM   1180  HE1 TYR    82      49.650  49.100  66.519  1.00  0.00           H  
ATOM   1181  CZ  TYR    82      51.442  47.973  66.667  1.00  0.00           C  
ATOM   1182  OH  TYR    82      50.995  47.352  67.765  1.00  0.00           O  
ATOM   1183  HH  TYR    82      51.650  46.707  68.038  1.00  0.00           H  
ATOM   1184  CE2 TYR    82      52.778  47.766  66.249  1.00  0.00           C  
ATOM   1185  HE2 TYR    82      53.303  47.084  66.902  1.00  0.00           H  
ATOM   1186  CD2 TYR    82      53.232  48.405  65.061  1.00  0.00           C  
ATOM   1187  HD2 TYR    82      54.259  48.376  64.728  1.00  0.00           H  
ATOM   1188  C   TYR    82      54.049  51.761  62.002  1.00  0.00           C  
ATOM   1189  O   TYR    82      55.259  51.758  62.126  1.00  0.00           O  
ATOM   1190  N   MET    83      53.443  52.315  60.956  1.00  0.00           N  
ATOM   1191  H   MET    83      52.454  52.499  61.051  1.00  0.00           H  
ATOM   1192  CA  MET    83      54.198  52.816  59.786  1.00  0.00           C  
ATOM   1193  HA  MET    83      54.945  52.082  59.483  1.00  0.00           H  
ATOM   1194  CB  MET    83      53.302  52.973  58.514  1.00  0.00           C  
ATOM   1195  HB2 MET    83      52.925  51.966  58.335  1.00  0.00           H  
ATOM   1196  HB3 MET    83      52.440  53.613  58.703  1.00  0.00           H  
ATOM   1197  CG  MET    83      54.085  53.468  57.298  1.00  0.00           C  
ATOM   1198  HG2 MET    83      55.027  52.922  57.255  1.00  0.00           H  
ATOM   1199  HG3 MET    83      53.586  53.091  56.405  1.00  0.00           H  
ATOM   1200  SD  MET    83      54.509  55.205  57.017  1.00  0.00           S  
ATOM   1201  CE  MET    83      52.914  55.940  57.280  1.00  0.00           C  
ATOM   1202  HE1 MET    83      52.662  55.957  58.341  1.00  0.00           H  
ATOM   1203  HE2 MET    83      52.967  57.012  57.090  1.00  0.00           H  
ATOM   1204  HE3 MET    83      52.101  55.597  56.639  1.00  0.00           H  
ATOM   1205  C   MET    83      54.891  54.071  60.223  1.00  0.00           C  
ATOM   1206  O   MET    83      56.084  54.282  59.914  1.00  0.00           O  
ATOM   1207  N   VAL    84      54.158  54.887  60.963  1.00  0.00           N  
ATOM   1208  H   VAL    84      53.190  54.687  61.171  1.00  0.00           H  
ATOM   1209  CA  VAL    84      54.637  56.232  61.275  1.00  0.00           C  
ATOM   1210  HA  VAL    84      54.829  56.792  60.360  1.00  0.00           H  
ATOM   1211  CB  VAL    84      53.527  57.016  62.095  1.00  0.00           C  
ATOM   1212  HB  VAL    84      53.088  56.229  62.709  1.00  0.00           H  
ATOM   1213  CG1 VAL    84      54.049  58.256  62.866  1.00  0.00           C  
ATOM   1214 HG11 VAL    84      55.014  58.174  63.366  1.00  0.00           H  
ATOM   1215 HG12 VAL    84      54.064  59.129  62.214  1.00  0.00           H  
ATOM   1216 HG13 VAL    84      53.299  58.512  63.614  1.00  0.00           H  
ATOM   1217  CG2 VAL    84      52.447  57.530  61.161  1.00  0.00           C  
ATOM   1218 HG21 VAL    84      52.067  56.700  60.564  1.00  0.00           H  
ATOM   1219 HG22 VAL    84      51.692  57.874  61.868  1.00  0.00           H  
ATOM   1220 HG23 VAL    84      52.766  58.250  60.408  1.00  0.00           H  
ATOM   1221  C   VAL    84      55.894  56.123  62.099  1.00  0.00           C  
ATOM   1222  O   VAL    84      56.843  56.929  61.934  1.00  0.00           O  
ATOM   1223  N   ASN    85      55.838  55.166  63.026  1.00  0.00           N  
ATOM   1224  H   ASN    85      55.046  54.542  63.090  1.00  0.00           H  
ATOM   1225  CA  ASN    85      56.934  54.973  63.965  1.00  0.00           C  
ATOM   1226  HA  ASN    85      57.245  55.966  64.287  1.00  0.00           H  
ATOM   1227  CB  ASN    85      56.436  54.115  65.162  1.00  0.00           C  
ATOM   1228  HB2 ASN    85      55.688  54.665  65.734  1.00  0.00           H  
ATOM   1229  HB3 ASN    85      55.954  53.209  64.794  1.00  0.00           H  
ATOM   1230  CG  ASN    85      57.577  53.778  66.119  1.00  0.00           C  
ATOM   1231  OD1 ASN    85      58.055  54.625  66.883  1.00  0.00           O  
ATOM   1232  ND2 ASN    85      58.076  52.546  66.042  1.00  0.00           N  
ATOM   1233 HD21 ASN    85      58.940  52.418  66.550  1.00  0.00           H  
ATOM   1234 HD22 ASN    85      57.755  51.943  65.298  1.00  0.00           H  
ATOM   1235  C   ASN    85      58.074  54.294  63.282  1.00  0.00           C  
ATOM   1236  O   ASN    85      59.261  54.646  63.463  1.00  0.00           O  
ATOM   1237  N   ALA    86      57.800  53.341  62.318  1.00  0.00           N  
ATOM   1238  H   ALA    86      56.810  53.195  62.182  1.00  0.00           H  
ATOM   1239  CA  ALA    86      58.906  52.623  61.646  1.00  0.00           C  
ATOM   1240  HA  ALA    86      59.577  52.208  62.398  1.00  0.00           H  
ATOM   1241  CB  ALA    86      58.277  51.491  60.772  1.00  0.00           C  
ATOM   1242  HB1 ALA    86      57.552  52.034  60.165  1.00  0.00           H  
ATOM   1243  HB2 ALA    86      59.007  51.035  60.103  1.00  0.00           H  
ATOM   1244  HB3 ALA    86      57.780  50.665  61.280  1.00  0.00           H  
ATOM   1245  C   ALA    86      59.650  53.585  60.843  1.00  0.00           C  
ATOM   1246  O   ALA    86      60.928  53.730  61.028  1.00  0.00           O  
ATOM   1247  N   ILE    87      59.002  54.457  60.017  1.00  0.00           N  
ATOM   1248  H   ILE    87      58.009  54.313  59.899  1.00  0.00           H  
ATOM   1249  CA  ILE    87      59.585  55.553  59.235  1.00  0.00           C  
ATOM   1250  HA  ILE    87      60.321  55.097  58.572  1.00  0.00           H  
ATOM   1251  CB  ILE    87      58.498  56.287  58.445  1.00  0.00           C  
ATOM   1252  HB  ILE    87      57.691  56.424  59.165  1.00  0.00           H  
ATOM   1253  CG2 ILE    87      58.902  57.676  58.004  1.00  0.00           C  
ATOM   1254 HG21 ILE    87      58.864  58.428  58.792  1.00  0.00           H  
ATOM   1255 HG22 ILE    87      59.920  57.688  57.616  1.00  0.00           H  
ATOM   1256 HG23 ILE    87      58.140  58.132  57.372  1.00  0.00           H  
ATOM   1257  CG1 ILE    87      58.031  55.526  57.147  1.00  0.00           C  
ATOM   1258 HG12 ILE    87      57.633  54.606  57.576  1.00  0.00           H  
ATOM   1259 HG13 ILE    87      57.202  56.101  56.736  1.00  0.00           H  
ATOM   1260  CD1 ILE    87      59.033  55.274  55.991  1.00  0.00           C  
ATOM   1261 HD11 ILE    87      59.933  54.725  56.268  1.00  0.00           H  
ATOM   1262 HD12 ILE    87      58.461  54.624  55.330  1.00  0.00           H  
ATOM   1263 HD13 ILE    87      59.166  56.230  55.486  1.00  0.00           H  
ATOM   1264  C   ILE    87      60.471  56.515  60.099  1.00  0.00           C  
ATOM   1265  O   ILE    87      61.599  56.759  59.816  1.00  0.00           O  
ATOM   1266  N   THR    88      60.004  57.049  61.223  1.00  0.00           N  
ATOM   1267  H   THR    88      59.052  56.798  61.448  1.00  0.00           H  
ATOM   1268  CA  THR    88      60.728  58.029  62.024  1.00  0.00           C  
ATOM   1269  HA  THR    88      61.157  58.821  61.411  1.00  0.00           H  
ATOM   1270  CB  THR    88      59.814  58.602  63.113  1.00  0.00           C  
ATOM   1271  HB  THR    88      59.535  57.756  63.742  1.00  0.00           H  
ATOM   1272  CG2 THR    88      60.576  59.711  63.916  1.00  0.00           C  
ATOM   1273 HG21 THR    88      61.325  59.310  64.599  1.00  0.00           H  
ATOM   1274 HG22 THR    88      60.966  60.498  63.270  1.00  0.00           H  
ATOM   1275 HG23 THR    88      59.809  60.224  64.495  1.00  0.00           H  
ATOM   1276  OG1 THR    88      58.716  59.208  62.543  1.00  0.00           O  
ATOM   1277  HG1 THR    88      58.099  58.478  62.457  1.00  0.00           H  
ATOM   1278  C   THR    88      61.965  57.443  62.764  1.00  0.00           C  
ATOM   1279  O   THR    88      63.074  58.019  62.771  1.00  0.00           O  
ATOM   1280  N   ALA    89      61.758  56.188  63.351  1.00  0.00           N  
ATOM   1281  H   ALA    89      60.803  55.880  63.470  1.00  0.00           H  
ATOM   1282  CA  ALA    89      62.808  55.298  63.809  1.00  0.00           C  
ATOM   1283  HA  ALA    89      63.234  55.710  64.724  1.00  0.00           H  
ATOM   1284  CB  ALA    89      62.308  53.967  64.206  1.00  0.00           C  
ATOM   1285  HB1 ALA    89      61.575  54.058  65.008  1.00  0.00           H  
ATOM   1286  HB2 ALA    89      61.635  53.601  63.431  1.00  0.00           H  
ATOM   1287  HB3 ALA    89      63.057  53.219  64.465  1.00  0.00           H  
ATOM   1288  C   ALA    89      63.899  55.039  62.780  1.00  0.00           C  
ATOM   1289  O   ALA    89      65.059  55.259  63.036  1.00  0.00           O  
ATOM   1290  N   LEU    90      63.503  54.622  61.567  1.00  0.00           N  
ATOM   1291  H   LEU    90      62.505  54.553  61.431  1.00  0.00           H  
ATOM   1292  CA  LEU    90      64.409  54.061  60.485  1.00  0.00           C  
ATOM   1293  HA  LEU    90      65.172  53.381  60.862  1.00  0.00           H  
ATOM   1294  CB  LEU    90      63.540  53.375  59.370  1.00  0.00           C  
ATOM   1295  HB2 LEU    90      62.727  54.047  59.091  1.00  0.00           H  
ATOM   1296  HB3 LEU    90      64.134  53.335  58.458  1.00  0.00           H  
ATOM   1297  CG  LEU    90      63.053  51.992  59.738  1.00  0.00           C  
ATOM   1298  HG  LEU    90      62.688  52.049  60.763  1.00  0.00           H  
ATOM   1299  CD1 LEU    90      62.031  51.487  58.674  1.00  0.00           C  
ATOM   1300 HD11 LEU    90      62.548  51.499  57.714  1.00  0.00           H  
ATOM   1301 HD12 LEU    90      61.744  50.476  58.964  1.00  0.00           H  
ATOM   1302 HD13 LEU    90      61.178  52.165  58.690  1.00  0.00           H  
ATOM   1303  CD2 LEU    90      64.151  50.933  59.746  1.00  0.00           C  
ATOM   1304 HD21 LEU    90      64.781  51.044  58.864  1.00  0.00           H  
ATOM   1305 HD22 LEU    90      64.791  51.221  60.580  1.00  0.00           H  
ATOM   1306 HD23 LEU    90      63.822  49.909  59.925  1.00  0.00           H  
ATOM   1307  C   LEU    90      65.169  55.272  59.840  1.00  0.00           C  
ATOM   1308  O   LEU    90      66.274  55.085  59.329  1.00  0.00           O  
ATOM   1309  N   TYR    91      64.548  56.463  59.751  1.00  0.00           N  
ATOM   1310  H   TYR    91      63.558  56.488  59.950  1.00  0.00           H  
ATOM   1311  CA  TYR    91      65.123  57.782  59.390  1.00  0.00           C  
ATOM   1312  HA  TYR    91      65.644  57.792  58.432  1.00  0.00           H  
ATOM   1313  CB  TYR    91      63.927  58.749  59.319  1.00  0.00           C  
ATOM   1314  HB2 TYR    91      63.249  58.402  58.539  1.00  0.00           H  
ATOM   1315  HB3 TYR    91      63.411  58.624  60.272  1.00  0.00           H  
ATOM   1316  CG  TYR    91      64.269  60.200  59.198  1.00  0.00           C  
ATOM   1317  CD1 TYR    91      64.492  60.738  57.874  1.00  0.00           C  
ATOM   1318  HD1 TYR    91      64.315  60.118  57.008  1.00  0.00           H  
ATOM   1319  CE1 TYR    91      64.854  62.121  57.722  1.00  0.00           C  
ATOM   1320  HE1 TYR    91      64.971  62.483  56.712  1.00  0.00           H  
ATOM   1321  CZ  TYR    91      65.009  62.961  58.808  1.00  0.00           C  
ATOM   1322  OH  TYR    91      65.446  64.225  58.642  1.00  0.00           O  
ATOM   1323  HH  TYR    91      65.790  64.578  59.466  1.00  0.00           H  
ATOM   1324  CE2 TYR    91      64.916  62.354  60.081  1.00  0.00           C  
ATOM   1325  HE2 TYR    91      65.074  62.850  61.027  1.00  0.00           H  
ATOM   1326  CD2 TYR    91      64.494  61.046  60.305  1.00  0.00           C  
ATOM   1327  HD2 TYR    91      64.610  60.665  61.309  1.00  0.00           H  
ATOM   1328  C   TYR    91      66.147  58.215  60.421  1.00  0.00           C  
ATOM   1329  O   TYR    91      67.331  58.432  60.027  1.00  0.00           O  
ATOM   1330  N   ALA    92      65.830  58.276  61.695  1.00  0.00           N  
ATOM   1331  H   ALA    92      64.859  58.183  61.960  1.00  0.00           H  
ATOM   1332  CA  ALA    92      66.808  58.522  62.808  1.00  0.00           C  
ATOM   1333  HA  ALA    92      67.212  59.522  62.652  1.00  0.00           H  
ATOM   1334  CB  ALA    92      66.039  58.591  64.157  1.00  0.00           C  
ATOM   1335  HB1 ALA    92      66.749  58.935  64.908  1.00  0.00           H  
ATOM   1336  HB2 ALA    92      65.352  59.424  64.009  1.00  0.00           H  
ATOM   1337  HB3 ALA    92      65.511  57.679  64.435  1.00  0.00           H  
ATOM   1338  C   ALA    92      67.883  57.414  62.773  1.00  0.00           C  
ATOM   1339  O   ALA    92      69.066  57.687  62.959  1.00  0.00           O  
ATOM   1340  N   GLY    93      67.453  56.184  62.518  1.00  0.00           N  
ATOM   1341  H   GLY    93      66.517  56.061  62.158  1.00  0.00           H  
ATOM   1342  CA  GLY    93      68.365  55.014  62.468  1.00  0.00           C  
ATOM   1343  HA2 GLY    93      68.887  54.940  63.422  1.00  0.00           H  
ATOM   1344  HA3 GLY    93      67.718  54.175  62.212  1.00  0.00           H  
ATOM   1345  C   GLY    93      69.444  55.163  61.361  1.00  0.00           C  
ATOM   1346  O   GLY    93      70.630  54.778  61.486  1.00  0.00           O  
ATOM   1347  N   SER    94      68.999  55.796  60.223  1.00  0.00           N  
ATOM   1348  H   SER    94      68.037  56.099  60.167  1.00  0.00           H  
ATOM   1349  CA  SER    94      69.797  56.075  58.993  1.00  0.00           C  
ATOM   1350  HA  SER    94      70.431  55.205  58.821  1.00  0.00           H  
ATOM   1351  CB  SER    94      68.915  56.153  57.757  1.00  0.00           C  
ATOM   1352  HB2 SER    94      68.441  55.174  57.677  1.00  0.00           H  
ATOM   1353  HB3 SER    94      68.146  56.917  57.875  1.00  0.00           H  
ATOM   1354  OG  SER    94      69.725  56.369  56.642  1.00  0.00           O  
ATOM   1355  HG  SER    94      69.116  56.349  55.900  1.00  0.00           H  
ATOM   1356  C   SER    94      70.759  57.220  59.287  1.00  0.00           C  
ATOM   1357  O   SER    94      71.599  57.515  58.425  1.00  0.00           O  
ATOM   1358  N   GLY    95      70.696  57.882  60.438  1.00  0.00           N  
ATOM   1359  H   GLY    95      70.029  57.473  61.076  1.00  0.00           H  
ATOM   1360  CA  GLY    95      71.402  59.041  60.788  1.00  0.00           C  
ATOM   1361  HA2 GLY    95      71.458  59.088  61.875  1.00  0.00           H  
ATOM   1362  HA3 GLY    95      72.415  59.123  60.395  1.00  0.00           H  
ATOM   1363  C   GLY    95      70.648  60.326  60.373  1.00  0.00           C  
ATOM   1364  O   GLY    95      71.331  61.185  59.866  1.00  0.00           O  
ATOM   1365  N   ASN    96      69.318  60.482  60.465  1.00  0.00           N  
ATOM   1366  H   ASN    96      68.823  59.845  61.073  1.00  0.00           H  
ATOM   1367  CA  ASN    96      68.508  61.471  59.715  1.00  0.00           C  
ATOM   1368  HA  ASN    96      67.510  61.032  59.690  1.00  0.00           H  
ATOM   1369  CB  ASN    96      68.414  62.834  60.450  1.00  0.00           C  
ATOM   1370  HB2 ASN    96      69.454  63.151  60.525  1.00  0.00           H  
ATOM   1371  HB3 ASN    96      67.978  63.675  59.911  1.00  0.00           H  
ATOM   1372  CG  ASN    96      67.860  62.736  61.893  1.00  0.00           C  
ATOM   1373  OD1 ASN    96      67.385  61.738  62.424  1.00  0.00           O  
ATOM   1374  ND2 ASN    96      68.014  63.820  62.568  1.00  0.00           N  
ATOM   1375 HD21 ASN    96      67.686  63.869  63.522  1.00  0.00           H  
ATOM   1376 HD22 ASN    96      68.311  64.597  61.995  1.00  0.00           H  
ATOM   1377  C   ASN    96      68.776  61.672  58.190  1.00  0.00           C  
ATOM   1378  O   ASN    96      69.094  62.793  57.734  1.00  0.00           O  
ATOM   1379  N   ASN    97      68.716  60.571  57.403  1.00  0.00           N  
ATOM   1380  H   ASN    97      68.639  59.664  57.841  1.00  0.00           H  
ATOM   1381  CA  ASN    97      68.337  60.552  56.050  1.00  0.00           C  
ATOM   1382  HA  ASN    97      68.355  61.602  55.759  1.00  0.00           H  
ATOM   1383  CB  ASN    97      69.526  59.917  55.292  1.00  0.00           C  
ATOM   1384  HB2 ASN    97      69.557  58.873  55.604  1.00  0.00           H  
ATOM   1385  HB3 ASN    97      69.358  59.911  54.215  1.00  0.00           H  
ATOM   1386  CG  ASN    97      70.852  60.576  55.658  1.00  0.00           C  
ATOM   1387  OD1 ASN    97      71.163  61.694  55.204  1.00  0.00           O  
ATOM   1388  ND2 ASN    97      71.656  59.946  56.416  1.00  0.00           N  
ATOM   1389 HD21 ASN    97      72.512  60.413  56.682  1.00  0.00           H  
ATOM   1390 HD22 ASN    97      71.475  58.994  56.699  1.00  0.00           H  
ATOM   1391  C   ASN    97      66.957  59.954  55.768  1.00  0.00           C  
ATOM   1392  O   ASN    97      66.557  58.967  56.465  1.00  0.00           O  
ATOM   1393  N   LYS    98      66.323  60.512  54.729  1.00  0.00           N  
ATOM   1394  H   LYS    98      66.854  61.249  54.287  1.00  0.00           H  
ATOM   1395  CA  LYS    98      65.106  59.988  54.123  1.00  0.00           C  
ATOM   1396  HA  LYS    98      64.356  60.107  54.905  1.00  0.00           H  
ATOM   1397  CB  LYS    98      64.732  60.963  52.984  1.00  0.00           C  
ATOM   1398  HB2 LYS    98      65.430  60.931  52.147  1.00  0.00           H  
ATOM   1399  HB3 LYS    98      63.771  60.603  52.617  1.00  0.00           H  
ATOM   1400  CG  LYS    98      64.424  62.405  53.392  1.00  0.00           C  
ATOM   1401  HG2 LYS    98      63.513  62.312  53.983  1.00  0.00           H  
ATOM   1402  HG3 LYS    98      65.261  62.880  53.904  1.00  0.00           H  
ATOM   1403  CD  LYS    98      64.159  63.174  52.034  1.00  0.00           C  
ATOM   1404  HD2 LYS    98      65.000  63.069  51.349  1.00  0.00           H  
ATOM   1405  HD3 LYS    98      63.245  62.807  51.566  1.00  0.00           H  
ATOM   1406  CE  LYS    98      63.878  64.626  52.305  1.00  0.00           C  
ATOM   1407  HE2 LYS    98      63.165  64.736  53.122  1.00  0.00           H  
ATOM   1408  HE3 LYS    98      64.842  65.121  52.422  1.00  0.00           H  
ATOM   1409  NZ  LYS    98      63.263  65.177  51.122  1.00  0.00           N  
ATOM   1410  HZ1 LYS    98      62.993  66.130  51.315  1.00  0.00           H  
ATOM   1411  HZ2 LYS    98      63.944  65.277  50.383  1.00  0.00           H  
ATOM   1412  HZ3 LYS    98      62.424  64.694  50.836  1.00  0.00           H  
ATOM   1413  C   LYS    98      65.331  58.535  53.717  1.00  0.00           C  
ATOM   1414  O   LYS    98      66.432  58.255  53.312  1.00  0.00           O  
ATOM   1415  N   LEU    99      64.230  57.802  53.648  1.00  0.00           N  
ATOM   1416  H   LEU    99      63.403  58.306  53.934  1.00  0.00           H  
ATOM   1417  CA  LEU    99      64.138  56.432  53.092  1.00  0.00           C  
ATOM   1418  HA  LEU    99      65.093  56.340  52.573  1.00  0.00           H  
ATOM   1419  CB  LEU    99      64.191  55.364  54.218  1.00  0.00           C  
ATOM   1420  HB2 LEU    99      64.462  54.448  53.694  1.00  0.00           H  
ATOM   1421  HB3 LEU    99      65.055  55.626  54.830  1.00  0.00           H  
ATOM   1422  CG  LEU    99      62.984  55.178  55.174  1.00  0.00           C  
ATOM   1423  HG  LEU    99      62.124  55.381  54.536  1.00  0.00           H  
ATOM   1424  CD1 LEU    99      62.989  53.762  55.733  1.00  0.00           C  
ATOM   1425 HD11 LEU    99      62.170  53.614  56.437  1.00  0.00           H  
ATOM   1426 HD12 LEU    99      62.958  53.023  54.933  1.00  0.00           H  
ATOM   1427 HD13 LEU    99      63.916  53.658  56.296  1.00  0.00           H  
ATOM   1428  CD2 LEU    99      62.997  56.107  56.367  1.00  0.00           C  
ATOM   1429 HD21 LEU    99      63.890  55.754  56.883  1.00  0.00           H  
ATOM   1430 HD22 LEU    99      63.206  57.112  56.001  1.00  0.00           H  
ATOM   1431 HD23 LEU    99      62.050  55.981  56.891  1.00  0.00           H  
ATOM   1432  C   LEU    99      62.980  56.325  52.063  1.00  0.00           C  
ATOM   1433  O   LEU    99      61.941  57.005  52.310  1.00  0.00           O  
ATOM   1434  N   PRO   100      63.075  55.565  51.002  1.00  0.00           N  
ATOM   1435  CD  PRO   100      64.187  54.698  50.595  1.00  0.00           C  
ATOM   1436  HD2 PRO   100      64.185  53.780  51.183  1.00  0.00           H  
ATOM   1437  HD3 PRO   100      65.114  55.269  50.627  1.00  0.00           H  
ATOM   1438  CG  PRO   100      63.956  54.296  49.108  1.00  0.00           C  
ATOM   1439  HG2 PRO   100      64.345  53.280  49.176  1.00  0.00           H  
ATOM   1440  HG3 PRO   100      64.489  54.910  48.383  1.00  0.00           H  
ATOM   1441  CB  PRO   100      62.443  54.421  48.976  1.00  0.00           C  
ATOM   1442  HB2 PRO   100      61.984  53.434  48.925  1.00  0.00           H  
ATOM   1443  HB3 PRO   100      62.135  54.958  48.079  1.00  0.00           H  
ATOM   1444  CA  PRO   100      61.910  55.205  50.193  1.00  0.00           C  
ATOM   1445  HA  PRO   100      61.373  56.120  49.942  1.00  0.00           H  
ATOM   1446  C   PRO   100      60.906  54.242  50.958  1.00  0.00           C  
ATOM   1447  O   PRO   100      61.296  53.618  51.894  1.00  0.00           O  
ATOM   1448  N   VAL   101      59.644  54.048  50.487  1.00  0.00           N  
ATOM   1449  H   VAL   101      59.274  54.589  49.719  1.00  0.00           H  
ATOM   1450  CA  VAL   101      58.743  53.063  51.092  1.00  0.00           C  
ATOM   1451  HA  VAL   101      59.222  52.307  51.713  1.00  0.00           H  
ATOM   1452  CB  VAL   101      57.814  53.728  52.216  1.00  0.00           C  
ATOM   1453  HB  VAL   101      58.504  54.099  52.974  1.00  0.00           H  
ATOM   1454  CG1 VAL   101      56.935  54.912  51.830  1.00  0.00           C  
ATOM   1455 HG11 VAL   101      55.989  54.664  51.348  1.00  0.00           H  
ATOM   1456 HG12 VAL   101      56.649  55.493  52.707  1.00  0.00           H  
ATOM   1457 HG13 VAL   101      57.505  55.467  51.085  1.00  0.00           H  
ATOM   1458  CG2 VAL   101      56.871  52.775  52.901  1.00  0.00           C  
ATOM   1459 HG21 VAL   101      56.138  52.467  52.156  1.00  0.00           H  
ATOM   1460 HG22 VAL   101      57.380  51.872  53.237  1.00  0.00           H  
ATOM   1461 HG23 VAL   101      56.397  53.360  53.689  1.00  0.00           H  
ATOM   1462  C   VAL   101      57.949  52.376  50.056  1.00  0.00           C  
ATOM   1463  O   VAL   101      57.250  52.980  49.257  1.00  0.00           O  
ATOM   1464  N   LEU   102      58.036  51.057  50.065  1.00  0.00           N  
ATOM   1465  H   LEU   102      58.427  50.732  50.938  1.00  0.00           H  
ATOM   1466  CA  LEU   102      57.517  50.136  49.118  1.00  0.00           C  
ATOM   1467  HA  LEU   102      57.242  50.758  48.267  1.00  0.00           H  
ATOM   1468  CB  LEU   102      58.640  49.082  48.822  1.00  0.00           C  
ATOM   1469  HB2 LEU   102      59.551  49.663  48.672  1.00  0.00           H  
ATOM   1470  HB3 LEU   102      58.877  48.376  49.618  1.00  0.00           H  
ATOM   1471  CG  LEU   102      58.316  48.260  47.619  1.00  0.00           C  
ATOM   1472  HG  LEU   102      57.853  48.948  46.911  1.00  0.00           H  
ATOM   1473  CD1 LEU   102      59.697  47.801  47.158  1.00  0.00           C  
ATOM   1474 HD11 LEU   102      60.150  47.099  47.858  1.00  0.00           H  
ATOM   1475 HD12 LEU   102      59.468  47.359  46.189  1.00  0.00           H  
ATOM   1476 HD13 LEU   102      60.309  48.681  46.962  1.00  0.00           H  
ATOM   1477  CD2 LEU   102      57.415  47.087  48.090  1.00  0.00           C  
ATOM   1478 HD21 LEU   102      57.792  46.587  48.982  1.00  0.00           H  
ATOM   1479 HD22 LEU   102      56.387  47.389  48.292  1.00  0.00           H  
ATOM   1480 HD23 LEU   102      57.377  46.397  47.247  1.00  0.00           H  
ATOM   1481  C   LEU   102      56.283  49.513  49.849  1.00  0.00           C  
ATOM   1482  O   LEU   102      56.343  49.033  50.986  1.00  0.00           O  
ATOM   1483  N   THR   103      55.104  49.524  49.231  1.00  0.00           N  
ATOM   1484  H   THR   103      55.171  50.013  48.350  1.00  0.00           H  
ATOM   1485  CA  THR   103      53.741  49.355  49.805  1.00  0.00           C  
ATOM   1486  HA  THR   103      53.865  48.828  50.751  1.00  0.00           H  
ATOM   1487  CB  THR   103      53.045  50.636  50.157  1.00  0.00           C  
ATOM   1488  HB  THR   103      52.160  50.221  50.640  1.00  0.00           H  
ATOM   1489  CG2 THR   103      53.879  51.604  50.945  1.00  0.00           C  
ATOM   1490 HG21 THR   103      54.696  52.026  50.360  1.00  0.00           H  
ATOM   1491 HG22 THR   103      53.289  52.472  51.240  1.00  0.00           H  
ATOM   1492 HG23 THR   103      54.273  51.163  51.861  1.00  0.00           H  
ATOM   1493  OG1 THR   103      52.623  51.292  49.019  1.00  0.00           O  
ATOM   1494  HG1 THR   103      53.410  51.457  48.495  1.00  0.00           H  
ATOM   1495  C   THR   103      52.820  48.467  48.965  1.00  0.00           C  
ATOM   1496  O   THR   103      52.996  48.410  47.722  1.00  0.00           O  
ATOM   1497  N   VAL   104      51.928  47.675  49.586  1.00  0.00           N  
ATOM   1498  H   VAL   104      51.900  47.651  50.596  1.00  0.00           H  
ATOM   1499  CA  VAL   104      50.910  46.966  48.780  1.00  0.00           C  
ATOM   1500  HA  VAL   104      50.991  47.438  47.801  1.00  0.00           H  
ATOM   1501  CB  VAL   104      51.366  45.495  48.587  1.00  0.00           C  
ATOM   1502  HB  VAL   104      52.235  45.520  47.929  1.00  0.00           H  
ATOM   1503  CG1 VAL   104      51.818  44.655  49.745  1.00  0.00           C  
ATOM   1504 HG11 VAL   104      50.993  44.486  50.437  1.00  0.00           H  
ATOM   1505 HG12 VAL   104      52.136  43.724  49.275  1.00  0.00           H  
ATOM   1506 HG13 VAL   104      52.619  45.118  50.322  1.00  0.00           H  
ATOM   1507  CG2 VAL   104      50.255  44.667  47.880  1.00  0.00           C  
ATOM   1508 HG21 VAL   104      49.431  44.455  48.561  1.00  0.00           H  
ATOM   1509 HG22 VAL   104      49.917  45.199  46.991  1.00  0.00           H  
ATOM   1510 HG23 VAL   104      50.699  43.727  47.554  1.00  0.00           H  
ATOM   1511  C   VAL   104      49.464  47.067  49.221  1.00  0.00           C  
ATOM   1512  O   VAL   104      49.133  46.828  50.363  1.00  0.00           O  
ATOM   1513  N   CYS   105      48.510  47.288  48.302  1.00  0.00           N  
ATOM   1514  H   CYS   105      48.711  47.230  47.314  1.00  0.00           H  
ATOM   1515  CA  CYS   105      47.102  47.526  48.565  1.00  0.00           C  
ATOM   1516  HA  CYS   105      46.627  48.042  47.730  1.00  0.00           H  
ATOM   1517  CB  CYS   105      46.277  46.181  48.573  1.00  0.00           C  
ATOM   1518  HB2 CYS   105      46.661  45.735  47.656  1.00  0.00           H  
ATOM   1519  HB3 CYS   105      46.522  45.490  49.379  1.00  0.00           H  
ATOM   1520  SG  CYS   105      44.484  46.487  48.458  1.00  0.00           S  
ATOM   1521  HG  CYS   105      44.457  47.006  47.227  1.00  0.00           H  
ATOM   1522  C   CYS   105      46.792  48.400  49.777  1.00  0.00           C  
ATOM   1523  O   CYS   105      47.080  49.591  49.821  1.00  0.00           O  
ATOM   1524  N   GLN   106      46.277  47.852  50.850  1.00  0.00           N  
ATOM   1525  H   GLN   106      46.000  46.882  50.798  1.00  0.00           H  
ATOM   1526  CA  GLN   106      46.042  48.528  52.176  1.00  0.00           C  
ATOM   1527  HA  GLN   106      45.308  49.316  52.012  1.00  0.00           H  
ATOM   1528  CB  GLN   106      45.447  47.554  53.229  1.00  0.00           C  
ATOM   1529  HB2 GLN   106      44.584  46.961  52.925  1.00  0.00           H  
ATOM   1530  HB3 GLN   106      46.242  46.904  53.595  1.00  0.00           H  
ATOM   1531  CG  GLN   106      44.917  48.378  54.408  1.00  0.00           C  
ATOM   1532  HG2 GLN   106      45.563  49.219  54.658  1.00  0.00           H  
ATOM   1533  HG3 GLN   106      43.970  48.850  54.147  1.00  0.00           H  
ATOM   1534  CD  GLN   106      44.734  47.623  55.765  1.00  0.00           C  
ATOM   1535  OE1 GLN   106      44.956  48.194  56.804  1.00  0.00           O  
ATOM   1536  NE2 GLN   106      44.665  46.352  55.735  1.00  0.00           N  
ATOM   1537 HE21 GLN   106      44.554  45.929  56.646  1.00  0.00           H  
ATOM   1538 HE22 GLN   106      44.532  45.935  54.825  1.00  0.00           H  
ATOM   1539  C   GLN   106      47.271  49.208  52.786  1.00  0.00           C  
ATOM   1540  O   GLN   106      47.217  50.310  53.269  1.00  0.00           O  
ATOM   1541  N   GLY   107      48.507  48.603  52.621  1.00  0.00           N  
ATOM   1542  H   GLY   107      48.675  47.726  52.149  1.00  0.00           H  
ATOM   1543  CA  GLY   107      49.761  49.283  53.001  1.00  0.00           C  
ATOM   1544  HA2 GLY   107      49.692  49.557  54.054  1.00  0.00           H  
ATOM   1545  HA3 GLY   107      50.642  48.724  52.686  1.00  0.00           H  
ATOM   1546  C   GLY   107      49.963  50.660  52.269  1.00  0.00           C  
ATOM   1547  O   GLY   107      50.475  51.579  52.916  1.00  0.00           O  
ATOM   1548  N   GLY   108      49.511  50.706  51.026  1.00  0.00           N  
ATOM   1549  H   GLY   108      48.865  50.031  50.642  1.00  0.00           H  
ATOM   1550  CA  GLY   108      49.671  52.032  50.356  1.00  0.00           C  
ATOM   1551  HA2 GLY   108      50.639  52.497  50.541  1.00  0.00           H  
ATOM   1552  HA3 GLY   108      49.504  51.850  49.294  1.00  0.00           H  
ATOM   1553  C   GLY   108      48.649  53.131  50.784  1.00  0.00           C  
ATOM   1554  O   GLY   108      49.075  54.270  50.942  1.00  0.00           O  
ATOM   1555  N   LEU   109      47.462  52.670  51.127  1.00  0.00           N  
ATOM   1556  H   LEU   109      47.206  51.712  50.936  1.00  0.00           H  
ATOM   1557  CA  LEU   109      46.553  53.552  51.782  1.00  0.00           C  
ATOM   1558  HA  LEU   109      46.354  54.479  51.244  1.00  0.00           H  
ATOM   1559  CB  LEU   109      45.219  52.799  51.969  1.00  0.00           C  
ATOM   1560  HB2 LEU   109      44.680  52.655  51.033  1.00  0.00           H  
ATOM   1561  HB3 LEU   109      45.469  51.812  52.358  1.00  0.00           H  
ATOM   1562  CG  LEU   109      44.129  53.381  52.904  1.00  0.00           C  
ATOM   1563  HG  LEU   109      44.501  53.477  53.924  1.00  0.00           H  
ATOM   1564  CD1 LEU   109      43.669  54.784  52.393  1.00  0.00           C  
ATOM   1565 HD11 LEU   109      44.436  55.553  52.483  1.00  0.00           H  
ATOM   1566 HD12 LEU   109      43.330  54.798  51.357  1.00  0.00           H  
ATOM   1567 HD13 LEU   109      42.820  55.172  52.955  1.00  0.00           H  
ATOM   1568  CD2 LEU   109      42.924  52.417  52.884  1.00  0.00           C  
ATOM   1569 HD21 LEU   109      43.108  51.365  53.103  1.00  0.00           H  
ATOM   1570 HD22 LEU   109      42.193  52.855  53.564  1.00  0.00           H  
ATOM   1571 HD23 LEU   109      42.475  52.373  51.892  1.00  0.00           H  
ATOM   1572  C   LEU   109      47.119  53.960  53.163  1.00  0.00           C  
ATOM   1573  O   LEU   109      46.926  55.139  53.599  1.00  0.00           O  
ATOM   1574  N   VAL   110      47.769  53.075  53.971  1.00  0.00           N  
ATOM   1575  H   VAL   110      47.958  52.157  53.596  1.00  0.00           H  
ATOM   1576  CA  VAL   110      48.452  53.395  55.278  1.00  0.00           C  
ATOM   1577  HA  VAL   110      47.771  53.777  56.038  1.00  0.00           H  
ATOM   1578  CB  VAL   110      49.049  52.071  55.912  1.00  0.00           C  
ATOM   1579  HB  VAL   110      49.201  51.326  55.131  1.00  0.00           H  
ATOM   1580  CG1 VAL   110      50.328  52.150  56.691  1.00  0.00           C  
ATOM   1581 HG11 VAL   110      50.457  51.234  57.268  1.00  0.00           H  
ATOM   1582 HG12 VAL   110      51.174  52.356  56.036  1.00  0.00           H  
ATOM   1583 HG13 VAL   110      50.290  53.019  57.348  1.00  0.00           H  
ATOM   1584  CG2 VAL   110      47.954  51.454  56.792  1.00  0.00           C  
ATOM   1585 HG21 VAL   110      47.050  51.272  56.211  1.00  0.00           H  
ATOM   1586 HG22 VAL   110      48.328  50.461  57.041  1.00  0.00           H  
ATOM   1587 HG23 VAL   110      47.759  52.006  57.711  1.00  0.00           H  
ATOM   1588  C   VAL   110      49.535  54.438  55.106  1.00  0.00           C  
ATOM   1589  O   VAL   110      49.407  55.460  55.766  1.00  0.00           O  
ATOM   1590  N   ALA   111      50.423  54.288  54.123  1.00  0.00           N  
ATOM   1591  H   ALA   111      50.434  53.396  53.650  1.00  0.00           H  
ATOM   1592  CA  ALA   111      51.363  55.333  53.763  1.00  0.00           C  
ATOM   1593  HA  ALA   111      52.117  55.446  54.543  1.00  0.00           H  
ATOM   1594  CB  ALA   111      52.283  54.821  52.646  1.00  0.00           C  
ATOM   1595  HB1 ALA   111      53.042  55.590  52.504  1.00  0.00           H  
ATOM   1596  HB2 ALA   111      52.798  53.930  53.004  1.00  0.00           H  
ATOM   1597  HB3 ALA   111      51.750  54.614  51.718  1.00  0.00           H  
ATOM   1598  C   ALA   111      50.686  56.711  53.379  1.00  0.00           C  
ATOM   1599  O   ALA   111      51.054  57.747  53.940  1.00  0.00           O  
ATOM   1600  N   GLN   112      49.730  56.788  52.419  1.00  0.00           N  
ATOM   1601  H   GLN   112      49.585  55.880  52.002  1.00  0.00           H  
ATOM   1602  CA  GLN   112      49.138  58.014  51.843  1.00  0.00           C  
ATOM   1603  HA  GLN   112      50.024  58.634  51.707  1.00  0.00           H  
ATOM   1604  CB  GLN   112      48.354  57.591  50.595  1.00  0.00           C  
ATOM   1605  HB2 GLN   112      49.059  57.053  49.962  1.00  0.00           H  
ATOM   1606  HB3 GLN   112      47.423  57.070  50.821  1.00  0.00           H  
ATOM   1607  CG  GLN   112      47.854  58.787  49.703  1.00  0.00           C  
ATOM   1608  HG2 GLN   112      47.386  58.346  48.823  1.00  0.00           H  
ATOM   1609  HG3 GLN   112      47.167  59.348  50.337  1.00  0.00           H  
ATOM   1610  CD  GLN   112      48.855  59.780  49.176  1.00  0.00           C  
ATOM   1611  OE1 GLN   112      50.039  59.432  49.028  1.00  0.00           O  
ATOM   1612  NE2 GLN   112      48.425  60.949  48.688  1.00  0.00           N  
ATOM   1613 HE21 GLN   112      49.120  61.528  48.237  1.00  0.00           H  
ATOM   1614 HE22 GLN   112      47.451  61.175  48.835  1.00  0.00           H  
ATOM   1615  C   GLN   112      48.142  58.802  52.820  1.00  0.00           C  
ATOM   1616  O   GLN   112      48.296  60.026  52.931  1.00  0.00           O  
ATOM   1617  N   TRP   113      47.354  58.067  53.625  1.00  0.00           N  
ATOM   1618  H   TRP   113      47.160  57.116  53.344  1.00  0.00           H  
ATOM   1619  CA  TRP   113      46.746  58.488  54.942  1.00  0.00           C  
ATOM   1620  HA  TRP   113      46.053  59.325  54.863  1.00  0.00           H  
ATOM   1621  CB  TRP   113      45.963  57.336  55.543  1.00  0.00           C  
ATOM   1622  HB2 TRP   113      45.256  57.084  54.752  1.00  0.00           H  
ATOM   1623  HB3 TRP   113      46.601  56.458  55.643  1.00  0.00           H  
ATOM   1624  CG  TRP   113      45.351  57.656  56.866  1.00  0.00           C  
ATOM   1625  CD1 TRP   113      45.998  57.548  58.057  1.00  0.00           C  
ATOM   1626  HD1 TRP   113      47.028  57.241  58.160  1.00  0.00           H  
ATOM   1627  NE1 TRP   113      45.077  57.921  59.031  1.00  0.00           N  
ATOM   1628  HE1 TRP   113      45.324  57.971  60.009  1.00  0.00           H  
ATOM   1629  CE2 TRP   113      43.850  58.239  58.482  1.00  0.00           C  
ATOM   1630  CZ2 TRP   113      42.630  58.561  59.066  1.00  0.00           C  
ATOM   1631  HZ2 TRP   113      42.614  58.740  60.130  1.00  0.00           H  
ATOM   1632  CH2 TRP   113      41.472  58.732  58.213  1.00  0.00           C  
ATOM   1633  HH2 TRP   113      40.518  59.021  58.628  1.00  0.00           H  
ATOM   1634  CZ3 TRP   113      41.655  58.507  56.876  1.00  0.00           C  
ATOM   1635  HZ3 TRP   113      40.787  58.445  56.236  1.00  0.00           H  
ATOM   1636  CE3 TRP   113      42.908  58.212  56.299  1.00  0.00           C  
ATOM   1637  HE3 TRP   113      42.935  58.031  55.234  1.00  0.00           H  
ATOM   1638  CD2 TRP   113      44.028  58.114  57.108  1.00  0.00           C  
ATOM   1639  C   TRP   113      47.845  58.948  55.939  1.00  0.00           C  
ATOM   1640  O   TRP   113      47.681  59.948  56.575  1.00  0.00           O  
ATOM   1641  N   GLY   114      48.998  58.320  55.908  1.00  0.00           N  
ATOM   1642  H   GLY   114      49.136  57.546  55.273  1.00  0.00           H  
ATOM   1643  CA  GLY   114      50.165  58.743  56.637  1.00  0.00           C  
ATOM   1644  HA2 GLY   114      49.890  58.742  57.692  1.00  0.00           H  
ATOM   1645  HA3 GLY   114      50.948  57.986  56.614  1.00  0.00           H  
ATOM   1646  C   GLY   114      50.813  60.099  56.330  1.00  0.00           C  
ATOM   1647  O   GLY   114      50.902  60.920  57.203  1.00  0.00           O  
ATOM   1648  N   LEU   115      51.165  60.292  55.077  1.00  0.00           N  
ATOM   1649  H   LEU   115      51.232  59.499  54.455  1.00  0.00           H  
ATOM   1650  CA  LEU   115      51.653  61.601  54.514  1.00  0.00           C  
ATOM   1651  HA  LEU   115      52.563  61.944  55.007  1.00  0.00           H  
ATOM   1652  CB  LEU   115      51.953  61.429  53.029  1.00  0.00           C  
ATOM   1653  HB2 LEU   115      51.041  61.086  52.541  1.00  0.00           H  
ATOM   1654  HB3 LEU   115      52.013  62.415  52.567  1.00  0.00           H  
ATOM   1655  CG  LEU   115      53.082  60.521  52.660  1.00  0.00           C  
ATOM   1656  HG  LEU   115      52.929  59.529  53.086  1.00  0.00           H  
ATOM   1657  CD1 LEU   115      53.046  60.295  51.181  1.00  0.00           C  
ATOM   1658 HD11 LEU   115      53.437  61.156  50.639  1.00  0.00           H  
ATOM   1659 HD12 LEU   115      53.787  59.528  50.956  1.00  0.00           H  
ATOM   1660 HD13 LEU   115      52.060  60.037  50.796  1.00  0.00           H  
ATOM   1661  CD2 LEU   115      54.452  61.034  53.062  1.00  0.00           C  
ATOM   1662 HD21 LEU   115      55.235  60.388  52.666  1.00  0.00           H  
ATOM   1663 HD22 LEU   115      54.660  62.060  52.757  1.00  0.00           H  
ATOM   1664 HD23 LEU   115      54.634  60.994  54.137  1.00  0.00           H  
ATOM   1665  C   LEU   115      50.647  62.783  54.703  1.00  0.00           C  
ATOM   1666  O   LEU   115      51.140  63.888  54.932  1.00  0.00           O  
ATOM   1667  N   THR   116      49.394  62.511  54.582  1.00  0.00           N  
ATOM   1668  H   THR   116      49.208  61.573  54.256  1.00  0.00           H  
ATOM   1669  CA  THR   116      48.302  63.465  54.640  1.00  0.00           C  
ATOM   1670  HA  THR   116      48.418  64.350  54.014  1.00  0.00           H  
ATOM   1671  CB  THR   116      46.999  62.841  54.141  1.00  0.00           C  
ATOM   1672  HB  THR   116      46.815  61.944  54.732  1.00  0.00           H  
ATOM   1673  CG2 THR   116      45.711  63.779  54.295  1.00  0.00           C  
ATOM   1674 HG21 THR   116      44.824  63.205  54.027  1.00  0.00           H  
ATOM   1675 HG22 THR   116      45.547  64.030  55.344  1.00  0.00           H  
ATOM   1676 HG23 THR   116      45.681  64.699  53.711  1.00  0.00           H  
ATOM   1677  OG1 THR   116      46.992  62.581  52.767  1.00  0.00           O  
ATOM   1678  HG1 THR   116      47.628  61.902  52.528  1.00  0.00           H  
ATOM   1679  C   THR   116      48.252  63.997  56.097  1.00  0.00           C  
ATOM   1680  O   THR   116      48.439  65.217  56.333  1.00  0.00           O  
ATOM   1681  N   PHE   117      48.067  63.091  57.054  1.00  0.00           N  
ATOM   1682  H   PHE   117      48.141  62.109  56.828  1.00  0.00           H  
ATOM   1683  CA  PHE   117      47.795  63.537  58.442  1.00  0.00           C  
ATOM   1684  HA  PHE   117      47.401  64.552  58.495  1.00  0.00           H  
ATOM   1685  CB  PHE   117      46.634  62.807  59.136  1.00  0.00           C  
ATOM   1686  HB2 PHE   117      46.957  61.819  59.465  1.00  0.00           H  
ATOM   1687  HB3 PHE   117      46.563  63.335  60.087  1.00  0.00           H  
ATOM   1688  CG  PHE   117      45.215  62.863  58.506  1.00  0.00           C  
ATOM   1689  CD1 PHE   117      44.497  64.060  58.359  1.00  0.00           C  
ATOM   1690  HD1 PHE   117      44.876  64.933  58.870  1.00  0.00           H  
ATOM   1691  CE1 PHE   117      43.195  64.107  57.694  1.00  0.00           C  
ATOM   1692  HE1 PHE   117      42.584  64.997  57.674  1.00  0.00           H  
ATOM   1693  CZ  PHE   117      42.721  62.927  57.180  1.00  0.00           C  
ATOM   1694  HZ  PHE   117      41.761  62.928  56.684  1.00  0.00           H  
ATOM   1695  CE2 PHE   117      43.470  61.756  57.244  1.00  0.00           C  
ATOM   1696  HE2 PHE   117      43.070  60.849  56.814  1.00  0.00           H  
ATOM   1697  CD2 PHE   117      44.716  61.731  57.864  1.00  0.00           C  
ATOM   1698  HD2 PHE   117      45.408  60.903  57.899  1.00  0.00           H  
ATOM   1699  C   PHE   117      49.010  63.808  59.362  1.00  0.00           C  
ATOM   1700  O   PHE   117      48.906  64.518  60.399  1.00  0.00           O  
ATOM   1701  N   PHE   118      50.244  63.455  59.019  1.00  0.00           N  
ATOM   1702  H   PHE   118      50.312  62.941  58.152  1.00  0.00           H  
ATOM   1703  CA  PHE   118      51.409  63.415  59.883  1.00  0.00           C  
ATOM   1704  HA  PHE   118      51.146  63.835  60.854  1.00  0.00           H  
ATOM   1705  CB  PHE   118      51.767  61.968  60.176  1.00  0.00           C  
ATOM   1706  HB2 PHE   118      52.188  61.568  59.254  1.00  0.00           H  
ATOM   1707  HB3 PHE   118      52.641  61.910  60.825  1.00  0.00           H  
ATOM   1708  CG  PHE   118      50.646  61.050  60.824  1.00  0.00           C  
ATOM   1709  CD1 PHE   118      49.561  60.514  60.078  1.00  0.00           C  
ATOM   1710  HD1 PHE   118      49.342  60.739  59.045  1.00  0.00           H  
ATOM   1711  CE1 PHE   118      48.704  59.605  60.709  1.00  0.00           C  
ATOM   1712  HE1 PHE   118      47.877  59.208  60.139  1.00  0.00           H  
ATOM   1713  CZ  PHE   118      48.924  59.130  62.014  1.00  0.00           C  
ATOM   1714  HZ  PHE   118      48.221  58.418  62.421  1.00  0.00           H  
ATOM   1715  CE2 PHE   118      49.929  59.761  62.780  1.00  0.00           C  
ATOM   1716  HE2 PHE   118      50.185  59.424  63.773  1.00  0.00           H  
ATOM   1717  CD2 PHE   118      50.843  60.677  62.172  1.00  0.00           C  
ATOM   1718  HD2 PHE   118      51.713  60.994  62.727  1.00  0.00           H  
ATOM   1719  C   PHE   118      52.536  64.298  59.264  1.00  0.00           C  
ATOM   1720  O   PHE   118      53.331  63.874  58.410  1.00  0.00           O  
ATOM   1721  N   PRO   119      52.497  65.650  59.376  1.00  0.00           N  
ATOM   1722  CD  PRO   119      51.290  66.294  59.796  1.00  0.00           C  
ATOM   1723  HD2 PRO   119      50.920  65.949  60.762  1.00  0.00           H  
ATOM   1724  HD3 PRO   119      50.525  66.142  59.035  1.00  0.00           H  
ATOM   1725  CG  PRO   119      51.665  67.775  60.049  1.00  0.00           C  
ATOM   1726  HG2 PRO   119      51.739  67.699  61.134  1.00  0.00           H  
ATOM   1727  HG3 PRO   119      50.989  68.580  59.760  1.00  0.00           H  
ATOM   1728  CB  PRO   119      53.037  67.885  59.243  1.00  0.00           C  
ATOM   1729  HB2 PRO   119      53.850  68.069  59.946  1.00  0.00           H  
ATOM   1730  HB3 PRO   119      52.897  68.688  58.520  1.00  0.00           H  
ATOM   1731  CA  PRO   119      53.245  66.630  58.560  1.00  0.00           C  
ATOM   1732  HA  PRO   119      52.932  66.521  57.522  1.00  0.00           H  
ATOM   1733  C   PRO   119      54.741  66.460  58.466  1.00  0.00           C  
ATOM   1734  O   PRO   119      55.271  66.801  57.418  1.00  0.00           O  
ATOM   1735  N   SER   120      55.500  65.845  59.429  1.00  0.00           N  
ATOM   1736  H   SER   120      54.999  65.497  60.234  1.00  0.00           H  
ATOM   1737  CA  SER   120      56.938  65.587  59.296  1.00  0.00           C  
ATOM   1738  HA  SER   120      57.422  66.330  58.662  1.00  0.00           H  
ATOM   1739  CB  SER   120      57.460  65.547  60.758  1.00  0.00           C  
ATOM   1740  HB2 SER   120      58.525  65.364  60.617  1.00  0.00           H  
ATOM   1741  HB3 SER   120      57.361  66.478  61.317  1.00  0.00           H  
ATOM   1742  OG  SER   120      57.065  64.311  61.540  1.00  0.00           O  
ATOM   1743  HG  SER   120      56.143  64.476  61.750  1.00  0.00           H  
ATOM   1744  C   SER   120      57.264  64.260  58.607  1.00  0.00           C  
ATOM   1745  O   SER   120      58.410  64.011  58.222  1.00  0.00           O  
ATOM   1746  N   ILE   121      56.350  63.280  58.474  1.00  0.00           N  
ATOM   1747  H   ILE   121      55.455  63.478  58.896  1.00  0.00           H  
ATOM   1748  CA  ILE   121      56.521  62.066  57.710  1.00  0.00           C  
ATOM   1749  HA  ILE   121      57.337  61.433  58.057  1.00  0.00           H  
ATOM   1750  CB  ILE   121      55.283  61.166  57.861  1.00  0.00           C  
ATOM   1751  HB  ILE   121      54.415  61.623  57.385  1.00  0.00           H  
ATOM   1752  CG2 ILE   121      55.348  59.870  56.965  1.00  0.00           C  
ATOM   1753 HG21 ILE   121      55.623  60.130  55.943  1.00  0.00           H  
ATOM   1754 HG22 ILE   121      56.006  59.081  57.328  1.00  0.00           H  
ATOM   1755 HG23 ILE   121      54.330  59.483  56.920  1.00  0.00           H  
ATOM   1756  CG1 ILE   121      54.945  60.731  59.344  1.00  0.00           C  
ATOM   1757 HG12 ILE   121      54.868  61.662  59.906  1.00  0.00           H  
ATOM   1758 HG13 ILE   121      54.042  60.121  59.374  1.00  0.00           H  
ATOM   1759  CD1 ILE   121      55.956  59.727  59.876  1.00  0.00           C  
ATOM   1760 HD11 ILE   121      55.749  58.670  59.707  1.00  0.00           H  
ATOM   1761 HD12 ILE   121      56.992  59.947  59.619  1.00  0.00           H  
ATOM   1762 HD13 ILE   121      55.926  59.850  60.959  1.00  0.00           H  
ATOM   1763  C   ILE   121      56.950  62.496  56.255  1.00  0.00           C  
ATOM   1764  O   ILE   121      57.730  61.871  55.494  1.00  0.00           O  
ATOM   1765  N   ARG   122      56.340  63.625  55.790  1.00  0.00           N  
ATOM   1766  H   ARG   122      55.668  64.058  56.408  1.00  0.00           H  
ATOM   1767  CA  ARG   122      56.560  64.144  54.416  1.00  0.00           C  
ATOM   1768  HA  ARG   122      56.290  63.529  53.557  1.00  0.00           H  
ATOM   1769  CB  ARG   122      55.657  65.447  54.259  1.00  0.00           C  
ATOM   1770  HB2 ARG   122      55.975  66.273  54.896  1.00  0.00           H  
ATOM   1771  HB3 ARG   122      55.653  65.862  53.251  1.00  0.00           H  
ATOM   1772  CG  ARG   122      54.166  65.132  54.551  1.00  0.00           C  
ATOM   1773  HG2 ARG   122      53.660  64.520  53.803  1.00  0.00           H  
ATOM   1774  HG3 ARG   122      54.138  64.684  55.544  1.00  0.00           H  
ATOM   1775  CD  ARG   122      53.455  66.489  54.522  1.00  0.00           C  
ATOM   1776  HD2 ARG   122      53.938  67.198  55.195  1.00  0.00           H  
ATOM   1777  HD3 ARG   122      53.400  67.000  53.561  1.00  0.00           H  
ATOM   1778  NE  ARG   122      52.066  66.381  54.961  1.00  0.00           N  
ATOM   1779  HE  ARG   122      51.573  65.501  55.011  1.00  0.00           H  
ATOM   1780  CZ  ARG   122      51.350  67.482  55.250  1.00  0.00           C  
ATOM   1781  NH1 ARG   122      51.842  68.681  55.131  1.00  0.00           N  
ATOM   1782 HH11 ARG   122      52.806  68.729  54.835  1.00  0.00           H  
ATOM   1783 HH12 ARG   122      51.308  69.524  54.974  1.00  0.00           H  
ATOM   1784  NH2 ARG   122      50.087  67.410  55.455  1.00  0.00           N  
ATOM   1785 HH21 ARG   122      49.704  66.498  55.658  1.00  0.00           H  
ATOM   1786 HH22 ARG   122      49.579  68.202  55.823  1.00  0.00           H  
ATOM   1787  C   ARG   122      58.028  64.623  54.210  1.00  0.00           C  
ATOM   1788  O   ARG   122      58.510  64.669  53.005  1.00  0.00           O  
ATOM   1789  N   SER   123      58.740  64.813  55.325  1.00  0.00           N  
ATOM   1790  H   SER   123      58.282  64.813  56.225  1.00  0.00           H  
ATOM   1791  CA  SER   123      60.189  65.143  55.382  1.00  0.00           C  
ATOM   1792  HA  SER   123      60.404  65.541  54.391  1.00  0.00           H  
ATOM   1793  CB  SER   123      60.454  66.139  56.524  1.00  0.00           C  
ATOM   1794  HB2 SER   123      60.405  65.598  57.468  1.00  0.00           H  
ATOM   1795  HB3 SER   123      61.466  66.487  56.317  1.00  0.00           H  
ATOM   1796  OG  SER   123      59.698  67.367  56.625  1.00  0.00           O  
ATOM   1797  HG  SER   123      60.099  67.899  55.933  1.00  0.00           H  
ATOM   1798  C   SER   123      61.082  63.954  55.641  1.00  0.00           C  
ATOM   1799  O   SER   123      62.287  64.052  55.860  1.00  0.00           O  
ATOM   1800  N   LYS   124      60.477  62.740  55.627  1.00  0.00           N  
ATOM   1801  H   LYS   124      59.474  62.701  55.509  1.00  0.00           H  
ATOM   1802  CA  LYS   124      61.207  61.488  56.070  1.00  0.00           C  
ATOM   1803  HA  LYS   124      62.272  61.701  56.166  1.00  0.00           H  
ATOM   1804  CB  LYS   124      60.787  61.005  57.478  1.00  0.00           C  
ATOM   1805  HB2 LYS   124      59.743  60.711  57.585  1.00  0.00           H  
ATOM   1806  HB3 LYS   124      61.360  60.092  57.636  1.00  0.00           H  
ATOM   1807  CG  LYS   124      61.104  62.092  58.515  1.00  0.00           C  
ATOM   1808  HG2 LYS   124      62.175  62.286  58.447  1.00  0.00           H  
ATOM   1809  HG3 LYS   124      60.496  62.983  58.360  1.00  0.00           H  
ATOM   1810  CD  LYS   124      60.735  61.562  59.901  1.00  0.00           C  
ATOM   1811  HD2 LYS   124      61.018  60.522  60.062  1.00  0.00           H  
ATOM   1812  HD3 LYS   124      61.233  62.158  60.665  1.00  0.00           H  
ATOM   1813  CE  LYS   124      59.202  61.797  60.210  1.00  0.00           C  
ATOM   1814  HE2 LYS   124      58.745  62.658  59.723  1.00  0.00           H  
ATOM   1815  HE3 LYS   124      58.497  61.065  59.815  1.00  0.00           H  
ATOM   1816  NZ  LYS   124      58.903  61.942  61.620  1.00  0.00           N  
ATOM   1817  HZ1 LYS   124      58.877  61.133  62.225  1.00  0.00           H  
ATOM   1818  HZ2 LYS   124      59.473  62.654  62.055  1.00  0.00           H  
ATOM   1819  HZ3 LYS   124      57.967  62.286  61.781  1.00  0.00           H  
ATOM   1820  C   LYS   124      61.036  60.394  55.005  1.00  0.00           C  
ATOM   1821  O   LYS   124      61.968  59.598  54.795  1.00  0.00           O  
ATOM   1822  N   VAL   125      59.881  60.209  54.409  1.00  0.00           N  
ATOM   1823  H   VAL   125      59.162  60.896  54.584  1.00  0.00           H  
ATOM   1824  CA  VAL   125      59.704  59.485  53.139  1.00  0.00           C  
ATOM   1825  HA  VAL   125      60.201  58.520  53.249  1.00  0.00           H  
ATOM   1826  CB  VAL   125      58.203  59.251  52.927  1.00  0.00           C  
ATOM   1827  HB  VAL   125      57.758  60.245  52.877  1.00  0.00           H  
ATOM   1828  CG1 VAL   125      57.966  58.474  51.559  1.00  0.00           C  
ATOM   1829 HG11 VAL   125      58.479  57.526  51.398  1.00  0.00           H  
ATOM   1830 HG12 VAL   125      56.897  58.367  51.373  1.00  0.00           H  
ATOM   1831 HG13 VAL   125      58.166  59.199  50.770  1.00  0.00           H  
ATOM   1832  CG2 VAL   125      57.582  58.417  54.139  1.00  0.00           C  
ATOM   1833 HG21 VAL   125      57.519  58.928  55.100  1.00  0.00           H  
ATOM   1834 HG22 VAL   125      56.608  58.051  53.815  1.00  0.00           H  
ATOM   1835 HG23 VAL   125      58.249  57.569  54.288  1.00  0.00           H  
ATOM   1836  C   VAL   125      60.286  60.254  51.989  1.00  0.00           C  
ATOM   1837  O   VAL   125      59.816  61.324  51.644  1.00  0.00           O  
ATOM   1838  N   ASP   126      61.364  59.605  51.364  1.00  0.00           N  
ATOM   1839  H   ASP   126      61.722  58.737  51.738  1.00  0.00           H  
ATOM   1840  CA  ASP   126      62.012  60.201  50.194  1.00  0.00           C  
ATOM   1841  HA  ASP   126      62.334  61.235  50.325  1.00  0.00           H  
ATOM   1842  CB  ASP   126      63.297  59.341  49.966  1.00  0.00           C  
ATOM   1843  HB2 ASP   126      63.845  59.323  50.908  1.00  0.00           H  
ATOM   1844  HB3 ASP   126      63.107  58.297  49.718  1.00  0.00           H  
ATOM   1845  CG  ASP   126      64.097  59.779  48.812  1.00  0.00           C  
ATOM   1846  OD1 ASP   126      64.457  59.004  47.852  1.00  0.00           O  
ATOM   1847  OD2 ASP   126      64.346  60.996  48.803  1.00  0.00           O  
ATOM   1848  C   ASP   126      61.128  60.154  48.895  1.00  0.00           C  
ATOM   1849  O   ASP   126      61.180  61.077  48.072  1.00  0.00           O  
ATOM   1850  N   ARG   127      60.412  59.013  48.720  1.00  0.00           N  
ATOM   1851  H   ARG   127      60.393  58.388  49.513  1.00  0.00           H  
ATOM   1852  CA  ARG   127      59.564  58.625  47.550  1.00  0.00           C  
ATOM   1853  HA  ARG   127      58.884  59.445  47.321  1.00  0.00           H  
ATOM   1854  CB  ARG   127      60.383  58.327  46.298  1.00  0.00           C  
ATOM   1855  HB2 ARG   127      59.671  58.139  45.494  1.00  0.00           H  
ATOM   1856  HB3 ARG   127      61.044  59.162  46.070  1.00  0.00           H  
ATOM   1857  CG  ARG   127      61.385  57.185  46.483  1.00  0.00           C  
ATOM   1858  HG2 ARG   127      61.855  57.065  47.459  1.00  0.00           H  
ATOM   1859  HG3 ARG   127      60.735  56.312  46.534  1.00  0.00           H  
ATOM   1860  CD  ARG   127      62.420  56.867  45.414  1.00  0.00           C  
ATOM   1861  HD2 ARG   127      62.825  55.888  45.668  1.00  0.00           H  
ATOM   1862  HD3 ARG   127      61.942  56.829  44.435  1.00  0.00           H  
ATOM   1863  NE  ARG   127      63.563  57.849  45.515  1.00  0.00           N  
ATOM   1864  HE  ARG   127      63.778  58.258  46.413  1.00  0.00           H  
ATOM   1865  CZ  ARG   127      64.492  58.080  44.636  1.00  0.00           C  
ATOM   1866  NH1 ARG   127      64.511  57.626  43.401  1.00  0.00           N  
ATOM   1867 HH11 ARG   127      63.987  56.796  43.161  1.00  0.00           H  
ATOM   1868 HH12 ARG   127      65.353  57.822  42.881  1.00  0.00           H  
ATOM   1869  NH2 ARG   127      65.465  58.928  44.948  1.00  0.00           N  
ATOM   1870 HH21 ARG   127      65.517  59.461  45.805  1.00  0.00           H  
ATOM   1871 HH22 ARG   127      66.213  59.069  44.285  1.00  0.00           H  
ATOM   1872  C   ARG   127      58.671  57.400  47.866  1.00  0.00           C  
ATOM   1873  O   ARG   127      59.090  56.531  48.673  1.00  0.00           O  
ATOM   1874  N   LEU   128      57.509  57.299  47.240  1.00  0.00           N  
ATOM   1875  H   LEU   128      57.386  58.026  46.550  1.00  0.00           H  
ATOM   1876  CA  LEU   128      56.421  56.409  47.561  1.00  0.00           C  
ATOM   1877  HA  LEU   128      56.645  55.759  48.407  1.00  0.00           H  
ATOM   1878  CB  LEU   128      55.123  57.134  48.106  1.00  0.00           C  
ATOM   1879  HB2 LEU   128      55.296  57.700  49.022  1.00  0.00           H  
ATOM   1880  HB3 LEU   128      54.991  57.970  47.419  1.00  0.00           H  
ATOM   1881  CG  LEU   128      53.751  56.275  48.098  1.00  0.00           C  
ATOM   1882  HG  LEU   128      53.461  55.788  47.167  1.00  0.00           H  
ATOM   1883  CD1 LEU   128      53.752  55.179  49.160  1.00  0.00           C  
ATOM   1884 HD11 LEU   128      52.860  54.552  49.182  1.00  0.00           H  
ATOM   1885 HD12 LEU   128      54.530  54.436  48.984  1.00  0.00           H  
ATOM   1886 HD13 LEU   128      54.015  55.609  50.126  1.00  0.00           H  
ATOM   1887  CD2 LEU   128      52.572  57.163  48.370  1.00  0.00           C  
ATOM   1888 HD21 LEU   128      52.688  57.705  49.309  1.00  0.00           H  
ATOM   1889 HD22 LEU   128      52.408  57.726  47.452  1.00  0.00           H  
ATOM   1890 HD23 LEU   128      51.683  56.567  48.577  1.00  0.00           H  
ATOM   1891  C   LEU   128      56.178  55.381  46.442  1.00  0.00           C  
ATOM   1892  O   LEU   128      55.770  55.703  45.320  1.00  0.00           O  
ATOM   1893  N   MET   129      56.419  54.131  46.721  1.00  0.00           N  
ATOM   1894  H   MET   129      56.676  53.870  47.662  1.00  0.00           H  
ATOM   1895  CA  MET   129      56.106  53.036  45.829  1.00  0.00           C  
ATOM   1896  HA  MET   129      55.797  53.476  44.882  1.00  0.00           H  
ATOM   1897  CB  MET   129      57.324  52.199  45.552  1.00  0.00           C  
ATOM   1898  HB2 MET   129      58.024  52.825  44.998  1.00  0.00           H  
ATOM   1899  HB3 MET   129      57.805  51.915  46.488  1.00  0.00           H  
ATOM   1900  CG  MET   129      57.047  50.933  44.709  1.00  0.00           C  
ATOM   1901  HG2 MET   129      57.884  50.236  44.752  1.00  0.00           H  
ATOM   1902  HG3 MET   129      56.233  50.363  45.159  1.00  0.00           H  
ATOM   1903  SD  MET   129      56.766  51.305  43.078  1.00  0.00           S  
ATOM   1904  CE  MET   129      55.229  50.383  42.771  1.00  0.00           C  
ATOM   1905  HE1 MET   129      54.792  50.857  41.892  1.00  0.00           H  
ATOM   1906  HE2 MET   129      55.468  49.321  42.729  1.00  0.00           H  
ATOM   1907  HE3 MET   129      54.573  50.519  43.631  1.00  0.00           H  
ATOM   1908  C   MET   129      54.886  52.207  46.378  1.00  0.00           C  
ATOM   1909  O   MET   129      54.866  51.849  47.537  1.00  0.00           O  
ATOM   1910  N   ALA   130      53.993  51.841  45.430  1.00  0.00           N  
ATOM   1911  H   ALA   130      54.140  52.187  44.492  1.00  0.00           H  
ATOM   1912  CA  ALA   130      52.684  51.276  45.746  1.00  0.00           C  
ATOM   1913  HA  ALA   130      52.768  50.797  46.722  1.00  0.00           H  
ATOM   1914  CB  ALA   130      51.856  52.551  45.975  1.00  0.00           C  
ATOM   1915  HB1 ALA   130      50.878  52.295  46.382  1.00  0.00           H  
ATOM   1916  HB2 ALA   130      52.332  53.158  46.745  1.00  0.00           H  
ATOM   1917  HB3 ALA   130      51.739  53.175  45.089  1.00  0.00           H  
ATOM   1918  C   ALA   130      52.284  50.372  44.621  1.00  0.00           C  
ATOM   1919  O   ALA   130      51.894  50.796  43.522  1.00  0.00           O  
ATOM   1920  N   PHE   131      52.296  49.108  45.005  1.00  0.00           N  
ATOM   1921  H   PHE   131      52.633  48.844  45.920  1.00  0.00           H  
ATOM   1922  CA  PHE   131      51.689  47.913  44.308  1.00  0.00           C  
ATOM   1923  HA  PHE   131      51.792  48.149  43.248  1.00  0.00           H  
ATOM   1924  CB  PHE   131      52.545  46.662  44.542  1.00  0.00           C  
ATOM   1925  HB2 PHE   131      52.660  46.454  45.606  1.00  0.00           H  
ATOM   1926  HB3 PHE   131      52.035  45.813  44.088  1.00  0.00           H  
ATOM   1927  CG  PHE   131      53.970  46.713  44.046  1.00  0.00           C  
ATOM   1928  CD1 PHE   131      54.219  46.904  42.679  1.00  0.00           C  
ATOM   1929  HD1 PHE   131      53.398  46.899  41.976  1.00  0.00           H  
ATOM   1930  CE1 PHE   131      55.520  46.952  42.194  1.00  0.00           C  
ATOM   1931  HE1 PHE   131      55.749  46.996  41.140  1.00  0.00           H  
ATOM   1932  CZ  PHE   131      56.590  47.010  43.099  1.00  0.00           C  
ATOM   1933  HZ  PHE   131      57.607  47.021  42.736  1.00  0.00           H  
ATOM   1934  CE2 PHE   131      56.374  46.824  44.464  1.00  0.00           C  
ATOM   1935  HE2 PHE   131      57.217  46.682  45.124  1.00  0.00           H  
ATOM   1936  CD2 PHE   131      55.085  46.650  44.965  1.00  0.00           C  
ATOM   1937  HD2 PHE   131      54.853  46.499  46.009  1.00  0.00           H  
ATOM   1938  C   PHE   131      50.189  47.776  44.604  1.00  0.00           C  
ATOM   1939  O   PHE   131      49.800  47.547  45.762  1.00  0.00           O  
ATOM   1940  N   ALA   132      49.410  47.960  43.577  1.00  0.00           N  
ATOM   1941  H   ALA   132      49.783  47.989  42.639  1.00  0.00           H  
ATOM   1942  CA  ALA   132      47.943  47.858  43.648  1.00  0.00           C  
ATOM   1943  HA  ALA   132      47.586  48.274  42.706  1.00  0.00           H  
ATOM   1944  CB  ALA   132      47.589  46.347  43.267  1.00  0.00           C  
ATOM   1945  HB1 ALA   132      48.069  45.960  42.367  1.00  0.00           H  
ATOM   1946  HB2 ALA   132      47.928  45.826  44.162  1.00  0.00           H  
ATOM   1947  HB3 ALA   132      46.510  46.438  43.142  1.00  0.00           H  
ATOM   1948  C   ALA   132      47.163  48.480  44.825  1.00  0.00           C  
ATOM   1949  O   ALA   132      46.349  47.826  45.478  1.00  0.00           O  
ATOM   1950  N   PRO   133      47.526  49.708  45.200  1.00  0.00           N  
ATOM   1951  CD  PRO   133      48.516  50.613  44.572  1.00  0.00           C  
ATOM   1952  HD2 PRO   133      48.414  50.523  43.490  1.00  0.00           H  
ATOM   1953  HD3 PRO   133      49.487  50.403  45.021  1.00  0.00           H  
ATOM   1954  CG  PRO   133      48.146  51.962  45.034  1.00  0.00           C  
ATOM   1955  HG2 PRO   133      47.265  52.308  44.494  1.00  0.00           H  
ATOM   1956  HG3 PRO   133      48.950  52.695  44.970  1.00  0.00           H  
ATOM   1957  CB  PRO   133      47.647  51.796  46.467  1.00  0.00           C  
ATOM   1958  HB2 PRO   133      47.059  52.656  46.786  1.00  0.00           H  
ATOM   1959  HB3 PRO   133      48.579  51.607  47.000  1.00  0.00           H  
ATOM   1960  CA  PRO   133      46.902  50.467  46.359  1.00  0.00           C  
ATOM   1961  HA  PRO   133      47.022  50.037  47.353  1.00  0.00           H  
ATOM   1962  C   PRO   133      45.407  50.694  46.067  1.00  0.00           C  
ATOM   1963  O   PRO   133      45.037  50.772  44.886  1.00  0.00           O  
ATOM   1964  N   ASH   134      44.595  50.826  47.157  1.00  0.00           N  
ATOM   1965  H   ASH   134      45.029  50.659  48.054  1.00  0.00           H  
ATOM   1966  CA  ASH   134      43.177  51.148  47.017  1.00  0.00           C  
ATOM   1967  HA  ASH   134      42.970  51.159  45.947  1.00  0.00           H  
ATOM   1968  CB  ASH   134      42.296  49.967  47.707  1.00  0.00           C  
ATOM   1969  HB2 ASH   134      41.257  50.296  47.717  1.00  0.00           H  
ATOM   1970  HB3 ASH   134      42.248  49.021  47.168  1.00  0.00           H  
ATOM   1971  CG  ASH   134      42.732  49.706  49.179  1.00  0.00           C  
ATOM   1972  OD1 ASH   134      43.692  50.248  49.757  1.00  0.00           O  
ATOM   1973  OD2 ASH   134      41.945  48.840  49.866  1.00  0.00           O  
ATOM   1974  HD2 ASH   134      42.445  48.696  50.673  1.00  0.00           H  
ATOM   1975  C   ASH   134      42.801  52.551  47.575  1.00  0.00           C  
ATOM   1976  O   ASH   134      41.997  52.650  48.477  1.00  0.00           O  
ATOM   1977  N   TYR   135      43.392  53.697  47.202  1.00  0.00           N  
ATOM   1978  H   TYR   135      44.035  53.622  46.426  1.00  0.00           H  
ATOM   1979  CA  TYR   135      43.191  55.060  47.749  1.00  0.00           C  
ATOM   1980  HA  TYR   135      43.569  55.152  48.768  1.00  0.00           H  
ATOM   1981  CB  TYR   135      44.062  56.105  47.022  1.00  0.00           C  
ATOM   1982  HB2 TYR   135      43.816  55.955  45.971  1.00  0.00           H  
ATOM   1983  HB3 TYR   135      43.811  57.113  47.353  1.00  0.00           H  
ATOM   1984  CG  TYR   135      45.597  55.829  47.006  1.00  0.00           C  
ATOM   1985  CD1 TYR   135      46.268  55.605  48.183  1.00  0.00           C  
ATOM   1986  HD1 TYR   135      45.775  55.624  49.143  1.00  0.00           H  
ATOM   1987  CE1 TYR   135      47.682  55.383  48.157  1.00  0.00           C  
ATOM   1988  HE1 TYR   135      48.306  55.364  49.038  1.00  0.00           H  
ATOM   1989  CZ  TYR   135      48.386  55.342  46.911  1.00  0.00           C  
ATOM   1990  OH  TYR   135      49.641  54.892  46.893  1.00  0.00           O  
ATOM   1991  HH  TYR   135      50.180  55.234  46.176  1.00  0.00           H  
ATOM   1992  CE2 TYR   135      47.674  55.550  45.733  1.00  0.00           C  
ATOM   1993  HE2 TYR   135      48.116  55.531  44.748  1.00  0.00           H  
ATOM   1994  CD2 TYR   135      46.312  55.748  45.777  1.00  0.00           C  
ATOM   1995  HD2 TYR   135      45.842  55.982  44.833  1.00  0.00           H  
ATOM   1996  C   TYR   135      41.712  55.572  47.714  1.00  0.00           C  
ATOM   1997  O   TYR   135      41.343  56.428  48.504  1.00  0.00           O  
ATOM   1998  N   LYS   136      40.897  55.093  46.730  1.00  0.00           N  
ATOM   1999  H   LYS   136      41.371  54.651  45.956  1.00  0.00           H  
ATOM   2000  CA  LYS   136      39.415  55.369  46.854  1.00  0.00           C  
ATOM   2001  HA  LYS   136      39.176  56.310  47.349  1.00  0.00           H  
ATOM   2002  CB  LYS   136      38.931  55.619  45.418  1.00  0.00           C  
ATOM   2003  HB2 LYS   136      39.308  54.730  44.914  1.00  0.00           H  
ATOM   2004  HB3 LYS   136      37.845  55.611  45.319  1.00  0.00           H  
ATOM   2005  CG  LYS   136      39.537  56.839  44.734  1.00  0.00           C  
ATOM   2006  HG2 LYS   136      39.394  57.746  45.322  1.00  0.00           H  
ATOM   2007  HG3 LYS   136      40.608  56.682  44.607  1.00  0.00           H  
ATOM   2008  CD  LYS   136      39.045  56.954  43.274  1.00  0.00           C  
ATOM   2009  HD2 LYS   136      39.294  56.043  42.729  1.00  0.00           H  
ATOM   2010  HD3 LYS   136      37.958  56.950  43.352  1.00  0.00           H  
ATOM   2011  CE  LYS   136      39.420  58.157  42.432  1.00  0.00           C  
ATOM   2012  HE2 LYS   136      38.938  58.059  41.459  1.00  0.00           H  
ATOM   2013  HE3 LYS   136      39.017  59.049  42.911  1.00  0.00           H  
ATOM   2014  NZ  LYS   136      40.889  58.238  42.251  1.00  0.00           N  
ATOM   2015  HZ1 LYS   136      41.411  58.175  43.113  1.00  0.00           H  
ATOM   2016  HZ2 LYS   136      41.240  57.457  41.715  1.00  0.00           H  
ATOM   2017  HZ3 LYS   136      41.167  59.020  41.675  1.00  0.00           H  
ATOM   2018  C   LYS   136      38.591  54.228  47.501  1.00  0.00           C  
ATOM   2019  O   LYS   136      37.401  54.340  47.609  1.00  0.00           O  
ATOM   2020  N   GLY   137      39.194  53.100  47.938  1.00  0.00           N  
ATOM   2021  H   GLY   137      40.188  53.089  47.758  1.00  0.00           H  
ATOM   2022  CA  GLY   137      38.496  51.870  48.364  1.00  0.00           C  
ATOM   2023  HA2 GLY   137      39.112  51.420  49.143  1.00  0.00           H  
ATOM   2024  HA3 GLY   137      37.492  52.070  48.736  1.00  0.00           H  
ATOM   2025  C   GLY   137      38.281  50.874  47.243  1.00  0.00           C  
ATOM   2026  O   GLY   137      38.734  51.053  46.118  1.00  0.00           O  
ATOM   2027  N   THR   138      37.480  49.878  47.567  1.00  0.00           N  
ATOM   2028  H   THR   138      37.327  49.795  48.562  1.00  0.00           H  
ATOM   2029  CA  THR   138      36.913  48.941  46.564  1.00  0.00           C  
ATOM   2030  HA  THR   138      36.986  49.324  45.547  1.00  0.00           H  
ATOM   2031  CB  THR   138      37.785  47.694  46.647  1.00  0.00           C  
ATOM   2032  HB  THR   138      38.827  47.957  46.465  1.00  0.00           H  
ATOM   2033  CG2 THR   138      37.761  46.941  47.975  1.00  0.00           C  
ATOM   2034 HG21 THR   138      36.762  46.623  48.274  1.00  0.00           H  
ATOM   2035 HG22 THR   138      38.240  45.978  47.794  1.00  0.00           H  
ATOM   2036 HG23 THR   138      38.241  47.480  48.792  1.00  0.00           H  
ATOM   2037  OG1 THR   138      37.292  46.819  45.657  1.00  0.00           O  
ATOM   2038  HG1 THR   138      37.933  46.116  45.528  1.00  0.00           H  
ATOM   2039  C   THR   138      35.453  48.697  46.798  1.00  0.00           C  
ATOM   2040  O   THR   138      34.899  48.715  47.862  1.00  0.00           O  
ATOM   2041  N   VAL   139      34.714  48.382  45.706  1.00  0.00           N  
ATOM   2042  H   VAL   139      35.360  48.260  44.939  1.00  0.00           H  
ATOM   2043  CA  VAL   139      33.240  48.258  45.532  1.00  0.00           C  
ATOM   2044  HA  VAL   139      32.849  48.962  46.267  1.00  0.00           H  
ATOM   2045  CB  VAL   139      32.955  48.608  44.065  1.00  0.00           C  
ATOM   2046  HB  VAL   139      33.605  49.435  43.779  1.00  0.00           H  
ATOM   2047  CG1 VAL   139      33.103  47.561  43.038  1.00  0.00           C  
ATOM   2048 HG11 VAL   139      33.928  46.903  43.311  1.00  0.00           H  
ATOM   2049 HG12 VAL   139      32.214  46.932  42.979  1.00  0.00           H  
ATOM   2050 HG13 VAL   139      33.295  47.896  42.018  1.00  0.00           H  
ATOM   2051  CG2 VAL   139      31.587  49.195  43.940  1.00  0.00           C  
ATOM   2052 HG21 VAL   139      30.906  48.595  44.544  1.00  0.00           H  
ATOM   2053 HG22 VAL   139      31.726  50.158  44.430  1.00  0.00           H  
ATOM   2054 HG23 VAL   139      31.347  49.376  42.892  1.00  0.00           H  
ATOM   2055  C   VAL   139      32.848  46.830  45.973  1.00  0.00           C  
ATOM   2056  O   VAL   139      31.662  46.623  46.351  1.00  0.00           O  
ATOM   2057  N   LEU   140      33.815  45.847  45.973  1.00  0.00           N  
ATOM   2058  H   LEU   140      34.683  46.223  45.619  1.00  0.00           H  
ATOM   2059  CA  LEU   140      33.720  44.453  46.297  1.00  0.00           C  
ATOM   2060  HA  LEU   140      32.817  44.112  45.790  1.00  0.00           H  
ATOM   2061  CB  LEU   140      34.989  43.653  45.781  1.00  0.00           C  
ATOM   2062  HB2 LEU   140      35.865  43.800  46.412  1.00  0.00           H  
ATOM   2063  HB3 LEU   140      34.703  42.605  45.876  1.00  0.00           H  
ATOM   2064  CG  LEU   140      35.379  43.917  44.303  1.00  0.00           C  
ATOM   2065  HG  LEU   140      35.815  44.910  44.200  1.00  0.00           H  
ATOM   2066  CD1 LEU   140      36.330  42.850  43.830  1.00  0.00           C  
ATOM   2067 HD11 LEU   140      36.619  43.076  42.804  1.00  0.00           H  
ATOM   2068 HD12 LEU   140      37.177  42.741  44.508  1.00  0.00           H  
ATOM   2069 HD13 LEU   140      35.871  41.870  43.959  1.00  0.00           H  
ATOM   2070  CD2 LEU   140      34.185  43.708  43.413  1.00  0.00           C  
ATOM   2071 HD21 LEU   140      33.459  44.491  43.636  1.00  0.00           H  
ATOM   2072 HD22 LEU   140      34.509  43.803  42.377  1.00  0.00           H  
ATOM   2073 HD23 LEU   140      33.804  42.698  43.564  1.00  0.00           H  
ATOM   2074  C   LEU   140      33.564  44.213  47.839  1.00  0.00           C  
ATOM   2075  O   LEU   140      33.099  43.131  48.212  1.00  0.00           O  
ATOM   2076  N   ALA   141      33.966  45.189  48.709  1.00  0.00           N  
ATOM   2077  H   ALA   141      34.406  46.011  48.319  1.00  0.00           H  
ATOM   2078  CA  ALA   141      33.743  45.114  50.168  1.00  0.00           C  
ATOM   2079  HA  ALA   141      33.967  44.112  50.532  1.00  0.00           H  
ATOM   2080  CB  ALA   141      34.655  46.159  50.830  1.00  0.00           C  
ATOM   2081  HB1 ALA   141      34.326  47.138  50.480  1.00  0.00           H  
ATOM   2082  HB2 ALA   141      34.523  45.955  51.893  1.00  0.00           H  
ATOM   2083  HB3 ALA   141      35.675  45.924  50.525  1.00  0.00           H  
ATOM   2084  C   ALA   141      32.229  45.351  50.461  1.00  0.00           C  
ATOM   2085  O   ALA   141      31.723  44.700  51.391  1.00  0.00           O  
ATOM   2086  N   GLY   142      31.517  46.046  49.606  1.00  0.00           N  
ATOM   2087  H   GLY   142      32.123  46.455  48.909  1.00  0.00           H  
ATOM   2088  CA  GLY   142      30.104  46.318  49.741  1.00  0.00           C  
ATOM   2089  HA2 GLY   142      29.906  47.073  50.502  1.00  0.00           H  
ATOM   2090  HA3 GLY   142      29.716  46.712  48.802  1.00  0.00           H  
ATOM   2091  C   GLY   142      29.231  45.111  50.121  1.00  0.00           C  
ATOM   2092  O   GLY   142      28.576  45.133  51.148  1.00  0.00           O  
ATOM   2093  N   PRO   143      29.169  44.037  49.392  1.00  0.00           N  
ATOM   2094  CD  PRO   143      29.789  43.958  48.089  1.00  0.00           C  
ATOM   2095  HD2 PRO   143      30.756  43.485  48.258  1.00  0.00           H  
ATOM   2096  HD3 PRO   143      29.769  44.920  47.576  1.00  0.00           H  
ATOM   2097  CG  PRO   143      28.863  42.884  47.366  1.00  0.00           C  
ATOM   2098  HG2 PRO   143      29.313  42.420  46.487  1.00  0.00           H  
ATOM   2099  HG3 PRO   143      27.879  43.257  47.083  1.00  0.00           H  
ATOM   2100  CB  PRO   143      28.653  41.855  48.531  1.00  0.00           C  
ATOM   2101  HB2 PRO   143      29.407  41.078  48.657  1.00  0.00           H  
ATOM   2102  HB3 PRO   143      27.700  41.332  48.452  1.00  0.00           H  
ATOM   2103  CA  PRO   143      28.551  42.780  49.758  1.00  0.00           C  
ATOM   2104  HA  PRO   143      27.493  42.947  49.958  1.00  0.00           H  
ATOM   2105  C   PRO   143      29.008  42.066  51.044  1.00  0.00           C  
ATOM   2106  O   PRO   143      28.258  41.249  51.519  1.00  0.00           O  
ATOM   2107  N   LEU   144      30.239  42.259  51.441  1.00  0.00           N  
ATOM   2108  H   LEU   144      30.706  43.101  51.135  1.00  0.00           H  
ATOM   2109  CA  LEU   144      30.850  41.520  52.516  1.00  0.00           C  
ATOM   2110  HA  LEU   144      30.388  40.544  52.663  1.00  0.00           H  
ATOM   2111  CB  LEU   144      32.331  41.379  52.268  1.00  0.00           C  
ATOM   2112  HB2 LEU   144      32.711  42.399  52.207  1.00  0.00           H  
ATOM   2113  HB3 LEU   144      32.634  40.896  53.196  1.00  0.00           H  
ATOM   2114  CG  LEU   144      32.810  40.445  51.099  1.00  0.00           C  
ATOM   2115  HG  LEU   144      32.154  40.519  50.232  1.00  0.00           H  
ATOM   2116  CD1 LEU   144      34.227  40.775  50.714  1.00  0.00           C  
ATOM   2117 HD11 LEU   144      34.381  41.619  50.042  1.00  0.00           H  
ATOM   2118 HD12 LEU   144      34.883  40.981  51.560  1.00  0.00           H  
ATOM   2119 HD13 LEU   144      34.570  39.900  50.162  1.00  0.00           H  
ATOM   2120  CD2 LEU   144      32.769  38.958  51.535  1.00  0.00           C  
ATOM   2121 HD21 LEU   144      31.815  38.836  52.049  1.00  0.00           H  
ATOM   2122 HD22 LEU   144      32.975  38.255  50.728  1.00  0.00           H  
ATOM   2123 HD23 LEU   144      33.536  38.826  52.298  1.00  0.00           H  
ATOM   2124  C   LEU   144      30.502  42.315  53.819  1.00  0.00           C  
ATOM   2125  O   LEU   144      30.201  41.754  54.860  1.00  0.00           O  
ATOM   2126  N   ASH   145      30.308  43.665  53.634  1.00  0.00           N  
ATOM   2127  H   ASH   145      30.841  44.153  52.929  1.00  0.00           H  
ATOM   2128  CA  ASH   145      29.681  44.473  54.628  1.00  0.00           C  
ATOM   2129  HA  ASH   145      30.288  44.270  55.511  1.00  0.00           H  
ATOM   2130  CB  ASH   145      29.774  45.954  54.288  1.00  0.00           C  
ATOM   2131  HB2 ASH   145      29.151  46.240  53.441  1.00  0.00           H  
ATOM   2132  HB3 ASH   145      29.465  46.410  55.228  1.00  0.00           H  
ATOM   2133  CG  ASH   145      31.160  46.518  53.849  1.00  0.00           C  
ATOM   2134  OD1 ASH   145      32.259  45.984  54.080  1.00  0.00           O  
ATOM   2135  OD2 ASH   145      31.167  47.528  53.003  1.00  0.00           O  
ATOM   2136  HD2 ASH   145      32.068  47.711  52.727  1.00  0.00           H  
ATOM   2137  C   ASH   145      28.171  44.098  54.881  1.00  0.00           C  
ATOM   2138  O   ASH   145      27.786  43.949  56.015  1.00  0.00           O  
ATOM   2139  N   ALA   146      27.429  43.767  53.789  1.00  0.00           N  
ATOM   2140  H   ALA   146      27.805  43.938  52.867  1.00  0.00           H  
ATOM   2141  CA  ALA   146      26.000  43.386  53.839  1.00  0.00           C  
ATOM   2142  HA  ALA   146      25.344  44.143  54.268  1.00  0.00           H  
ATOM   2143  CB  ALA   146      25.546  43.291  52.410  1.00  0.00           C  
ATOM   2144  HB1 ALA   146      25.803  44.125  51.757  1.00  0.00           H  
ATOM   2145  HB2 ALA   146      25.997  42.402  51.968  1.00  0.00           H  
ATOM   2146  HB3 ALA   146      24.457  43.261  52.453  1.00  0.00           H  
ATOM   2147  C   ALA   146      25.714  42.123  54.702  1.00  0.00           C  
ATOM   2148  O   ALA   146      24.766  42.146  55.544  1.00  0.00           O  
ATOM   2149  N   LEU   147      26.566  41.095  54.605  1.00  0.00           N  
ATOM   2150  H   LEU   147      27.324  41.152  53.940  1.00  0.00           H  
ATOM   2151  CA  LEU   147      26.541  39.886  55.347  1.00  0.00           C  
ATOM   2152  HA  LEU   147      25.533  39.687  55.711  1.00  0.00           H  
ATOM   2153  CB  LEU   147      27.025  38.820  54.342  1.00  0.00           C  
ATOM   2154  HB2 LEU   147      28.044  39.133  54.113  1.00  0.00           H  
ATOM   2155  HB3 LEU   147      26.942  37.844  54.820  1.00  0.00           H  
ATOM   2156  CG  LEU   147      26.240  38.780  53.017  1.00  0.00           C  
ATOM   2157  HG  LEU   147      26.139  39.714  52.465  1.00  0.00           H  
ATOM   2158  CD1 LEU   147      26.825  37.754  52.016  1.00  0.00           C  
ATOM   2159 HD11 LEU   147      26.166  37.763  51.148  1.00  0.00           H  
ATOM   2160 HD12 LEU   147      27.847  37.949  51.690  1.00  0.00           H  
ATOM   2161 HD13 LEU   147      26.623  36.769  52.436  1.00  0.00           H  
ATOM   2162  CD2 LEU   147      24.792  38.357  53.151  1.00  0.00           C  
ATOM   2163 HD21 LEU   147      24.708  37.457  53.761  1.00  0.00           H  
ATOM   2164 HD22 LEU   147      24.342  39.165  53.729  1.00  0.00           H  
ATOM   2165 HD23 LEU   147      24.191  38.376  52.242  1.00  0.00           H  
ATOM   2166  C   LEU   147      27.427  39.886  56.635  1.00  0.00           C  
ATOM   2167  O   LEU   147      27.700  38.809  57.147  1.00  0.00           O  
ATOM   2168  N   ALA   148      28.002  41.060  56.986  1.00  0.00           N  
ATOM   2169  H   ALA   148      27.739  41.868  56.439  1.00  0.00           H  
ATOM   2170  CA  ALA   148      28.825  41.371  58.133  1.00  0.00           C  
ATOM   2171  HA  ALA   148      29.133  42.404  57.974  1.00  0.00           H  
ATOM   2172  CB  ALA   148      27.893  41.248  59.376  1.00  0.00           C  
ATOM   2173  HB1 ALA   148      27.620  40.193  59.387  1.00  0.00           H  
ATOM   2174  HB2 ALA   148      28.525  41.567  60.205  1.00  0.00           H  
ATOM   2175  HB3 ALA   148      27.085  41.970  59.254  1.00  0.00           H  
ATOM   2176  C   ALA   148      30.172  40.573  58.140  1.00  0.00           C  
ATOM   2177  O   ALA   148      30.717  40.281  59.197  1.00  0.00           O  
ATOM   2178  N   VAL   149      30.586  39.987  56.991  1.00  0.00           N  
ATOM   2179  H   VAL   149      30.115  40.200  56.123  1.00  0.00           H  
ATOM   2180  CA  VAL   149      31.765  39.152  56.852  1.00  0.00           C  
ATOM   2181  HA  VAL   149      31.801  38.586  57.783  1.00  0.00           H  
ATOM   2182  CB  VAL   149      31.811  38.396  55.539  1.00  0.00           C  
ATOM   2183  HB  VAL   149      31.868  39.129  54.735  1.00  0.00           H  
ATOM   2184  CG1 VAL   149      33.017  37.567  55.404  1.00  0.00           C  
ATOM   2185 HG11 VAL   149      32.850  36.894  54.563  1.00  0.00           H  
ATOM   2186 HG12 VAL   149      33.883  38.188  55.175  1.00  0.00           H  
ATOM   2187 HG13 VAL   149      33.176  37.109  56.380  1.00  0.00           H  
ATOM   2188  CG2 VAL   149      30.597  37.522  55.321  1.00  0.00           C  
ATOM   2189 HG21 VAL   149      30.740  37.110  54.322  1.00  0.00           H  
ATOM   2190 HG22 VAL   149      30.629  36.745  56.086  1.00  0.00           H  
ATOM   2191 HG23 VAL   149      29.716  38.144  55.475  1.00  0.00           H  
ATOM   2192  C   VAL   149      33.024  40.051  56.944  1.00  0.00           C  
ATOM   2193  O   VAL   149      34.136  39.584  57.114  1.00  0.00           O  
ATOM   2194  N   SER   150      32.898  41.367  56.684  1.00  0.00           N  
ATOM   2195  H   SER   150      31.998  41.794  56.519  1.00  0.00           H  
ATOM   2196  CA  SER   150      33.997  42.303  56.559  1.00  0.00           C  
ATOM   2197  HA  SER   150      34.690  41.754  55.921  1.00  0.00           H  
ATOM   2198  CB  SER   150      33.446  43.708  56.071  1.00  0.00           C  
ATOM   2199  HB2 SER   150      32.437  43.735  56.481  1.00  0.00           H  
ATOM   2200  HB3 SER   150      34.049  44.577  56.335  1.00  0.00           H  
ATOM   2201  OG  SER   150      33.383  43.752  54.666  1.00  0.00           O  
ATOM   2202  HG  SER   150      32.899  44.524  54.364  1.00  0.00           H  
ATOM   2203  C   SER   150      34.647  42.572  57.848  1.00  0.00           C  
ATOM   2204  O   SER   150      34.031  42.662  58.908  1.00  0.00           O  
ATOM   2205  N   ALA   151      35.990  42.583  57.809  1.00  0.00           N  
ATOM   2206  H   ALA   151      36.421  42.162  56.999  1.00  0.00           H  
ATOM   2207  CA  ALA   151      36.892  42.985  58.889  1.00  0.00           C  
ATOM   2208  HA  ALA   151      36.562  42.481  59.797  1.00  0.00           H  
ATOM   2209  CB  ALA   151      38.289  42.395  58.693  1.00  0.00           C  
ATOM   2210  HB1 ALA   151      38.723  42.772  57.767  1.00  0.00           H  
ATOM   2211  HB2 ALA   151      38.858  42.627  59.593  1.00  0.00           H  
ATOM   2212  HB3 ALA   151      38.278  41.308  58.615  1.00  0.00           H  
ATOM   2213  C   ALA   151      36.743  44.462  59.088  1.00  0.00           C  
ATOM   2214  O   ALA   151      36.216  45.139  58.235  1.00  0.00           O  
ATOM   2215  N   PRO   152      36.977  44.917  60.303  1.00  0.00           N  
ATOM   2216  CD  PRO   152      37.373  44.184  61.456  1.00  0.00           C  
ATOM   2217  HD2 PRO   152      38.449  44.023  61.515  1.00  0.00           H  
ATOM   2218  HD3 PRO   152      36.765  43.285  61.557  1.00  0.00           H  
ATOM   2219  CG  PRO   152      37.143  45.062  62.623  1.00  0.00           C  
ATOM   2220  HG2 PRO   152      37.847  44.709  63.376  1.00  0.00           H  
ATOM   2221  HG3 PRO   152      36.115  45.005  62.980  1.00  0.00           H  
ATOM   2222  CB  PRO   152      37.367  46.453  62.086  1.00  0.00           C  
ATOM   2223  HB2 PRO   152      38.435  46.636  62.206  1.00  0.00           H  
ATOM   2224  HB3 PRO   152      36.887  47.269  62.626  1.00  0.00           H  
ATOM   2225  CA  PRO   152      36.855  46.346  60.638  1.00  0.00           C  
ATOM   2226  HA  PRO   152      35.820  46.686  60.622  1.00  0.00           H  
ATOM   2227  C   PRO   152      37.611  47.337  59.614  1.00  0.00           C  
ATOM   2228  O   PRO   152      36.997  48.392  59.235  1.00  0.00           O  
ATOM   2229  N   SER   153      38.756  46.899  59.044  1.00  0.00           N  
ATOM   2230  H   SER   153      39.238  46.094  59.417  1.00  0.00           H  
ATOM   2231  CA  SER   153      39.436  47.612  57.988  1.00  0.00           C  
ATOM   2232  HA  SER   153      39.377  48.659  58.287  1.00  0.00           H  
ATOM   2233  CB  SER   153      40.940  47.232  57.878  1.00  0.00           C  
ATOM   2234  HB2 SER   153      41.402  48.025  57.289  1.00  0.00           H  
ATOM   2235  HB3 SER   153      41.339  47.180  58.891  1.00  0.00           H  
ATOM   2236  OG  SER   153      41.115  45.981  57.319  1.00  0.00           O  
ATOM   2237  HG  SER   153      42.038  45.730  57.409  1.00  0.00           H  
ATOM   2238  C   SER   153      38.694  47.646  56.621  1.00  0.00           C  
ATOM   2239  O   SER   153      38.999  48.449  55.817  1.00  0.00           O  
ATOM   2240  N   VAL   154      37.730  46.753  56.386  1.00  0.00           N  
ATOM   2241  H   VAL   154      37.577  46.066  57.110  1.00  0.00           H  
ATOM   2242  CA  VAL   154      37.322  46.400  55.073  1.00  0.00           C  
ATOM   2243  HA  VAL   154      38.118  46.613  54.360  1.00  0.00           H  
ATOM   2244  CB  VAL   154      37.284  44.856  54.965  1.00  0.00           C  
ATOM   2245  HB  VAL   154      36.653  44.557  55.802  1.00  0.00           H  
ATOM   2246  CG1 VAL   154      36.636  44.378  53.645  1.00  0.00           C  
ATOM   2247 HG11 VAL   154      36.420  43.312  53.577  1.00  0.00           H  
ATOM   2248 HG12 VAL   154      35.692  44.841  53.357  1.00  0.00           H  
ATOM   2249 HG13 VAL   154      37.302  44.719  52.852  1.00  0.00           H  
ATOM   2250  CG2 VAL   154      38.650  44.141  55.047  1.00  0.00           C  
ATOM   2251 HG21 VAL   154      38.498  43.063  55.095  1.00  0.00           H  
ATOM   2252 HG22 VAL   154      39.223  44.379  54.150  1.00  0.00           H  
ATOM   2253 HG23 VAL   154      39.355  44.380  55.843  1.00  0.00           H  
ATOM   2254  C   VAL   154      36.099  47.242  54.714  1.00  0.00           C  
ATOM   2255  O   VAL   154      35.981  47.719  53.589  1.00  0.00           O  
ATOM   2256  N   TRP   155      35.221  47.456  55.667  1.00  0.00           N  
ATOM   2257  H   TRP   155      35.337  46.920  56.515  1.00  0.00           H  
ATOM   2258  CA  TRP   155      34.370  48.640  55.690  1.00  0.00           C  
ATOM   2259  HA  TRP   155      33.706  48.722  54.829  1.00  0.00           H  
ATOM   2260  CB  TRP   155      33.786  48.760  57.122  1.00  0.00           C  
ATOM   2261  HB2 TRP   155      34.620  48.795  57.823  1.00  0.00           H  
ATOM   2262  HB3 TRP   155      33.281  49.714  57.279  1.00  0.00           H  
ATOM   2263  CG  TRP   155      32.805  47.737  57.555  1.00  0.00           C  
ATOM   2264  CD1 TRP   155      33.143  46.581  58.149  1.00  0.00           C  
ATOM   2265  HD1 TRP   155      34.148  46.252  58.372  1.00  0.00           H  
ATOM   2266  NE1 TRP   155      31.966  45.823  58.340  1.00  0.00           N  
ATOM   2267  HE1 TRP   155      31.883  44.873  58.673  1.00  0.00           H  
ATOM   2268  CE2 TRP   155      30.784  46.559  58.015  1.00  0.00           C  
ATOM   2269  CZ2 TRP   155      29.461  46.215  58.029  1.00  0.00           C  
ATOM   2270  HZ2 TRP   155      29.068  45.282  58.404  1.00  0.00           H  
ATOM   2271  CH2 TRP   155      28.539  47.123  57.437  1.00  0.00           C  
ATOM   2272  HH2 TRP   155      27.482  46.906  57.394  1.00  0.00           H  
ATOM   2273  CZ3 TRP   155      29.031  48.361  56.997  1.00  0.00           C  
ATOM   2274  HZ3 TRP   155      28.335  49.059  56.555  1.00  0.00           H  
ATOM   2275  CE3 TRP   155      30.372  48.641  56.983  1.00  0.00           C  
ATOM   2276  HE3 TRP   155      30.748  49.614  56.705  1.00  0.00           H  
ATOM   2277  CD2 TRP   155      31.321  47.734  57.469  1.00  0.00           C  
ATOM   2278  C   TRP   155      35.096  49.949  55.477  1.00  0.00           C  
ATOM   2279  O   TRP   155      34.648  50.796  54.674  1.00  0.00           O  
ATOM   2280  N   GLN   156      36.264  50.226  56.150  1.00  0.00           N  
ATOM   2281  H   GLN   156      36.582  49.533  56.812  1.00  0.00           H  
ATOM   2282  CA  GLN   156      37.017  51.400  55.981  1.00  0.00           C  
ATOM   2283  HA  GLN   156      36.444  52.327  55.988  1.00  0.00           H  
ATOM   2284  CB  GLN   156      38.196  51.396  56.987  1.00  0.00           C  
ATOM   2285  HB2 GLN   156      38.796  50.488  56.930  1.00  0.00           H  
ATOM   2286  HB3 GLN   156      38.945  52.166  56.802  1.00  0.00           H  
ATOM   2287  CG  GLN   156      37.629  51.659  58.375  1.00  0.00           C  
ATOM   2288  HG2 GLN   156      36.944  52.506  58.353  1.00  0.00           H  
ATOM   2289  HG3 GLN   156      36.970  50.844  58.674  1.00  0.00           H  
ATOM   2290  CD  GLN   156      38.757  51.699  59.389  1.00  0.00           C  
ATOM   2291  OE1 GLN   156      39.672  50.891  59.531  1.00  0.00           O  
ATOM   2292  NE2 GLN   156      38.718  52.756  60.157  1.00  0.00           N  
ATOM   2293 HE21 GLN   156      39.505  52.807  60.788  1.00  0.00           H  
ATOM   2294 HE22 GLN   156      38.071  53.516  60.002  1.00  0.00           H  
ATOM   2295  C   GLN   156      37.661  51.556  54.594  1.00  0.00           C  
ATOM   2296  O   GLN   156      37.808  52.637  54.082  1.00  0.00           O  
ATOM   2297  N   GLN   157      38.039  50.436  54.070  1.00  0.00           N  
ATOM   2298  H   GLN   157      37.886  49.594  54.605  1.00  0.00           H  
ATOM   2299  CA  GLN   157      38.547  50.258  52.669  1.00  0.00           C  
ATOM   2300  HA  GLN   157      39.092  51.171  52.430  1.00  0.00           H  
ATOM   2301  CB  GLN   157      39.472  49.045  52.638  1.00  0.00           C  
ATOM   2302  HB2 GLN   157      38.959  48.254  53.185  1.00  0.00           H  
ATOM   2303  HB3 GLN   157      39.592  48.741  51.597  1.00  0.00           H  
ATOM   2304  CG  GLN   157      40.860  49.293  53.287  1.00  0.00           C  
ATOM   2305  HG2 GLN   157      41.347  50.103  52.743  1.00  0.00           H  
ATOM   2306  HG3 GLN   157      40.706  49.668  54.299  1.00  0.00           H  
ATOM   2307  CD  GLN   157      41.670  48.040  53.308  1.00  0.00           C  
ATOM   2308  OE1 GLN   157      42.483  47.715  52.470  1.00  0.00           O  
ATOM   2309  NE2 GLN   157      41.472  47.138  54.201  1.00  0.00           N  
ATOM   2310 HE21 GLN   157      42.086  46.350  54.053  1.00  0.00           H  
ATOM   2311 HE22 GLN   157      40.933  47.306  55.039  1.00  0.00           H  
ATOM   2312  C   GLN   157      37.432  50.146  51.603  1.00  0.00           C  
ATOM   2313  O   GLN   157      37.685  49.846  50.418  1.00  0.00           O  
ATOM   2314  N   THR   158      36.238  50.423  51.953  1.00  0.00           N  
ATOM   2315  H   THR   158      36.051  50.705  52.905  1.00  0.00           H  
ATOM   2316  CA  THR   158      35.140  50.466  50.958  1.00  0.00           C  
ATOM   2317  HA  THR   158      35.357  49.638  50.283  1.00  0.00           H  
ATOM   2318  CB  THR   158      33.770  50.130  51.608  1.00  0.00           C  
ATOM   2319  HB  THR   158      33.483  51.029  52.154  1.00  0.00           H  
ATOM   2320  CG2 THR   158      32.721  49.757  50.486  1.00  0.00           C  
ATOM   2321 HG21 THR   158      31.764  49.674  51.003  1.00  0.00           H  
ATOM   2322 HG22 THR   158      32.525  50.596  49.819  1.00  0.00           H  
ATOM   2323 HG23 THR   158      32.945  48.847  49.929  1.00  0.00           H  
ATOM   2324  OG1 THR   158      33.712  49.014  52.404  1.00  0.00           O  
ATOM   2325  HG1 THR   158      34.613  48.932  52.725  1.00  0.00           H  
ATOM   2326  C   THR   158      35.184  51.800  50.128  1.00  0.00           C  
ATOM   2327  O   THR   158      35.524  52.834  50.681  1.00  0.00           O  
ATOM   2328  N   THR   159      34.758  51.735  48.879  1.00  0.00           N  
ATOM   2329  H   THR   159      34.504  50.823  48.526  1.00  0.00           H  
ATOM   2330  CA  THR   159      34.273  52.920  48.066  1.00  0.00           C  
ATOM   2331  HA  THR   159      35.174  53.513  47.909  1.00  0.00           H  
ATOM   2332  CB  THR   159      33.756  52.536  46.657  1.00  0.00           C  
ATOM   2333  HB  THR   159      33.262  53.364  46.149  1.00  0.00           H  
ATOM   2334  CG2 THR   159      34.879  52.092  45.771  1.00  0.00           C  
ATOM   2335 HG21 THR   159      34.418  51.935  44.796  1.00  0.00           H  
ATOM   2336 HG22 THR   159      35.582  52.901  45.573  1.00  0.00           H  
ATOM   2337 HG23 THR   159      35.417  51.208  46.114  1.00  0.00           H  
ATOM   2338  OG1 THR   159      32.782  51.585  46.755  1.00  0.00           O  
ATOM   2339  HG1 THR   159      32.043  52.003  47.203  1.00  0.00           H  
ATOM   2340  C   THR   159      33.264  53.828  48.769  1.00  0.00           C  
ATOM   2341  O   THR   159      32.204  53.383  49.248  1.00  0.00           O  
ATOM   2342  N   GLY   160      33.605  55.079  48.974  1.00  0.00           N  
ATOM   2343  H   GLY   160      34.570  55.348  48.844  1.00  0.00           H  
ATOM   2344  CA  GLY   160      32.733  56.027  49.624  1.00  0.00           C  
ATOM   2345  HA2 GLY   160      33.121  57.026  49.424  1.00  0.00           H  
ATOM   2346  HA3 GLY   160      31.767  56.073  49.121  1.00  0.00           H  
ATOM   2347  C   GLY   160      32.740  55.795  51.113  1.00  0.00           C  
ATOM   2348  O   GLY   160      31.711  56.016  51.742  1.00  0.00           O  
ATOM   2349  N   SER   161      33.728  55.140  51.660  1.00  0.00           N  
ATOM   2350  H   SER   161      34.526  54.880  51.098  1.00  0.00           H  
ATOM   2351  CA  SER   161      33.821  54.934  53.143  1.00  0.00           C  
ATOM   2352  HA  SER   161      32.855  54.601  53.523  1.00  0.00           H  
ATOM   2353  CB  SER   161      34.922  53.918  53.557  1.00  0.00           C  
ATOM   2354  HB2 SER   161      34.867  53.637  54.609  1.00  0.00           H  
ATOM   2355  HB3 SER   161      34.826  53.034  52.926  1.00  0.00           H  
ATOM   2356  OG  SER   161      36.185  54.509  53.352  1.00  0.00           O  
ATOM   2357  HG  SER   161      36.867  53.892  53.625  1.00  0.00           H  
ATOM   2358  C   SER   161      33.959  56.227  53.942  1.00  0.00           C  
ATOM   2359  O   SER   161      34.453  57.210  53.323  1.00  0.00           O  
ATOM   2360  N   ALA   162      33.713  56.216  55.252  1.00  0.00           N  
ATOM   2361  H   ALA   162      33.388  55.410  55.768  1.00  0.00           H  
ATOM   2362  CA  ALA   162      33.979  57.327  56.055  1.00  0.00           C  
ATOM   2363  HA  ALA   162      33.578  58.187  55.519  1.00  0.00           H  
ATOM   2364  CB  ALA   162      33.334  57.302  57.450  1.00  0.00           C  
ATOM   2365  HB1 ALA   162      33.990  56.771  58.140  1.00  0.00           H  
ATOM   2366  HB2 ALA   162      33.290  58.333  57.803  1.00  0.00           H  
ATOM   2367  HB3 ALA   162      32.327  56.886  57.483  1.00  0.00           H  
ATOM   2368  C   ALA   162      35.455  57.601  56.018  1.00  0.00           C  
ATOM   2369  O   ALA   162      35.819  58.762  55.990  1.00  0.00           O  
ATOM   2370  N   LEU   163      36.307  56.605  55.885  1.00  0.00           N  
ATOM   2371  H   LEU   163      35.825  55.719  55.926  1.00  0.00           H  
ATOM   2372  CA  LEU   163      37.797  56.698  55.831  1.00  0.00           C  
ATOM   2373  HA  LEU   163      38.155  57.443  56.541  1.00  0.00           H  
ATOM   2374  CB  LEU   163      38.438  55.350  56.244  1.00  0.00           C  
ATOM   2375  HB2 LEU   163      38.057  55.154  57.246  1.00  0.00           H  
ATOM   2376  HB3 LEU   163      37.995  54.543  55.660  1.00  0.00           H  
ATOM   2377  CG  LEU   163      40.013  55.283  56.228  1.00  0.00           C  
ATOM   2378  HG  LEU   163      40.515  56.206  55.938  1.00  0.00           H  
ATOM   2379  CD1 LEU   163      40.562  54.825  57.594  1.00  0.00           C  
ATOM   2380 HD11 LEU   163      40.261  55.551  58.349  1.00  0.00           H  
ATOM   2381 HD12 LEU   163      40.118  53.830  57.636  1.00  0.00           H  
ATOM   2382 HD13 LEU   163      41.645  54.877  57.483  1.00  0.00           H  
ATOM   2383  CD2 LEU   163      40.597  54.363  55.205  1.00  0.00           C  
ATOM   2384 HD21 LEU   163      41.663  54.594  55.195  1.00  0.00           H  
ATOM   2385 HD22 LEU   163      40.409  53.300  55.356  1.00  0.00           H  
ATOM   2386 HD23 LEU   163      40.246  54.814  54.277  1.00  0.00           H  
ATOM   2387  C   LEU   163      38.305  57.321  54.568  1.00  0.00           C  
ATOM   2388  O   LEU   163      39.070  58.285  54.601  1.00  0.00           O  
ATOM   2389  N   THR   164      37.975  56.666  53.424  1.00  0.00           N  
ATOM   2390  H   THR   164      37.227  55.993  53.521  1.00  0.00           H  
ATOM   2391  CA  THR   164      38.309  57.159  52.025  1.00  0.00           C  
ATOM   2392  HA  THR   164      39.393  57.238  52.106  1.00  0.00           H  
ATOM   2393  CB  THR   164      37.927  56.189  50.876  1.00  0.00           C  
ATOM   2394  HB  THR   164      38.336  56.527  49.923  1.00  0.00           H  
ATOM   2395  CG2 THR   164      38.591  54.805  51.091  1.00  0.00           C  
ATOM   2396 HG21 THR   164      38.166  54.000  50.492  1.00  0.00           H  
ATOM   2397 HG22 THR   164      39.652  55.017  50.963  1.00  0.00           H  
ATOM   2398 HG23 THR   164      38.410  54.471  52.113  1.00  0.00           H  
ATOM   2399  OG1 THR   164      36.559  56.011  50.806  1.00  0.00           O  
ATOM   2400  HG1 THR   164      36.355  55.416  51.530  1.00  0.00           H  
ATOM   2401  C   THR   164      37.758  58.572  51.781  1.00  0.00           C  
ATOM   2402  O   THR   164      38.298  59.303  50.946  1.00  0.00           O  
ATOM   2403  N   THR   165      36.618  58.989  52.373  1.00  0.00           N  
ATOM   2404  H   THR   165      36.184  58.319  52.992  1.00  0.00           H  
ATOM   2405  CA  THR   165      36.058  60.369  52.348  1.00  0.00           C  
ATOM   2406  HA  THR   165      36.017  60.600  51.284  1.00  0.00           H  
ATOM   2407  CB  THR   165      34.619  60.385  52.867  1.00  0.00           C  
ATOM   2408  HB  THR   165      34.619  60.021  53.895  1.00  0.00           H  
ATOM   2409  CG2 THR   165      34.079  61.874  52.715  1.00  0.00           C  
ATOM   2410 HG21 THR   165      33.045  61.912  53.058  1.00  0.00           H  
ATOM   2411 HG22 THR   165      34.702  62.622  53.207  1.00  0.00           H  
ATOM   2412 HG23 THR   165      34.019  62.194  51.675  1.00  0.00           H  
ATOM   2413  OG1 THR   165      33.822  59.580  52.075  1.00  0.00           O  
ATOM   2414  HG1 THR   165      34.130  58.682  52.215  1.00  0.00           H  
ATOM   2415  C   THR   165      36.900  61.421  53.004  1.00  0.00           C  
ATOM   2416  O   THR   165      37.293  62.314  52.273  1.00  0.00           O  
ATOM   2417  N   ALA   166      37.340  61.207  54.232  1.00  0.00           N  
ATOM   2418  H   ALA   166      36.957  60.390  54.687  1.00  0.00           H  
ATOM   2419  CA  ALA   166      38.242  62.091  55.005  1.00  0.00           C  
ATOM   2420  HA  ALA   166      37.669  63.015  55.085  1.00  0.00           H  
ATOM   2421  CB  ALA   166      38.426  61.563  56.379  1.00  0.00           C  
ATOM   2422  HB1 ALA   166      39.093  62.243  56.909  1.00  0.00           H  
ATOM   2423  HB2 ALA   166      37.546  61.508  57.020  1.00  0.00           H  
ATOM   2424  HB3 ALA   166      38.964  60.615  56.387  1.00  0.00           H  
ATOM   2425  C   ALA   166      39.598  62.268  54.247  1.00  0.00           C  
ATOM   2426  O   ALA   166      40.149  63.365  54.208  1.00  0.00           O  
ATOM   2427  N   LEU   167      40.099  61.213  53.600  1.00  0.00           N  
ATOM   2428  H   LEU   167      39.728  60.284  53.741  1.00  0.00           H  
ATOM   2429  CA  LEU   167      41.285  61.316  52.715  1.00  0.00           C  
ATOM   2430  HA  LEU   167      42.100  61.629  53.367  1.00  0.00           H  
ATOM   2431  CB  LEU   167      41.822  59.900  52.368  1.00  0.00           C  
ATOM   2432  HB2 LEU   167      42.081  59.262  53.213  1.00  0.00           H  
ATOM   2433  HB3 LEU   167      41.070  59.444  51.725  1.00  0.00           H  
ATOM   2434  CG  LEU   167      43.106  59.918  51.526  1.00  0.00           C  
ATOM   2435  HG  LEU   167      42.911  60.576  50.679  1.00  0.00           H  
ATOM   2436  CD1 LEU   167      44.365  60.313  52.233  1.00  0.00           C  
ATOM   2437 HD11 LEU   167      44.655  59.655  53.052  1.00  0.00           H  
ATOM   2438 HD12 LEU   167      45.191  60.313  51.522  1.00  0.00           H  
ATOM   2439 HD13 LEU   167      44.180  61.302  52.652  1.00  0.00           H  
ATOM   2440  CD2 LEU   167      43.300  58.520  51.020  1.00  0.00           C  
ATOM   2441 HD21 LEU   167      42.381  58.175  50.546  1.00  0.00           H  
ATOM   2442 HD22 LEU   167      44.084  58.482  50.264  1.00  0.00           H  
ATOM   2443 HD23 LEU   167      43.632  57.918  51.866  1.00  0.00           H  
ATOM   2444  C   LEU   167      41.089  62.241  51.506  1.00  0.00           C  
ATOM   2445  O   LEU   167      41.995  63.042  51.194  1.00  0.00           O  
ATOM   2446  N   ARG   168      39.900  62.086  50.887  1.00  0.00           N  
ATOM   2447  H   ARG   168      39.176  61.450  51.189  1.00  0.00           H  
ATOM   2448  CA  ARG   168      39.568  62.778  49.661  1.00  0.00           C  
ATOM   2449  HA  ARG   168      40.481  62.678  49.073  1.00  0.00           H  
ATOM   2450  CB  ARG   168      38.395  62.142  48.932  1.00  0.00           C  
ATOM   2451  HB2 ARG   168      38.602  61.081  48.796  1.00  0.00           H  
ATOM   2452  HB3 ARG   168      37.522  62.209  49.582  1.00  0.00           H  
ATOM   2453  CG  ARG   168      38.209  62.831  47.588  1.00  0.00           C  
ATOM   2454  HG2 ARG   168      37.994  63.893  47.706  1.00  0.00           H  
ATOM   2455  HG3 ARG   168      39.174  62.713  47.096  1.00  0.00           H  
ATOM   2456  CD  ARG   168      37.188  62.242  46.718  1.00  0.00           C  
ATOM   2457  HD2 ARG   168      37.270  62.704  45.734  1.00  0.00           H  
ATOM   2458  HD3 ARG   168      37.339  61.163  46.678  1.00  0.00           H  
ATOM   2459  NE  ARG   168      35.811  62.453  47.173  1.00  0.00           N  
ATOM   2460  HE  ARG   168      35.435  61.604  47.572  1.00  0.00           H  
ATOM   2461  CZ  ARG   168      34.935  63.377  46.935  1.00  0.00           C  
ATOM   2462  NH1 ARG   168      35.207  64.494  46.235  1.00  0.00           N  
ATOM   2463 HH11 ARG   168      36.156  64.602  45.907  1.00  0.00           H  
ATOM   2464 HH12 ARG   168      34.473  65.163  46.052  1.00  0.00           H  
ATOM   2465  NH2 ARG   168      33.790  63.280  47.565  1.00  0.00           N  
ATOM   2466 HH21 ARG   168      33.516  62.389  47.953  1.00  0.00           H  
ATOM   2467 HH22 ARG   168      33.191  64.084  47.438  1.00  0.00           H  
ATOM   2468  C   ARG   168      39.428  64.288  49.874  1.00  0.00           C  
ATOM   2469  O   ARG   168      40.115  65.046  49.187  1.00  0.00           O  
ATOM   2470  N   ASN   169      38.644  64.723  50.882  1.00  0.00           N  
ATOM   2471  H   ASN   169      38.100  64.009  51.346  1.00  0.00           H  
ATOM   2472  CA  ASN   169      38.483  66.135  51.206  1.00  0.00           C  
ATOM   2473  HA  ASN   169      38.435  66.649  50.247  1.00  0.00           H  
ATOM   2474  CB  ASN   169      37.118  66.275  51.934  1.00  0.00           C  
ATOM   2475  HB2 ASN   169      37.224  65.912  52.956  1.00  0.00           H  
ATOM   2476  HB3 ASN   169      36.769  67.304  52.026  1.00  0.00           H  
ATOM   2477  CG  ASN   169      35.913  65.671  51.275  1.00  0.00           C  
ATOM   2478  OD1 ASN   169      35.828  65.853  50.084  1.00  0.00           O  
ATOM   2479  ND2 ASN   169      35.119  64.924  52.007  1.00  0.00           N  
ATOM   2480 HD21 ASN   169      34.267  64.553  51.611  1.00  0.00           H  
ATOM   2481 HD22 ASN   169      35.382  64.764  52.969  1.00  0.00           H  
ATOM   2482  C   ASN   169      39.686  66.786  51.906  1.00  0.00           C  
ATOM   2483  O   ASN   169      39.703  67.979  52.114  1.00  0.00           O  
ATOM   2484  N   ALA   170      40.697  66.006  52.264  1.00  0.00           N  
ATOM   2485  H   ALA   170      40.573  65.004  52.283  1.00  0.00           H  
ATOM   2486  CA  ALA   170      41.870  66.506  53.144  1.00  0.00           C  
ATOM   2487  HA  ALA   170      41.664  67.437  53.673  1.00  0.00           H  
ATOM   2488  CB  ALA   170      42.205  65.525  54.265  1.00  0.00           C  
ATOM   2489  HB1 ALA   170      42.571  64.579  53.867  1.00  0.00           H  
ATOM   2490  HB2 ALA   170      42.933  65.962  54.949  1.00  0.00           H  
ATOM   2491  HB3 ALA   170      41.338  65.515  54.926  1.00  0.00           H  
ATOM   2492  C   ALA   170      43.179  66.805  52.253  1.00  0.00           C  
ATOM   2493  O   ALA   170      44.270  66.978  52.759  1.00  0.00           O  
ATOM   2494  N   GLY   171      43.032  66.742  50.981  1.00  0.00           N  
ATOM   2495  H   GLY   171      42.105  66.532  50.638  1.00  0.00           H  
ATOM   2496  CA  GLY   171      44.092  66.949  49.986  1.00  0.00           C  
ATOM   2497  HA2 GLY   171      43.577  67.319  49.100  1.00  0.00           H  
ATOM   2498  HA3 GLY   171      44.861  67.619  50.371  1.00  0.00           H  
ATOM   2499  C   GLY   171      44.827  65.691  49.640  1.00  0.00           C  
ATOM   2500  O   GLY   171      45.785  65.744  48.849  1.00  0.00           O  
ATOM   2501  N   GLY   172      44.439  64.519  50.172  1.00  0.00           N  
ATOM   2502  H   GLY   172      43.505  64.519  50.558  1.00  0.00           H  
ATOM   2503  CA  GLY   172      45.189  63.255  50.207  1.00  0.00           C  
ATOM   2504  HA2 GLY   172      46.218  63.612  50.261  1.00  0.00           H  
ATOM   2505  HA3 GLY   172      45.031  62.788  51.179  1.00  0.00           H  
ATOM   2506  C   GLY   172      45.068  62.327  49.022  1.00  0.00           C  
ATOM   2507  O   GLY   172      45.624  61.239  48.969  1.00  0.00           O  
ATOM   2508  N   LEU   173      44.505  62.843  47.890  1.00  0.00           N  
ATOM   2509  H   LEU   173      44.015  63.724  47.953  1.00  0.00           H  
ATOM   2510  CA  LEU   173      44.582  62.297  46.531  1.00  0.00           C  
ATOM   2511  HA  LEU   173      44.872  61.251  46.624  1.00  0.00           H  
ATOM   2512  CB  LEU   173      43.259  62.387  45.808  1.00  0.00           C  
ATOM   2513  HB2 LEU   173      43.046  63.436  45.604  1.00  0.00           H  
ATOM   2514  HB3 LEU   173      43.450  61.875  44.865  1.00  0.00           H  
ATOM   2515  CG  LEU   173      42.058  61.641  46.452  1.00  0.00           C  
ATOM   2516  HG  LEU   173      41.638  62.160  47.313  1.00  0.00           H  
ATOM   2517  CD1 LEU   173      40.983  61.551  45.378  1.00  0.00           C  
ATOM   2518 HD11 LEU   173      40.681  62.581  45.188  1.00  0.00           H  
ATOM   2519 HD12 LEU   173      41.427  61.043  44.522  1.00  0.00           H  
ATOM   2520 HD13 LEU   173      40.178  60.991  45.853  1.00  0.00           H  
ATOM   2521  CD2 LEU   173      42.523  60.221  46.880  1.00  0.00           C  
ATOM   2522 HD21 LEU   173      43.275  60.258  47.669  1.00  0.00           H  
ATOM   2523 HD22 LEU   173      41.604  59.731  47.200  1.00  0.00           H  
ATOM   2524 HD23 LEU   173      43.002  59.715  46.042  1.00  0.00           H  
ATOM   2525  C   LEU   173      45.838  62.818  45.753  1.00  0.00           C  
ATOM   2526  O   LEU   173      46.011  62.683  44.535  1.00  0.00           O  
ATOM   2527  N   THR   174      46.641  63.674  46.436  1.00  0.00           N  
ATOM   2528  H   THR   174      46.519  63.872  47.419  1.00  0.00           H  
ATOM   2529  CA  THR   174      47.786  64.458  45.787  1.00  0.00           C  
ATOM   2530  HA  THR   174      47.745  64.422  44.698  1.00  0.00           H  
ATOM   2531  CB  THR   174      47.798  66.009  45.970  1.00  0.00           C  
ATOM   2532  HB  THR   174      48.686  66.366  45.449  1.00  0.00           H  
ATOM   2533  CG2 THR   174      46.557  66.787  45.475  1.00  0.00           C  
ATOM   2534 HG21 THR   174      45.750  66.451  46.126  1.00  0.00           H  
ATOM   2535 HG22 THR   174      46.614  67.873  45.550  1.00  0.00           H  
ATOM   2536 HG23 THR   174      46.343  66.391  44.482  1.00  0.00           H  
ATOM   2537  OG1 THR   174      47.913  66.423  47.325  1.00  0.00           O  
ATOM   2538  HG1 THR   174      47.054  66.248  47.715  1.00  0.00           H  
ATOM   2539  C   THR   174      49.113  63.815  46.077  1.00  0.00           C  
ATOM   2540  O   THR   174      49.282  63.255  47.199  1.00  0.00           O  
ATOM   2541  N   GLN   175      50.039  63.972  45.167  1.00  0.00           N  
ATOM   2542  H   GLN   175      49.740  64.367  44.287  1.00  0.00           H  
ATOM   2543  CA  GLN   175      51.432  63.625  45.407  1.00  0.00           C  
ATOM   2544  HA  GLN   175      51.449  62.668  45.928  1.00  0.00           H  
ATOM   2545  CB  GLN   175      52.214  63.597  43.995  1.00  0.00           C  
ATOM   2546  HB2 GLN   175      53.258  63.501  44.294  1.00  0.00           H  
ATOM   2547  HB3 GLN   175      51.835  62.682  43.539  1.00  0.00           H  
ATOM   2548  CG  GLN   175      52.248  64.794  42.915  1.00  0.00           C  
ATOM   2549  HG2 GLN   175      51.263  64.823  42.449  1.00  0.00           H  
ATOM   2550  HG3 GLN   175      52.399  65.753  43.410  1.00  0.00           H  
ATOM   2551  CD  GLN   175      53.286  64.626  41.806  1.00  0.00           C  
ATOM   2552  OE1 GLN   175      53.844  63.554  41.531  1.00  0.00           O  
ATOM   2553  NE2 GLN   175      53.359  65.649  41.044  1.00  0.00           N  
ATOM   2554 HE21 GLN   175      54.002  65.578  40.268  1.00  0.00           H  
ATOM   2555 HE22 GLN   175      52.736  66.422  41.232  1.00  0.00           H  
ATOM   2556  C   GLN   175      52.155  64.681  46.292  1.00  0.00           C  
ATOM   2557  O   GLN   175      52.952  65.484  45.881  1.00  0.00           O  
ATOM   2558  N   ILE   176      51.822  64.662  47.567  1.00  0.00           N  
ATOM   2559  H   ILE   176      50.992  64.118  47.755  1.00  0.00           H  
ATOM   2560  CA  ILE   176      52.557  65.147  48.724  1.00  0.00           C  
ATOM   2561  HA  ILE   176      52.551  66.235  48.660  1.00  0.00           H  
ATOM   2562  CB  ILE   176      51.764  64.658  49.990  1.00  0.00           C  
ATOM   2563  HB  ILE   176      51.751  63.579  49.833  1.00  0.00           H  
ATOM   2564  CG2 ILE   176      52.596  64.944  51.299  1.00  0.00           C  
ATOM   2565 HG21 ILE   176      51.882  64.584  52.040  1.00  0.00           H  
ATOM   2566 HG22 ILE   176      53.567  64.455  51.382  1.00  0.00           H  
ATOM   2567 HG23 ILE   176      52.643  66.022  51.449  1.00  0.00           H  
ATOM   2568  CG1 ILE   176      50.313  65.244  50.162  1.00  0.00           C  
ATOM   2569 HG12 ILE   176      50.337  66.147  50.771  1.00  0.00           H  
ATOM   2570 HG13 ILE   176      49.889  65.391  49.169  1.00  0.00           H  
ATOM   2571  CD1 ILE   176      49.401  64.236  50.807  1.00  0.00           C  
ATOM   2572 HD11 ILE   176      49.582  63.311  50.260  1.00  0.00           H  
ATOM   2573 HD12 ILE   176      49.560  64.100  51.876  1.00  0.00           H  
ATOM   2574 HD13 ILE   176      48.370  64.563  50.673  1.00  0.00           H  
ATOM   2575  C   ILE   176      54.025  64.818  48.745  1.00  0.00           C  
ATOM   2576  O   ILE   176      54.915  65.585  49.073  1.00  0.00           O  
ATOM   2577  N   VAL   177      54.351  63.572  48.358  1.00  0.00           N  
ATOM   2578  H   VAL   177      53.648  62.906  48.071  1.00  0.00           H  
ATOM   2579  CA  VAL   177      55.757  63.235  47.982  1.00  0.00           C  
ATOM   2580  HA  VAL   177      56.419  64.079  47.787  1.00  0.00           H  
ATOM   2581  CB  VAL   177      56.523  62.411  49.087  1.00  0.00           C  
ATOM   2582  HB  VAL   177      57.603  62.318  48.971  1.00  0.00           H  
ATOM   2583  CG1 VAL   177      56.303  62.955  50.479  1.00  0.00           C  
ATOM   2584 HG11 VAL   177      56.744  62.239  51.171  1.00  0.00           H  
ATOM   2585 HG12 VAL   177      56.631  63.994  50.519  1.00  0.00           H  
ATOM   2586 HG13 VAL   177      55.263  62.951  50.806  1.00  0.00           H  
ATOM   2587  CG2 VAL   177      56.074  60.984  49.033  1.00  0.00           C  
ATOM   2588 HG21 VAL   177      56.558  60.443  49.846  1.00  0.00           H  
ATOM   2589 HG22 VAL   177      55.002  60.863  49.191  1.00  0.00           H  
ATOM   2590 HG23 VAL   177      56.256  60.477  48.085  1.00  0.00           H  
ATOM   2591  C   VAL   177      55.806  62.531  46.592  1.00  0.00           C  
ATOM   2592  O   VAL   177      54.713  62.245  46.101  1.00  0.00           O  
ATOM   2593  N   PRO   178      56.965  62.394  45.893  1.00  0.00           N  
ATOM   2594  CD  PRO   178      58.293  62.746  46.326  1.00  0.00           C  
ATOM   2595  HD2 PRO   178      58.523  62.323  47.304  1.00  0.00           H  
ATOM   2596  HD3 PRO   178      58.447  63.822  46.241  1.00  0.00           H  
ATOM   2597  CG  PRO   178      59.249  62.099  45.355  1.00  0.00           C  
ATOM   2598  HG2 PRO   178      59.361  61.042  45.592  1.00  0.00           H  
ATOM   2599  HG3 PRO   178      60.170  62.650  45.162  1.00  0.00           H  
ATOM   2600  CB  PRO   178      58.471  62.143  44.062  1.00  0.00           C  
ATOM   2601  HB2 PRO   178      58.799  61.396  43.338  1.00  0.00           H  
ATOM   2602  HB3 PRO   178      58.451  63.111  43.561  1.00  0.00           H  
ATOM   2603  CA  PRO   178      57.040  61.865  44.588  1.00  0.00           C  
ATOM   2604  HA  PRO   178      56.354  62.403  43.934  1.00  0.00           H  
ATOM   2605  C   PRO   178      56.675  60.314  44.600  1.00  0.00           C  
ATOM   2606  O   PRO   178      57.097  59.644  45.528  1.00  0.00           O  
ATOM   2607  N   THR   179      55.831  59.903  43.652  1.00  0.00           N  
ATOM   2608  H   THR   179      55.704  60.520  42.862  1.00  0.00           H  
ATOM   2609  CA  THR   179      55.055  58.670  43.622  1.00  0.00           C  
ATOM   2610  HA  THR   179      55.470  57.966  44.343  1.00  0.00           H  
ATOM   2611  CB  THR   179      53.604  59.161  43.929  1.00  0.00           C  
ATOM   2612  HB  THR   179      53.465  59.196  45.009  1.00  0.00           H  
ATOM   2613  CG2 THR   179      53.137  60.434  43.332  1.00  0.00           C  
ATOM   2614 HG21 THR   179      53.460  61.198  44.039  1.00  0.00           H  
ATOM   2615 HG22 THR   179      53.513  60.738  42.355  1.00  0.00           H  
ATOM   2616 HG23 THR   179      52.055  60.375  43.212  1.00  0.00           H  
ATOM   2617  OG1 THR   179      52.767  58.194  43.462  1.00  0.00           O  
ATOM   2618  HG1 THR   179      52.748  57.505  44.130  1.00  0.00           H  
ATOM   2619  C   THR   179      55.145  57.827  42.411  1.00  0.00           C  
ATOM   2620  O   THR   179      55.176  58.251  41.277  1.00  0.00           O  
ATOM   2621  N   THR   180      55.189  56.502  42.594  1.00  0.00           N  
ATOM   2622  H   THR   180      55.366  56.200  43.542  1.00  0.00           H  
ATOM   2623  CA  THR   180      54.981  55.568  41.497  1.00  0.00           C  
ATOM   2624  HA  THR   180      54.565  56.090  40.636  1.00  0.00           H  
ATOM   2625  CB  THR   180      56.301  54.881  40.967  1.00  0.00           C  
ATOM   2626  HB  THR   180      56.907  54.535  41.805  1.00  0.00           H  
ATOM   2627  CG2 THR   180      56.224  53.755  39.934  1.00  0.00           C  
ATOM   2628 HG21 THR   180      55.405  53.930  39.236  1.00  0.00           H  
ATOM   2629 HG22 THR   180      57.161  53.480  39.450  1.00  0.00           H  
ATOM   2630 HG23 THR   180      55.993  52.865  40.520  1.00  0.00           H  
ATOM   2631  OG1 THR   180      57.022  55.819  40.204  1.00  0.00           O  
ATOM   2632  HG1 THR   180      56.473  56.593  40.346  1.00  0.00           H  
ATOM   2633  C   THR   180      53.919  54.484  41.940  1.00  0.00           C  
ATOM   2634  O   THR   180      54.112  53.692  42.817  1.00  0.00           O  
ATOM   2635  N   ASN   181      52.754  54.517  41.346  1.00  0.00           N  
ATOM   2636  H   ASN   181      52.573  55.164  40.592  1.00  0.00           H  
ATOM   2637  CA  ASN   181      51.658  53.595  41.710  1.00  0.00           C  
ATOM   2638  HA  ASN   181      51.918  52.903  42.511  1.00  0.00           H  
ATOM   2639  CB  ASN   181      50.293  54.252  41.996  1.00  0.00           C  
ATOM   2640  HB2 ASN   181      49.966  54.668  41.043  1.00  0.00           H  
ATOM   2641  HB3 ASN   181      49.524  53.516  42.231  1.00  0.00           H  
ATOM   2642  CG  ASN   181      50.394  55.344  43.027  1.00  0.00           C  
ATOM   2643  OD1 ASN   181      50.918  55.269  44.153  1.00  0.00           O  
ATOM   2644  ND2 ASN   181      50.028  56.563  42.637  1.00  0.00           N  
ATOM   2645 HD21 ASN   181      50.403  57.355  43.139  1.00  0.00           H  
ATOM   2646 HD22 ASN   181      49.541  56.682  41.760  1.00  0.00           H  
ATOM   2647  C   ASN   181      51.474  52.676  40.519  1.00  0.00           C  
ATOM   2648  O   ASN   181      50.941  53.041  39.470  1.00  0.00           O  
ATOM   2649  N   LEU   182      51.855  51.387  40.656  1.00  0.00           N  
ATOM   2650  H   LEU   182      52.145  51.061  41.567  1.00  0.00           H  
ATOM   2651  CA  LEU   182      51.527  50.359  39.634  1.00  0.00           C  
ATOM   2652  HA  LEU   182      51.422  50.758  38.625  1.00  0.00           H  
ATOM   2653  CB  LEU   182      52.775  49.461  39.597  1.00  0.00           C  
ATOM   2654  HB2 LEU   182      53.601  50.149  39.415  1.00  0.00           H  
ATOM   2655  HB3 LEU   182      52.742  48.965  40.567  1.00  0.00           H  
ATOM   2656  CG  LEU   182      52.716  48.437  38.424  1.00  0.00           C  
ATOM   2657  HG  LEU   182      52.087  48.811  37.616  1.00  0.00           H  
ATOM   2658  CD1 LEU   182      54.089  48.190  37.901  1.00  0.00           C  
ATOM   2659 HD11 LEU   182      53.994  47.344  37.220  1.00  0.00           H  
ATOM   2660 HD12 LEU   182      54.457  48.983  37.250  1.00  0.00           H  
ATOM   2661 HD13 LEU   182      54.817  48.006  38.691  1.00  0.00           H  
ATOM   2662  CD2 LEU   182      52.188  47.040  38.902  1.00  0.00           C  
ATOM   2663 HD21 LEU   182      52.328  46.350  38.069  1.00  0.00           H  
ATOM   2664 HD22 LEU   182      52.717  46.837  39.833  1.00  0.00           H  
ATOM   2665 HD23 LEU   182      51.126  47.021  39.145  1.00  0.00           H  
ATOM   2666  C   LEU   182      50.224  49.633  40.005  1.00  0.00           C  
ATOM   2667  O   LEU   182      49.973  49.272  41.126  1.00  0.00           O  
ATOM   2668  N   TYR   183      49.400  49.361  38.933  1.00  0.00           N  
ATOM   2669  H   TYR   183      49.657  49.731  38.029  1.00  0.00           H  
ATOM   2670  CA  TYR   183      48.150  48.558  39.015  1.00  0.00           C  
ATOM   2671  HA  TYR   183      48.139  47.760  39.758  1.00  0.00           H  
ATOM   2672  CB  TYR   183      47.087  49.537  39.605  1.00  0.00           C  
ATOM   2673  HB2 TYR   183      46.242  48.890  39.839  1.00  0.00           H  
ATOM   2674  HB3 TYR   183      47.492  49.963  40.523  1.00  0.00           H  
ATOM   2675  CG  TYR   183      46.561  50.645  38.734  1.00  0.00           C  
ATOM   2676  CD1 TYR   183      47.369  51.657  38.273  1.00  0.00           C  
ATOM   2677  HD1 TYR   183      48.421  51.576  38.503  1.00  0.00           H  
ATOM   2678  CE1 TYR   183      46.898  52.718  37.477  1.00  0.00           C  
ATOM   2679  HE1 TYR   183      47.570  53.418  37.004  1.00  0.00           H  
ATOM   2680  CZ  TYR   183      45.547  52.758  37.144  1.00  0.00           C  
ATOM   2681  OH  TYR   183      45.020  53.669  36.349  1.00  0.00           O  
ATOM   2682  HH  TYR   183      44.077  53.496  36.296  1.00  0.00           H  
ATOM   2683  CE2 TYR   183      44.679  51.696  37.666  1.00  0.00           C  
ATOM   2684  HE2 TYR   183      43.724  51.698  37.161  1.00  0.00           H  
ATOM   2685  CD2 TYR   183      45.218  50.703  38.465  1.00  0.00           C  
ATOM   2686  HD2 TYR   183      44.611  49.840  38.698  1.00  0.00           H  
ATOM   2687  C   TYR   183      47.685  47.912  37.652  1.00  0.00           C  
ATOM   2688  O   TYR   183      48.476  47.861  36.725  1.00  0.00           O  
ATOM   2689  N   SER   184      46.443  47.462  37.710  1.00  0.00           N  
ATOM   2690  H   SER   184      45.871  47.547  38.538  1.00  0.00           H  
ATOM   2691  CA  SER   184      45.904  46.640  36.638  1.00  0.00           C  
ATOM   2692  HA  SER   184      46.210  47.096  35.696  1.00  0.00           H  
ATOM   2693  CB  SER   184      46.436  45.177  36.826  1.00  0.00           C  
ATOM   2694  HB2 SER   184      47.525  45.141  36.804  1.00  0.00           H  
ATOM   2695  HB3 SER   184      46.137  44.768  37.791  1.00  0.00           H  
ATOM   2696  OG  SER   184      45.871  44.264  35.935  1.00  0.00           O  
ATOM   2697  HG  SER   184      45.784  43.446  36.430  1.00  0.00           H  
ATOM   2698  C   SER   184      44.344  46.633  36.789  1.00  0.00           C  
ATOM   2699  O   SER   184      43.804  46.592  37.890  1.00  0.00           O  
ATOM   2700  N   ALA   185      43.646  46.487  35.642  1.00  0.00           N  
ATOM   2701  H   ALA   185      44.186  46.455  34.789  1.00  0.00           H  
ATOM   2702  CA  ALA   185      42.231  46.517  35.435  1.00  0.00           C  
ATOM   2703  HA  ALA   185      41.736  47.292  36.022  1.00  0.00           H  
ATOM   2704  CB  ALA   185      41.966  46.768  33.917  1.00  0.00           C  
ATOM   2705  HB1 ALA   185      42.626  47.544  33.527  1.00  0.00           H  
ATOM   2706  HB2 ALA   185      42.072  45.857  33.327  1.00  0.00           H  
ATOM   2707  HB3 ALA   185      40.932  47.079  33.771  1.00  0.00           H  
ATOM   2708  C   ALA   185      41.663  45.100  35.796  1.00  0.00           C  
ATOM   2709  O   ALA   185      40.549  44.985  36.339  1.00  0.00           O  
ATOM   2710  N   THR   186      42.483  44.083  35.625  1.00  0.00           N  
ATOM   2711  H   THR   186      43.378  44.293  35.206  1.00  0.00           H  
ATOM   2712  CA  THR   186      42.105  42.710  35.836  1.00  0.00           C  
ATOM   2713  HA  THR   186      41.017  42.682  35.778  1.00  0.00           H  
ATOM   2714  CB  THR   186      42.823  41.776  34.730  1.00  0.00           C  
ATOM   2715  HB  THR   186      42.762  40.725  35.015  1.00  0.00           H  
ATOM   2716  CG2 THR   186      42.082  42.019  33.401  1.00  0.00           C  
ATOM   2717 HG21 THR   186      42.531  41.688  32.464  1.00  0.00           H  
ATOM   2718 HG22 THR   186      41.149  41.459  33.461  1.00  0.00           H  
ATOM   2719 HG23 THR   186      41.830  43.073  33.291  1.00  0.00           H  
ATOM   2720  OG1 THR   186      44.217  42.048  34.585  1.00  0.00           O  
ATOM   2721  HG1 THR   186      44.594  41.666  35.381  1.00  0.00           H  
ATOM   2722  C   THR   186      42.409  42.330  37.326  1.00  0.00           C  
ATOM   2723  O   THR   186      42.604  41.161  37.618  1.00  0.00           O  
ATOM   2724  N   ASP   187      42.471  43.340  38.182  1.00  0.00           N  
ATOM   2725  H   ASP   187      42.345  44.240  37.742  1.00  0.00           H  
ATOM   2726  CA  ASP   187      42.658  43.101  39.556  1.00  0.00           C  
ATOM   2727  HA  ASP   187      43.614  42.577  39.565  1.00  0.00           H  
ATOM   2728  CB  ASP   187      42.950  44.543  40.077  1.00  0.00           C  
ATOM   2729  HB2 ASP   187      43.881  44.850  39.600  1.00  0.00           H  
ATOM   2730  HB3 ASP   187      42.185  45.274  39.816  1.00  0.00           H  
ATOM   2731  CG  ASP   187      43.238  44.729  41.554  1.00  0.00           C  
ATOM   2732  OD1 ASP   187      42.912  43.821  42.395  1.00  0.00           O  
ATOM   2733  OD2 ASP   187      43.579  45.857  41.946  1.00  0.00           O  
ATOM   2734  C   ASP   187      41.595  42.278  40.316  1.00  0.00           C  
ATOM   2735  O   ASP   187      40.408  42.454  40.143  1.00  0.00           O  
ATOM   2736  N   GLU   188      42.038  41.216  41.002  1.00  0.00           N  
ATOM   2737  H   GLU   188      43.040  41.101  41.057  1.00  0.00           H  
ATOM   2738  CA  GLU   188      41.171  40.306  41.747  1.00  0.00           C  
ATOM   2739  HA  GLU   188      40.397  39.958  41.063  1.00  0.00           H  
ATOM   2740  CB  GLU   188      41.910  39.006  42.190  1.00  0.00           C  
ATOM   2741  HB2 GLU   188      42.341  39.232  43.166  1.00  0.00           H  
ATOM   2742  HB3 GLU   188      41.165  38.255  42.451  1.00  0.00           H  
ATOM   2743  CG  GLU   188      43.010  38.424  41.230  1.00  0.00           C  
ATOM   2744  HG2 GLU   188      43.809  39.139  41.036  1.00  0.00           H  
ATOM   2745  HG3 GLU   188      43.492  37.572  41.710  1.00  0.00           H  
ATOM   2746  CD  GLU   188      42.443  37.952  39.889  1.00  0.00           C  
ATOM   2747  OE1 GLU   188      43.279  37.543  39.060  1.00  0.00           O  
ATOM   2748  OE2 GLU   188      41.220  37.924  39.573  1.00  0.00           O  
ATOM   2749  C   GLU   188      40.503  40.880  42.987  1.00  0.00           C  
ATOM   2750  O   GLU   188      39.570  40.277  43.549  1.00  0.00           O  
ATOM   2751  N   ILE   189      40.935  42.017  43.526  1.00  0.00           N  
ATOM   2752  H   ILE   189      41.767  42.340  43.053  1.00  0.00           H  
ATOM   2753  CA  ILE   189      40.562  42.681  44.838  1.00  0.00           C  
ATOM   2754  HA  ILE   189      39.822  42.072  45.357  1.00  0.00           H  
ATOM   2755  CB  ILE   189      41.861  42.625  45.664  1.00  0.00           C  
ATOM   2756  HB  ILE   189      42.685  43.044  45.087  1.00  0.00           H  
ATOM   2757  CG2 ILE   189      41.819  43.516  46.918  1.00  0.00           C  
ATOM   2758 HG21 ILE   189      41.671  44.566  46.667  1.00  0.00           H  
ATOM   2759 HG22 ILE   189      41.005  43.064  47.484  1.00  0.00           H  
ATOM   2760 HG23 ILE   189      42.784  43.423  47.417  1.00  0.00           H  
ATOM   2761  CG1 ILE   189      42.245  41.155  46.024  1.00  0.00           C  
ATOM   2762 HG12 ILE   189      41.554  40.741  46.758  1.00  0.00           H  
ATOM   2763 HG13 ILE   189      42.214  40.533  45.129  1.00  0.00           H  
ATOM   2764  CD1 ILE   189      43.599  40.936  46.613  1.00  0.00           C  
ATOM   2765 HD11 ILE   189      43.364  40.174  47.356  1.00  0.00           H  
ATOM   2766 HD12 ILE   189      44.156  40.429  45.825  1.00  0.00           H  
ATOM   2767 HD13 ILE   189      44.142  41.753  47.088  1.00  0.00           H  
ATOM   2768  C   ILE   189      39.943  44.097  44.666  1.00  0.00           C  
ATOM   2769  O   ILE   189      38.924  44.455  45.249  1.00  0.00           O  
ATOM   2770  N   VAL   190      40.624  45.104  44.018  1.00  0.00           N  
ATOM   2771  H   VAL   190      41.533  44.832  43.672  1.00  0.00           H  
ATOM   2772  CA  VAL   190      40.245  46.519  44.033  1.00  0.00           C  
ATOM   2773  HA  VAL   190      39.674  46.632  44.954  1.00  0.00           H  
ATOM   2774  CB  VAL   190      41.478  47.444  44.027  1.00  0.00           C  
ATOM   2775  HB  VAL   190      41.999  47.429  43.070  1.00  0.00           H  
ATOM   2776  CG1 VAL   190      40.926  48.900  44.266  1.00  0.00           C  
ATOM   2777 HG11 VAL   190      40.446  48.779  45.237  1.00  0.00           H  
ATOM   2778 HG12 VAL   190      41.732  49.634  44.262  1.00  0.00           H  
ATOM   2779 HG13 VAL   190      40.252  49.198  43.462  1.00  0.00           H  
ATOM   2780  CG2 VAL   190      42.462  47.087  45.205  1.00  0.00           C  
ATOM   2781 HG21 VAL   190      41.882  46.974  46.120  1.00  0.00           H  
ATOM   2782 HG22 VAL   190      43.019  46.207  44.883  1.00  0.00           H  
ATOM   2783 HG23 VAL   190      43.207  47.880  45.269  1.00  0.00           H  
ATOM   2784  C   VAL   190      39.387  46.770  42.715  1.00  0.00           C  
ATOM   2785  O   VAL   190      39.898  46.528  41.662  1.00  0.00           O  
ATOM   2786  N   GLN   191      38.072  47.040  42.735  1.00  0.00           N  
ATOM   2787  H   GLN   191      37.657  47.078  43.655  1.00  0.00           H  
ATOM   2788  CA  GLN   191      37.306  47.678  41.635  1.00  0.00           C  
ATOM   2789  HA  GLN   191      37.940  48.033  40.823  1.00  0.00           H  
ATOM   2790  CB  GLN   191      36.311  46.715  41.064  1.00  0.00           C  
ATOM   2791  HB2 GLN   191      35.677  46.337  41.865  1.00  0.00           H  
ATOM   2792  HB3 GLN   191      35.697  47.204  40.307  1.00  0.00           H  
ATOM   2793  CG  GLN   191      37.078  45.537  40.352  1.00  0.00           C  
ATOM   2794  HG2 GLN   191      37.687  45.059  41.119  1.00  0.00           H  
ATOM   2795  HG3 GLN   191      36.372  44.795  39.979  1.00  0.00           H  
ATOM   2796  CD  GLN   191      38.019  46.001  39.201  1.00  0.00           C  
ATOM   2797  OE1 GLN   191      37.827  47.078  38.642  1.00  0.00           O  
ATOM   2798  NE2 GLN   191      39.066  45.266  38.851  1.00  0.00           N  
ATOM   2799 HE21 GLN   191      39.566  45.614  38.045  1.00  0.00           H  
ATOM   2800 HE22 GLN   191      39.197  44.340  39.231  1.00  0.00           H  
ATOM   2801  C   GLN   191      36.737  48.928  42.282  1.00  0.00           C  
ATOM   2802  O   GLN   191      36.316  48.834  43.439  1.00  0.00           O  
ATOM   2803  N   PRO   192      36.832  50.083  41.604  1.00  0.00           N  
ATOM   2804  CD  PRO   192      36.450  51.307  42.334  1.00  0.00           C  
ATOM   2805  HD2 PRO   192      37.306  51.668  42.904  1.00  0.00           H  
ATOM   2806  HD3 PRO   192      35.492  51.173  42.838  1.00  0.00           H  
ATOM   2807  CG  PRO   192      36.217  52.274  41.184  1.00  0.00           C  
ATOM   2808  HG2 PRO   192      37.006  53.024  41.124  1.00  0.00           H  
ATOM   2809  HG3 PRO   192      35.354  52.884  41.453  1.00  0.00           H  
ATOM   2810  CB  PRO   192      36.201  51.467  39.881  1.00  0.00           C  
ATOM   2811  HB2 PRO   192      36.728  52.114  39.179  1.00  0.00           H  
ATOM   2812  HB3 PRO   192      35.185  51.149  39.651  1.00  0.00           H  
ATOM   2813  CA  PRO   192      37.045  50.208  40.167  1.00  0.00           C  
ATOM   2814  HA  PRO   192      36.684  49.334  39.624  1.00  0.00           H  
ATOM   2815  C   PRO   192      38.532  50.516  39.814  1.00  0.00           C  
ATOM   2816  O   PRO   192      39.154  51.442  40.346  1.00  0.00           O  
ATOM   2817  N   GLN   193      39.127  49.698  38.893  1.00  0.00           N  
ATOM   2818  H   GLN   193      38.629  48.879  38.575  1.00  0.00           H  
ATOM   2819  CA  GLN   193      40.531  49.769  38.360  1.00  0.00           C  
ATOM   2820  HA  GLN   193      40.928  50.706  38.751  1.00  0.00           H  
ATOM   2821  CB  GLN   193      41.421  48.681  38.926  1.00  0.00           C  
ATOM   2822  HB2 GLN   193      40.896  47.764  38.657  1.00  0.00           H  
ATOM   2823  HB3 GLN   193      42.411  48.744  38.472  1.00  0.00           H  
ATOM   2824  CG  GLN   193      41.552  48.681  40.459  1.00  0.00           C  
ATOM   2825  HG2 GLN   193      40.623  48.938  40.968  1.00  0.00           H  
ATOM   2826  HG3 GLN   193      41.860  47.651  40.639  1.00  0.00           H  
ATOM   2827  CD  GLN   193      42.686  49.609  40.916  1.00  0.00           C  
ATOM   2828  OE1 GLN   193      42.528  50.732  41.234  1.00  0.00           O  
ATOM   2829  NE2 GLN   193      43.819  49.009  41.307  1.00  0.00           N  
ATOM   2830 HE21 GLN   193      44.436  49.638  41.801  1.00  0.00           H  
ATOM   2831 HE22 GLN   193      43.902  48.009  41.196  1.00  0.00           H  
ATOM   2832  C   GLN   193      40.671  49.786  36.840  1.00  0.00           C  
ATOM   2833  O   GLN   193      41.756  49.905  36.264  1.00  0.00           O  
ATOM   2834  N   VAL   194      39.527  49.740  36.113  1.00  0.00           N  
ATOM   2835  H   VAL   194      38.752  49.909  36.739  1.00  0.00           H  
ATOM   2836  CA  VAL   194      39.313  49.473  34.630  1.00  0.00           C  
ATOM   2837  HA  VAL   194      40.173  48.842  34.404  1.00  0.00           H  
ATOM   2838  CB  VAL   194      38.040  48.812  34.393  1.00  0.00           C  
ATOM   2839  HB  VAL   194      38.057  48.437  33.369  1.00  0.00           H  
ATOM   2840  CG1 VAL   194      37.704  47.676  35.321  1.00  0.00           C  
ATOM   2841 HG11 VAL   194      38.591  47.081  35.535  1.00  0.00           H  
ATOM   2842 HG12 VAL   194      37.116  48.071  36.149  1.00  0.00           H  
ATOM   2843 HG13 VAL   194      37.073  46.970  34.781  1.00  0.00           H  
ATOM   2844  CG2 VAL   194      36.828  49.801  34.467  1.00  0.00           C  
ATOM   2845 HG21 VAL   194      35.857  49.308  34.427  1.00  0.00           H  
ATOM   2846 HG22 VAL   194      36.876  50.526  35.279  1.00  0.00           H  
ATOM   2847 HG23 VAL   194      36.850  50.398  33.556  1.00  0.00           H  
ATOM   2848  C   VAL   194      39.559  50.702  33.688  1.00  0.00           C  
ATOM   2849  O   VAL   194      39.647  50.582  32.495  1.00  0.00           O  
ATOM   2850  N   SER   195      39.684  51.959  34.187  1.00  0.00           N  
ATOM   2851  H   SER   195      39.735  52.109  35.184  1.00  0.00           H  
ATOM   2852  CA  SER   195      39.563  53.214  33.360  1.00  0.00           C  
ATOM   2853  HA  SER   195      39.012  52.988  32.446  1.00  0.00           H  
ATOM   2854  CB  SER   195      38.854  54.317  34.139  1.00  0.00           C  
ATOM   2855  HB2 SER   195      38.570  54.944  33.293  1.00  0.00           H  
ATOM   2856  HB3 SER   195      37.926  54.011  34.620  1.00  0.00           H  
ATOM   2857  OG  SER   195      39.636  54.969  35.091  1.00  0.00           O  
ATOM   2858  HG  SER   195      39.729  54.366  35.832  1.00  0.00           H  
ATOM   2859  C   SER   195      40.846  53.781  32.760  1.00  0.00           C  
ATOM   2860  O   SER   195      40.761  54.623  31.802  1.00  0.00           O  
ATOM   2861  N   ASN   196      42.002  53.503  33.303  1.00  0.00           N  
ATOM   2862  H   ASN   196      41.996  52.863  34.084  1.00  0.00           H  
ATOM   2863  CA  ASN   196      43.245  54.262  33.052  1.00  0.00           C  
ATOM   2864  HA  ASN   196      44.028  53.893  33.714  1.00  0.00           H  
ATOM   2865  CB  ASN   196      43.799  53.838  31.688  1.00  0.00           C  
ATOM   2866  HB2 ASN   196      43.604  52.766  31.735  1.00  0.00           H  
ATOM   2867  HB3 ASN   196      43.229  54.292  30.877  1.00  0.00           H  
ATOM   2868  CG  ASN   196      45.255  54.188  31.518  1.00  0.00           C  
ATOM   2869  OD1 ASN   196      46.094  54.274  32.488  1.00  0.00           O  
ATOM   2870  ND2 ASN   196      45.718  54.466  30.336  1.00  0.00           N  
ATOM   2871 HD21 ASN   196      46.603  54.938  30.224  1.00  0.00           H  
ATOM   2872 HD22 ASN   196      45.008  54.439  29.618  1.00  0.00           H  
ATOM   2873  C   ASN   196      43.102  55.800  33.261  1.00  0.00           C  
ATOM   2874  O   ASN   196      43.454  56.670  32.449  1.00  0.00           O  
ATOM   2875  N   SER   197      42.419  56.181  34.392  1.00  0.00           N  
ATOM   2876  H   SER   197      41.874  55.512  34.916  1.00  0.00           H  
ATOM   2877  CA  SER   197      42.129  57.664  34.599  1.00  0.00           C  
ATOM   2878  HA  SER   197      42.958  58.173  34.105  1.00  0.00           H  
ATOM   2879  CB  SER   197      40.782  57.975  33.931  1.00  0.00           C  
ATOM   2880  HB2 SER   197      40.697  59.036  33.699  1.00  0.00           H  
ATOM   2881  HB3 SER   197      40.675  57.418  33.000  1.00  0.00           H  
ATOM   2882  OG  SER   197      39.713  57.616  34.784  1.00  0.00           O  
ATOM   2883  HG  SER   197      39.585  56.665  34.784  1.00  0.00           H  
ATOM   2884  C   SER   197      42.149  58.035  36.133  1.00  0.00           C  
ATOM   2885  O   SER   197      42.258  57.102  36.924  1.00  0.00           O  
ATOM   2886  N   PRO   198      41.935  59.312  36.535  1.00  0.00           N  
ATOM   2887  CD  PRO   198      42.108  60.527  35.707  1.00  0.00           C  
ATOM   2888  HD2 PRO   198      41.197  60.659  35.124  1.00  0.00           H  
ATOM   2889  HD3 PRO   198      42.890  60.426  34.955  1.00  0.00           H  
ATOM   2890  CG  PRO   198      42.292  61.670  36.681  1.00  0.00           C  
ATOM   2891  HG2 PRO   198      41.880  62.597  36.283  1.00  0.00           H  
ATOM   2892  HG3 PRO   198      43.357  61.808  36.872  1.00  0.00           H  
ATOM   2893  CB  PRO   198      41.507  61.228  37.954  1.00  0.00           C  
ATOM   2894  HB2 PRO   198      40.467  61.510  37.789  1.00  0.00           H  
ATOM   2895  HB3 PRO   198      41.923  61.652  38.868  1.00  0.00           H  
ATOM   2896  CA  PRO   198      41.649  59.729  37.998  1.00  0.00           C  
ATOM   2897  HA  PRO   198      42.486  59.489  38.654  1.00  0.00           H  
ATOM   2898  C   PRO   198      40.393  59.110  38.641  1.00  0.00           C  
ATOM   2899  O   PRO   198      40.344  59.282  39.851  1.00  0.00           O  
ATOM   2900  N   LEU   199      39.482  58.474  37.910  1.00  0.00           N  
ATOM   2901  H   LEU   199      39.557  58.442  36.903  1.00  0.00           H  
ATOM   2902  CA  LEU   199      38.465  57.574  38.469  1.00  0.00           C  
ATOM   2903  HA  LEU   199      38.137  58.149  39.335  1.00  0.00           H  
ATOM   2904  CB  LEU   199      37.284  57.274  37.542  1.00  0.00           C  
ATOM   2905  HB2 LEU   199      37.735  56.679  36.748  1.00  0.00           H  
ATOM   2906  HB3 LEU   199      36.592  56.595  38.040  1.00  0.00           H  
ATOM   2907  CG  LEU   199      36.563  58.466  36.968  1.00  0.00           C  
ATOM   2908  HG  LEU   199      37.283  59.152  36.521  1.00  0.00           H  
ATOM   2909  CD1 LEU   199      35.714  58.046  35.803  1.00  0.00           C  
ATOM   2910 HD11 LEU   199      35.021  58.824  35.482  1.00  0.00           H  
ATOM   2911 HD12 LEU   199      36.297  57.795  34.917  1.00  0.00           H  
ATOM   2912 HD13 LEU   199      35.105  57.196  36.110  1.00  0.00           H  
ATOM   2913  CD2 LEU   199      35.615  59.220  37.914  1.00  0.00           C  
ATOM   2914 HD21 LEU   199      34.986  58.509  38.450  1.00  0.00           H  
ATOM   2915 HD22 LEU   199      36.166  59.780  38.669  1.00  0.00           H  
ATOM   2916 HD23 LEU   199      34.988  59.856  37.290  1.00  0.00           H  
ATOM   2917  C   LEU   199      38.984  56.213  39.099  1.00  0.00           C  
ATOM   2918  O   LEU   199      38.174  55.658  39.814  1.00  0.00           O  
ATOM   2919  N   ASP   200      40.235  55.756  38.798  1.00  0.00           N  
ATOM   2920  H   ASP   200      40.713  56.222  38.040  1.00  0.00           H  
ATOM   2921  CA  ASP   200      40.794  54.514  39.326  1.00  0.00           C  
ATOM   2922  HA  ASP   200      40.013  53.754  39.336  1.00  0.00           H  
ATOM   2923  CB  ASP   200      41.908  53.900  38.408  1.00  0.00           C  
ATOM   2924  HB2 ASP   200      42.755  54.576  38.296  1.00  0.00           H  
ATOM   2925  HB3 ASP   200      42.445  53.064  38.856  1.00  0.00           H  
ATOM   2926  CG  ASP   200      41.404  53.354  37.042  1.00  0.00           C  
ATOM   2927  OD1 ASP   200      40.210  53.028  36.881  1.00  0.00           O  
ATOM   2928  OD2 ASP   200      42.259  53.265  36.067  1.00  0.00           O  
ATOM   2929  C   ASP   200      41.211  54.692  40.755  1.00  0.00           C  
ATOM   2930  O   ASP   200      41.530  55.804  41.248  1.00  0.00           O  
ATOM   2931  N   SER   201      41.071  53.573  41.455  1.00  0.00           N  
ATOM   2932  H   SER   201      40.634  52.768  41.030  1.00  0.00           H  
ATOM   2933  CA  SER   201      41.230  53.504  42.877  1.00  0.00           C  
ATOM   2934  HA  SER   201      40.685  54.330  43.335  1.00  0.00           H  
ATOM   2935  CB  SER   201      40.802  52.294  43.511  1.00  0.00           C  
ATOM   2936  HB2 SER   201      39.826  51.983  43.138  1.00  0.00           H  
ATOM   2937  HB3 SER   201      41.438  51.550  43.031  1.00  0.00           H  
ATOM   2938  OG  SER   201      40.747  52.287  44.953  1.00  0.00           O  
ATOM   2939  HG  SER   201      40.078  51.674  45.266  1.00  0.00           H  
ATOM   2940  C   SER   201      42.716  53.761  43.257  1.00  0.00           C  
ATOM   2941  O   SER   201      43.031  54.479  44.212  1.00  0.00           O  
ATOM   2942  N   SER   202      43.658  53.265  42.432  1.00  0.00           N  
ATOM   2943  H   SER   202      43.455  52.691  41.627  1.00  0.00           H  
ATOM   2944  CA  SER   202      45.094  53.424  42.679  1.00  0.00           C  
ATOM   2945  HA  SER   202      45.268  53.351  43.752  1.00  0.00           H  
ATOM   2946  CB  SER   202      46.033  52.365  41.966  1.00  0.00           C  
ATOM   2947  HB2 SER   202      45.962  52.434  40.881  1.00  0.00           H  
ATOM   2948  HB3 SER   202      47.092  52.412  42.217  1.00  0.00           H  
ATOM   2949  OG  SER   202      45.583  51.130  42.376  1.00  0.00           O  
ATOM   2950  HG  SER   202      45.357  51.151  43.309  1.00  0.00           H  
ATOM   2951  C   SER   202      45.684  54.800  42.284  1.00  0.00           C  
ATOM   2952  O   SER   202      46.937  55.053  42.502  1.00  0.00           O  
ATOM   2953  N   TYR   203      44.898  55.607  41.586  1.00  0.00           N  
ATOM   2954  H   TYR   203      43.932  55.368  41.413  1.00  0.00           H  
ATOM   2955  CA  TYR   203      45.391  56.899  41.024  1.00  0.00           C  
ATOM   2956  HA  TYR   203      46.308  56.672  40.478  1.00  0.00           H  
ATOM   2957  CB  TYR   203      44.312  57.448  40.068  1.00  0.00           C  
ATOM   2958  HB2 TYR   203      43.727  56.667  39.581  1.00  0.00           H  
ATOM   2959  HB3 TYR   203      43.606  58.062  40.628  1.00  0.00           H  
ATOM   2960  CG  TYR   203      44.939  58.362  39.001  1.00  0.00           C  
ATOM   2961  CD1 TYR   203      44.937  59.803  39.130  1.00  0.00           C  
ATOM   2962  HD1 TYR   203      44.481  60.296  39.976  1.00  0.00           H  
ATOM   2963  CE1 TYR   203      45.492  60.555  38.068  1.00  0.00           C  
ATOM   2964  HE1 TYR   203      45.500  61.633  38.131  1.00  0.00           H  
ATOM   2965  CZ  TYR   203      45.955  60.017  36.893  1.00  0.00           C  
ATOM   2966  OH  TYR   203      46.275  60.834  35.919  1.00  0.00           O  
ATOM   2967  HH  TYR   203      45.871  61.684  36.108  1.00  0.00           H  
ATOM   2968  CE2 TYR   203      45.843  58.610  36.735  1.00  0.00           C  
ATOM   2969  HE2 TYR   203      46.171  58.220  35.783  1.00  0.00           H  
ATOM   2970  CD2 TYR   203      45.423  57.790  37.815  1.00  0.00           C  
ATOM   2971  HD2 TYR   203      45.321  56.761  37.504  1.00  0.00           H  
ATOM   2972  C   TYR   203      45.763  57.952  42.105  1.00  0.00           C  
ATOM   2973  O   TYR   203      45.302  57.973  43.200  1.00  0.00           O  
ATOM   2974  N   LEU   204      46.770  58.823  41.735  1.00  0.00           N  
ATOM   2975  H   LEU   204      47.249  58.650  40.863  1.00  0.00           H  
ATOM   2976  CA  LEU   204      46.989  60.169  42.338  1.00  0.00           C  
ATOM   2977  HA  LEU   204      46.153  60.414  42.994  1.00  0.00           H  
ATOM   2978  CB  LEU   204      48.263  60.145  43.238  1.00  0.00           C  
ATOM   2979  HB2 LEU   204      49.140  59.950  42.621  1.00  0.00           H  
ATOM   2980  HB3 LEU   204      48.326  61.169  43.606  1.00  0.00           H  
ATOM   2981  CG  LEU   204      48.380  59.145  44.417  1.00  0.00           C  
ATOM   2982  HG  LEU   204      48.207  58.143  44.023  1.00  0.00           H  
ATOM   2983  CD1 LEU   204      49.711  59.217  45.205  1.00  0.00           C  
ATOM   2984 HD11 LEU   204      49.649  60.141  45.780  1.00  0.00           H  
ATOM   2985 HD12 LEU   204      49.832  58.409  45.926  1.00  0.00           H  
ATOM   2986 HD13 LEU   204      50.486  59.240  44.438  1.00  0.00           H  
ATOM   2987  CD2 LEU   204      47.348  59.403  45.535  1.00  0.00           C  
ATOM   2988 HD21 LEU   204      46.383  59.536  45.047  1.00  0.00           H  
ATOM   2989 HD22 LEU   204      47.453  58.555  46.212  1.00  0.00           H  
ATOM   2990 HD23 LEU   204      47.600  60.274  46.139  1.00  0.00           H  
ATOM   2991  C   LEU   204      47.149  61.236  41.279  1.00  0.00           C  
ATOM   2992  O   LEU   204      47.676  60.988  40.185  1.00  0.00           O  
ATOM   2993  N   PHE   205      46.681  62.485  41.532  1.00  0.00           N  
ATOM   2994  H   PHE   205      46.448  62.794  42.465  1.00  0.00           H  
ATOM   2995  CA  PHE   205      46.694  63.577  40.533  1.00  0.00           C  
ATOM   2996  HA  PHE   205      46.286  63.256  39.574  1.00  0.00           H  
ATOM   2997  CB  PHE   205      45.769  64.685  41.008  1.00  0.00           C  
ATOM   2998  HB2 PHE   205      46.155  65.242  41.862  1.00  0.00           H  
ATOM   2999  HB3 PHE   205      45.865  65.458  40.246  1.00  0.00           H  
ATOM   3000  CG  PHE   205      44.277  64.372  41.176  1.00  0.00           C  
ATOM   3001  CD1 PHE   205      43.342  64.405  40.108  1.00  0.00           C  
ATOM   3002  HD1 PHE   205      43.589  64.776  39.124  1.00  0.00           H  
ATOM   3003  CE1 PHE   205      41.941  64.342  40.431  1.00  0.00           C  
ATOM   3004  HE1 PHE   205      41.226  64.473  39.632  1.00  0.00           H  
ATOM   3005  CZ  PHE   205      41.520  63.969  41.759  1.00  0.00           C  
ATOM   3006  HZ  PHE   205      40.495  63.758  42.022  1.00  0.00           H  
ATOM   3007  CE2 PHE   205      42.440  64.117  42.786  1.00  0.00           C  
ATOM   3008  HE2 PHE   205      42.060  64.066  43.796  1.00  0.00           H  
ATOM   3009  CD2 PHE   205      43.843  64.149  42.552  1.00  0.00           C  
ATOM   3010  HD2 PHE   205      44.458  64.233  43.435  1.00  0.00           H  
ATOM   3011  C   PHE   205      48.148  63.938  40.279  1.00  0.00           C  
ATOM   3012  O   PHE   205      48.908  64.153  41.197  1.00  0.00           O  
ATOM   3013  N   ASN   206      48.568  63.988  38.995  1.00  0.00           N  
ATOM   3014  H   ASN   206      47.837  63.907  38.303  1.00  0.00           H  
ATOM   3015  CA  ASN   206      49.956  64.168  38.502  1.00  0.00           C  
ATOM   3016  HA  ASN   206      49.989  64.119  37.413  1.00  0.00           H  
ATOM   3017  CB  ASN   206      50.433  65.651  38.829  1.00  0.00           C  
ATOM   3018  HB2 ASN   206      50.337  65.769  39.908  1.00  0.00           H  
ATOM   3019  HB3 ASN   206      51.449  65.893  38.518  1.00  0.00           H  
ATOM   3020  CG  ASN   206      49.629  66.743  38.192  1.00  0.00           C  
ATOM   3021  OD1 ASN   206      49.008  66.597  37.186  1.00  0.00           O  
ATOM   3022  ND2 ASN   206      49.626  67.865  38.849  1.00  0.00           N  
ATOM   3023 HD21 ASN   206      49.234  68.645  38.339  1.00  0.00           H  
ATOM   3024 HD22 ASN   206      50.234  67.934  39.652  1.00  0.00           H  
ATOM   3025  C   ASN   206      51.039  63.240  39.039  1.00  0.00           C  
ATOM   3026  O   ASN   206      52.189  63.412  38.601  1.00  0.00           O  
ATOM   3027  N   GLY   207      50.755  62.214  39.835  1.00  0.00           N  
ATOM   3028  H   GLY   207      49.849  62.309  40.272  1.00  0.00           H  
ATOM   3029  CA  GLY   207      51.644  61.029  40.161  1.00  0.00           C  
ATOM   3030  HA2 GLY   207      52.594  61.373  40.570  1.00  0.00           H  
ATOM   3031  HA3 GLY   207      51.104  60.427  40.892  1.00  0.00           H  
ATOM   3032  C   GLY   207      52.015  60.144  38.935  1.00  0.00           C  
ATOM   3033  O   GLY   207      51.457  60.209  37.842  1.00  0.00           O  
ATOM   3034  N   LYS   208      53.097  59.332  39.114  1.00  0.00           N  
ATOM   3035  H   LYS   208      53.632  59.287  39.970  1.00  0.00           H  
ATOM   3036  CA  LYS   208      53.406  58.373  38.079  1.00  0.00           C  
ATOM   3037  HA  LYS   208      53.130  58.779  37.106  1.00  0.00           H  
ATOM   3038  CB  LYS   208      54.915  58.116  37.881  1.00  0.00           C  
ATOM   3039  HB2 LYS   208      55.345  59.077  37.598  1.00  0.00           H  
ATOM   3040  HB3 LYS   208      55.456  57.758  38.757  1.00  0.00           H  
ATOM   3041  CG  LYS   208      55.305  57.144  36.789  1.00  0.00           C  
ATOM   3042  HG2 LYS   208      56.385  57.256  36.687  1.00  0.00           H  
ATOM   3043  HG3 LYS   208      55.010  56.139  37.090  1.00  0.00           H  
ATOM   3044  CD  LYS   208      54.595  57.340  35.412  1.00  0.00           C  
ATOM   3045  HD2 LYS   208      53.613  56.870  35.461  1.00  0.00           H  
ATOM   3046  HD3 LYS   208      54.482  58.359  35.041  1.00  0.00           H  
ATOM   3047  CE  LYS   208      55.286  56.557  34.280  1.00  0.00           C  
ATOM   3048  HE2 LYS   208      56.338  56.793  34.122  1.00  0.00           H  
ATOM   3049  HE3 LYS   208      55.113  55.509  34.523  1.00  0.00           H  
ATOM   3050  NZ  LYS   208      54.620  56.889  32.970  1.00  0.00           N  
ATOM   3051  HZ1 LYS   208      54.903  56.211  32.277  1.00  0.00           H  
ATOM   3052  HZ2 LYS   208      53.618  56.900  33.096  1.00  0.00           H  
ATOM   3053  HZ3 LYS   208      54.888  57.808  32.649  1.00  0.00           H  
ATOM   3054  C   LYS   208      52.535  57.080  38.338  1.00  0.00           C  
ATOM   3055  O   LYS   208      52.977  56.086  38.964  1.00  0.00           O  
ATOM   3056  N   ASN   209      51.322  57.177  37.875  1.00  0.00           N  
ATOM   3057  H   ASN   209      51.191  58.089  37.462  1.00  0.00           H  
ATOM   3058  CA  ASN   209      50.350  56.135  37.822  1.00  0.00           C  
ATOM   3059  HA  ASN   209      50.365  55.715  38.827  1.00  0.00           H  
ATOM   3060  CB  ASN   209      48.930  56.704  37.694  1.00  0.00           C  
ATOM   3061  HB2 ASN   209      48.708  57.078  36.695  1.00  0.00           H  
ATOM   3062  HB3 ASN   209      48.206  55.897  37.803  1.00  0.00           H  
ATOM   3063  CG  ASN   209      48.712  57.839  38.673  1.00  0.00           C  
ATOM   3064  OD1 ASN   209      48.530  57.546  39.845  1.00  0.00           O  
ATOM   3065  ND2 ASN   209      48.586  59.057  38.256  1.00  0.00           N  
ATOM   3066 HD21 ASN   209      48.350  59.830  38.863  1.00  0.00           H  
ATOM   3067 HD22 ASN   209      48.471  59.198  37.262  1.00  0.00           H  
ATOM   3068  C   ASN   209      50.713  55.169  36.612  1.00  0.00           C  
ATOM   3069  O   ASN   209      50.888  55.687  35.540  1.00  0.00           O  
ATOM   3070  N   VAL   210      50.834  53.842  36.819  1.00  0.00           N  
ATOM   3071  H   VAL   210      50.624  53.509  37.749  1.00  0.00           H  
ATOM   3072  CA  VAL   210      50.945  52.902  35.674  1.00  0.00           C  
ATOM   3073  HA  VAL   210      50.809  53.449  34.741  1.00  0.00           H  
ATOM   3074  CB  VAL   210      52.378  52.412  35.657  1.00  0.00           C  
ATOM   3075  HB  VAL   210      52.730  52.043  36.620  1.00  0.00           H  
ATOM   3076  CG1 VAL   210      52.641  51.369  34.524  1.00  0.00           C  
ATOM   3077 HG11 VAL   210      52.299  51.674  33.535  1.00  0.00           H  
ATOM   3078 HG12 VAL   210      53.673  51.025  34.591  1.00  0.00           H  
ATOM   3079 HG13 VAL   210      52.135  50.441  34.790  1.00  0.00           H  
ATOM   3080  CG2 VAL   210      53.341  53.591  35.356  1.00  0.00           C  
ATOM   3081 HG21 VAL   210      53.131  54.383  36.075  1.00  0.00           H  
ATOM   3082 HG22 VAL   210      54.331  53.141  35.429  1.00  0.00           H  
ATOM   3083 HG23 VAL   210      53.086  53.964  34.365  1.00  0.00           H  
ATOM   3084  C   VAL   210      49.923  51.732  35.786  1.00  0.00           C  
ATOM   3085  O   VAL   210      50.122  50.764  36.517  1.00  0.00           O  
ATOM   3086  N   GLN   211      48.837  51.707  35.007  1.00  0.00           N  
ATOM   3087  H   GLN   211      48.683  52.513  34.418  1.00  0.00           H  
ATOM   3088  CA  GLN   211      48.108  50.500  34.733  1.00  0.00           C  
ATOM   3089  HA  GLN   211      47.896  50.078  35.716  1.00  0.00           H  
ATOM   3090  CB  GLN   211      46.724  50.934  34.038  1.00  0.00           C  
ATOM   3091  HB2 GLN   211      46.213  51.735  34.573  1.00  0.00           H  
ATOM   3092  HB3 GLN   211      46.923  51.288  33.026  1.00  0.00           H  
ATOM   3093  CG  GLN   211      45.621  49.828  34.015  1.00  0.00           C  
ATOM   3094  HG2 GLN   211      46.036  48.881  33.672  1.00  0.00           H  
ATOM   3095  HG3 GLN   211      45.193  49.799  35.017  1.00  0.00           H  
ATOM   3096  CD  GLN   211      44.518  50.172  33.057  1.00  0.00           C  
ATOM   3097  OE1 GLN   211      44.792  50.331  31.853  1.00  0.00           O  
ATOM   3098  NE2 GLN   211      43.318  50.222  33.454  1.00  0.00           N  
ATOM   3099 HE21 GLN   211      42.604  50.533  32.811  1.00  0.00           H  
ATOM   3100 HE22 GLN   211      43.163  50.014  34.430  1.00  0.00           H  
ATOM   3101  C   GLN   211      48.949  49.566  33.843  1.00  0.00           C  
ATOM   3102  O   GLN   211      49.620  49.987  32.979  1.00  0.00           O  
ATOM   3103  N   ALA   212      48.702  48.280  33.995  1.00  0.00           N  
ATOM   3104  H   ALA   212      48.168  47.966  34.792  1.00  0.00           H  
ATOM   3105  CA  ALA   212      49.162  47.258  33.081  1.00  0.00           C  
ATOM   3106  HA  ALA   212      50.242  47.323  32.952  1.00  0.00           H  
ATOM   3107  CB  ALA   212      48.939  45.882  33.688  1.00  0.00           C  
ATOM   3108  HB1 ALA   212      49.426  45.724  34.650  1.00  0.00           H  
ATOM   3109  HB2 ALA   212      47.920  45.590  33.940  1.00  0.00           H  
ATOM   3110  HB3 ALA   212      49.186  45.092  32.980  1.00  0.00           H  
ATOM   3111  C   ALA   212      48.575  47.282  31.735  1.00  0.00           C  
ATOM   3112  O   ALA   212      49.319  47.324  30.736  1.00  0.00           O  
ATOM   3113  N   GLN   213      47.268  47.520  31.598  1.00  0.00           N  
ATOM   3114  H   GLN   213      46.729  47.481  32.451  1.00  0.00           H  
ATOM   3115  CA  GLN   213      46.681  47.552  30.277  1.00  0.00           C  
ATOM   3116  HA  GLN   213      47.065  46.791  29.598  1.00  0.00           H  
ATOM   3117  CB  GLN   213      45.187  47.324  30.490  1.00  0.00           C  
ATOM   3118  HB2 GLN   213      44.798  48.051  31.203  1.00  0.00           H  
ATOM   3119  HB3 GLN   213      44.695  47.521  29.537  1.00  0.00           H  
ATOM   3120  CG  GLN   213      44.718  45.923  30.792  1.00  0.00           C  
ATOM   3121  HG2 GLN   213      43.629  45.906  30.751  1.00  0.00           H  
ATOM   3122  HG3 GLN   213      45.199  45.195  30.139  1.00  0.00           H  
ATOM   3123  CD  GLN   213      45.011  45.512  32.266  1.00  0.00           C  
ATOM   3124  OE1 GLN   213      45.172  46.335  33.100  1.00  0.00           O  
ATOM   3125  NE2 GLN   213      45.073  44.267  32.537  1.00  0.00           N  
ATOM   3126 HE21 GLN   213      45.101  43.990  33.508  1.00  0.00           H  
ATOM   3127 HE22 GLN   213      44.823  43.579  31.840  1.00  0.00           H  
ATOM   3128  C   GLN   213      46.951  48.854  29.548  1.00  0.00           C  
ATOM   3129  O   GLN   213      46.721  48.966  28.342  1.00  0.00           O  
ATOM   3130  N   ALA   214      47.399  49.930  30.286  1.00  0.00           N  
ATOM   3131  H   ALA   214      47.303  49.889  31.290  1.00  0.00           H  
ATOM   3132  CA  ALA   214      48.024  51.083  29.622  1.00  0.00           C  
ATOM   3133  HA  ALA   214      47.357  51.605  28.936  1.00  0.00           H  
ATOM   3134  CB  ALA   214      48.366  52.175  30.728  1.00  0.00           C  
ATOM   3135  HB1 ALA   214      48.929  51.920  31.626  1.00  0.00           H  
ATOM   3136  HB2 ALA   214      48.789  53.102  30.341  1.00  0.00           H  
ATOM   3137  HB3 ALA   214      47.451  52.470  31.242  1.00  0.00           H  
ATOM   3138  C   ALA   214      49.313  50.754  28.850  1.00  0.00           C  
ATOM   3139  O   ALA   214      49.529  51.296  27.772  1.00  0.00           O  
ATOM   3140  N   VAL   215      50.195  49.861  29.376  1.00  0.00           N  
ATOM   3141  H   VAL   215      50.104  49.561  30.336  1.00  0.00           H  
ATOM   3142  CA  VAL   215      51.494  49.564  28.821  1.00  0.00           C  
ATOM   3143  HA  VAL   215      51.712  50.323  28.070  1.00  0.00           H  
ATOM   3144  CB  VAL   215      52.689  49.630  29.890  1.00  0.00           C  
ATOM   3145  HB  VAL   215      52.398  48.922  30.666  1.00  0.00           H  
ATOM   3146  CG1 VAL   215      54.070  49.119  29.406  1.00  0.00           C  
ATOM   3147 HG11 VAL   215      54.367  49.471  28.418  1.00  0.00           H  
ATOM   3148 HG12 VAL   215      54.925  49.333  30.049  1.00  0.00           H  
ATOM   3149 HG13 VAL   215      54.027  48.035  29.301  1.00  0.00           H  
ATOM   3150  CG2 VAL   215      52.797  51.015  30.590  1.00  0.00           C  
ATOM   3151 HG21 VAL   215      52.967  51.864  29.928  1.00  0.00           H  
ATOM   3152 HG22 VAL   215      51.758  51.112  30.903  1.00  0.00           H  
ATOM   3153 HG23 VAL   215      53.499  50.990  31.424  1.00  0.00           H  
ATOM   3154  C   VAL   215      51.654  48.268  27.979  1.00  0.00           C  
ATOM   3155  O   VAL   215      52.035  48.304  26.797  1.00  0.00           O  
ATOM   3156  N   CYS   216      51.262  47.135  28.585  1.00  0.00           N  
ATOM   3157  H   CYS   216      50.946  47.180  29.543  1.00  0.00           H  
ATOM   3158  CA  CYS   216      51.171  45.785  27.940  1.00  0.00           C  
ATOM   3159  HA  CYS   216      52.091  45.496  27.432  1.00  0.00           H  
ATOM   3160  CB  CYS   216      50.861  44.820  29.044  1.00  0.00           C  
ATOM   3161  HB2 CYS   216      49.912  44.978  29.556  1.00  0.00           H  
ATOM   3162  HB3 CYS   216      50.916  43.789  28.696  1.00  0.00           H  
ATOM   3163  SG  CYS   216      52.077  44.941  30.364  1.00  0.00           S  
ATOM   3164  HG  CYS   216      51.458  44.340  31.384  1.00  0.00           H  
ATOM   3165  C   CYS   216      50.019  45.810  26.901  1.00  0.00           C  
ATOM   3166  O   CYS   216      49.930  44.923  26.052  1.00  0.00           O  
ATOM   3167  N   GLY   217      49.107  46.743  26.942  1.00  0.00           N  
ATOM   3168  H   GLY   217      49.193  47.451  27.658  1.00  0.00           H  
ATOM   3169  CA  GLY   217      48.049  46.918  25.951  1.00  0.00           C  
ATOM   3170  HA2 GLY   217      47.962  47.972  25.685  1.00  0.00           H  
ATOM   3171  HA3 GLY   217      48.297  46.305  25.085  1.00  0.00           H  
ATOM   3172  C   GLY   217      46.665  46.468  26.469  1.00  0.00           C  
ATOM   3173  O   GLY   217      46.539  45.810  27.467  1.00  0.00           O  
ATOM   3174  N   PRO   218      45.560  46.789  25.739  1.00  0.00           N  
ATOM   3175  CD  PRO   218      45.533  47.548  24.474  1.00  0.00           C  
ATOM   3176  HD2 PRO   218      46.245  47.149  23.751  1.00  0.00           H  
ATOM   3177  HD3 PRO   218      45.837  48.543  24.798  1.00  0.00           H  
ATOM   3178  CG  PRO   218      44.090  47.632  23.922  1.00  0.00           C  
ATOM   3179  HG2 PRO   218      43.952  46.973  23.065  1.00  0.00           H  
ATOM   3180  HG3 PRO   218      43.787  48.630  23.607  1.00  0.00           H  
ATOM   3181  CB  PRO   218      43.227  47.114  25.117  1.00  0.00           C  
ATOM   3182  HB2 PRO   218      42.436  46.441  24.786  1.00  0.00           H  
ATOM   3183  HB3 PRO   218      42.678  47.972  25.505  1.00  0.00           H  
ATOM   3184  CA  PRO   218      44.162  46.585  26.189  1.00  0.00           C  
ATOM   3185  HA  PRO   218      44.134  47.230  27.067  1.00  0.00           H  
ATOM   3186  C   PRO   218      43.726  45.104  26.580  1.00  0.00           C  
ATOM   3187  O   PRO   218      42.992  44.924  27.619  1.00  0.00           O  
ATOM   3188  N   LEU   219      44.081  44.185  25.717  1.00  0.00           N  
ATOM   3189  H   LEU   219      44.502  44.444  24.836  1.00  0.00           H  
ATOM   3190  CA  LEU   219      43.836  42.732  25.887  1.00  0.00           C  
ATOM   3191  HA  LEU   219      42.777  42.503  26.010  1.00  0.00           H  
ATOM   3192  CB  LEU   219      44.227  42.105  24.550  1.00  0.00           C  
ATOM   3193  HB2 LEU   219      43.727  42.585  23.709  1.00  0.00           H  
ATOM   3194  HB3 LEU   219      45.307  42.227  24.459  1.00  0.00           H  
ATOM   3195  CG  LEU   219      43.992  40.579  24.365  1.00  0.00           C  
ATOM   3196  HG  LEU   219      44.552  40.097  25.166  1.00  0.00           H  
ATOM   3197  CD1 LEU   219      42.553  40.199  24.367  1.00  0.00           C  
ATOM   3198 HD11 LEU   219      42.449  39.127  24.200  1.00  0.00           H  
ATOM   3199 HD12 LEU   219      41.997  40.606  25.212  1.00  0.00           H  
ATOM   3200 HD13 LEU   219      42.173  40.621  23.437  1.00  0.00           H  
ATOM   3201  CD2 LEU   219      44.575  40.000  23.049  1.00  0.00           C  
ATOM   3202 HD21 LEU   219      44.279  40.432  22.093  1.00  0.00           H  
ATOM   3203 HD22 LEU   219      45.650  40.089  23.200  1.00  0.00           H  
ATOM   3204 HD23 LEU   219      44.487  38.914  23.088  1.00  0.00           H  
ATOM   3205  C   LEU   219      44.618  42.077  27.055  1.00  0.00           C  
ATOM   3206  O   LEU   219      44.104  41.094  27.593  1.00  0.00           O  
ATOM   3207  N   PHE   220      45.753  42.627  27.469  1.00  0.00           N  
ATOM   3208  H   PHE   220      45.966  43.555  27.132  1.00  0.00           H  
ATOM   3209  CA  PHE   220      46.592  42.047  28.526  1.00  0.00           C  
ATOM   3210  HA  PHE   220      47.012  41.104  28.176  1.00  0.00           H  
ATOM   3211  CB  PHE   220      47.877  42.897  28.579  1.00  0.00           C  
ATOM   3212  HB2 PHE   220      48.358  42.899  27.601  1.00  0.00           H  
ATOM   3213  HB3 PHE   220      47.622  43.919  28.861  1.00  0.00           H  
ATOM   3214  CG  PHE   220      48.908  42.310  29.493  1.00  0.00           C  
ATOM   3215  CD1 PHE   220      49.735  41.148  29.143  1.00  0.00           C  
ATOM   3216  HD1 PHE   220      49.515  40.525  28.289  1.00  0.00           H  
ATOM   3217  CE1 PHE   220      50.691  40.669  30.055  1.00  0.00           C  
ATOM   3218  HE1 PHE   220      51.264  39.785  29.819  1.00  0.00           H  
ATOM   3219  CZ  PHE   220      51.013  41.455  31.147  1.00  0.00           C  
ATOM   3220  HZ  PHE   220      51.802  41.210  31.843  1.00  0.00           H  
ATOM   3221  CE2 PHE   220      50.207  42.518  31.563  1.00  0.00           C  
ATOM   3222  HE2 PHE   220      50.408  42.980  32.518  1.00  0.00           H  
ATOM   3223  CD2 PHE   220      49.099  42.923  30.755  1.00  0.00           C  
ATOM   3224  HD2 PHE   220      48.465  43.765  30.990  1.00  0.00           H  
ATOM   3225  C   PHE   220      45.999  41.844  29.889  1.00  0.00           C  
ATOM   3226  O   PHE   220      45.214  42.716  30.287  1.00  0.00           O  
ATOM   3227  N   VAL   221      46.496  40.840  30.637  1.00  0.00           N  
ATOM   3228  H   VAL   221      47.189  40.246  30.206  1.00  0.00           H  
ATOM   3229  CA  VAL   221      45.873  40.473  31.910  1.00  0.00           C  
ATOM   3230  HA  VAL   221      45.309  41.297  32.346  1.00  0.00           H  
ATOM   3231  CB  VAL   221      45.052  39.228  31.703  1.00  0.00           C  
ATOM   3232  HB  VAL   221      45.577  38.356  31.313  1.00  0.00           H  
ATOM   3233  CG1 VAL   221      44.291  38.829  33.069  1.00  0.00           C  
ATOM   3234 HG11 VAL   221      43.315  38.368  32.918  1.00  0.00           H  
ATOM   3235 HG12 VAL   221      44.908  38.197  33.708  1.00  0.00           H  
ATOM   3236 HG13 VAL   221      44.106  39.764  33.598  1.00  0.00           H  
ATOM   3237  CG2 VAL   221      43.959  39.403  30.653  1.00  0.00           C  
ATOM   3238 HG21 VAL   221      44.388  39.764  29.719  1.00  0.00           H  
ATOM   3239 HG22 VAL   221      43.406  38.517  30.340  1.00  0.00           H  
ATOM   3240 HG23 VAL   221      43.239  40.167  30.948  1.00  0.00           H  
ATOM   3241  C   VAL   221      46.978  40.183  33.013  1.00  0.00           C  
ATOM   3242  O   VAL   221      47.972  39.530  32.772  1.00  0.00           O  
ATOM   3243  N   ILE   222      46.852  40.634  34.246  1.00  0.00           N  
ATOM   3244  H   ILE   222      45.922  40.981  34.432  1.00  0.00           H  
ATOM   3245  CA  ILE   222      47.811  40.383  35.377  1.00  0.00           C  
ATOM   3246  HA  ILE   222      48.055  39.331  35.225  1.00  0.00           H  
ATOM   3247  CB  ILE   222      49.036  41.312  35.212  1.00  0.00           C  
ATOM   3248  HB  ILE   222      49.457  41.258  34.208  1.00  0.00           H  
ATOM   3249  CG2 ILE   222      48.683  42.812  35.333  1.00  0.00           C  
ATOM   3250 HG21 ILE   222      49.566  43.444  35.233  1.00  0.00           H  
ATOM   3251 HG22 ILE   222      47.923  43.073  34.596  1.00  0.00           H  
ATOM   3252 HG23 ILE   222      48.280  42.870  36.344  1.00  0.00           H  
ATOM   3253  CG1 ILE   222      50.107  41.001  36.252  1.00  0.00           C  
ATOM   3254 HG12 ILE   222      49.929  41.446  37.231  1.00  0.00           H  
ATOM   3255 HG13 ILE   222      50.228  39.926  36.387  1.00  0.00           H  
ATOM   3256  CD1 ILE   222      51.544  41.465  35.839  1.00  0.00           C  
ATOM   3257 HD11 ILE   222      51.740  41.064  34.845  1.00  0.00           H  
ATOM   3258 HD12 ILE   222      51.595  42.550  35.748  1.00  0.00           H  
ATOM   3259 HD13 ILE   222      52.313  41.185  36.559  1.00  0.00           H  
ATOM   3260  C   ILE   222      46.998  40.584  36.628  1.00  0.00           C  
ATOM   3261  O   ILE   222      46.030  41.374  36.757  1.00  0.00           O  
ATOM   3262  N   ASP   223      47.268  39.718  37.615  1.00  0.00           N  
ATOM   3263  H   ASP   223      48.004  39.053  37.431  1.00  0.00           H  
ATOM   3264  CA  ASP   223      46.495  39.583  38.858  1.00  0.00           C  
ATOM   3265  HA  ASP   223      45.467  39.860  38.624  1.00  0.00           H  
ATOM   3266  CB  ASP   223      46.583  38.176  39.378  1.00  0.00           C  
ATOM   3267  HB2 ASP   223      45.962  38.067  40.267  1.00  0.00           H  
ATOM   3268  HB3 ASP   223      46.113  37.461  38.702  1.00  0.00           H  
ATOM   3269  CG  ASP   223      47.969  37.690  39.721  1.00  0.00           C  
ATOM   3270  OD1 ASP   223      48.377  37.807  40.872  1.00  0.00           O  
ATOM   3271  OD2 ASP   223      48.735  37.306  38.843  1.00  0.00           O  
ATOM   3272  C   ASP   223      47.024  40.552  39.978  1.00  0.00           C  
ATOM   3273  O   ASP   223      48.019  41.249  39.764  1.00  0.00           O  
ATOM   3274  N   HID   224      46.381  40.628  41.146  1.00  0.00           N  
ATOM   3275  H   HID   224      45.558  40.044  41.181  1.00  0.00           H  
ATOM   3276  CA  HID   224      46.637  41.568  42.262  1.00  0.00           C  
ATOM   3277  HA  HID   224      46.482  42.562  41.844  1.00  0.00           H  
ATOM   3278  CB  HID   224      45.578  41.495  43.323  1.00  0.00           C  
ATOM   3279  HB2 HID   224      44.544  41.542  42.983  1.00  0.00           H  
ATOM   3280  HB3 HID   224      45.698  40.543  43.842  1.00  0.00           H  
ATOM   3281  CG  HID   224      45.601  42.590  44.329  1.00  0.00           C  
ATOM   3282  ND1 HID   224      45.115  43.855  44.092  1.00  0.00           N  
ATOM   3283  HD1 HID   224      44.449  44.081  43.367  1.00  0.00           H  
ATOM   3284  CE1 HID   224      45.473  44.624  45.146  1.00  0.00           C  
ATOM   3285  HE1 HID   224      45.121  45.641  45.240  1.00  0.00           H  
ATOM   3286  NE2 HID   224      46.229  43.914  46.060  1.00  0.00           N  
ATOM   3287  CD2 HID   224      46.278  42.613  45.525  1.00  0.00           C  
ATOM   3288  HD2 HID   224      46.896  41.835  45.948  1.00  0.00           H  
ATOM   3289  C   HID   224      48.109  41.324  42.729  1.00  0.00           C  
ATOM   3290  O   HID   224      48.763  42.311  43.013  1.00  0.00           O  
ATOM   3291  N   ALA   225      48.603  40.061  42.849  1.00  0.00           N  
ATOM   3292  H   ALA   225      48.034  39.317  42.471  1.00  0.00           H  
ATOM   3293  CA  ALA   225      49.935  39.675  43.240  1.00  0.00           C  
ATOM   3294  HA  ALA   225      50.376  40.384  43.939  1.00  0.00           H  
ATOM   3295  CB  ALA   225      49.929  38.277  43.848  1.00  0.00           C  
ATOM   3296  HB1 ALA   225      49.225  37.646  43.306  1.00  0.00           H  
ATOM   3297  HB2 ALA   225      50.944  37.893  43.946  1.00  0.00           H  
ATOM   3298  HB3 ALA   225      49.469  38.472  44.817  1.00  0.00           H  
ATOM   3299  C   ALA   225      50.900  39.775  42.101  1.00  0.00           C  
ATOM   3300  O   ALA   225      52.033  40.174  42.221  1.00  0.00           O  
ATOM   3301  N   GLY   226      50.492  39.566  40.828  1.00  0.00           N  
ATOM   3302  H   GLY   226      49.676  38.987  40.686  1.00  0.00           H  
ATOM   3303  CA  GLY   226      51.388  39.883  39.690  1.00  0.00           C  
ATOM   3304  HA2 GLY   226      52.354  39.403  39.843  1.00  0.00           H  
ATOM   3305  HA3 GLY   226      50.928  39.432  38.811  1.00  0.00           H  
ATOM   3306  C   GLY   226      51.633  41.384  39.530  1.00  0.00           C  
ATOM   3307  O   GLY   226      52.768  41.745  39.241  1.00  0.00           O  
ATOM   3308  N   SER   227      50.624  42.166  39.868  1.00  0.00           N  
ATOM   3309  H   SER   227      49.700  41.764  39.940  1.00  0.00           H  
ATOM   3310  CA  SER   227      50.677  43.597  40.043  1.00  0.00           C  
ATOM   3311  HA  SER   227      51.176  44.023  39.173  1.00  0.00           H  
ATOM   3312  CB  SER   227      49.271  44.277  40.117  1.00  0.00           C  
ATOM   3313  HB2 SER   227      48.701  44.033  41.014  1.00  0.00           H  
ATOM   3314  HB3 SER   227      49.397  45.359  40.147  1.00  0.00           H  
ATOM   3315  OG  SER   227      48.540  43.946  38.965  1.00  0.00           O  
ATOM   3316  HG  SER   227      48.368  43.003  38.914  1.00  0.00           H  
ATOM   3317  C   SER   227      51.490  43.944  41.315  1.00  0.00           C  
ATOM   3318  O   SER   227      51.270  45.125  41.728  1.00  0.00           O  
ATOM   3319  N   LEU   228      52.343  43.119  41.891  1.00  0.00           N  
ATOM   3320  H   LEU   228      52.230  42.197  41.494  1.00  0.00           H  
ATOM   3321  CA  LEU   228      53.426  43.295  42.941  1.00  0.00           C  
ATOM   3322  HA  LEU   228      53.700  44.349  42.985  1.00  0.00           H  
ATOM   3323  CB  LEU   228      52.775  42.768  44.283  1.00  0.00           C  
ATOM   3324  HB2 LEU   228      52.034  43.487  44.632  1.00  0.00           H  
ATOM   3325  HB3 LEU   228      52.300  41.819  44.038  1.00  0.00           H  
ATOM   3326  CG  LEU   228      53.779  42.417  45.444  1.00  0.00           C  
ATOM   3327  HG  LEU   228      54.541  41.738  45.061  1.00  0.00           H  
ATOM   3328  CD1 LEU   228      54.443  43.657  45.942  1.00  0.00           C  
ATOM   3329 HD11 LEU   228      55.079  44.017  45.133  1.00  0.00           H  
ATOM   3330 HD12 LEU   228      53.701  44.403  46.228  1.00  0.00           H  
ATOM   3331 HD13 LEU   228      55.013  43.429  46.843  1.00  0.00           H  
ATOM   3332  CD2 LEU   228      53.219  41.728  46.676  1.00  0.00           C  
ATOM   3333 HD21 LEU   228      52.625  40.880  46.334  1.00  0.00           H  
ATOM   3334 HD22 LEU   228      53.983  41.358  47.360  1.00  0.00           H  
ATOM   3335 HD23 LEU   228      52.552  42.416  47.194  1.00  0.00           H  
ATOM   3336  C   LEU   228      54.784  42.497  42.556  1.00  0.00           C  
ATOM   3337  O   LEU   228      55.842  42.935  42.937  1.00  0.00           O  
ATOM   3338  N   THR   229      54.727  41.259  41.971  1.00  0.00           N  
ATOM   3339  H   THR   229      53.902  40.959  41.472  1.00  0.00           H  
ATOM   3340  CA  THR   229      55.889  40.371  42.041  1.00  0.00           C  
ATOM   3341  HA  THR   229      56.718  40.735  42.647  1.00  0.00           H  
ATOM   3342  CB  THR   229      55.392  39.026  42.549  1.00  0.00           C  
ATOM   3343  HB  THR   229      56.310  38.459  42.391  1.00  0.00           H  
ATOM   3344  CG2 THR   229      55.176  38.980  44.059  1.00  0.00           C  
ATOM   3345 HG21 THR   229      54.186  39.367  44.301  1.00  0.00           H  
ATOM   3346 HG22 THR   229      55.400  37.944  44.312  1.00  0.00           H  
ATOM   3347 HG23 THR   229      55.994  39.484  44.573  1.00  0.00           H  
ATOM   3348  OG1 THR   229      54.292  38.484  41.867  1.00  0.00           O  
ATOM   3349  HG1 THR   229      53.530  38.918  42.258  1.00  0.00           H  
ATOM   3350  C   THR   229      56.514  40.015  40.638  1.00  0.00           C  
ATOM   3351  O   THR   229      57.473  39.247  40.529  1.00  0.00           O  
ATOM   3352  N   SER   230      55.901  40.444  39.547  1.00  0.00           N  
ATOM   3353  H   SER   230      55.213  41.144  39.785  1.00  0.00           H  
ATOM   3354  CA  SER   230      56.287  40.209  38.105  1.00  0.00           C  
ATOM   3355  HA  SER   230      56.439  39.144  37.934  1.00  0.00           H  
ATOM   3356  CB  SER   230      55.080  40.576  37.280  1.00  0.00           C  
ATOM   3357  HB2 SER   230      55.336  40.422  36.232  1.00  0.00           H  
ATOM   3358  HB3 SER   230      54.175  39.987  37.429  1.00  0.00           H  
ATOM   3359  OG  SER   230      54.835  41.921  37.245  1.00  0.00           O  
ATOM   3360  HG  SER   230      54.322  42.119  38.032  1.00  0.00           H  
ATOM   3361  C   SER   230      57.510  40.941  37.679  1.00  0.00           C  
ATOM   3362  O   SER   230      57.917  41.863  38.317  1.00  0.00           O  
ATOM   3363  N   GLN   231      58.174  40.489  36.634  1.00  0.00           N  
ATOM   3364  H   GLN   231      57.978  39.564  36.280  1.00  0.00           H  
ATOM   3365  CA  GLN   231      59.364  41.175  36.041  1.00  0.00           C  
ATOM   3366  HA  GLN   231      60.123  41.126  36.821  1.00  0.00           H  
ATOM   3367  CB  GLN   231      59.938  40.315  35.000  1.00  0.00           C  
ATOM   3368  HB2 GLN   231      60.306  39.387  35.439  1.00  0.00           H  
ATOM   3369  HB3 GLN   231      59.192  40.140  34.224  1.00  0.00           H  
ATOM   3370  CG  GLN   231      61.165  40.947  34.196  1.00  0.00           C  
ATOM   3371  HG2 GLN   231      61.447  40.380  33.309  1.00  0.00           H  
ATOM   3372  HG3 GLN   231      60.979  41.961  33.844  1.00  0.00           H  
ATOM   3373  CD  GLN   231      62.442  40.949  35.017  1.00  0.00           C  
ATOM   3374  OE1 GLN   231      62.413  40.500  36.133  1.00  0.00           O  
ATOM   3375  NE2 GLN   231      63.495  41.543  34.564  1.00  0.00           N  
ATOM   3376 HE21 GLN   231      64.280  41.645  35.191  1.00  0.00           H  
ATOM   3377 HE22 GLN   231      63.539  41.808  33.591  1.00  0.00           H  
ATOM   3378  C   GLN   231      59.068  42.585  35.616  1.00  0.00           C  
ATOM   3379  O   GLN   231      59.852  43.495  35.859  1.00  0.00           O  
ATOM   3380  N   PHE   232      57.908  42.792  34.976  1.00  0.00           N  
ATOM   3381  H   PHE   232      57.395  41.940  34.801  1.00  0.00           H  
ATOM   3382  CA  PHE   232      57.309  44.076  34.870  1.00  0.00           C  
ATOM   3383  HA  PHE   232      57.873  44.777  34.256  1.00  0.00           H  
ATOM   3384  CB  PHE   232      55.849  43.902  34.443  1.00  0.00           C  
ATOM   3385  HB2 PHE   232      55.934  43.590  33.402  1.00  0.00           H  
ATOM   3386  HB3 PHE   232      55.374  43.066  34.957  1.00  0.00           H  
ATOM   3387  CG  PHE   232      54.977  45.154  34.434  1.00  0.00           C  
ATOM   3388  CD1 PHE   232      55.353  46.361  33.824  1.00  0.00           C  
ATOM   3389  HD1 PHE   232      56.322  46.355  33.347  1.00  0.00           H  
ATOM   3390  CE1 PHE   232      54.461  47.445  33.706  1.00  0.00           C  
ATOM   3391  HE1 PHE   232      54.794  48.380  33.280  1.00  0.00           H  
ATOM   3392  CZ  PHE   232      53.183  47.337  34.263  1.00  0.00           C  
ATOM   3393  HZ  PHE   232      52.482  48.151  34.151  1.00  0.00           H  
ATOM   3394  CE2 PHE   232      52.793  46.171  34.909  1.00  0.00           C  
ATOM   3395  HE2 PHE   232      51.793  46.094  35.310  1.00  0.00           H  
ATOM   3396  CD2 PHE   232      53.670  45.039  34.926  1.00  0.00           C  
ATOM   3397  HD2 PHE   232      53.405  44.040  35.240  1.00  0.00           H  
ATOM   3398  C   PHE   232      57.344  44.875  36.122  1.00  0.00           C  
ATOM   3399  O   PHE   232      57.946  45.962  36.208  1.00  0.00           O  
ATOM   3400  N   SER   233      56.712  44.377  37.227  1.00  0.00           N  
ATOM   3401  H   SER   233      56.166  43.528  37.254  1.00  0.00           H  
ATOM   3402  CA  SER   233      56.751  45.051  38.528  1.00  0.00           C  
ATOM   3403  HA  SER   233      56.243  46.012  38.449  1.00  0.00           H  
ATOM   3404  CB  SER   233      56.037  44.225  39.627  1.00  0.00           C  
ATOM   3405  HB2 SER   233      56.486  43.248  39.807  1.00  0.00           H  
ATOM   3406  HB3 SER   233      56.177  44.725  40.586  1.00  0.00           H  
ATOM   3407  OG  SER   233      54.717  43.915  39.265  1.00  0.00           O  
ATOM   3408  HG  SER   233      54.121  44.644  39.449  1.00  0.00           H  
ATOM   3409  C   SER   233      58.146  45.292  38.983  1.00  0.00           C  
ATOM   3410  O   SER   233      58.360  46.314  39.679  1.00  0.00           O  
ATOM   3411  N   TYR   234      59.125  44.469  38.721  1.00  0.00           N  
ATOM   3412  H   TYR   234      58.926  43.649  38.166  1.00  0.00           H  
ATOM   3413  CA  TYR   234      60.532  44.719  39.178  1.00  0.00           C  
ATOM   3414  HA  TYR   234      60.642  44.990  40.228  1.00  0.00           H  
ATOM   3415  CB  TYR   234      61.268  43.447  38.960  1.00  0.00           C  
ATOM   3416  HB2 TYR   234      61.061  42.683  39.711  1.00  0.00           H  
ATOM   3417  HB3 TYR   234      61.059  43.021  37.979  1.00  0.00           H  
ATOM   3418  CG  TYR   234      62.749  43.630  39.165  1.00  0.00           C  
ATOM   3419  CD1 TYR   234      63.263  44.187  40.359  1.00  0.00           C  
ATOM   3420  HD1 TYR   234      62.508  44.452  41.084  1.00  0.00           H  
ATOM   3421  CE1 TYR   234      64.605  44.259  40.571  1.00  0.00           C  
ATOM   3422  HE1 TYR   234      64.985  44.612  41.519  1.00  0.00           H  
ATOM   3423  CZ  TYR   234      65.556  43.919  39.588  1.00  0.00           C  
ATOM   3424  OH  TYR   234      66.919  44.072  39.913  1.00  0.00           O  
ATOM   3425  HH  TYR   234      67.568  43.874  39.234  1.00  0.00           H  
ATOM   3426  CE2 TYR   234      65.015  43.416  38.347  1.00  0.00           C  
ATOM   3427  HE2 TYR   234      65.701  43.093  37.578  1.00  0.00           H  
ATOM   3428  CD2 TYR   234      63.680  43.228  38.142  1.00  0.00           C  
ATOM   3429  HD2 TYR   234      63.306  43.024  37.150  1.00  0.00           H  
ATOM   3430  C   TYR   234      61.081  45.860  38.340  1.00  0.00           C  
ATOM   3431  O   TYR   234      61.537  46.873  38.921  1.00  0.00           O  
ATOM   3432  N   VAL   235      61.013  45.875  37.047  1.00  0.00           N  
ATOM   3433  H   VAL   235      60.628  45.064  36.585  1.00  0.00           H  
ATOM   3434  CA  VAL   235      61.608  46.810  36.198  1.00  0.00           C  
ATOM   3435  HA  VAL   235      62.668  46.738  36.442  1.00  0.00           H  
ATOM   3436  CB  VAL   235      61.419  46.326  34.771  1.00  0.00           C  
ATOM   3437  HB  VAL   235      60.417  45.916  34.649  1.00  0.00           H  
ATOM   3438  CG1 VAL   235      61.696  47.476  33.769  1.00  0.00           C  
ATOM   3439 HG11 VAL   235      61.681  47.164  32.725  1.00  0.00           H  
ATOM   3440 HG12 VAL   235      61.035  48.333  33.898  1.00  0.00           H  
ATOM   3441 HG13 VAL   235      62.660  47.945  33.964  1.00  0.00           H  
ATOM   3442  CG2 VAL   235      62.428  45.211  34.509  1.00  0.00           C  
ATOM   3443 HG21 VAL   235      62.145  44.290  35.019  1.00  0.00           H  
ATOM   3444 HG22 VAL   235      62.499  44.997  33.443  1.00  0.00           H  
ATOM   3445 HG23 VAL   235      63.411  45.512  34.870  1.00  0.00           H  
ATOM   3446  C   VAL   235      61.026  48.253  36.364  1.00  0.00           C  
ATOM   3447  O   VAL   235      61.687  49.293  36.193  1.00  0.00           O  
ATOM   3448  N   VAL   236      59.700  48.397  36.679  1.00  0.00           N  
ATOM   3449  H   VAL   236      59.107  47.600  36.495  1.00  0.00           H  
ATOM   3450  CA  VAL   236      59.172  49.661  37.124  1.00  0.00           C  
ATOM   3451  HA  VAL   236      59.547  50.419  36.435  1.00  0.00           H  
ATOM   3452  CB  VAL   236      57.611  49.586  37.230  1.00  0.00           C  
ATOM   3453  HB  VAL   236      57.274  48.643  37.659  1.00  0.00           H  
ATOM   3454  CG1 VAL   236      56.999  50.810  37.946  1.00  0.00           C  
ATOM   3455 HG11 VAL   236      57.290  51.744  37.466  1.00  0.00           H  
ATOM   3456 HG12 VAL   236      55.924  50.701  37.807  1.00  0.00           H  
ATOM   3457 HG13 VAL   236      57.178  50.843  39.021  1.00  0.00           H  
ATOM   3458  CG2 VAL   236      57.092  49.631  35.784  1.00  0.00           C  
ATOM   3459 HG21 VAL   236      57.477  48.822  35.164  1.00  0.00           H  
ATOM   3460 HG22 VAL   236      56.005  49.706  35.779  1.00  0.00           H  
ATOM   3461 HG23 VAL   236      57.442  50.551  35.317  1.00  0.00           H  
ATOM   3462  C   VAL   236      59.781  49.994  38.484  1.00  0.00           C  
ATOM   3463  O   VAL   236      60.101  51.165  38.629  1.00  0.00           O  
ATOM   3464  N   GLY   237      59.871  49.070  39.473  1.00  0.00           N  
ATOM   3465  H   GLY   237      59.522  48.147  39.258  1.00  0.00           H  
ATOM   3466  CA  GLY   237      60.433  49.320  40.771  1.00  0.00           C  
ATOM   3467  HA2 GLY   237      59.856  50.006  41.391  1.00  0.00           H  
ATOM   3468  HA3 GLY   237      60.425  48.333  41.232  1.00  0.00           H  
ATOM   3469  C   GLY   237      61.870  49.859  40.701  1.00  0.00           C  
ATOM   3470  O   GLY   237      62.152  50.918  41.350  1.00  0.00           O  
ATOM   3471  N   ARG   238      62.749  49.297  39.853  1.00  0.00           N  
ATOM   3472  H   ARG   238      62.453  48.482  39.335  1.00  0.00           H  
ATOM   3473  CA  ARG   238      64.041  49.835  39.505  1.00  0.00           C  
ATOM   3474  HA  ARG   238      64.672  49.856  40.393  1.00  0.00           H  
ATOM   3475  CB  ARG   238      64.606  48.854  38.466  1.00  0.00           C  
ATOM   3476  HB2 ARG   238      64.478  47.838  38.841  1.00  0.00           H  
ATOM   3477  HB3 ARG   238      64.054  48.897  37.527  1.00  0.00           H  
ATOM   3478  CG  ARG   238      66.164  49.024  38.314  1.00  0.00           C  
ATOM   3479  HG2 ARG   238      66.401  49.964  37.815  1.00  0.00           H  
ATOM   3480  HG3 ARG   238      66.662  49.235  39.261  1.00  0.00           H  
ATOM   3481  CD  ARG   238      66.789  47.836  37.432  1.00  0.00           C  
ATOM   3482  HD2 ARG   238      67.860  48.028  37.377  1.00  0.00           H  
ATOM   3483  HD3 ARG   238      66.660  46.910  37.991  1.00  0.00           H  
ATOM   3484  NE  ARG   238      66.236  47.805  36.055  1.00  0.00           N  
ATOM   3485  HE  ARG   238      65.756  48.667  35.841  1.00  0.00           H  
ATOM   3486  CZ  ARG   238      66.239  46.851  35.199  1.00  0.00           C  
ATOM   3487  NH1 ARG   238      66.968  45.833  35.297  1.00  0.00           N  
ATOM   3488 HH11 ARG   238      67.331  45.675  36.226  1.00  0.00           H  
ATOM   3489 HH12 ARG   238      67.247  45.305  34.482  1.00  0.00           H  
ATOM   3490  NH2 ARG   238      65.658  47.089  34.066  1.00  0.00           N  
ATOM   3491 HH21 ARG   238      65.162  47.941  33.844  1.00  0.00           H  
ATOM   3492 HH22 ARG   238      65.632  46.300  33.436  1.00  0.00           H  
ATOM   3493  C   ARG   238      64.073  51.292  38.963  1.00  0.00           C  
ATOM   3494  O   ARG   238      64.770  52.169  39.486  1.00  0.00           O  
ATOM   3495  N   SER   239      63.168  51.587  38.036  1.00  0.00           N  
ATOM   3496  H   SER   239      62.700  50.822  37.572  1.00  0.00           H  
ATOM   3497  CA  SER   239      62.993  52.957  37.533  1.00  0.00           C  
ATOM   3498  HA  SER   239      63.916  53.266  37.041  1.00  0.00           H  
ATOM   3499  CB  SER   239      61.939  52.941  36.405  1.00  0.00           C  
ATOM   3500  HB2 SER   239      62.163  52.172  35.665  1.00  0.00           H  
ATOM   3501  HB3 SER   239      60.936  52.742  36.783  1.00  0.00           H  
ATOM   3502  OG  SER   239      61.967  54.187  35.788  1.00  0.00           O  
ATOM   3503  HG  SER   239      62.795  54.196  35.303  1.00  0.00           H  
ATOM   3504  C   SER   239      62.661  53.929  38.668  1.00  0.00           C  
ATOM   3505  O   SER   239      63.426  54.957  38.811  1.00  0.00           O  
ATOM   3506  N   ALA   240      61.558  53.779  39.480  1.00  0.00           N  
ATOM   3507  H   ALA   240      60.794  53.140  39.307  1.00  0.00           H  
ATOM   3508  CA  ALA   240      61.336  54.706  40.574  1.00  0.00           C  
ATOM   3509  HA  ALA   240      61.284  55.700  40.129  1.00  0.00           H  
ATOM   3510  CB  ALA   240      59.904  54.442  41.150  1.00  0.00           C  
ATOM   3511  HB1 ALA   240      59.464  55.162  41.840  1.00  0.00           H  
ATOM   3512  HB2 ALA   240      59.263  54.518  40.272  1.00  0.00           H  
ATOM   3513  HB3 ALA   240      59.854  53.472  41.644  1.00  0.00           H  
ATOM   3514  C   ALA   240      62.494  54.872  41.554  1.00  0.00           C  
ATOM   3515  O   ALA   240      62.711  55.971  42.102  1.00  0.00           O  
ATOM   3516  N   LEU   241      63.169  53.774  41.959  1.00  0.00           N  
ATOM   3517  H   LEU   241      63.028  52.875  41.520  1.00  0.00           H  
ATOM   3518  CA  LEU   241      64.069  53.906  43.143  1.00  0.00           C  
ATOM   3519  HA  LEU   241      63.676  54.625  43.862  1.00  0.00           H  
ATOM   3520  CB  LEU   241      64.258  52.527  43.807  1.00  0.00           C  
ATOM   3521  HB2 LEU   241      64.528  51.842  43.002  1.00  0.00           H  
ATOM   3522  HB3 LEU   241      65.061  52.612  44.540  1.00  0.00           H  
ATOM   3523  CG  LEU   241      62.885  52.084  44.526  1.00  0.00           C  
ATOM   3524  HG  LEU   241      62.028  51.820  43.906  1.00  0.00           H  
ATOM   3525  CD1 LEU   241      63.205  50.767  45.307  1.00  0.00           C  
ATOM   3526 HD11 LEU   241      63.673  50.068  44.615  1.00  0.00           H  
ATOM   3527 HD12 LEU   241      63.813  51.065  46.162  1.00  0.00           H  
ATOM   3528 HD13 LEU   241      62.228  50.386  45.603  1.00  0.00           H  
ATOM   3529  CD2 LEU   241      62.351  53.011  45.534  1.00  0.00           C  
ATOM   3530 HD21 LEU   241      61.564  52.557  46.137  1.00  0.00           H  
ATOM   3531 HD22 LEU   241      63.212  53.322  46.125  1.00  0.00           H  
ATOM   3532 HD23 LEU   241      61.941  53.909  45.073  1.00  0.00           H  
ATOM   3533  C   LEU   241      65.477  54.417  42.657  1.00  0.00           C  
ATOM   3534  O   LEU   241      66.150  55.159  43.400  1.00  0.00           O  
ATOM   3535  N   ARG   242      65.881  54.120  41.465  1.00  0.00           N  
ATOM   3536  H   ARG   242      65.291  53.464  40.974  1.00  0.00           H  
ATOM   3537  CA  ARG   242      67.113  54.654  40.817  1.00  0.00           C  
ATOM   3538  HA  ARG   242      67.825  54.999  41.566  1.00  0.00           H  
ATOM   3539  CB  ARG   242      67.878  53.487  40.069  1.00  0.00           C  
ATOM   3540  HB2 ARG   242      67.218  53.108  39.289  1.00  0.00           H  
ATOM   3541  HB3 ARG   242      68.738  53.937  39.574  1.00  0.00           H  
ATOM   3542  CG  ARG   242      68.411  52.495  41.134  1.00  0.00           C  
ATOM   3543  HG2 ARG   242      69.153  52.968  41.777  1.00  0.00           H  
ATOM   3544  HG3 ARG   242      67.664  52.114  41.829  1.00  0.00           H  
ATOM   3545  CD  ARG   242      68.964  51.385  40.339  1.00  0.00           C  
ATOM   3546  HD2 ARG   242      68.174  50.992  39.699  1.00  0.00           H  
ATOM   3547  HD3 ARG   242      69.757  51.714  39.668  1.00  0.00           H  
ATOM   3548  NE  ARG   242      69.599  50.318  41.132  1.00  0.00           N  
ATOM   3549  HE  ARG   242      69.809  50.593  42.081  1.00  0.00           H  
ATOM   3550  CZ  ARG   242      70.145  49.157  40.742  1.00  0.00           C  
ATOM   3551  NH1 ARG   242      70.196  48.761  39.504  1.00  0.00           N  
ATOM   3552 HH11 ARG   242      70.206  49.471  38.786  1.00  0.00           H  
ATOM   3553 HH12 ARG   242      70.596  47.869  39.248  1.00  0.00           H  
ATOM   3554  NH2 ARG   242      70.666  48.408  41.729  1.00  0.00           N  
ATOM   3555 HH21 ARG   242      70.901  48.773  42.641  1.00  0.00           H  
ATOM   3556 HH22 ARG   242      71.171  47.554  41.542  1.00  0.00           H  
ATOM   3557  C   ARG   242      66.887  56.007  40.049  1.00  0.00           C  
ATOM   3558  O   ARG   242      67.829  56.558  39.448  1.00  0.00           O  
ATOM   3559  N   SER   243      65.647  56.552  40.104  1.00  0.00           N  
ATOM   3560  H   SER   243      64.871  56.015  40.464  1.00  0.00           H  
ATOM   3561  CA  SER   243      65.386  57.894  39.590  1.00  0.00           C  
ATOM   3562  HA  SER   243      65.535  57.884  38.511  1.00  0.00           H  
ATOM   3563  CB  SER   243      63.822  58.151  39.724  1.00  0.00           C  
ATOM   3564  HB2 SER   243      63.322  57.361  39.164  1.00  0.00           H  
ATOM   3565  HB3 SER   243      63.521  58.057  40.767  1.00  0.00           H  
ATOM   3566  OG  SER   243      63.512  59.444  39.237  1.00  0.00           O  
ATOM   3567  HG  SER   243      62.974  59.258  38.464  1.00  0.00           H  
ATOM   3568  C   SER   243      66.023  59.073  40.303  1.00  0.00           C  
ATOM   3569  O   SER   243      66.018  59.099  41.541  1.00  0.00           O  
ATOM   3570  N   THR   244      66.417  60.163  39.640  1.00  0.00           N  
ATOM   3571  H   THR   244      66.414  60.185  38.630  1.00  0.00           H  
ATOM   3572  CA  THR   244      66.825  61.533  40.200  1.00  0.00           C  
ATOM   3573  HA  THR   244      67.702  61.494  40.846  1.00  0.00           H  
ATOM   3574  CB  THR   244      67.259  62.340  38.988  1.00  0.00           C  
ATOM   3575  HB  THR   244      67.403  63.384  39.265  1.00  0.00           H  
ATOM   3576  CG2 THR   244      68.598  61.859  38.366  1.00  0.00           C  
ATOM   3577 HG21 THR   244      69.375  61.833  39.130  1.00  0.00           H  
ATOM   3578 HG22 THR   244      68.382  60.813  38.151  1.00  0.00           H  
ATOM   3579 HG23 THR   244      68.839  62.396  37.449  1.00  0.00           H  
ATOM   3580  OG1 THR   244      66.344  62.269  37.954  1.00  0.00           O  
ATOM   3581  HG1 THR   244      66.440  63.150  37.586  1.00  0.00           H  
ATOM   3582  C   THR   244      65.781  62.433  40.956  1.00  0.00           C  
ATOM   3583  O   THR   244      66.217  63.253  41.781  1.00  0.00           O  
ATOM   3584  N   THR   245      64.543  62.097  40.778  1.00  0.00           N  
ATOM   3585  H   THR   245      64.333  61.569  39.944  1.00  0.00           H  
ATOM   3586  CA  THR   245      63.349  62.930  41.189  1.00  0.00           C  
ATOM   3587  HA  THR   245      63.768  63.636  41.906  1.00  0.00           H  
ATOM   3588  CB  THR   245      62.751  63.786  39.990  1.00  0.00           C  
ATOM   3589  HB  THR   245      61.845  64.347  40.218  1.00  0.00           H  
ATOM   3590  CG2 THR   245      63.824  64.719  39.417  1.00  0.00           C  
ATOM   3591 HG21 THR   245      64.818  64.326  39.199  1.00  0.00           H  
ATOM   3592 HG22 THR   245      63.352  65.179  38.550  1.00  0.00           H  
ATOM   3593 HG23 THR   245      64.023  65.476  40.176  1.00  0.00           H  
ATOM   3594  OG1 THR   245      62.462  63.016  38.879  1.00  0.00           O  
ATOM   3595  HG1 THR   245      61.589  62.674  39.086  1.00  0.00           H  
ATOM   3596  C   THR   245      62.308  62.026  41.926  1.00  0.00           C  
ATOM   3597  O   THR   245      61.421  62.638  42.523  1.00  0.00           O  
ATOM   3598  N   GLY   246      62.452  60.695  42.014  1.00  0.00           N  
ATOM   3599  H   GLY   246      63.284  60.335  41.570  1.00  0.00           H  
ATOM   3600  CA  GLY   246      61.747  59.876  42.951  1.00  0.00           C  
ATOM   3601  HA2 GLY   246      62.444  59.274  43.533  1.00  0.00           H  
ATOM   3602  HA3 GLY   246      61.226  60.521  43.659  1.00  0.00           H  
ATOM   3603  C   GLY   246      60.779  58.930  42.282  1.00  0.00           C  
ATOM   3604  O   GLY   246      60.137  58.181  43.018  1.00  0.00           O  
ATOM   3605  N   GLN   247      60.560  58.991  41.004  1.00  0.00           N  
ATOM   3606  H   GLN   247      61.115  59.643  40.469  1.00  0.00           H  
ATOM   3607  CA  GLN   247      59.560  58.225  40.324  1.00  0.00           C  
ATOM   3608  HA  GLN   247      59.327  57.388  40.983  1.00  0.00           H  
ATOM   3609  CB  GLN   247      58.294  59.048  40.305  1.00  0.00           C  
ATOM   3610  HB2 GLN   247      57.434  58.405  40.115  1.00  0.00           H  
ATOM   3611  HB3 GLN   247      58.166  59.541  41.269  1.00  0.00           H  
ATOM   3612  CG  GLN   247      58.313  60.164  39.273  1.00  0.00           C  
ATOM   3613  HG2 GLN   247      58.640  59.832  38.288  1.00  0.00           H  
ATOM   3614  HG3 GLN   247      57.292  60.526  39.153  1.00  0.00           H  
ATOM   3615  CD  GLN   247      59.175  61.396  39.727  1.00  0.00           C  
ATOM   3616  OE1 GLN   247      60.255  61.663  39.195  1.00  0.00           O  
ATOM   3617  NE2 GLN   247      58.699  62.202  40.690  1.00  0.00           N  
ATOM   3618 HE21 GLN   247      59.153  63.040  41.024  1.00  0.00           H  
ATOM   3619 HE22 GLN   247      57.748  61.991  40.958  1.00  0.00           H  
ATOM   3620  C   GLN   247      59.938  57.618  38.965  1.00  0.00           C  
ATOM   3621  O   GLN   247      60.934  58.062  38.372  1.00  0.00           O  
ATOM   3622  N   ALA   248      59.267  56.619  38.395  1.00  0.00           N  
ATOM   3623  H   ALA   248      58.523  56.186  38.922  1.00  0.00           H  
ATOM   3624  CA  ALA   248      59.607  56.039  37.117  1.00  0.00           C  
ATOM   3625  HA  ALA   248      60.663  55.768  37.150  1.00  0.00           H  
ATOM   3626  CB  ALA   248      58.801  54.694  37.114  1.00  0.00           C  
ATOM   3627  HB1 ALA   248      57.746  54.948  37.222  1.00  0.00           H  
ATOM   3628  HB2 ALA   248      58.936  54.083  36.222  1.00  0.00           H  
ATOM   3629  HB3 ALA   248      59.112  54.061  37.946  1.00  0.00           H  
ATOM   3630  C   ALA   248      59.366  56.946  35.882  1.00  0.00           C  
ATOM   3631  O   ALA   248      58.712  57.966  36.036  1.00  0.00           O  
ATOM   3632  N   ARG   249      59.922  56.550  34.727  1.00  0.00           N  
ATOM   3633  H   ARG   249      60.481  55.714  34.821  1.00  0.00           H  
ATOM   3634  CA  ARG   249      59.712  57.204  33.403  1.00  0.00           C  
ATOM   3635  HA  ARG   249      58.853  57.859  33.553  1.00  0.00           H  
ATOM   3636  CB  ARG   249      60.925  58.037  33.057  1.00  0.00           C  
ATOM   3637  HB2 ARG   249      60.700  58.688  32.212  1.00  0.00           H  
ATOM   3638  HB3 ARG   249      61.167  58.649  33.926  1.00  0.00           H  
ATOM   3639  CG  ARG   249      62.198  57.206  32.701  1.00  0.00           C  
ATOM   3640  HG2 ARG   249      62.443  56.619  33.586  1.00  0.00           H  
ATOM   3641  HG3 ARG   249      61.874  56.489  31.947  1.00  0.00           H  
ATOM   3642  CD  ARG   249      63.358  57.992  32.192  1.00  0.00           C  
ATOM   3643  HD2 ARG   249      63.109  58.267  31.167  1.00  0.00           H  
ATOM   3644  HD3 ARG   249      63.466  58.879  32.817  1.00  0.00           H  
ATOM   3645  NE  ARG   249      64.572  57.172  32.179  1.00  0.00           N  
ATOM   3646  HE  ARG   249      64.412  56.175  32.202  1.00  0.00           H  
ATOM   3647  CZ  ARG   249      65.843  57.435  32.219  1.00  0.00           C  
ATOM   3648  NH1 ARG   249      66.271  58.645  32.275  1.00  0.00           N  
ATOM   3649 HH11 ARG   249      65.619  59.407  32.399  1.00  0.00           H  
ATOM   3650 HH12 ARG   249      67.259  58.814  32.402  1.00  0.00           H  
ATOM   3651  NH2 ARG   249      66.703  56.471  32.307  1.00  0.00           N  
ATOM   3652 HH21 ARG   249      66.335  55.531  32.363  1.00  0.00           H  
ATOM   3653 HH22 ARG   249      67.688  56.673  32.399  1.00  0.00           H  
ATOM   3654  C   ARG   249      59.313  56.194  32.319  1.00  0.00           C  
ATOM   3655  O   ARG   249      59.750  55.061  32.305  1.00  0.00           O  
ATOM   3656  N   SER   250      58.542  56.628  31.311  1.00  0.00           N  
ATOM   3657  H   SER   250      58.405  57.627  31.250  1.00  0.00           H  
ATOM   3658  CA  SER   250      57.929  55.666  30.455  1.00  0.00           C  
ATOM   3659  HA  SER   250      57.466  54.847  31.005  1.00  0.00           H  
ATOM   3660  CB  SER   250      56.758  56.258  29.674  1.00  0.00           C  
ATOM   3661  HB2 SER   250      57.157  57.017  29.000  1.00  0.00           H  
ATOM   3662  HB3 SER   250      56.240  55.595  28.980  1.00  0.00           H  
ATOM   3663  OG  SER   250      55.895  56.920  30.481  1.00  0.00           O  
ATOM   3664  HG  SER   250      55.160  57.118  29.897  1.00  0.00           H  
ATOM   3665  C   SER   250      58.933  55.140  29.354  1.00  0.00           C  
ATOM   3666  O   SER   250      58.612  54.090  28.828  1.00  0.00           O  
ATOM   3667  N   ALA   251      60.056  55.754  29.071  1.00  0.00           N  
ATOM   3668  H   ALA   251      60.289  56.536  29.667  1.00  0.00           H  
ATOM   3669  CA  ALA   251      61.134  55.239  28.239  1.00  0.00           C  
ATOM   3670  HA  ALA   251      60.786  54.652  27.389  1.00  0.00           H  
ATOM   3671  CB  ALA   251      61.952  56.343  27.462  1.00  0.00           C  
ATOM   3672  HB1 ALA   251      62.476  57.005  28.151  1.00  0.00           H  
ATOM   3673  HB2 ALA   251      62.735  55.998  26.786  1.00  0.00           H  
ATOM   3674  HB3 ALA   251      61.411  57.065  26.852  1.00  0.00           H  
ATOM   3675  C   ALA   251      62.051  54.148  28.847  1.00  0.00           C  
ATOM   3676  O   ALA   251      62.724  53.486  28.101  1.00  0.00           O  
ATOM   3677  N   ASP   252      61.997  53.907  30.175  1.00  0.00           N  
ATOM   3678  H   ASP   252      61.388  54.500  30.720  1.00  0.00           H  
ATOM   3679  CA  ASP   252      62.658  52.856  30.949  1.00  0.00           C  
ATOM   3680  HA  ASP   252      63.686  52.866  30.586  1.00  0.00           H  
ATOM   3681  CB  ASP   252      62.639  53.130  32.487  1.00  0.00           C  
ATOM   3682  HB2 ASP   252      61.675  53.520  32.815  1.00  0.00           H  
ATOM   3683  HB3 ASP   252      62.906  52.197  32.984  1.00  0.00           H  
ATOM   3684  CG  ASP   252      63.777  54.146  32.888  1.00  0.00           C  
ATOM   3685  OD1 ASP   252      63.837  54.524  34.061  1.00  0.00           O  
ATOM   3686  OD2 ASP   252      64.661  54.438  32.029  1.00  0.00           O  
ATOM   3687  C   ASP   252      62.134  51.413  30.639  1.00  0.00           C  
ATOM   3688  O   ASP   252      62.834  50.403  30.913  1.00  0.00           O  
ATOM   3689  N   TYR   253      60.898  51.193  30.160  1.00  0.00           N  
ATOM   3690  H   TYR   253      60.306  52.001  30.027  1.00  0.00           H  
ATOM   3691  CA  TYR   253      60.255  49.895  29.920  1.00  0.00           C  
ATOM   3692  HA  TYR   253      60.963  49.118  29.632  1.00  0.00           H  
ATOM   3693  CB  TYR   253      59.555  49.437  31.244  1.00  0.00           C  
ATOM   3694  HB2 TYR   253      58.917  48.587  31.003  1.00  0.00           H  
ATOM   3695  HB3 TYR   253      60.302  49.094  31.960  1.00  0.00           H  
ATOM   3696  CG  TYR   253      58.632  50.458  31.890  1.00  0.00           C  
ATOM   3697  CD1 TYR   253      57.340  50.695  31.344  1.00  0.00           C  
ATOM   3698  HD1 TYR   253      56.922  50.051  30.584  1.00  0.00           H  
ATOM   3699  CE1 TYR   253      56.539  51.734  31.826  1.00  0.00           C  
ATOM   3700  HE1 TYR   253      55.528  51.903  31.485  1.00  0.00           H  
ATOM   3701  CZ  TYR   253      57.058  52.623  32.772  1.00  0.00           C  
ATOM   3702  OH  TYR   253      56.297  53.677  33.233  1.00  0.00           O  
ATOM   3703  HH  TYR   253      55.533  53.838  32.674  1.00  0.00           H  
ATOM   3704  CE2 TYR   253      58.335  52.291  33.344  1.00  0.00           C  
ATOM   3705  HE2 TYR   253      58.814  52.983  34.021  1.00  0.00           H  
ATOM   3706  CD2 TYR   253      59.152  51.289  32.838  1.00  0.00           C  
ATOM   3707  HD2 TYR   253      60.193  51.182  33.108  1.00  0.00           H  
ATOM   3708  C   TYR   253      59.242  50.065  28.751  1.00  0.00           C  
ATOM   3709  O   TYR   253      58.908  51.157  28.388  1.00  0.00           O  
ATOM   3710  N   GLY   254      58.818  48.857  28.308  1.00  0.00           N  
ATOM   3711  H   GLY   254      59.084  48.030  28.823  1.00  0.00           H  
ATOM   3712  CA  GLY   254      57.949  48.605  27.173  1.00  0.00           C  
ATOM   3713  HA2 GLY   254      56.964  49.064  27.264  1.00  0.00           H  
ATOM   3714  HA3 GLY   254      58.322  49.006  26.230  1.00  0.00           H  
ATOM   3715  C   GLY   254      57.614  47.142  27.086  1.00  0.00           C  
ATOM   3716  O   GLY   254      57.991  46.392  28.016  1.00  0.00           O  
ATOM   3717  N   ILE   255      56.872  46.783  26.076  1.00  0.00           N  
ATOM   3718  H   ILE   255      56.555  47.507  25.447  1.00  0.00           H  
ATOM   3719  CA  ILE   255      56.392  45.397  25.752  1.00  0.00           C  
ATOM   3720  HA  ILE   255      55.849  45.083  26.643  1.00  0.00           H  
ATOM   3721  CB  ILE   255      55.487  45.473  24.524  1.00  0.00           C  
ATOM   3722  HB  ILE   255      55.874  46.234  23.847  1.00  0.00           H  
ATOM   3723  CG2 ILE   255      55.320  44.141  23.828  1.00  0.00           C  
ATOM   3724 HG21 ILE   255      56.254  43.754  23.420  1.00  0.00           H  
ATOM   3725 HG22 ILE   255      54.925  43.421  24.545  1.00  0.00           H  
ATOM   3726 HG23 ILE   255      54.595  44.188  23.016  1.00  0.00           H  
ATOM   3727  CG1 ILE   255      54.048  45.928  25.053  1.00  0.00           C  
ATOM   3728 HG12 ILE   255      53.749  45.081  25.671  1.00  0.00           H  
ATOM   3729 HG13 ILE   255      54.142  46.842  25.639  1.00  0.00           H  
ATOM   3730  CD1 ILE   255      52.964  46.321  24.040  1.00  0.00           C  
ATOM   3731 HD11 ILE   255      52.081  46.778  24.487  1.00  0.00           H  
ATOM   3732 HD12 ILE   255      53.387  46.943  23.251  1.00  0.00           H  
ATOM   3733 HD13 ILE   255      52.597  45.406  23.574  1.00  0.00           H  
ATOM   3734  C   ILE   255      57.485  44.250  25.718  1.00  0.00           C  
ATOM   3735  O   ILE   255      57.153  43.115  26.022  1.00  0.00           O  
ATOM   3736  N   THR   256      58.721  44.600  25.298  1.00  0.00           N  
ATOM   3737  H   THR   256      58.909  45.579  25.134  1.00  0.00           H  
ATOM   3738  CA  THR   256      59.826  43.603  25.253  1.00  0.00           C  
ATOM   3739  HA  THR   256      59.502  42.603  24.965  1.00  0.00           H  
ATOM   3740  CB  THR   256      61.025  44.036  24.378  1.00  0.00           C  
ATOM   3741  HB  THR   256      61.722  43.198  24.417  1.00  0.00           H  
ATOM   3742  CG2 THR   256      60.464  44.255  22.934  1.00  0.00           C  
ATOM   3743 HG21 THR   256      59.614  44.936  22.892  1.00  0.00           H  
ATOM   3744 HG22 THR   256      61.208  44.680  22.261  1.00  0.00           H  
ATOM   3745 HG23 THR   256      60.057  43.342  22.498  1.00  0.00           H  
ATOM   3746  OG1 THR   256      61.640  45.189  24.885  1.00  0.00           O  
ATOM   3747  HG1 THR   256      62.022  44.979  25.740  1.00  0.00           H  
ATOM   3748  C   THR   256      60.419  43.305  26.639  1.00  0.00           C  
ATOM   3749  O   THR   256      61.149  42.351  26.801  1.00  0.00           O  
ATOM   3750  N   ASP   257      60.031  44.105  27.656  1.00  0.00           N  
ATOM   3751  H   ASP   257      59.471  44.900  27.382  1.00  0.00           H  
ATOM   3752  CA  ASP   257      60.520  44.046  29.010  1.00  0.00           C  
ATOM   3753  HA  ASP   257      61.215  43.225  29.187  1.00  0.00           H  
ATOM   3754  CB  ASP   257      61.429  45.267  29.290  1.00  0.00           C  
ATOM   3755  HB2 ASP   257      60.771  46.065  28.945  1.00  0.00           H  
ATOM   3756  HB3 ASP   257      61.765  45.518  30.296  1.00  0.00           H  
ATOM   3757  CG  ASP   257      62.673  45.289  28.428  1.00  0.00           C  
ATOM   3758  OD1 ASP   257      62.581  45.672  27.240  1.00  0.00           O  
ATOM   3759  OD2 ASP   257      63.759  45.096  29.056  1.00  0.00           O  
ATOM   3760  C   ASP   257      59.419  43.765  30.019  1.00  0.00           C  
ATOM   3761  O   ASP   257      59.676  43.182  31.078  1.00  0.00           O  
ATOM   3762  N   CYS   258      58.144  44.166  29.781  1.00  0.00           N  
ATOM   3763  H   CYS   258      57.996  44.707  28.941  1.00  0.00           H  
ATOM   3764  CA  CYS   258      57.072  44.221  30.804  1.00  0.00           C  
ATOM   3765  HA  CYS   258      57.402  44.629  31.759  1.00  0.00           H  
ATOM   3766  CB  CYS   258      55.992  45.130  30.248  1.00  0.00           C  
ATOM   3767  HB2 CYS   258      55.898  44.891  29.189  1.00  0.00           H  
ATOM   3768  HB3 CYS   258      55.037  44.934  30.736  1.00  0.00           H  
ATOM   3769  SG  CYS   258      56.352  46.881  30.467  1.00  0.00           S  
ATOM   3770  HG  CYS   258      57.494  46.894  29.774  1.00  0.00           H  
ATOM   3771  C   CYS   258      56.551  42.785  31.038  1.00  0.00           C  
ATOM   3772  O   CYS   258      55.346  42.547  30.797  1.00  0.00           O  
ATOM   3773  N   ASN   259      57.406  41.791  31.313  1.00  0.00           N  
ATOM   3774  H   ASN   259      58.372  42.079  31.370  1.00  0.00           H  
ATOM   3775  CA  ASN   259      57.130  40.382  31.513  1.00  0.00           C  
ATOM   3776  HA  ASN   259      56.569  39.997  30.661  1.00  0.00           H  
ATOM   3777  CB  ASN   259      58.535  39.662  31.398  1.00  0.00           C  
ATOM   3778  HB2 ASN   259      59.012  39.707  30.419  1.00  0.00           H  
ATOM   3779  HB3 ASN   259      59.278  40.060  32.089  1.00  0.00           H  
ATOM   3780  CG  ASN   259      58.519  38.204  31.834  1.00  0.00           C  
ATOM   3781  OD1 ASN   259      57.465  37.508  31.858  1.00  0.00           O  
ATOM   3782  ND2 ASN   259      59.555  37.696  32.414  1.00  0.00           N  
ATOM   3783 HD21 ASN   259      59.487  36.801  32.876  1.00  0.00           H  
ATOM   3784 HD22 ASN   259      60.458  38.147  32.453  1.00  0.00           H  
ATOM   3785  C   ASN   259      56.257  40.064  32.728  1.00  0.00           C  
ATOM   3786  O   ASN   259      56.615  40.479  33.866  1.00  0.00           O  
ATOM   3787  N   PRO   260      55.155  39.274  32.625  1.00  0.00           N  
ATOM   3788  CD  PRO   260      54.491  38.819  31.420  1.00  0.00           C  
ATOM   3789  HD2 PRO   260      55.094  38.252  30.711  1.00  0.00           H  
ATOM   3790  HD3 PRO   260      54.150  39.751  30.968  1.00  0.00           H  
ATOM   3791  CG  PRO   260      53.440  37.934  31.954  1.00  0.00           C  
ATOM   3792  HG2 PRO   260      53.849  36.929  32.056  1.00  0.00           H  
ATOM   3793  HG3 PRO   260      52.704  37.927  31.150  1.00  0.00           H  
ATOM   3794  CB  PRO   260      53.031  38.480  33.229  1.00  0.00           C  
ATOM   3795  HB2 PRO   260      52.553  37.778  33.913  1.00  0.00           H  
ATOM   3796  HB3 PRO   260      52.267  39.244  33.083  1.00  0.00           H  
ATOM   3797  CA  PRO   260      54.319  39.022  33.810  1.00  0.00           C  
ATOM   3798  HA  PRO   260      54.167  39.895  34.445  1.00  0.00           H  
ATOM   3799  C   PRO   260      54.846  38.014  34.863  1.00  0.00           C  
ATOM   3800  O   PRO   260      54.350  37.857  35.963  1.00  0.00           O  
ATOM   3801  N   LEU   261      55.883  37.209  34.531  1.00  0.00           N  
ATOM   3802  H   LEU   261      56.408  37.441  33.701  1.00  0.00           H  
ATOM   3803  CA  LEU   261      56.354  36.040  35.319  1.00  0.00           C  
ATOM   3804  HA  LEU   261      55.433  35.621  35.726  1.00  0.00           H  
ATOM   3805  CB  LEU   261      57.359  35.185  34.452  1.00  0.00           C  
ATOM   3806  HB2 LEU   261      58.175  35.793  34.062  1.00  0.00           H  
ATOM   3807  HB3 LEU   261      57.764  34.338  35.007  1.00  0.00           H  
ATOM   3808  CG  LEU   261      56.622  34.653  33.257  1.00  0.00           C  
ATOM   3809  HG  LEU   261      56.187  35.480  32.695  1.00  0.00           H  
ATOM   3810  CD1 LEU   261      57.499  34.016  32.169  1.00  0.00           C  
ATOM   3811 HD11 LEU   261      58.122  33.214  32.564  1.00  0.00           H  
ATOM   3812 HD12 LEU   261      56.858  33.539  31.428  1.00  0.00           H  
ATOM   3813 HD13 LEU   261      58.068  34.757  31.608  1.00  0.00           H  
ATOM   3814  CD2 LEU   261      55.409  33.741  33.631  1.00  0.00           C  
ATOM   3815 HD21 LEU   261      54.667  34.225  34.267  1.00  0.00           H  
ATOM   3816 HD22 LEU   261      54.894  33.369  32.746  1.00  0.00           H  
ATOM   3817 HD23 LEU   261      55.909  32.885  34.085  1.00  0.00           H  
ATOM   3818  C   LEU   261      57.147  36.558  36.587  1.00  0.00           C  
ATOM   3819  O   LEU   261      57.648  37.720  36.596  1.00  0.00           O  
ATOM   3820  N   PRO   262      57.097  35.715  37.671  1.00  0.00           N  
ATOM   3821  CD  PRO   262      56.365  34.518  37.887  1.00  0.00           C  
ATOM   3822  HD2 PRO   262      56.894  33.666  37.459  1.00  0.00           H  
ATOM   3823  HD3 PRO   262      55.323  34.525  37.564  1.00  0.00           H  
ATOM   3824  CG  PRO   262      56.285  34.393  39.442  1.00  0.00           C  
ATOM   3825  HG2 PRO   262      56.253  33.336  39.706  1.00  0.00           H  
ATOM   3826  HG3 PRO   262      55.525  35.004  39.928  1.00  0.00           H  
ATOM   3827  CB  PRO   262      57.647  34.840  39.861  1.00  0.00           C  
ATOM   3828  HB2 PRO   262      58.366  34.024  39.786  1.00  0.00           H  
ATOM   3829  HB3 PRO   262      57.672  35.323  40.838  1.00  0.00           H  
ATOM   3830  CA  PRO   262      57.875  36.026  38.881  1.00  0.00           C  
ATOM   3831  HA  PRO   262      57.410  36.914  39.308  1.00  0.00           H  
ATOM   3832  C   PRO   262      59.351  36.340  38.526  1.00  0.00           C  
ATOM   3833  O   PRO   262      59.971  35.600  37.745  1.00  0.00           O  
ATOM   3834  N   ALA   263      59.810  37.453  39.062  1.00  0.00           N  
ATOM   3835  H   ALA   263      59.197  37.917  39.716  1.00  0.00           H  
ATOM   3836  CA  ALA   263      61.011  38.226  38.597  1.00  0.00           C  
ATOM   3837  HA  ALA   263      60.721  38.619  37.623  1.00  0.00           H  
ATOM   3838  CB  ALA   263      61.238  39.459  39.522  1.00  0.00           C  
ATOM   3839  HB1 ALA   263      62.141  40.018  39.275  1.00  0.00           H  
ATOM   3840  HB2 ALA   263      60.330  40.048  39.651  1.00  0.00           H  
ATOM   3841  HB3 ALA   263      61.452  39.028  40.499  1.00  0.00           H  
ATOM   3842  C   ALA   263      62.261  37.476  38.298  1.00  0.00           C  
ATOM   3843  O   ALA   263      62.620  36.482  38.943  1.00  0.00           O  
ATOM   3844  N   ASN   264      63.039  37.942  37.330  1.00  0.00           N  
ATOM   3845  H   ASN   264      62.819  38.766  36.788  1.00  0.00           H  
ATOM   3846  CA  ASN   264      64.024  37.121  36.662  1.00  0.00           C  
ATOM   3847  HA  ASN   264      63.567  36.172  36.382  1.00  0.00           H  
ATOM   3848  CB  ASN   264      64.559  37.781  35.345  1.00  0.00           C  
ATOM   3849  HB2 ASN   264      64.989  38.752  35.589  1.00  0.00           H  
ATOM   3850  HB3 ASN   264      65.371  37.190  34.923  1.00  0.00           H  
ATOM   3851  CG  ASN   264      63.483  37.918  34.244  1.00  0.00           C  
ATOM   3852  OD1 ASN   264      62.325  37.594  34.425  1.00  0.00           O  
ATOM   3853  ND2 ASN   264      63.839  38.372  33.109  1.00  0.00           N  
ATOM   3854 HD21 ASN   264      63.151  38.549  32.391  1.00  0.00           H  
ATOM   3855 HD22 ASN   264      64.810  38.525  32.879  1.00  0.00           H  
ATOM   3856  C   ASN   264      65.173  36.709  37.578  1.00  0.00           C  
ATOM   3857  O   ASN   264      65.494  35.534  37.636  1.00  0.00           O  
ATOM   3858  N   ASP   265      65.679  37.575  38.446  1.00  0.00           N  
ATOM   3859  H   ASP   265      65.212  38.470  38.409  1.00  0.00           H  
ATOM   3860  CA  ASP   265      66.770  37.450  39.453  1.00  0.00           C  
ATOM   3861  HA  ASP   265      67.598  36.869  39.047  1.00  0.00           H  
ATOM   3862  CB  ASP   265      67.344  38.921  39.912  1.00  0.00           C  
ATOM   3863  HB2 ASP   265      66.509  39.608  40.050  1.00  0.00           H  
ATOM   3864  HB3 ASP   265      67.856  38.867  40.873  1.00  0.00           H  
ATOM   3865  CG  ASP   265      68.363  39.535  38.932  1.00  0.00           C  
ATOM   3866  OD1 ASP   265      68.904  38.907  38.012  1.00  0.00           O  
ATOM   3867  OD2 ASP   265      68.660  40.777  39.080  1.00  0.00           O  
ATOM   3868  C   ASP   265      66.433  36.632  40.698  1.00  0.00           C  
ATOM   3869  O   ASP   265      67.264  36.636  41.584  1.00  0.00           O  
ATOM   3870  N   LEU   266      65.184  36.030  40.819  1.00  0.00           N  
ATOM   3871  H   LEU   266      64.558  36.050  40.027  1.00  0.00           H  
ATOM   3872  CA  LEU   266      64.868  35.029  41.824  1.00  0.00           C  
ATOM   3873  HA  LEU   266      65.342  35.168  42.795  1.00  0.00           H  
ATOM   3874  CB  LEU   266      63.375  35.075  41.928  1.00  0.00           C  
ATOM   3875  HB2 LEU   266      62.909  35.016  40.944  1.00  0.00           H  
ATOM   3876  HB3 LEU   266      63.142  34.339  42.698  1.00  0.00           H  
ATOM   3877  CG  LEU   266      62.851  36.420  42.579  1.00  0.00           C  
ATOM   3878  HG  LEU   266      63.068  37.190  41.839  1.00  0.00           H  
ATOM   3879  CD1 LEU   266      61.314  36.323  42.698  1.00  0.00           C  
ATOM   3880 HD11 LEU   266      60.877  35.973  41.763  1.00  0.00           H  
ATOM   3881 HD12 LEU   266      61.030  35.668  43.522  1.00  0.00           H  
ATOM   3882 HD13 LEU   266      60.888  37.302  42.916  1.00  0.00           H  
ATOM   3883  CD2 LEU   266      63.454  36.786  43.986  1.00  0.00           C  
ATOM   3884 HD21 LEU   266      64.525  36.595  43.916  1.00  0.00           H  
ATOM   3885 HD22 LEU   266      63.306  37.831  44.258  1.00  0.00           H  
ATOM   3886 HD23 LEU   266      62.900  36.197  44.716  1.00  0.00           H  
ATOM   3887  C   LEU   266      65.275  33.594  41.623  1.00  0.00           C  
ATOM   3888  O   LEU   266      65.617  33.129  40.576  1.00  0.00           O  
ATOM   3889  N   THR   267      65.224  32.756  42.680  1.00  0.00           N  
ATOM   3890  H   THR   267      64.846  33.178  43.516  1.00  0.00           H  
ATOM   3891  CA  THR   267      65.444  31.329  42.583  1.00  0.00           C  
ATOM   3892  HA  THR   267      66.241  31.131  41.867  1.00  0.00           H  
ATOM   3893  CB  THR   267      65.925  30.702  43.878  1.00  0.00           C  
ATOM   3894  HB  THR   267      66.224  29.656  43.817  1.00  0.00           H  
ATOM   3895  CG2 THR   267      67.168  31.400  44.358  1.00  0.00           C  
ATOM   3896 HG21 THR   267      66.888  32.325  44.862  1.00  0.00           H  
ATOM   3897 HG22 THR   267      67.560  30.762  45.150  1.00  0.00           H  
ATOM   3898 HG23 THR   267      67.885  31.504  43.544  1.00  0.00           H  
ATOM   3899  OG1 THR   267      64.856  30.662  44.840  1.00  0.00           O  
ATOM   3900  HG1 THR   267      65.054  29.915  45.410  1.00  0.00           H  
ATOM   3901  C   THR   267      64.102  30.629  42.181  1.00  0.00           C  
ATOM   3902  O   THR   267      62.979  31.162  42.326  1.00  0.00           O  
ATOM   3903  N   PRO   268      64.138  29.372  41.640  1.00  0.00           N  
ATOM   3904  CD  PRO   268      65.388  28.646  41.425  1.00  0.00           C  
ATOM   3905  HD2 PRO   268      65.687  28.171  42.359  1.00  0.00           H  
ATOM   3906  HD3 PRO   268      66.180  29.261  40.998  1.00  0.00           H  
ATOM   3907  CG  PRO   268      65.057  27.540  40.447  1.00  0.00           C  
ATOM   3908  HG2 PRO   268      65.596  26.623  40.683  1.00  0.00           H  
ATOM   3909  HG3 PRO   268      65.163  27.938  39.438  1.00  0.00           H  
ATOM   3910  CB  PRO   268      63.527  27.327  40.645  1.00  0.00           C  
ATOM   3911  HB2 PRO   268      63.250  26.530  41.335  1.00  0.00           H  
ATOM   3912  HB3 PRO   268      62.964  27.126  39.733  1.00  0.00           H  
ATOM   3913  CA  PRO   268      63.046  28.670  41.114  1.00  0.00           C  
ATOM   3914  HA  PRO   268      62.589  29.200  40.278  1.00  0.00           H  
ATOM   3915  C   PRO   268      61.992  28.472  42.270  1.00  0.00           C  
ATOM   3916  O   PRO   268      60.844  28.708  42.036  1.00  0.00           O  
ATOM   3917  N   GLU   269      62.414  28.062  43.480  1.00  0.00           N  
ATOM   3918  H   GLU   269      63.356  27.833  43.762  1.00  0.00           H  
ATOM   3919  CA  GLU   269      61.514  28.120  44.632  1.00  0.00           C  
ATOM   3920  HA  GLU   269      60.683  27.505  44.290  1.00  0.00           H  
ATOM   3921  CB  GLU   269      62.059  27.292  45.831  1.00  0.00           C  
ATOM   3922  HB2 GLU   269      61.169  27.155  46.446  1.00  0.00           H  
ATOM   3923  HB3 GLU   269      62.215  26.246  45.567  1.00  0.00           H  
ATOM   3924  CG  GLU   269      63.267  27.857  46.609  1.00  0.00           C  
ATOM   3925  HG2 GLU   269      63.099  28.928  46.725  1.00  0.00           H  
ATOM   3926  HG3 GLU   269      63.318  27.473  47.627  1.00  0.00           H  
ATOM   3927  CD  GLU   269      64.597  27.660  45.846  1.00  0.00           C  
ATOM   3928  OE1 GLU   269      64.772  26.732  45.007  1.00  0.00           O  
ATOM   3929  OE2 GLU   269      65.530  28.427  46.105  1.00  0.00           O  
ATOM   3930  C   GLU   269      60.970  29.431  45.125  1.00  0.00           C  
ATOM   3931  O   GLU   269      59.751  29.537  45.475  1.00  0.00           O  
ATOM   3932  N   GLN   270      61.694  30.564  45.019  1.00  0.00           N  
ATOM   3933  H   GLN   270      62.649  30.550  44.691  1.00  0.00           H  
ATOM   3934  CA  GLN   270      61.228  31.945  45.236  1.00  0.00           C  
ATOM   3935  HA  GLN   270      60.731  32.011  46.204  1.00  0.00           H  
ATOM   3936  CB  GLN   270      62.296  33.018  45.158  1.00  0.00           C  
ATOM   3937  HB2 GLN   270      62.957  32.912  44.298  1.00  0.00           H  
ATOM   3938  HB3 GLN   270      61.912  34.013  44.936  1.00  0.00           H  
ATOM   3939  CG  GLN   270      63.201  33.032  46.479  1.00  0.00           C  
ATOM   3940  HG2 GLN   270      62.632  33.495  47.286  1.00  0.00           H  
ATOM   3941  HG3 GLN   270      63.521  32.026  46.751  1.00  0.00           H  
ATOM   3942  CD  GLN   270      64.519  33.786  46.311  1.00  0.00           C  
ATOM   3943  OE1 GLN   270      64.923  34.192  45.224  1.00  0.00           O  
ATOM   3944  NE2 GLN   270      65.217  34.048  47.362  1.00  0.00           N  
ATOM   3945 HE21 GLN   270      66.155  34.406  47.253  1.00  0.00           H  
ATOM   3946 HE22 GLN   270      64.818  33.675  48.212  1.00  0.00           H  
ATOM   3947  C   GLN   270      60.061  32.182  44.204  1.00  0.00           C  
ATOM   3948  O   GLN   270      58.948  32.580  44.613  1.00  0.00           O  
ATOM   3949  N   LYS   271      60.280  31.847  42.942  1.00  0.00           N  
ATOM   3950  H   LYS   271      61.077  31.299  42.651  1.00  0.00           H  
ATOM   3951  CA  LYS   271      59.284  32.051  41.823  1.00  0.00           C  
ATOM   3952  HA  LYS   271      59.042  33.113  41.795  1.00  0.00           H  
ATOM   3953  CB  LYS   271      59.835  31.632  40.442  1.00  0.00           C  
ATOM   3954  HB2 LYS   271      60.243  30.624  40.511  1.00  0.00           H  
ATOM   3955  HB3 LYS   271      58.962  31.655  39.790  1.00  0.00           H  
ATOM   3956  CG  LYS   271      60.896  32.576  39.853  1.00  0.00           C  
ATOM   3957  HG2 LYS   271      60.551  33.603  39.725  1.00  0.00           H  
ATOM   3958  HG3 LYS   271      61.826  32.533  40.420  1.00  0.00           H  
ATOM   3959  CD  LYS   271      61.272  32.328  38.407  1.00  0.00           C  
ATOM   3960  HD2 LYS   271      61.514  31.269  38.315  1.00  0.00           H  
ATOM   3961  HD3 LYS   271      60.417  32.413  37.736  1.00  0.00           H  
ATOM   3962  CE  LYS   271      62.498  33.135  38.035  1.00  0.00           C  
ATOM   3963  HE2 LYS   271      62.338  34.213  38.005  1.00  0.00           H  
ATOM   3964  HE3 LYS   271      63.360  32.877  38.651  1.00  0.00           H  
ATOM   3965  NZ  LYS   271      62.951  32.622  36.774  1.00  0.00           N  
ATOM   3966  HZ1 LYS   271      63.726  33.153  36.403  1.00  0.00           H  
ATOM   3967  HZ2 LYS   271      63.226  31.650  36.797  1.00  0.00           H  
ATOM   3968  HZ3 LYS   271      62.307  32.742  36.005  1.00  0.00           H  
ATOM   3969  C   LYS   271      58.028  31.241  42.135  1.00  0.00           C  
ATOM   3970  O   LYS   271      56.927  31.791  41.973  1.00  0.00           O  
ATOM   3971  N   VAL   272      58.119  30.094  42.830  1.00  0.00           N  
ATOM   3972  H   VAL   272      58.945  29.525  42.948  1.00  0.00           H  
ATOM   3973  CA  VAL   272      56.945  29.301  43.361  1.00  0.00           C  
ATOM   3974  HA  VAL   272      56.174  29.137  42.609  1.00  0.00           H  
ATOM   3975  CB  VAL   272      57.339  27.961  43.954  1.00  0.00           C  
ATOM   3976  HB  VAL   272      58.072  28.049  44.756  1.00  0.00           H  
ATOM   3977  CG1 VAL   272      56.217  27.315  44.682  1.00  0.00           C  
ATOM   3978 HG11 VAL   272      55.773  27.906  45.483  1.00  0.00           H  
ATOM   3979 HG12 VAL   272      55.397  27.262  43.966  1.00  0.00           H  
ATOM   3980 HG13 VAL   272      56.384  26.280  44.980  1.00  0.00           H  
ATOM   3981  CG2 VAL   272      57.800  26.996  42.812  1.00  0.00           C  
ATOM   3982 HG21 VAL   272      57.008  26.879  42.073  1.00  0.00           H  
ATOM   3983 HG22 VAL   272      58.606  27.326  42.158  1.00  0.00           H  
ATOM   3984 HG23 VAL   272      58.008  25.980  43.150  1.00  0.00           H  
ATOM   3985  C   VAL   272      56.138  30.149  44.408  1.00  0.00           C  
ATOM   3986  O   VAL   272      54.919  30.320  44.290  1.00  0.00           O  
ATOM   3987  N   ALA   273      56.830  30.685  45.413  1.00  0.00           N  
ATOM   3988  H   ALA   273      57.829  30.541  45.462  1.00  0.00           H  
ATOM   3989  CA  ALA   273      56.145  31.434  46.455  1.00  0.00           C  
ATOM   3990  HA  ALA   273      55.338  30.819  46.853  1.00  0.00           H  
ATOM   3991  CB  ALA   273      57.028  31.740  47.584  1.00  0.00           C  
ATOM   3992  HB1 ALA   273      58.009  32.050  47.223  1.00  0.00           H  
ATOM   3993  HB2 ALA   273      56.581  32.563  48.141  1.00  0.00           H  
ATOM   3994  HB3 ALA   273      57.072  30.821  48.169  1.00  0.00           H  
ATOM   3995  C   ALA   273      55.509  32.766  45.914  1.00  0.00           C  
ATOM   3996  O   ALA   273      54.382  33.093  46.234  1.00  0.00           O  
ATOM   3997  N   ALA   274      56.121  33.536  45.025  1.00  0.00           N  
ATOM   3998  H   ALA   274      57.096  33.284  44.951  1.00  0.00           H  
ATOM   3999  CA  ALA   274      55.589  34.703  44.471  1.00  0.00           C  
ATOM   4000  HA  ALA   274      55.289  35.409  45.245  1.00  0.00           H  
ATOM   4001  CB  ALA   274      56.751  35.448  43.699  1.00  0.00           C  
ATOM   4002  HB1 ALA   274      56.286  36.164  43.021  1.00  0.00           H  
ATOM   4003  HB2 ALA   274      57.378  35.951  44.435  1.00  0.00           H  
ATOM   4004  HB3 ALA   274      57.342  34.789  43.063  1.00  0.00           H  
ATOM   4005  C   ALA   274      54.331  34.479  43.587  1.00  0.00           C  
ATOM   4006  O   ALA   274      53.514  35.342  43.376  1.00  0.00           O  
ATOM   4007  N   ALA   275      54.220  33.311  42.926  1.00  0.00           N  
ATOM   4008  H   ALA   275      55.015  32.691  42.975  1.00  0.00           H  
ATOM   4009  CA  ALA   275      53.036  32.777  42.288  1.00  0.00           C  
ATOM   4010  HA  ALA   275      52.530  33.508  41.657  1.00  0.00           H  
ATOM   4011  CB  ALA   275      53.521  31.677  41.332  1.00  0.00           C  
ATOM   4012  HB1 ALA   275      54.041  30.859  41.832  1.00  0.00           H  
ATOM   4013  HB2 ALA   275      52.745  31.269  40.685  1.00  0.00           H  
ATOM   4014  HB3 ALA   275      54.307  32.091  40.700  1.00  0.00           H  
ATOM   4015  C   ALA   275      51.992  32.095  43.231  1.00  0.00           C  
ATOM   4016  O   ALA   275      51.117  31.364  42.702  1.00  0.00           O  
ATOM   4017  N   ALA   276      52.071  32.341  44.535  1.00  0.00           N  
ATOM   4018  H   ALA   276      52.910  32.757  44.913  1.00  0.00           H  
ATOM   4019  CA  ALA   276      51.245  31.696  45.594  1.00  0.00           C  
ATOM   4020  HA  ALA   276      50.247  31.485  45.210  1.00  0.00           H  
ATOM   4021  CB  ALA   276      51.899  30.370  46.091  1.00  0.00           C  
ATOM   4022  HB1 ALA   276      51.428  29.933  46.972  1.00  0.00           H  
ATOM   4023  HB2 ALA   276      52.008  29.683  45.251  1.00  0.00           H  
ATOM   4024  HB3 ALA   276      52.935  30.613  46.328  1.00  0.00           H  
ATOM   4025  C   ALA   276      50.913  32.631  46.771  1.00  0.00           C  
ATOM   4026  O   ALA   276      51.000  32.180  47.910  1.00  0.00           O  
ATOM   4027  N   LEU   277      50.786  33.940  46.560  1.00  0.00           N  
ATOM   4028  H   LEU   277      50.814  34.354  45.639  1.00  0.00           H  
ATOM   4029  CA  LEU   277      50.687  34.837  47.767  1.00  0.00           C  
ATOM   4030  HA  LEU   277      51.196  34.356  48.602  1.00  0.00           H  
ATOM   4031  CB  LEU   277      51.376  36.198  47.481  1.00  0.00           C  
ATOM   4032  HB2 LEU   277      50.880  36.645  46.619  1.00  0.00           H  
ATOM   4033  HB3 LEU   277      51.127  36.865  48.306  1.00  0.00           H  
ATOM   4034  CG  LEU   277      52.941  36.358  47.288  1.00  0.00           C  
ATOM   4035  HG  LEU   277      53.235  35.753  46.430  1.00  0.00           H  
ATOM   4036  CD1 LEU   277      53.321  37.920  47.083  1.00  0.00           C  
ATOM   4037 HD11 LEU   277      52.797  38.261  46.191  1.00  0.00           H  
ATOM   4038 HD12 LEU   277      52.923  38.412  47.970  1.00  0.00           H  
ATOM   4039 HD13 LEU   277      54.408  37.986  47.033  1.00  0.00           H  
ATOM   4040  CD2 LEU   277      53.609  35.647  48.482  1.00  0.00           C  
ATOM   4041 HD21 LEU   277      53.247  34.640  48.690  1.00  0.00           H  
ATOM   4042 HD22 LEU   277      54.680  35.479  48.366  1.00  0.00           H  
ATOM   4043 HD23 LEU   277      53.349  36.264  49.342  1.00  0.00           H  
ATOM   4044  C   LEU   277      49.201  35.192  48.162  1.00  0.00           C  
ATOM   4045  O   LEU   277      48.954  35.558  49.317  1.00  0.00           O  
ATOM   4046  N   LEU   278      48.269  35.184  47.240  1.00  0.00           N  
ATOM   4047  H   LEU   278      48.533  34.776  46.355  1.00  0.00           H  
ATOM   4048  CA  LEU   278      46.836  35.629  47.360  1.00  0.00           C  
ATOM   4049  HA  LEU   278      46.849  36.626  47.800  1.00  0.00           H  
ATOM   4050  CB  LEU   278      46.108  35.895  46.039  1.00  0.00           C  
ATOM   4051  HB2 LEU   278      46.090  35.063  45.336  1.00  0.00           H  
ATOM   4052  HB3 LEU   278      45.060  36.113  46.244  1.00  0.00           H  
ATOM   4053  CG  LEU   278      46.667  36.999  45.082  1.00  0.00           C  
ATOM   4054  HG  LEU   278      47.664  36.743  44.724  1.00  0.00           H  
ATOM   4055  CD1 LEU   278      45.752  37.168  43.855  1.00  0.00           C  
ATOM   4056 HD11 LEU   278      44.934  37.869  44.022  1.00  0.00           H  
ATOM   4057 HD12 LEU   278      46.387  37.444  43.013  1.00  0.00           H  
ATOM   4058 HD13 LEU   278      45.381  36.175  43.602  1.00  0.00           H  
ATOM   4059  CD2 LEU   278      46.784  38.404  45.741  1.00  0.00           C  
ATOM   4060 HD21 LEU   278      47.633  38.375  46.423  1.00  0.00           H  
ATOM   4061 HD22 LEU   278      46.861  39.151  44.950  1.00  0.00           H  
ATOM   4062 HD23 LEU   278      45.878  38.648  46.296  1.00  0.00           H  
ATOM   4063  C   LEU   278      45.994  34.702  48.222  1.00  0.00           C  
ATOM   4064  O   LEU   278      45.394  35.150  49.204  1.00  0.00           O  
ATOM   4065  N   ALA   279      45.879  33.381  47.895  1.00  0.00           N  
ATOM   4066  H   ALA   279      46.256  33.104  47.000  1.00  0.00           H  
ATOM   4067  CA  ALA   279      44.977  32.378  48.526  1.00  0.00           C  
ATOM   4068  HA  ALA   279      43.967  32.766  48.394  1.00  0.00           H  
ATOM   4069  CB  ALA   279      45.078  31.026  47.777  1.00  0.00           C  
ATOM   4070  HB1 ALA   279      44.495  30.215  48.214  1.00  0.00           H  
ATOM   4071  HB2 ALA   279      44.736  31.006  46.742  1.00  0.00           H  
ATOM   4072  HB3 ALA   279      46.098  30.691  47.968  1.00  0.00           H  
ATOM   4073  C   ALA   279      45.167  32.305  50.082  1.00  0.00           C  
ATOM   4074  O   ALA   279      44.072  32.321  50.780  1.00  0.00           O  
ATOM   4075  N   PRO   280      46.338  32.161  50.766  1.00  0.00           N  
ATOM   4076  CD  PRO   280      47.652  31.921  50.235  1.00  0.00           C  
ATOM   4077  HD2 PRO   280      48.002  32.900  49.908  1.00  0.00           H  
ATOM   4078  HD3 PRO   280      47.590  31.183  49.435  1.00  0.00           H  
ATOM   4079  CG  PRO   280      48.502  31.310  51.331  1.00  0.00           C  
ATOM   4080  HG2 PRO   280      49.545  31.607  51.220  1.00  0.00           H  
ATOM   4081  HG3 PRO   280      48.319  30.236  51.328  1.00  0.00           H  
ATOM   4082  CB  PRO   280      47.914  31.969  52.615  1.00  0.00           C  
ATOM   4083  HB2 PRO   280      48.445  32.914  52.735  1.00  0.00           H  
ATOM   4084  HB3 PRO   280      48.038  31.357  53.509  1.00  0.00           H  
ATOM   4085  CA  PRO   280      46.460  32.106  52.246  1.00  0.00           C  
ATOM   4086  HA  PRO   280      45.972  31.217  52.646  1.00  0.00           H  
ATOM   4087  C   PRO   280      45.844  33.383  52.901  1.00  0.00           C  
ATOM   4088  O   PRO   280      45.184  33.331  53.933  1.00  0.00           O  
ATOM   4089  N   ALA   281      46.084  34.553  52.345  1.00  0.00           N  
ATOM   4090  H   ALA   281      46.590  34.667  51.479  1.00  0.00           H  
ATOM   4091  CA  ALA   281      45.687  35.844  53.005  1.00  0.00           C  
ATOM   4092  HA  ALA   281      45.831  35.710  54.077  1.00  0.00           H  
ATOM   4093  CB  ALA   281      46.612  36.974  52.539  1.00  0.00           C  
ATOM   4094  HB1 ALA   281      46.444  37.197  51.485  1.00  0.00           H  
ATOM   4095  HB2 ALA   281      46.279  37.803  53.163  1.00  0.00           H  
ATOM   4096  HB3 ALA   281      47.618  36.740  52.888  1.00  0.00           H  
ATOM   4097  C   ALA   281      44.171  36.071  52.752  1.00  0.00           C  
ATOM   4098  O   ALA   281      43.414  36.465  53.632  1.00  0.00           O  
ATOM   4099  N   ALA   282      43.710  35.773  51.508  1.00  0.00           N  
ATOM   4100  H   ALA   282      44.388  35.248  50.974  1.00  0.00           H  
ATOM   4101  CA  ALA   282      42.285  35.643  51.085  1.00  0.00           C  
ATOM   4102  HA  ALA   282      41.766  36.599  51.034  1.00  0.00           H  
ATOM   4103  CB  ALA   282      42.204  35.178  49.645  1.00  0.00           C  
ATOM   4104  HB1 ALA   282      42.454  34.125  49.772  1.00  0.00           H  
ATOM   4105  HB2 ALA   282      41.190  35.143  49.244  1.00  0.00           H  
ATOM   4106  HB3 ALA   282      42.824  35.783  48.983  1.00  0.00           H  
ATOM   4107  C   ALA   282      41.454  34.791  52.049  1.00  0.00           C  
ATOM   4108  O   ALA   282      40.308  35.089  52.416  1.00  0.00           O  
ATOM   4109  N   ALA   283      42.017  33.682  52.470  1.00  0.00           N  
ATOM   4110  H   ALA   283      42.873  33.408  52.009  1.00  0.00           H  
ATOM   4111  CA  ALA   283      41.400  32.824  53.411  1.00  0.00           C  
ATOM   4112  HA  ALA   283      40.375  32.828  53.040  1.00  0.00           H  
ATOM   4113  CB  ALA   283      42.021  31.428  53.104  1.00  0.00           C  
ATOM   4114  HB1 ALA   283      43.099  31.394  53.263  1.00  0.00           H  
ATOM   4115  HB2 ALA   283      41.555  30.678  53.742  1.00  0.00           H  
ATOM   4116  HB3 ALA   283      41.749  31.118  52.095  1.00  0.00           H  
ATOM   4117  C   ALA   283      41.518  33.330  54.860  1.00  0.00           C  
ATOM   4118  O   ALA   283      40.595  33.028  55.583  1.00  0.00           O  
ATOM   4119  N   ALA   284      42.539  34.053  55.286  1.00  0.00           N  
ATOM   4120  H   ALA   284      43.181  34.290  54.544  1.00  0.00           H  
ATOM   4121  CA  ALA   284      42.596  34.720  56.586  1.00  0.00           C  
ATOM   4122  HA  ALA   284      42.242  33.981  57.305  1.00  0.00           H  
ATOM   4123  CB  ALA   284      44.020  35.242  56.881  1.00  0.00           C  
ATOM   4124  HB1 ALA   284      44.617  34.351  57.075  1.00  0.00           H  
ATOM   4125  HB2 ALA   284      44.411  35.887  56.094  1.00  0.00           H  
ATOM   4126  HB3 ALA   284      43.973  35.964  57.697  1.00  0.00           H  
ATOM   4127  C   ALA   284      41.545  35.848  56.726  1.00  0.00           C  
ATOM   4128  O   ALA   284      41.187  36.213  57.838  1.00  0.00           O  
ATOM   4129  N   ILE   285      41.075  36.386  55.577  1.00  0.00           N  
ATOM   4130  H   ILE   285      41.392  36.086  54.666  1.00  0.00           H  
ATOM   4131  CA  ILE   285      40.117  37.547  55.534  1.00  0.00           C  
ATOM   4132  HA  ILE   285      40.252  38.173  56.417  1.00  0.00           H  
ATOM   4133  CB  ILE   285      40.464  38.477  54.338  1.00  0.00           C  
ATOM   4134  HB  ILE   285      40.712  37.842  53.488  1.00  0.00           H  
ATOM   4135  CG2 ILE   285      39.327  39.457  53.990  1.00  0.00           C  
ATOM   4136 HG21 ILE   285      38.454  38.864  53.721  1.00  0.00           H  
ATOM   4137 HG22 ILE   285      39.131  40.116  54.836  1.00  0.00           H  
ATOM   4138 HG23 ILE   285      39.538  40.107  53.140  1.00  0.00           H  
ATOM   4139  CG1 ILE   285      41.716  39.255  54.749  1.00  0.00           C  
ATOM   4140 HG12 ILE   285      41.565  40.137  55.372  1.00  0.00           H  
ATOM   4141 HG13 ILE   285      42.347  38.547  55.285  1.00  0.00           H  
ATOM   4142  CD1 ILE   285      42.410  39.853  53.500  1.00  0.00           C  
ATOM   4143 HD11 ILE   285      43.407  40.255  53.676  1.00  0.00           H  
ATOM   4144 HD12 ILE   285      42.530  39.043  52.780  1.00  0.00           H  
ATOM   4145 HD13 ILE   285      41.808  40.586  52.963  1.00  0.00           H  
ATOM   4146  C   ILE   285      38.693  37.120  55.672  1.00  0.00           C  
ATOM   4147  O   ILE   285      37.845  37.859  56.240  1.00  0.00           O  
ATOM   4148  N   VAL   286      38.359  35.923  55.223  1.00  0.00           N  
ATOM   4149  H   VAL   286      39.106  35.493  54.698  1.00  0.00           H  
ATOM   4150  CA  VAL   286      37.134  35.184  55.472  1.00  0.00           C  
ATOM   4151  HA  VAL   286      36.279  35.837  55.296  1.00  0.00           H  
ATOM   4152  CB  VAL   286      36.975  33.983  54.505  1.00  0.00           C  
ATOM   4153  HB  VAL   286      37.780  33.258  54.622  1.00  0.00           H  
ATOM   4154  CG1 VAL   286      35.774  33.084  54.909  1.00  0.00           C  
ATOM   4155 HG11 VAL   286      35.466  32.473  54.062  1.00  0.00           H  
ATOM   4156 HG12 VAL   286      36.079  32.453  55.744  1.00  0.00           H  
ATOM   4157 HG13 VAL   286      34.971  33.797  55.097  1.00  0.00           H  
ATOM   4158  CG2 VAL   286      36.917  34.504  53.036  1.00  0.00           C  
ATOM   4159 HG21 VAL   286      36.044  35.152  52.951  1.00  0.00           H  
ATOM   4160 HG22 VAL   286      37.849  35.042  52.861  1.00  0.00           H  
ATOM   4161 HG23 VAL   286      36.779  33.653  52.370  1.00  0.00           H  
ATOM   4162  C   VAL   286      37.173  34.699  56.893  1.00  0.00           C  
ATOM   4163  O   VAL   286      36.215  34.880  57.654  1.00  0.00           O  
ATOM   4164  N   ALA   287      38.265  34.196  57.436  1.00  0.00           N  
ATOM   4165  H   ALA   287      39.059  34.042  56.831  1.00  0.00           H  
ATOM   4166  CA  ALA   287      38.408  33.679  58.813  1.00  0.00           C  
ATOM   4167  HA  ALA   287      37.523  33.089  59.050  1.00  0.00           H  
ATOM   4168  CB  ALA   287      39.705  32.851  58.774  1.00  0.00           C  
ATOM   4169  HB1 ALA   287      40.550  33.476  58.483  1.00  0.00           H  
ATOM   4170  HB2 ALA   287      39.795  32.505  59.804  1.00  0.00           H  
ATOM   4171  HB3 ALA   287      39.423  31.964  58.207  1.00  0.00           H  
ATOM   4172  C   ALA   287      38.527  34.887  59.815  1.00  0.00           C  
ATOM   4173  O   ALA   287      38.720  34.660  60.954  1.00  0.00           O  
ATOM   4174  N   GLY   288      38.468  36.128  59.398  1.00  0.00           N  
ATOM   4175  H   GLY   288      38.051  36.214  58.482  1.00  0.00           H  
ATOM   4176  CA  GLY   288      38.628  37.358  60.146  1.00  0.00           C  
ATOM   4177  HA2 GLY   288      39.554  37.275  60.715  1.00  0.00           H  
ATOM   4178  HA3 GLY   288      38.737  38.166  59.422  1.00  0.00           H  
ATOM   4179  C   GLY   288      37.401  37.640  61.081  1.00  0.00           C  
ATOM   4180  O   GLY   288      36.395  36.886  61.167  1.00  0.00           O  
ATOM   4181  N   PRO   289      37.532  38.762  61.834  1.00  0.00           N  
ATOM   4182  CD  PRO   289      38.769  39.487  62.114  1.00  0.00           C  
ATOM   4183  HD2 PRO   289      38.985  40.223  61.339  1.00  0.00           H  
ATOM   4184  HD3 PRO   289      39.629  38.823  62.191  1.00  0.00           H  
ATOM   4185  CG  PRO   289      38.588  40.232  63.429  1.00  0.00           C  
ATOM   4186  HG2 PRO   289      39.078  41.205  63.420  1.00  0.00           H  
ATOM   4187  HG3 PRO   289      38.849  39.607  64.283  1.00  0.00           H  
ATOM   4188  CB  PRO   289      37.092  40.546  63.402  1.00  0.00           C  
ATOM   4189  HB2 PRO   289      36.877  41.429  62.800  1.00  0.00           H  
ATOM   4190  HB3 PRO   289      36.681  40.749  64.391  1.00  0.00           H  
ATOM   4191  CA  PRO   289      36.482  39.325  62.689  1.00  0.00           C  
ATOM   4192  HA  PRO   289      36.275  38.641  63.512  1.00  0.00           H  
ATOM   4193  C   PRO   289      35.166  39.725  61.925  1.00  0.00           C  
ATOM   4194  O   PRO   289      35.206  39.831  60.709  1.00  0.00           O  
ATOM   4195  N   LYS   290      33.984  39.751  62.620  1.00  0.00           N  
ATOM   4196  H   LYS   290      33.947  39.730  63.629  1.00  0.00           H  
ATOM   4197  CA  LYS   290      32.716  40.037  61.912  1.00  0.00           C  
ATOM   4198  HA  LYS   290      32.970  39.977  60.853  1.00  0.00           H  
ATOM   4199  CB  LYS   290      31.723  38.868  62.198  1.00  0.00           C  
ATOM   4200  HB2 LYS   290      31.547  38.762  63.269  1.00  0.00           H  
ATOM   4201  HB3 LYS   290      30.903  39.068  61.509  1.00  0.00           H  
ATOM   4202  CG  LYS   290      32.283  37.514  61.672  1.00  0.00           C  
ATOM   4203  HG2 LYS   290      33.285  37.321  62.055  1.00  0.00           H  
ATOM   4204  HG3 LYS   290      31.699  36.741  62.172  1.00  0.00           H  
ATOM   4205  CD  LYS   290      32.328  37.147  60.168  1.00  0.00           C  
ATOM   4206  HD2 LYS   290      31.287  37.243  59.860  1.00  0.00           H  
ATOM   4207  HD3 LYS   290      32.835  37.980  59.682  1.00  0.00           H  
ATOM   4208  CE  LYS   290      32.913  35.833  59.664  1.00  0.00           C  
ATOM   4209  HE2 LYS   290      32.499  35.012  60.249  1.00  0.00           H  
ATOM   4210  HE3 LYS   290      32.664  35.677  58.615  1.00  0.00           H  
ATOM   4211  NZ  LYS   290      34.407  35.650  59.712  1.00  0.00           N  
ATOM   4212  HZ1 LYS   290      34.794  35.024  59.021  1.00  0.00           H  
ATOM   4213  HZ2 LYS   290      34.873  36.540  59.601  1.00  0.00           H  
ATOM   4214  HZ3 LYS   290      34.738  35.260  60.583  1.00  0.00           H  
ATOM   4215  C   LYS   290      32.178  41.402  62.388  1.00  0.00           C  
ATOM   4216  O   LYS   290      31.508  41.533  63.444  1.00  0.00           O  
ATOM   4217  N   GLN   291      32.604  42.425  61.689  1.00  0.00           N  
ATOM   4218  H   GLN   291      32.874  42.228  60.736  1.00  0.00           H  
ATOM   4219  CA  GLN   291      32.197  43.859  61.944  1.00  0.00           C  
ATOM   4220  HA  GLN   291      32.167  43.907  63.033  1.00  0.00           H  
ATOM   4221  CB  GLN   291      33.348  44.725  61.360  1.00  0.00           C  
ATOM   4222  HB2 GLN   291      34.329  44.399  61.705  1.00  0.00           H  
ATOM   4223  HB3 GLN   291      33.397  44.645  60.274  1.00  0.00           H  
ATOM   4224  CG  GLN   291      33.070  46.195  61.752  1.00  0.00           C  
ATOM   4225  HG2 GLN   291      33.667  46.818  61.086  1.00  0.00           H  
ATOM   4226  HG3 GLN   291      32.028  46.482  61.613  1.00  0.00           H  
ATOM   4227  CD  GLN   291      33.244  46.553  63.254  1.00  0.00           C  
ATOM   4228  OE1 GLN   291      33.663  45.752  64.122  1.00  0.00           O  
ATOM   4229  NE2 GLN   291      32.968  47.825  63.585  1.00  0.00           N  
ATOM   4230 HE21 GLN   291      33.114  48.042  64.560  1.00  0.00           H  
ATOM   4231 HE22 GLN   291      32.798  48.535  62.887  1.00  0.00           H  
ATOM   4232  C   GLN   291      30.812  44.094  61.331  1.00  0.00           C  
ATOM   4233  O   GLN   291      30.667  43.684  60.185  1.00  0.00           O  
ATOM   4234  N   ASN   292      29.872  44.855  61.980  1.00  0.00           N  
ATOM   4235  H   ASN   292      30.115  45.151  62.914  1.00  0.00           H  
ATOM   4236  CA  ASN   292      28.577  45.237  61.484  1.00  0.00           C  
ATOM   4237  HA  ASN   292      28.207  44.653  60.641  1.00  0.00           H  
ATOM   4238  CB  ASN   292      27.488  44.878  62.566  1.00  0.00           C  
ATOM   4239  HB2 ASN   292      27.825  45.331  63.499  1.00  0.00           H  
ATOM   4240  HB3 ASN   292      26.576  45.458  62.422  1.00  0.00           H  
ATOM   4241  CG  ASN   292      27.167  43.428  62.760  1.00  0.00           C  
ATOM   4242  OD1 ASN   292      26.387  42.808  62.010  1.00  0.00           O  
ATOM   4243  ND2 ASN   292      27.641  42.822  63.804  1.00  0.00           N  
ATOM   4244 HD21 ASN   292      27.385  41.878  64.055  1.00  0.00           H  
ATOM   4245 HD22 ASN   292      28.102  43.417  64.478  1.00  0.00           H  
ATOM   4246  C   ASN   292      28.558  46.725  61.158  1.00  0.00           C  
ATOM   4247  O   ASN   292      27.444  47.211  60.939  1.00  0.00           O  
ATOM   4248  N   CYS   293      29.672  47.471  61.116  1.00  0.00           N  
ATOM   4249  H   CYS   293      30.545  46.995  61.291  1.00  0.00           H  
ATOM   4250  CA  CYS   293      29.628  48.913  60.708  1.00  0.00           C  
ATOM   4251  HA  CYS   293      29.148  49.044  59.739  1.00  0.00           H  
ATOM   4252  CB  CYS   293      28.870  49.651  61.833  1.00  0.00           C  
ATOM   4253  HB2 CYS   293      27.875  49.210  61.884  1.00  0.00           H  
ATOM   4254  HB3 CYS   293      29.456  49.526  62.743  1.00  0.00           H  
ATOM   4255  SG  CYS   293      28.780  51.451  61.500  1.00  0.00           S  
ATOM   4256  HG  CYS   293      30.103  51.626  61.428  1.00  0.00           H  
ATOM   4257  C   CYS   293      31.052  49.376  60.553  1.00  0.00           C  
ATOM   4258  O   CYS   293      31.960  48.786  61.125  1.00  0.00           O  
ATOM   4259  N   GLU   294      31.284  50.485  59.902  1.00  0.00           N  
ATOM   4260  H   GLU   294      30.538  50.866  59.338  1.00  0.00           H  
ATOM   4261  CA  GLU   294      32.550  51.196  59.831  1.00  0.00           C  
ATOM   4262  HA  GLU   294      33.280  50.434  59.557  1.00  0.00           H  
ATOM   4263  CB  GLU   294      32.487  52.121  58.617  1.00  0.00           C  
ATOM   4264  HB2 GLU   294      32.125  51.624  57.718  1.00  0.00           H  
ATOM   4265  HB3 GLU   294      31.884  52.971  58.938  1.00  0.00           H  
ATOM   4266  CG  GLU   294      33.909  52.630  58.248  1.00  0.00           C  
ATOM   4267  HG2 GLU   294      34.406  53.077  59.109  1.00  0.00           H  
ATOM   4268  HG3 GLU   294      34.533  51.794  57.931  1.00  0.00           H  
ATOM   4269  CD  GLU   294      33.863  53.605  57.111  1.00  0.00           C  
ATOM   4270  OE1 GLU   294      32.907  53.623  56.356  1.00  0.00           O  
ATOM   4271  OE2 GLU   294      34.850  54.391  57.064  1.00  0.00           O  
ATOM   4272  C   GLU   294      33.009  51.856  61.165  1.00  0.00           C  
ATOM   4273  O   GLU   294      32.230  52.664  61.668  1.00  0.00           O  
ATOM   4274  N   PRO   295      34.232  51.592  61.669  1.00  0.00           N  
ATOM   4275  CD  PRO   295      35.176  50.596  61.220  1.00  0.00           C  
ATOM   4276  HD2 PRO   295      35.589  51.084  60.337  1.00  0.00           H  
ATOM   4277  HD3 PRO   295      34.684  49.659  60.958  1.00  0.00           H  
ATOM   4278  CG  PRO   295      36.208  50.345  62.245  1.00  0.00           C  
ATOM   4279  HG2 PRO   295      37.209  50.233  61.829  1.00  0.00           H  
ATOM   4280  HG3 PRO   295      36.020  49.434  62.814  1.00  0.00           H  
ATOM   4281  CB  PRO   295      36.155  51.586  63.158  1.00  0.00           C  
ATOM   4282  HB2 PRO   295      36.959  52.262  62.867  1.00  0.00           H  
ATOM   4283  HB3 PRO   295      36.354  51.268  64.182  1.00  0.00           H  
ATOM   4284  CA  PRO   295      34.804  52.223  62.942  1.00  0.00           C  
ATOM   4285  HA  PRO   295      34.178  51.962  63.795  1.00  0.00           H  
ATOM   4286  C   PRO   295      35.015  53.739  62.876  1.00  0.00           C  
ATOM   4287  O   PRO   295      35.205  54.273  61.773  1.00  0.00           O  
ATOM   4288  N   ASP   296      34.755  54.407  64.024  1.00  0.00           N  
ATOM   4289  H   ASP   296      34.783  53.918  64.907  1.00  0.00           H  
ATOM   4290  CA  ASP   296      34.671  55.827  64.073  1.00  0.00           C  
ATOM   4291  HA  ASP   296      33.811  56.192  63.511  1.00  0.00           H  
ATOM   4292  CB  ASP   296      34.289  56.288  65.502  1.00  0.00           C  
ATOM   4293  HB2 ASP   296      35.027  56.010  66.254  1.00  0.00           H  
ATOM   4294  HB3 ASP   296      34.130  57.366  65.541  1.00  0.00           H  
ATOM   4295  CG  ASP   296      32.877  55.765  65.891  1.00  0.00           C  
ATOM   4296  OD1 ASP   296      32.714  55.043  66.927  1.00  0.00           O  
ATOM   4297  OD2 ASP   296      31.899  56.013  65.146  1.00  0.00           O  
ATOM   4298  C   ASP   296      35.974  56.461  63.601  1.00  0.00           C  
ATOM   4299  O   ASP   296      37.069  55.916  63.850  1.00  0.00           O  
ATOM   4300  N   LEU   297      36.048  57.729  63.135  1.00  0.00           N  
ATOM   4301  H   LEU   297      35.178  58.241  63.122  1.00  0.00           H  
ATOM   4302  CA  LEU   297      37.264  58.388  62.682  1.00  0.00           C  
ATOM   4303  HA  LEU   297      37.855  57.740  62.035  1.00  0.00           H  
ATOM   4304  CB  LEU   297      36.927  59.567  61.742  1.00  0.00           C  
ATOM   4305  HB2 LEU   297      36.347  60.328  62.265  1.00  0.00           H  
ATOM   4306  HB3 LEU   297      37.847  60.034  61.390  1.00  0.00           H  
ATOM   4307  CG  LEU   297      36.233  58.897  60.488  1.00  0.00           C  
ATOM   4308  HG  LEU   297      35.420  58.202  60.702  1.00  0.00           H  
ATOM   4309  CD1 LEU   297      35.714  60.023  59.577  1.00  0.00           C  
ATOM   4310 HD11 LEU   297      34.662  60.234  59.773  1.00  0.00           H  
ATOM   4311 HD12 LEU   297      36.247  60.971  59.651  1.00  0.00           H  
ATOM   4312 HD13 LEU   297      35.962  59.852  58.529  1.00  0.00           H  
ATOM   4313  CD2 LEU   297      37.236  58.158  59.581  1.00  0.00           C  
ATOM   4314 HD21 LEU   297      36.716  57.600  58.803  1.00  0.00           H  
ATOM   4315 HD22 LEU   297      37.824  58.949  59.116  1.00  0.00           H  
ATOM   4316 HD23 LEU   297      37.994  57.579  60.108  1.00  0.00           H  
ATOM   4317  C   LEU   297      38.167  58.936  63.841  1.00  0.00           C  
ATOM   4318  O   LEU   297      37.653  59.480  64.840  1.00  0.00           O  
ATOM   4319  N   MET   298      39.487  58.905  63.731  1.00  0.00           N  
ATOM   4320  H   MET   298      39.948  58.338  63.034  1.00  0.00           H  
ATOM   4321  CA  MET   298      40.434  59.531  64.678  1.00  0.00           C  
ATOM   4322  HA  MET   298      40.297  59.176  65.699  1.00  0.00           H  
ATOM   4323  CB  MET   298      41.881  59.182  64.448  1.00  0.00           C  
ATOM   4324  HB2 MET   298      42.228  59.339  63.426  1.00  0.00           H  
ATOM   4325  HB3 MET   298      42.324  59.807  65.224  1.00  0.00           H  
ATOM   4326  CG  MET   298      42.203  57.721  64.886  1.00  0.00           C  
ATOM   4327  HG2 MET   298      41.478  56.987  64.533  1.00  0.00           H  
ATOM   4328  HG3 MET   298      43.136  57.350  64.462  1.00  0.00           H  
ATOM   4329  SD  MET   298      42.161  57.439  66.661  1.00  0.00           S  
ATOM   4330  CE  MET   298      42.853  55.827  66.611  1.00  0.00           C  
ATOM   4331  HE1 MET   298      42.895  55.406  67.615  1.00  0.00           H  
ATOM   4332  HE2 MET   298      42.358  55.152  65.913  1.00  0.00           H  
ATOM   4333  HE3 MET   298      43.896  55.919  66.307  1.00  0.00           H  
ATOM   4334  C   MET   298      40.299  61.106  64.598  1.00  0.00           C  
ATOM   4335  O   MET   298      40.094  61.594  63.481  1.00  0.00           O  
ATOM   4336  N   PRO   299      40.503  61.951  65.649  1.00  0.00           N  
ATOM   4337  CD  PRO   299      40.963  61.528  66.987  1.00  0.00           C  
ATOM   4338  HD2 PRO   299      42.049  61.441  67.017  1.00  0.00           H  
ATOM   4339  HD3 PRO   299      40.479  60.590  67.256  1.00  0.00           H  
ATOM   4340  CG  PRO   299      40.654  62.647  67.951  1.00  0.00           C  
ATOM   4341  HG2 PRO   299      41.437  62.720  68.705  1.00  0.00           H  
ATOM   4342  HG3 PRO   299      39.643  62.474  68.320  1.00  0.00           H  
ATOM   4343  CB  PRO   299      40.512  63.911  66.989  1.00  0.00           C  
ATOM   4344  HB2 PRO   299      41.468  64.410  66.834  1.00  0.00           H  
ATOM   4345  HB3 PRO   299      39.803  64.621  67.414  1.00  0.00           H  
ATOM   4346  CA  PRO   299      40.062  63.373  65.660  1.00  0.00           C  
ATOM   4347  HA  PRO   299      38.973  63.316  65.638  1.00  0.00           H  
ATOM   4348  C   PRO   299      40.632  64.166  64.488  1.00  0.00           C  
ATOM   4349  O   PRO   299      39.811  64.837  63.896  1.00  0.00           O  
ATOM   4350  N   TYR   300      41.838  63.960  64.041  1.00  0.00           N  
ATOM   4351  H   TYR   300      42.434  63.328  64.558  1.00  0.00           H  
ATOM   4352  CA  TYR   300      42.537  64.550  62.905  1.00  0.00           C  
ATOM   4353  HA  TYR   300      42.591  65.619  63.106  1.00  0.00           H  
ATOM   4354  CB  TYR   300      44.004  64.023  62.959  1.00  0.00           C  
ATOM   4355  HB2 TYR   300      44.622  64.596  62.267  1.00  0.00           H  
ATOM   4356  HB3 TYR   300      44.381  64.247  63.957  1.00  0.00           H  
ATOM   4357  CG  TYR   300      44.221  62.615  62.800  1.00  0.00           C  
ATOM   4358  CD1 TYR   300      44.160  62.042  61.474  1.00  0.00           C  
ATOM   4359  HD1 TYR   300      43.936  62.737  60.678  1.00  0.00           H  
ATOM   4360  CE1 TYR   300      44.475  60.718  61.196  1.00  0.00           C  
ATOM   4361  HE1 TYR   300      44.373  60.248  60.230  1.00  0.00           H  
ATOM   4362  CZ  TYR   300      44.780  59.901  62.282  1.00  0.00           C  
ATOM   4363  OH  TYR   300      44.836  58.577  62.053  1.00  0.00           O  
ATOM   4364  HH  TYR   300      45.151  58.174  62.866  1.00  0.00           H  
ATOM   4365  CE2 TYR   300      44.988  60.412  63.576  1.00  0.00           C  
ATOM   4366  HE2 TYR   300      45.212  59.714  64.370  1.00  0.00           H  
ATOM   4367  CD2 TYR   300      44.561  61.748  63.863  1.00  0.00           C  
ATOM   4368  HD2 TYR   300      44.680  62.164  64.852  1.00  0.00           H  
ATOM   4369  C   TYR   300      41.967  64.344  61.531  1.00  0.00           C  
ATOM   4370  O   TYR   300      42.178  65.136  60.640  1.00  0.00           O  
ATOM   4371  N   ALA   301      41.028  63.360  61.397  1.00  0.00           N  
ATOM   4372  H   ALA   301      40.788  62.723  62.143  1.00  0.00           H  
ATOM   4373  CA  ALA   301      40.366  63.031  60.086  1.00  0.00           C  
ATOM   4374  HA  ALA   301      40.845  63.568  59.268  1.00  0.00           H  
ATOM   4375  CB  ALA   301      40.541  61.502  59.948  1.00  0.00           C  
ATOM   4376  HB1 ALA   301      39.766  61.054  59.326  1.00  0.00           H  
ATOM   4377  HB2 ALA   301      41.497  61.342  59.449  1.00  0.00           H  
ATOM   4378  HB3 ALA   301      40.483  60.955  60.888  1.00  0.00           H  
ATOM   4379  C   ALA   301      38.888  63.452  60.068  1.00  0.00           C  
ATOM   4380  O   ALA   301      38.248  63.255  59.044  1.00  0.00           O  
ATOM   4381  N   ARG   302      38.290  63.827  61.235  1.00  0.00           N  
ATOM   4382  H   ARG   302      38.750  63.892  62.132  1.00  0.00           H  
ATOM   4383  CA  ARG   302      36.844  63.970  61.270  1.00  0.00           C  
ATOM   4384  HA  ARG   302      36.454  62.992  60.989  1.00  0.00           H  
ATOM   4385  CB  ARG   302      36.381  64.275  62.799  1.00  0.00           C  
ATOM   4386  HB2 ARG   302      37.106  64.910  63.308  1.00  0.00           H  
ATOM   4387  HB3 ARG   302      35.381  64.702  62.876  1.00  0.00           H  
ATOM   4388  CG  ARG   302      36.471  62.961  63.480  1.00  0.00           C  
ATOM   4389  HG2 ARG   302      35.727  62.333  62.992  1.00  0.00           H  
ATOM   4390  HG3 ARG   302      37.503  62.614  63.523  1.00  0.00           H  
ATOM   4391  CD  ARG   302      35.997  63.155  64.903  1.00  0.00           C  
ATOM   4392  HD2 ARG   302      36.507  63.985  65.393  1.00  0.00           H  
ATOM   4393  HD3 ARG   302      34.907  63.149  64.901  1.00  0.00           H  
ATOM   4394  NE  ARG   302      36.450  61.942  65.640  1.00  0.00           N  
ATOM   4395  HE  ARG   302      36.452  61.078  65.118  1.00  0.00           H  
ATOM   4396  CZ  ARG   302      36.653  61.804  66.954  1.00  0.00           C  
ATOM   4397  NH1 ARG   302      36.381  62.729  67.814  1.00  0.00           N  
ATOM   4398 HH11 ARG   302      35.859  63.547  67.535  1.00  0.00           H  
ATOM   4399 HH12 ARG   302      36.535  62.570  68.800  1.00  0.00           H  
ATOM   4400  NH2 ARG   302      37.044  60.646  67.368  1.00  0.00           N  
ATOM   4401 HH21 ARG   302      37.010  59.899  66.690  1.00  0.00           H  
ATOM   4402 HH22 ARG   302      37.030  60.465  68.362  1.00  0.00           H  
ATOM   4403  C   ARG   302      36.149  65.066  60.329  1.00  0.00           C  
ATOM   4404  O   ARG   302      35.210  64.747  59.586  1.00  0.00           O  
ATOM   4405  N   PRO   303      36.687  66.349  60.355  1.00  0.00           N  
ATOM   4406  CD  PRO   303      37.875  66.837  61.037  1.00  0.00           C  
ATOM   4407  HD2 PRO   303      38.708  66.203  60.734  1.00  0.00           H  
ATOM   4408  HD3 PRO   303      37.735  66.883  62.117  1.00  0.00           H  
ATOM   4409  CG  PRO   303      38.168  68.216  60.394  1.00  0.00           C  
ATOM   4410  HG2 PRO   303      38.773  68.134  59.491  1.00  0.00           H  
ATOM   4411  HG3 PRO   303      38.672  68.811  61.156  1.00  0.00           H  
ATOM   4412  CB  PRO   303      36.765  68.641  60.126  1.00  0.00           C  
ATOM   4413  HB2 PRO   303      36.674  69.378  59.328  1.00  0.00           H  
ATOM   4414  HB3 PRO   303      36.348  69.137  61.002  1.00  0.00           H  
ATOM   4415  CA  PRO   303      36.027  67.439  59.671  1.00  0.00           C  
ATOM   4416  HA  PRO   303      35.020  67.467  60.087  1.00  0.00           H  
ATOM   4417  C   PRO   303      35.931  67.223  58.149  1.00  0.00           C  
ATOM   4418  O   PRO   303      35.062  67.783  57.520  1.00  0.00           O  
ATOM   4419  N   PHE   304      36.835  66.409  57.584  1.00  0.00           N  
ATOM   4420  H   PHE   304      37.648  66.083  58.086  1.00  0.00           H  
ATOM   4421  CA  PHE   304      36.806  66.023  56.222  1.00  0.00           C  
ATOM   4422  HA  PHE   304      36.517  66.903  55.647  1.00  0.00           H  
ATOM   4423  CB  PHE   304      38.250  65.574  55.847  1.00  0.00           C  
ATOM   4424  HB2 PHE   304      38.556  64.608  56.248  1.00  0.00           H  
ATOM   4425  HB3 PHE   304      38.335  65.499  54.763  1.00  0.00           H  
ATOM   4426  CG  PHE   304      39.193  66.632  56.232  1.00  0.00           C  
ATOM   4427  CD1 PHE   304      39.287  67.766  55.465  1.00  0.00           C  
ATOM   4428  HD1 PHE   304      38.683  67.931  54.586  1.00  0.00           H  
ATOM   4429  CE1 PHE   304      40.124  68.822  55.975  1.00  0.00           C  
ATOM   4430  HE1 PHE   304      40.179  69.737  55.404  1.00  0.00           H  
ATOM   4431  CZ  PHE   304      40.792  68.645  57.205  1.00  0.00           C  
ATOM   4432  HZ  PHE   304      41.340  69.463  57.650  1.00  0.00           H  
ATOM   4433  CE2 PHE   304      40.697  67.475  57.923  1.00  0.00           C  
ATOM   4434  HE2 PHE   304      41.224  67.316  58.852  1.00  0.00           H  
ATOM   4435  CD2 PHE   304      39.842  66.480  57.476  1.00  0.00           C  
ATOM   4436  HD2 PHE   304      39.668  65.592  58.066  1.00  0.00           H  
ATOM   4437  C   PHE   304      35.718  64.959  55.834  1.00  0.00           C  
ATOM   4438  O   PHE   304      35.671  64.576  54.681  1.00  0.00           O  
ATOM   4439  N   ALA   305      34.894  64.559  56.814  1.00  0.00           N  
ATOM   4440  H   ALA   305      35.102  64.893  57.744  1.00  0.00           H  
ATOM   4441  CA  ALA   305      33.836  63.548  56.653  1.00  0.00           C  
ATOM   4442  HA  ALA   305      33.638  63.475  55.584  1.00  0.00           H  
ATOM   4443  CB  ALA   305      34.347  62.250  57.216  1.00  0.00           C  
ATOM   4444  HB1 ALA   305      35.267  62.014  56.681  1.00  0.00           H  
ATOM   4445  HB2 ALA   305      34.453  62.341  58.297  1.00  0.00           H  
ATOM   4446  HB3 ALA   305      33.658  61.438  56.982  1.00  0.00           H  
ATOM   4447  C   ALA   305      32.461  63.984  57.225  1.00  0.00           C  
ATOM   4448  O   ALA   305      31.677  63.080  57.455  1.00  0.00           O  
ATOM   4449  N   VAL   306      32.239  65.237  57.713  1.00  0.00           N  
ATOM   4450  H   VAL   306      32.999  65.899  57.647  1.00  0.00           H  
ATOM   4451  CA  VAL   306      30.922  65.555  58.334  1.00  0.00           C  
ATOM   4452  HA  VAL   306      30.953  65.044  59.297  1.00  0.00           H  
ATOM   4453  CB  VAL   306      30.878  67.041  58.584  1.00  0.00           C  
ATOM   4454  HB  VAL   306      30.791  67.617  57.663  1.00  0.00           H  
ATOM   4455  CG1 VAL   306      29.519  67.421  59.300  1.00  0.00           C  
ATOM   4456 HG11 VAL   306      29.565  66.974  60.293  1.00  0.00           H  
ATOM   4457 HG12 VAL   306      29.628  68.503  59.367  1.00  0.00           H  
ATOM   4458 HG13 VAL   306      28.602  67.287  58.726  1.00  0.00           H  
ATOM   4459  CG2 VAL   306      32.051  67.435  59.477  1.00  0.00           C  
ATOM   4460 HG21 VAL   306      32.871  67.751  58.832  1.00  0.00           H  
ATOM   4461 HG22 VAL   306      31.738  68.252  60.127  1.00  0.00           H  
ATOM   4462 HG23 VAL   306      32.351  66.594  60.103  1.00  0.00           H  
ATOM   4463  C   VAL   306      29.691  65.072  57.417  1.00  0.00           C  
ATOM   4464  O   VAL   306      29.617  65.290  56.248  1.00  0.00           O  
ATOM   4465  N   GLY   307      28.842  64.338  58.111  1.00  0.00           N  
ATOM   4466  H   GLY   307      29.066  64.011  59.040  1.00  0.00           H  
ATOM   4467  CA  GLY   307      27.605  63.790  57.576  1.00  0.00           C  
ATOM   4468  HA2 GLY   307      26.803  63.935  58.300  1.00  0.00           H  
ATOM   4469  HA3 GLY   307      27.345  64.432  56.734  1.00  0.00           H  
ATOM   4470  C   GLY   307      27.646  62.308  57.076  1.00  0.00           C  
ATOM   4471  O   GLY   307      26.629  61.692  56.813  1.00  0.00           O  
ATOM   4472  N   LYS   308      28.753  61.626  57.170  1.00  0.00           N  
ATOM   4473  H   LYS   308      29.563  62.175  57.419  1.00  0.00           H  
ATOM   4474  CA  LYS   308      29.061  60.160  57.105  1.00  0.00           C  
ATOM   4475  HA  LYS   308      28.354  59.722  56.401  1.00  0.00           H  
ATOM   4476  CB  LYS   308      30.544  60.087  56.806  1.00  0.00           C  
ATOM   4477  HB2 LYS   308      31.122  60.596  57.578  1.00  0.00           H  
ATOM   4478  HB3 LYS   308      30.727  59.014  56.846  1.00  0.00           H  
ATOM   4479  CG  LYS   308      30.927  60.695  55.386  1.00  0.00           C  
ATOM   4480  HG2 LYS   308      30.700  61.757  55.289  1.00  0.00           H  
ATOM   4481  HG3 LYS   308      32.017  60.713  55.408  1.00  0.00           H  
ATOM   4482  CD  LYS   308      30.381  59.920  54.202  1.00  0.00           C  
ATOM   4483  HD2 LYS   308      29.295  59.987  54.260  1.00  0.00           H  
ATOM   4484  HD3 LYS   308      30.800  60.306  53.273  1.00  0.00           H  
ATOM   4485  CE  LYS   308      30.631  58.394  54.059  1.00  0.00           C  
ATOM   4486  HE2 LYS   308      31.684  58.116  54.033  1.00  0.00           H  
ATOM   4487  HE3 LYS   308      30.173  58.079  54.997  1.00  0.00           H  
ATOM   4488  NZ  LYS   308      30.112  57.882  52.802  1.00  0.00           N  
ATOM   4489  HZ1 LYS   308      29.294  58.418  52.549  1.00  0.00           H  
ATOM   4490  HZ2 LYS   308      30.847  57.895  52.109  1.00  0.00           H  
ATOM   4491  HZ3 LYS   308      29.871  56.902  52.837  1.00  0.00           H  
ATOM   4492  C   LYS   308      28.635  59.449  58.465  1.00  0.00           C  
ATOM   4493  O   LYS   308      28.633  60.101  59.535  1.00  0.00           O  
ATOM   4494  N   ARG   309      28.244  58.151  58.394  1.00  0.00           N  
ATOM   4495  H   ARG   309      28.338  57.666  57.513  1.00  0.00           H  
ATOM   4496  CA  ARG   309      27.916  57.344  59.571  1.00  0.00           C  
ATOM   4497  HA  ARG   309      27.900  57.962  60.469  1.00  0.00           H  
ATOM   4498  CB  ARG   309      26.601  56.615  59.405  1.00  0.00           C  
ATOM   4499  HB2 ARG   309      25.903  57.426  59.197  1.00  0.00           H  
ATOM   4500  HB3 ARG   309      26.612  55.996  58.509  1.00  0.00           H  
ATOM   4501  CG  ARG   309      26.072  55.902  60.552  1.00  0.00           C  
ATOM   4502  HG2 ARG   309      26.571  56.317  61.427  1.00  0.00           H  
ATOM   4503  HG3 ARG   309      24.996  56.038  60.660  1.00  0.00           H  
ATOM   4504  CD  ARG   309      26.431  54.429  60.403  1.00  0.00           C  
ATOM   4505  HD2 ARG   309      26.054  54.092  59.438  1.00  0.00           H  
ATOM   4506  HD3 ARG   309      27.507  54.254  60.378  1.00  0.00           H  
ATOM   4507  NE  ARG   309      25.967  53.573  61.511  1.00  0.00           N  
ATOM   4508  HE  ARG   309      26.414  53.784  62.392  1.00  0.00           H  
ATOM   4509  CZ  ARG   309      24.954  52.672  61.462  1.00  0.00           C  
ATOM   4510  NH1 ARG   309      24.214  52.366  60.438  1.00  0.00           N  
ATOM   4511 HH11 ARG   309      24.351  52.906  59.595  1.00  0.00           H  
ATOM   4512 HH12 ARG   309      23.567  51.591  60.427  1.00  0.00           H  
ATOM   4513  NH2 ARG   309      24.618  52.087  62.595  1.00  0.00           N  
ATOM   4514 HH21 ARG   309      25.118  52.428  63.404  1.00  0.00           H  
ATOM   4515 HH22 ARG   309      23.877  51.409  62.702  1.00  0.00           H  
ATOM   4516  C   ARG   309      29.036  56.341  59.821  1.00  0.00           C  
ATOM   4517  O   ARG   309      29.436  55.765  58.803  1.00  0.00           O  
ATOM   4518  N   THR   310      29.325  56.092  61.102  1.00  0.00           N  
ATOM   4519  H   THR   310      28.864  56.670  61.790  1.00  0.00           H  
ATOM   4520  CA  THR   310      30.371  55.187  61.624  1.00  0.00           C  
ATOM   4521  HA  THR   310      30.460  54.409  60.866  1.00  0.00           H  
ATOM   4522  CB  THR   310      31.648  55.949  61.884  1.00  0.00           C  
ATOM   4523  HB  THR   310      32.361  55.282  62.368  1.00  0.00           H  
ATOM   4524  CG2 THR   310      32.302  56.359  60.596  1.00  0.00           C  
ATOM   4525 HG21 THR   310      32.100  55.674  59.772  1.00  0.00           H  
ATOM   4526 HG22 THR   310      32.020  57.355  60.253  1.00  0.00           H  
ATOM   4527 HG23 THR   310      33.386  56.397  60.704  1.00  0.00           H  
ATOM   4528  OG1 THR   310      31.501  56.962  62.767  1.00  0.00           O  
ATOM   4529  HG1 THR   310      31.429  56.636  63.667  1.00  0.00           H  
ATOM   4530  C   THR   310      29.794  54.512  62.950  1.00  0.00           C  
ATOM   4531  O   THR   310      28.684  54.883  63.370  1.00  0.00           O  
ATOM   4532  N   CYS   311      30.505  53.598  63.641  1.00  0.00           N  
ATOM   4533  H   CYS   311      31.441  53.434  63.298  1.00  0.00           H  
ATOM   4534  CA  CYS   311      29.991  52.729  64.751  1.00  0.00           C  
ATOM   4535  HA  CYS   311      29.335  51.961  64.341  1.00  0.00           H  
ATOM   4536  CB  CYS   311      31.206  51.995  65.381  1.00  0.00           C  
ATOM   4537  HB2 CYS   311      32.107  52.571  65.591  1.00  0.00           H  
ATOM   4538  HB3 CYS   311      30.804  51.555  66.293  1.00  0.00           H  
ATOM   4539  SG  CYS   311      31.502  50.617  64.237  1.00  0.00           S  
ATOM   4540  HG  CYS   311      30.646  49.685  64.665  1.00  0.00           H  
ATOM   4541  C   CYS   311      29.097  53.416  65.823  1.00  0.00           C  
ATOM   4542  O   CYS   311      28.073  52.896  66.166  1.00  0.00           O  
ATOM   4543  N   SER   312      29.385  54.630  66.225  1.00  0.00           N  
ATOM   4544  H   SER   312      30.262  54.974  65.861  1.00  0.00           H  
ATOM   4545  CA  SER   312      28.690  55.545  67.052  1.00  0.00           C  
ATOM   4546  HA  SER   312      28.244  54.897  67.806  1.00  0.00           H  
ATOM   4547  CB  SER   312      29.583  56.540  67.742  1.00  0.00           C  
ATOM   4548  HB2 SER   312      29.183  56.968  68.661  1.00  0.00           H  
ATOM   4549  HB3 SER   312      30.430  56.029  68.201  1.00  0.00           H  
ATOM   4550  OG  SER   312      30.249  57.504  66.868  1.00  0.00           O  
ATOM   4551  HG  SER   312      30.912  57.052  66.341  1.00  0.00           H  
ATOM   4552  C   SER   312      27.516  56.395  66.370  1.00  0.00           C  
ATOM   4553  O   SER   312      26.641  56.786  67.126  1.00  0.00           O  
ATOM   4554  N   GLY   313      27.546  56.607  65.065  1.00  0.00           N  
ATOM   4555  H   GLY   313      28.384  56.262  64.620  1.00  0.00           H  
ATOM   4556  CA  GLY   313      26.531  57.352  64.262  1.00  0.00           C  
ATOM   4557  HA2 GLY   313      25.990  56.580  63.716  1.00  0.00           H  
ATOM   4558  HA3 GLY   313      25.738  57.754  64.893  1.00  0.00           H  
ATOM   4559  C   GLY   313      27.194  58.492  63.454  1.00  0.00           C  
ATOM   4560  O   GLY   313      28.298  58.327  62.952  1.00  0.00           O  
ATOM   4561  N   ILE   314      26.412  59.592  63.212  1.00  0.00           N  
ATOM   4562  H   ILE   314      25.563  59.700  63.749  1.00  0.00           H  
ATOM   4563  CA  ILE   314      26.869  60.646  62.320  1.00  0.00           C  
ATOM   4564  HA  ILE   314      27.108  60.137  61.387  1.00  0.00           H  
ATOM   4565  CB  ILE   314      25.742  61.686  62.062  1.00  0.00           C  
ATOM   4566  HB  ILE   314      25.320  61.928  63.038  1.00  0.00           H  
ATOM   4567  CG2 ILE   314      26.267  63.032  61.566  1.00  0.00           C  
ATOM   4568 HG21 ILE   314      26.954  63.001  60.720  1.00  0.00           H  
ATOM   4569 HG22 ILE   314      25.397  63.658  61.367  1.00  0.00           H  
ATOM   4570 HG23 ILE   314      26.846  63.513  62.354  1.00  0.00           H  
ATOM   4571  CG1 ILE   314      24.639  61.115  61.087  1.00  0.00           C  
ATOM   4572 HG12 ILE   314      24.433  60.098  61.420  1.00  0.00           H  
ATOM   4573 HG13 ILE   314      23.759  61.746  61.210  1.00  0.00           H  
ATOM   4574  CD1 ILE   314      24.986  61.049  59.603  1.00  0.00           C  
ATOM   4575 HD11 ILE   314      25.104  62.016  59.113  1.00  0.00           H  
ATOM   4576 HD12 ILE   314      25.784  60.315  59.488  1.00  0.00           H  
ATOM   4577 HD13 ILE   314      24.120  60.688  59.049  1.00  0.00           H  
ATOM   4578  C   ILE   314      28.186  61.275  62.813  1.00  0.00           C  
ATOM   4579  O   ILE   314      28.435  61.620  63.933  1.00  0.00           O  
ATOM   4580  N   VAL   315      29.146  61.458  61.926  1.00  0.00           N  
ATOM   4581  H   VAL   315      29.003  60.924  61.081  1.00  0.00           H  
ATOM   4582  CA  VAL   315      30.441  62.142  62.020  1.00  0.00           C  
ATOM   4583  HA  VAL   315      30.780  62.023  63.049  1.00  0.00           H  
ATOM   4584  CB  VAL   315      31.335  61.565  60.835  1.00  0.00           C  
ATOM   4585  HB  VAL   315      30.788  61.809  59.924  1.00  0.00           H  
ATOM   4586  CG1 VAL   315      32.680  62.440  60.802  1.00  0.00           C  
ATOM   4587 HG11 VAL   315      33.374  61.953  60.118  1.00  0.00           H  
ATOM   4588 HG12 VAL   315      32.348  63.421  60.462  1.00  0.00           H  
ATOM   4589 HG13 VAL   315      33.145  62.550  61.782  1.00  0.00           H  
ATOM   4590  CG2 VAL   315      31.559  60.063  60.938  1.00  0.00           C  
ATOM   4591 HG21 VAL   315      32.037  59.845  61.893  1.00  0.00           H  
ATOM   4592 HG22 VAL   315      30.615  59.537  60.796  1.00  0.00           H  
ATOM   4593 HG23 VAL   315      32.314  59.861  60.179  1.00  0.00           H  
ATOM   4594  C   VAL   315      30.181  63.641  61.869  1.00  0.00           C  
ATOM   4595  O   VAL   315      29.554  64.091  60.916  1.00  0.00           O  
ATOM   4596  N   THR   316      30.685  64.411  62.846  1.00  0.00           N  
ATOM   4597  H   THR   316      31.325  63.939  63.469  1.00  0.00           H  
ATOM   4598  CA  THR   316      30.374  65.831  63.091  1.00  0.00           C  
ATOM   4599  HA  THR   316      30.133  66.339  62.157  1.00  0.00           H  
ATOM   4600  CB  THR   316      29.148  66.003  63.980  1.00  0.00           C  
ATOM   4601  HB  THR   316      29.122  65.377  64.872  1.00  0.00           H  
ATOM   4602  CG2 THR   316      28.910  67.478  64.496  1.00  0.00           C  
ATOM   4603 HG21 THR   316      28.684  68.115  63.640  1.00  0.00           H  
ATOM   4604 HG22 THR   316      28.121  67.466  65.248  1.00  0.00           H  
ATOM   4605 HG23 THR   316      29.847  67.878  64.881  1.00  0.00           H  
ATOM   4606  OG1 THR   316      27.949  65.781  63.156  1.00  0.00           O  
ATOM   4607  HG1 THR   316      28.232  65.158  62.483  1.00  0.00           H  
ATOM   4608  C   THR   316      31.585  66.476  63.808  1.00  0.00           C  
ATOM   4609  O   THR   316      31.987  67.595  63.442  1.00  0.00           O  
ATOM   4610  OXT THR   316      32.167  65.918  64.739  1.00  0.00           O  
TER    4611      THR   316
ATOM   4611  O1  CID   317      44.414  41.967  50.338  1.00  0.00           O  
ATOM   4612  C1  CID   317      45.659  41.534  49.817  1.00  0.00           C  
ATOM   4613  O2  CID   317      44.992  44.103  50.765  1.00  0.00           O  
ATOM   4614  C2  CID   317      42.695  43.638  50.621  1.00  0.00           C  
ATOM   4615  C3  CID   317      48.116  40.660  48.859  1.00  0.00           C  
ATOM   4616  C4  CID   317      46.422  42.330  48.991  1.00  0.00           C  
ATOM   4617  C5  CID   317      46.097  40.294  50.202  1.00  0.00           C  
ATOM   4618  C6  CID   317      47.667  41.944  48.549  1.00  0.00           C  
ATOM   4619  C7  CID   317      47.361  39.793  49.655  1.00  0.00           C  
ATOM   4620  C8  CID   317      44.132  43.271  50.486  1.00  0.00           C  
ATOM   4621  C9  CID   317      41.729  42.644  50.539  1.00  0.00           C  
ATOM   4622  C10 CID   317      42.268  44.940  50.835  1.00  0.00           C  
ATOM   4623  C11 CID   317      40.334  42.883  50.643  1.00  0.00           C  
ATOM   4624  C12 CID   317      40.863  45.266  50.936  1.00  0.00           C  
ATOM   4625  C13 CID   317      39.945  44.224  50.889  1.00  0.00           C  
ATOM   4626  N1  CID   317      49.412  40.206  48.290  1.00  0.00           N  
ATOM   4627  O3  CID   317      49.727  40.586  47.214  1.00  0.00           O  
ATOM   4628  O4  CID   317      50.082  39.382  48.925  1.00  0.00           O  
ATOM   4629  H4  CID   317      46.031  43.257  48.580  1.00  0.00           H  
ATOM   4630  H5  CID   317      45.699  39.720  51.036  1.00  0.00           H  
ATOM   4631  H6  CID   317      48.216  42.606  47.884  1.00  0.00           H  
ATOM   4632  H7  CID   317      47.606  38.771  49.933  1.00  0.00           H  
ATOM   4633  H9  CID   317      42.030  41.622  50.325  1.00  0.00           H  
ATOM   4634  H10 CID   317      42.979  45.746  50.996  1.00  0.00           H  
ATOM   4635  H11 CID   317      39.516  42.168  50.613  1.00  0.00           H  
ATOM   4636  H12 CID   317      40.512  46.226  51.306  1.00  0.00           H  
ATOM   4637  H13 CID   317      38.904  44.437  51.119  1.00  0.00           H  
TER    4638      CID   317
