# Supplementary material for: Artificial cysteine-lipases with high activity and altered catalytic mechanism created by laboratory evolution
Source: Nat Commun. 2019 Jul 19;10:3198. doi: 10.1038/s41467-019-11155-3 (PMC6642262; doi:10.1038/s41467-019-11155-3)
Supplement: Supplementary file 6 — Supplementary Data 3 [file 41467_2019_11155_MOESM6_ESM.txt]

CRYST1  100.685  100.685  100.685  90.00  90.00  90.00 P 1           1
ATOM      1  N   LEU X   1      35.171  63.740  53.291  0.00  0.00            
ATOM      2  H1  LEU X   1      34.743  63.695  54.205  0.00  0.00            
ATOM      3  H2  LEU X   1      34.951  62.930  52.729  0.00  0.00            
ATOM      4  H3  LEU X   1      34.762  64.553  52.851  0.00  0.00            
ATOM      5  CA  LEU X   1      36.659  63.825  53.275  0.00  0.00            
ATOM      6  HA  LEU X   1      37.010  62.843  53.594  0.00  0.00            
ATOM      7  CB  LEU X   1      37.169  64.184  51.877  0.00  0.00            
ATOM      8  HB2 LEU X   1      36.704  63.535  51.134  0.00  0.00            
ATOM      9  HB3 LEU X   1      36.926  65.225  51.665  0.00  0.00            
ATOM     10  CG  LEU X   1      38.646  63.815  51.743  0.00  0.00            
ATOM     11  HG  LEU X   1      39.148  64.196  52.632  0.00  0.00            
ATOM     12  CD1 LEU X   1      38.845  62.360  51.586  0.00  0.00            
ATOM     13 HD11 LEU X   1      38.551  61.858  52.508  0.00  0.00            
ATOM     14 HD12 LEU X   1      38.400  61.919  50.695  0.00  0.00            
ATOM     15 HD13 LEU X   1      39.920  62.181  51.571  0.00  0.00            
ATOM     16  CD2 LEU X   1      39.142  64.597  50.550  0.00  0.00            
ATOM     17 HD21 LEU X   1      39.465  65.630  50.677  0.00  0.00            
ATOM     18 HD22 LEU X   1      40.050  64.081  50.236  0.00  0.00            
ATOM     19 HD23 LEU X   1      38.437  64.495  49.725  0.00  0.00            
ATOM     20  C   LEU X   1      37.096  64.871  54.286  0.00  0.00            
ATOM     21  O   LEU X   1      36.765  66.006  54.041  0.00  0.00            
ATOM     22  N   PRO X   2      37.645  64.494  55.442  0.00  0.00            
ATOM     23  CD  PRO X   2      37.802  63.113  55.807  0.00  0.00            
ATOM     24  HD2 PRO X   2      38.459  62.605  55.101  0.00  0.00            
ATOM     25  HD3 PRO X   2      36.866  62.554  55.837  0.00  0.00            
ATOM     26  CG  PRO X   2      38.267  63.101  57.248  0.00  0.00            
ATOM     27  HG2 PRO X   2      39.176  62.500  57.275  0.00  0.00            
ATOM     28  HG3 PRO X   2      37.560  62.709  57.980  0.00  0.00            
ATOM     29  CB  PRO X   2      38.666  64.523  57.540  0.00  0.00            
ATOM     30  HB2 PRO X   2      39.747  64.499  57.395  0.00  0.00            
ATOM     31  HB3 PRO X   2      38.407  64.941  58.512  0.00  0.00            
ATOM     32  CA  PRO X   2      37.980  65.386  56.529  0.00  0.00            
ATOM     33  HA  PRO X   2      37.057  65.663  57.039  0.00  0.00            
ATOM     34  C   PRO X   2      38.906  66.512  56.167  0.00  0.00            
ATOM     35  O   PRO X   2      39.769  66.281  55.292  0.00  0.00            
ATOM     36  N   SER X   3      38.678  67.746  56.687  0.00  0.00            
ATOM     37  H   SER X   3      37.941  67.970  57.340  0.00  0.00            
ATOM     38  CA  SER X   3      39.487  68.964  56.345  0.00  0.00            
ATOM     39  HA  SER X   3      40.506  68.606  56.199  0.00  0.00            
ATOM     40  CB  SER X   3      39.102  69.636  54.977  0.00  0.00            
ATOM     41  HB2 SER X   3      38.706  68.797  54.405  0.00  0.00            
ATOM     42  HB3 SER X   3      38.218  70.273  54.995  0.00  0.00            
ATOM     43  OG  SER X   3      40.252  70.231  54.320  0.00  0.00            
ATOM     44  HG  SER X   3      40.587  70.839  54.984  0.00  0.00            
ATOM     45  C   SER X   3      39.532  69.897  57.531  0.00  0.00            
ATOM     46  O   SER X   3      38.552  70.188  58.131  0.00  0.00            
ATOM     47  N   GLY X   4      40.743  70.344  57.904  0.00  0.00            
ATOM     48  H   GLY X   4      41.549  70.180  57.318  0.00  0.00            
ATOM     49  CA  GLY X   4      40.941  71.212  59.075  0.00  0.00            
ATOM     50  HA2 GLY X   4      40.548  72.226  59.009  0.00  0.00            
ATOM     51  HA3 GLY X   4      40.478  70.772  59.959  0.00  0.00            
ATOM     52  C   GLY X   4      42.469  71.295  59.414  0.00  0.00            
ATOM     53  O   GLY X   4      43.360  71.268  58.553  0.00  0.00            
ATOM     54  N   SER X   5      42.669  71.262  60.724  0.00  0.00            
ATOM     55  H   SER X   5      41.886  71.094  61.338  0.00  0.00            
ATOM     56  CA  SER X   5      43.945  70.936  61.315  0.00  0.00            
ATOM     57  HA  SER X   5      44.741  71.559  60.907  0.00  0.00            
ATOM     58  CB  SER X   5      43.822  71.084  62.829  0.00  0.00            
ATOM     59  HB2 SER X   5      44.758  70.880  63.348  0.00  0.00            
ATOM     60  HB3 SER X   5      43.519  72.088  63.129  0.00  0.00            
ATOM     61  OG  SER X   5      42.789  70.172  63.406  0.00  0.00            
ATOM     62  HG  SER X   5      41.982  70.626  63.657  0.00  0.00            
ATOM     63  C   SER X   5      44.476  69.472  61.116  0.00  0.00            
ATOM     64  O   SER X   5      43.675  68.588  60.677  0.00  0.00            
ATOM     65  N   ASP X   6      45.802  69.252  61.365  0.00  0.00            
ATOM     66  H   ASP X   6      46.362  69.940  61.848  0.00  0.00            
ATOM     67  CA  ASP X   6      46.335  67.851  61.434  0.00  0.00            
ATOM     68  HA  ASP X   6      45.790  67.257  60.701  0.00  0.00            
ATOM     69  CB  ASP X   6      47.802  67.893  60.974  0.00  0.00            
ATOM     70  HB2 ASP X   6      48.413  68.480  61.661  0.00  0.00            
ATOM     71  HB3 ASP X   6      48.172  66.869  61.008  0.00  0.00            
ATOM     72  CG  ASP X   6      48.034  68.333  59.508  0.00  0.00            
ATOM     73  OD1 ASP X   6      47.128  68.245  58.672  0.00  0.00            
ATOM     74  OD2 ASP X   6      49.214  68.706  59.224  0.00  0.00            
ATOM     75  C   ASP X   6      46.106  67.296  62.838  0.00  0.00            
ATOM     76  O   ASP X   6      46.566  68.020  63.745  0.00  0.00            
ATOM     77  N   PRO X   7      45.527  66.036  63.036  0.00  0.00            
ATOM     78  CD  PRO X   7      44.979  65.101  62.014  0.00  0.00            
ATOM     79  HD2 PRO X   7      45.819  64.767  61.405  0.00  0.00            
ATOM     80  HD3 PRO X   7      44.181  65.564  61.434  0.00  0.00            
ATOM     81  CG  PRO X   7      44.537  63.892  62.768  0.00  0.00            
ATOM     82  HG2 PRO X   7      45.264  63.080  62.744  0.00  0.00            
ATOM     83  HG3 PRO X   7      43.585  63.636  62.301  0.00  0.00            
ATOM     84  CB  PRO X   7      44.431  64.371  64.250  0.00  0.00            
ATOM     85  HB2 PRO X   7      44.603  63.481  64.855  0.00  0.00            
ATOM     86  HB3 PRO X   7      43.445  64.829  64.333  0.00  0.00            
ATOM     87  CA  PRO X   7      45.504  65.436  64.373  0.00  0.00            
ATOM     88  HA  PRO X   7      45.217  66.167  65.129  0.00  0.00            
ATOM     89  C   PRO X   7      46.903  65.060  64.855  0.00  0.00            
ATOM     90  O   PRO X   7      47.898  64.981  64.149  0.00  0.00            
ATOM     91  N   ALA X   8      47.064  64.819  66.152  0.00  0.00            
ATOM     92  H   ALA X   8      46.210  64.723  66.682  0.00  0.00            
ATOM     93  CA  ALA X   8      48.337  64.585  66.837  0.00  0.00            
ATOM     94  HA  ALA X   8      49.053  65.311  66.455  0.00  0.00            
ATOM     95  CB  ALA X   8      48.313  64.980  68.274  0.00  0.00            
ATOM     96  HB1 ALA X   8      47.925  65.998  68.240  0.00  0.00            
ATOM     97  HB2 ALA X   8      47.689  64.380  68.936  0.00  0.00            
ATOM     98  HB3 ALA X   8      49.316  65.065  68.693  0.00  0.00            
ATOM     99  C   ALA X   8      48.927  63.237  66.543  0.00  0.00            
ATOM    100  O   ALA X   8      48.248  62.221  66.618  0.00  0.00            
ATOM    101  N   PHE X   9      50.270  63.196  66.405  0.00  0.00            
ATOM    102  H   PHE X   9      50.850  64.005  66.577  0.00  0.00            
ATOM    103  CA  PHE X   9      50.971  61.920  66.567  0.00  0.00            
ATOM    104  HA  PHE X   9      50.619  61.088  65.958  0.00  0.00            
ATOM    105  CB  PHE X   9      52.404  62.072  66.102  0.00  0.00            
ATOM    106  HB2 PHE X   9      52.886  62.671  66.875  0.00  0.00            
ATOM    107  HB3 PHE X   9      52.893  61.103  66.203  0.00  0.00            
ATOM    108  CG  PHE X   9      52.677  62.818  64.791  0.00  0.00            
ATOM    109  CD1 PHE X   9      53.438  64.032  64.818  0.00  0.00            
ATOM    110  HD1 PHE X   9      53.988  64.324  65.701  0.00  0.00            
ATOM    111  CE1 PHE X   9      53.536  64.726  63.589  0.00  0.00            
ATOM    112  HE1 PHE X   9      54.193  65.578  63.495  0.00  0.00            
ATOM    113  CZ  PHE X   9      52.822  64.320  62.471  0.00  0.00            
ATOM    114  HZ  PHE X   9      53.013  64.878  61.566  0.00  0.00            
ATOM    115  CE2 PHE X   9      52.103  63.096  62.457  0.00  0.00            
ATOM    116  HE2 PHE X   9      51.578  62.745  61.581  0.00  0.00            
ATOM    117  CD2 PHE X   9      52.053  62.353  63.620  0.00  0.00            
ATOM    118  HD2 PHE X   9      51.458  61.452  63.606  0.00  0.00            
ATOM    119  C   PHE X   9      50.997  61.415  68.077  0.00  0.00            
ATOM    120  O   PHE X   9      51.275  62.129  69.019  0.00  0.00            
ATOM    121  N   SER X  10      50.598  60.201  68.358  0.00  0.00            
ATOM    122  H   SER X  10      50.362  59.628  67.560  0.00  0.00            
ATOM    123  CA  SER X  10      50.618  59.498  69.648  0.00  0.00            
ATOM    124  HA  SER X  10      50.254  60.210  70.389  0.00  0.00            
ATOM    125  CB  SER X  10      49.834  58.182  69.690  0.00  0.00            
ATOM    126  HB2 SER X  10      49.880  57.682  70.658  0.00  0.00            
ATOM    127  HB3 SER X  10      48.795  58.423  69.467  0.00  0.00            
ATOM    128  OG  SER X  10      50.494  57.360  68.718  0.00  0.00            
ATOM    129  HG  SER X  10      50.124  57.622  67.872  0.00  0.00            
ATOM    130  C   SER X  10      52.097  59.161  69.937  0.00  0.00            
ATOM    131  O   SER X  10      52.538  59.157  71.101  0.00  0.00            
ATOM    132  N   GLN X  11      52.930  58.856  68.940  0.00  0.00            
ATOM    133  H   GLN X  11      52.648  58.965  67.976  0.00  0.00            
ATOM    134  CA  GLN X  11      54.380  58.580  69.129  0.00  0.00            
ATOM    135  HA  GLN X  11      54.461  58.070  70.089  0.00  0.00            
ATOM    136  CB  GLN X  11      54.896  57.612  68.107  0.00  0.00            
ATOM    137  HB2 GLN X  11      54.897  58.157  67.163  0.00  0.00            
ATOM    138  HB3 GLN X  11      55.862  57.204  68.405  0.00  0.00            
ATOM    139  CG  GLN X  11      54.016  56.366  67.813  0.00  0.00            
ATOM    140  HG2 GLN X  11      53.065  56.613  67.340  0.00  0.00            
ATOM    141  HG3 GLN X  11      54.531  55.673  67.147  0.00  0.00            
ATOM    142  CD  GLN X  11      53.708  55.592  69.079  0.00  0.00            
ATOM    143  OE1 GLN X  11      54.618  54.934  69.576  0.00  0.00            
ATOM    144  NE2 GLN X  11      52.577  55.673  69.763  0.00  0.00            
ATOM    145 HE21 GLN X  11      52.599  55.187  70.648  0.00  0.00            
ATOM    146 HE22 GLN X  11      51.779  56.176  69.402  0.00  0.00            
ATOM    147  C   GLN X  11      55.137  59.962  68.985  0.00  0.00            
ATOM    148  O   GLN X  11      54.774  60.827  68.137  0.00  0.00            
ATOM    149  N   PRO X  12      56.197  60.157  69.815  0.00  0.00            
ATOM    150  CD  PRO X  12      56.367  59.537  71.064  0.00  0.00            
ATOM    151  HD2 PRO X  12      57.065  58.716  70.908  0.00  0.00            
ATOM    152  HD3 PRO X  12      55.430  59.274  71.555  0.00  0.00            
ATOM    153  CG  PRO X  12      57.086  60.516  72.010  0.00  0.00            
ATOM    154  HG2 PRO X  12      57.697  60.136  72.829  0.00  0.00            
ATOM    155  HG3 PRO X  12      56.325  61.116  72.509  0.00  0.00            
ATOM    156  CB  PRO X  12      57.888  61.344  71.031  0.00  0.00            
ATOM    157  HB2 PRO X  12      58.761  60.767  70.725  0.00  0.00            
ATOM    158  HB3 PRO X  12      58.193  62.348  71.325  0.00  0.00            
ATOM    159  CA  PRO X  12      56.921  61.402  69.828  0.00  0.00            
ATOM    160  HA  PRO X  12      56.236  62.239  69.957  0.00  0.00            
ATOM    161  C   PRO X  12      57.642  61.849  68.566  0.00  0.00            
ATOM    162  O   PRO X  12      58.258  60.956  67.890  0.00  0.00            
ATOM    163  N   LYS X  13      57.651  63.132  68.216  0.00  0.00            
ATOM    164  H   LYS X  13      57.123  63.773  68.790  0.00  0.00            
ATOM    165  CA  LYS X  13      58.001  63.563  66.895  0.00  0.00            
ATOM    166  HA  LYS X  13      57.397  63.037  66.156  0.00  0.00            
ATOM    167  CB  LYS X  13      57.420  65.007  66.870  0.00  0.00            
ATOM    168  HB2 LYS X  13      56.356  64.908  66.658  0.00  0.00            
ATOM    169  HB3 LYS X  13      57.579  65.501  67.828  0.00  0.00            
ATOM    170  CG  LYS X  13      58.098  65.852  65.744  0.00  0.00            
ATOM    171  HG2 LYS X  13      57.887  66.904  65.933  0.00  0.00            
ATOM    172  HG3 LYS X  13      59.169  65.681  65.857  0.00  0.00            
ATOM    173  CD  LYS X  13      57.589  65.469  64.365  0.00  0.00            
ATOM    174  HD2 LYS X  13      57.962  64.512  64.001  0.00  0.00            
ATOM    175  HD3 LYS X  13      56.503  65.559  64.367  0.00  0.00            
ATOM    176  CE  LYS X  13      57.902  66.514  63.291  0.00  0.00            
ATOM    177  HE2 LYS X  13      57.309  66.218  62.426  0.00  0.00            
ATOM    178  HE3 LYS X  13      57.448  67.420  63.693  0.00  0.00            
ATOM    179  NZ  LYS X  13      59.353  66.777  63.001  0.00  0.00            
ATOM    180  HZ1 LYS X  13      59.793  67.222  63.794  0.00  0.00            
ATOM    181  HZ2 LYS X  13      59.792  65.877  62.866  0.00  0.00            
ATOM    182  HZ3 LYS X  13      59.533  67.374  62.207  0.00  0.00            
ATOM    183  C   LYS X  13      59.485  63.266  66.684  0.00  0.00            
ATOM    184  O   LYS X  13      59.821  62.809  65.613  0.00  0.00            
ATOM    185  N   SER X  14      60.324  63.362  67.754  0.00  0.00            
ATOM    186  H   SER X  14      59.984  63.863  68.562  0.00  0.00            
ATOM    187  CA  SER X  14      61.703  62.920  67.857  0.00  0.00            
ATOM    188  HA  SER X  14      62.334  63.583  67.266  0.00  0.00            
ATOM    189  CB  SER X  14      62.200  63.077  69.336  0.00  0.00            
ATOM    190  HB2 SER X  14      62.106  64.128  69.609  0.00  0.00            
ATOM    191  HB3 SER X  14      61.502  62.510  69.952  0.00  0.00            
ATOM    192  OG  SER X  14      63.483  62.616  69.619  0.00  0.00            
ATOM    193  HG  SER X  14      64.141  63.150  69.168  0.00  0.00            
ATOM    194  C   SER X  14      61.934  61.425  67.388  0.00  0.00            
ATOM    195  O   SER X  14      62.900  61.090  66.642  0.00  0.00            
ATOM    196  N   VAL X  15      61.108  60.490  67.950  0.00  0.00            
ATOM    197  H   VAL X  15      60.385  60.861  68.550  0.00  0.00            
ATOM    198  CA  VAL X  15      61.102  59.044  67.665  0.00  0.00            
ATOM    199  HA  VAL X  15      62.106  58.626  67.747  0.00  0.00            
ATOM    200  CB  VAL X  15      60.073  58.306  68.556  0.00  0.00            
ATOM    201  HB  VAL X  15      59.106  58.807  68.519  0.00  0.00            
ATOM    202  CG1 VAL X  15      59.720  56.888  68.231  0.00  0.00            
ATOM    203 HG11 VAL X  15      60.521  56.184  68.457  0.00  0.00            
ATOM    204 HG12 VAL X  15      58.842  56.613  68.815  0.00  0.00            
ATOM    205 HG13 VAL X  15      59.410  56.691  67.205  0.00  0.00            
ATOM    206  CG2 VAL X  15      60.528  58.321  70.057  0.00  0.00            
ATOM    207 HG21 VAL X  15      59.742  57.872  70.665  0.00  0.00            
ATOM    208 HG22 VAL X  15      61.374  57.641  70.161  0.00  0.00            
ATOM    209 HG23 VAL X  15      60.850  59.329  70.318  0.00  0.00            
ATOM    210  C   VAL X  15      60.674  58.824  66.190  0.00  0.00            
ATOM    211  O   VAL X  15      61.391  58.113  65.552  0.00  0.00            
ATOM    212  N   LEU X  16      59.629  59.469  65.760  0.00  0.00            
ATOM    213  H   LEU X  16      59.026  59.976  66.392  0.00  0.00            
ATOM    214  CA  LEU X  16      59.177  59.558  64.393  0.00  0.00            
ATOM    215  HA  LEU X  16      58.902  58.570  64.022  0.00  0.00            
ATOM    216  CB  LEU X  16      57.775  60.192  64.378  0.00  0.00            
ATOM    217  HB2 LEU X  16      57.785  61.173  64.853  0.00  0.00            
ATOM    218  HB3 LEU X  16      57.550  60.317  63.319  0.00  0.00            
ATOM    219  CG  LEU X  16      56.644  59.321  64.943  0.00  0.00            
ATOM    220  HG  LEU X  16      56.931  58.912  65.912  0.00  0.00            
ATOM    221  CD1 LEU X  16      55.359  60.181  65.097  0.00  0.00            
ATOM    222 HD11 LEU X  16      54.977  60.487  64.124  0.00  0.00            
ATOM    223 HD12 LEU X  16      54.548  59.708  65.650  0.00  0.00            
ATOM    224 HD13 LEU X  16      55.536  61.031  65.756  0.00  0.00            
ATOM    225  CD2 LEU X  16      56.365  58.086  64.123  0.00  0.00            
ATOM    226 HD21 LEU X  16      57.242  57.522  63.806  0.00  0.00            
ATOM    227 HD22 LEU X  16      55.739  57.408  64.703  0.00  0.00            
ATOM    228 HD23 LEU X  16      55.839  58.374  63.213  0.00  0.00            
ATOM    229  C   LEU X  16      60.251  60.130  63.437  0.00  0.00            
ATOM    230  O   LEU X  16      60.455  59.539  62.346  0.00  0.00            
ATOM    231  N   ASP X  17      60.962  61.139  63.726  0.00  0.00            
ATOM    232  H   ASP X  17      60.765  61.639  64.581  0.00  0.00            
ATOM    233  CA  ASP X  17      62.038  61.696  62.939  0.00  0.00            
ATOM    234  HA  ASP X  17      61.688  61.825  61.915  0.00  0.00            
ATOM    235  CB  ASP X  17      62.445  63.043  63.546  0.00  0.00            
ATOM    236  HB2 ASP X  17      62.682  62.980  64.608  0.00  0.00            
ATOM    237  HB3 ASP X  17      63.370  63.454  63.141  0.00  0.00            
ATOM    238  CG  ASP X  17      61.388  64.172  63.324  0.00  0.00            
ATOM    239  OD1 ASP X  17      60.571  64.087  62.422  0.00  0.00            
ATOM    240  OD2 ASP X  17      61.623  65.278  63.805  0.00  0.00            
ATOM    241  C   ASP X  17      63.312  60.793  62.738  0.00  0.00            
ATOM    242  O   ASP X  17      63.965  60.901  61.720  0.00  0.00            
ATOM    243  N   ALA X  18      63.488  59.816  63.656  0.00  0.00            
ATOM    244  H   ALA X  18      62.885  59.725  64.462  0.00  0.00            
ATOM    245  CA  ALA X  18      64.531  58.783  63.429  0.00  0.00            
ATOM    246  HA  ALA X  18      65.250  59.242  62.751  0.00  0.00            
ATOM    247  CB  ALA X  18      65.185  58.301  64.785  0.00  0.00            
ATOM    248  HB1 ALA X  18      64.533  57.779  65.486  0.00  0.00            
ATOM    249  HB2 ALA X  18      65.933  57.554  64.522  0.00  0.00            
ATOM    250  HB3 ALA X  18      65.588  59.177  65.292  0.00  0.00            
ATOM    251  C   ALA X  18      63.863  57.548  62.742  0.00  0.00            
ATOM    252  O   ALA X  18      64.528  56.650  62.372  0.00  0.00            
ATOM    253  N   GLY X  19      62.537  57.491  62.666  0.00  0.00            
ATOM    254  H   GLY X  19      62.009  58.341  62.802  0.00  0.00            
ATOM    255  CA  GLY X  19      61.908  56.239  62.182  0.00  0.00            
ATOM    256  HA2 GLY X  19      62.383  55.401  62.691  0.00  0.00            
ATOM    257  HA3 GLY X  19      60.883  56.405  62.514  0.00  0.00            
ATOM    258  C   GLY X  19      61.884  56.081  60.659  0.00  0.00            
ATOM    259  O   GLY X  19      60.920  55.714  60.062  0.00  0.00            
ATOM    260  N   LEU X  20      62.984  56.445  60.030  0.00  0.00            
ATOM    261  H   LEU X  20      63.791  56.646  60.603  0.00  0.00            
ATOM    262  CA  LEU X  20      63.039  56.766  58.596  0.00  0.00            
ATOM    263  HA  LEU X  20      62.414  56.000  58.137  0.00  0.00            
ATOM    264  CB  LEU X  20      62.369  58.146  58.434  0.00  0.00            
ATOM    265  HB2 LEU X  20      61.292  58.094  58.588  0.00  0.00            
ATOM    266  HB3 LEU X  20      62.794  58.801  59.195  0.00  0.00            
ATOM    267  CG  LEU X  20      62.719  58.848  57.149  0.00  0.00            
ATOM    268  HG  LEU X  20      63.757  58.811  56.817  0.00  0.00            
ATOM    269  CD1 LEU X  20      61.916  58.343  55.981  0.00  0.00            
ATOM    270 HD11 LEU X  20      62.057  57.291  55.732  0.00  0.00            
ATOM    271 HD12 LEU X  20      60.857  58.388  56.233  0.00  0.00            
ATOM    272 HD13 LEU X  20      62.054  58.807  55.004  0.00  0.00            
ATOM    273  CD2 LEU X  20      62.434  60.343  57.184  0.00  0.00            
ATOM    274 HD21 LEU X  20      62.917  60.800  56.320  0.00  0.00            
ATOM    275 HD22 LEU X  20      61.366  60.561  57.143  0.00  0.00            
ATOM    276 HD23 LEU X  20      62.739  60.772  58.138  0.00  0.00            
ATOM    277  C   LEU X  20      64.525  56.624  58.174  0.00  0.00            
ATOM    278  O   LEU X  20      65.410  57.318  58.625  0.00  0.00            
ATOM    279  N   THR X  21      64.728  55.851  57.190  0.00  0.00            
ATOM    280  H   THR X  21      63.950  55.346  56.790  0.00  0.00            
ATOM    281  CA  THR X  21      66.017  55.831  56.461  0.00  0.00            
ATOM    282  HA  THR X  21      66.745  56.542  56.852  0.00  0.00            
ATOM    283  CB  THR X  21      66.623  54.480  56.694  0.00  0.00            
ATOM    284  HB  THR X  21      65.957  53.660  56.425  0.00  0.00            
ATOM    285  CG2 THR X  21      67.950  54.204  56.028  0.00  0.00            
ATOM    286 HG21 THR X  21      67.799  54.161  54.949  0.00  0.00            
ATOM    287 HG22 THR X  21      68.674  55.006  56.171  0.00  0.00            
ATOM    288 HG23 THR X  21      68.391  53.271  56.377  0.00  0.00            
ATOM    289  OG1 THR X  21      66.952  54.391  58.066  0.00  0.00            
ATOM    290  HG1 THR X  21      66.119  54.387  58.544  0.00  0.00            
ATOM    291  C   THR X  21      65.825  56.223  55.002  0.00  0.00            
ATOM    292  O   THR X  21      64.713  56.063  54.516  0.00  0.00            
ATOM    293  N   CYS X  22      66.867  56.609  54.238  0.00  0.00            
ATOM    294  H   CYS X  22      67.757  56.788  54.681  0.00  0.00            
ATOM    295  CA  CYS X  22      67.062  56.694  52.836  0.00  0.00            
ATOM    296  HA  CYS X  22      66.571  55.807  52.434  0.00  0.00            
ATOM    297  CB  CYS X  22      66.626  58.060  52.212  0.00  0.00            
ATOM    298  HB2 CYS X  22      66.901  58.072  51.157  0.00  0.00            
ATOM    299  HB3 CYS X  22      65.544  58.177  52.266  0.00  0.00            
ATOM    300  SG  CYS X  22      67.242  59.450  53.121  0.00  0.00            
ATOM    301  HG  CYS X  22      68.523  59.264  52.793  0.00  0.00            
ATOM    302  C   CYS X  22      68.510  56.319  52.431  0.00  0.00            
ATOM    303  O   CYS X  22      69.388  56.374  53.259  0.00  0.00            
ATOM    304  N   GLN X  23      68.783  55.896  51.174  0.00  0.00            
ATOM    305  H   GLN X  23      67.982  55.907  50.560  0.00  0.00            
ATOM    306  CA  GLN X  23      70.096  55.517  50.714  0.00  0.00            
ATOM    307  HA  GLN X  23      70.630  54.832  51.374  0.00  0.00            
ATOM    308  CB  GLN X  23      69.844  54.788  49.403  0.00  0.00            
ATOM    309  HB2 GLN X  23      69.064  54.046  49.572  0.00  0.00            
ATOM    310  HB3 GLN X  23      69.440  55.494  48.676  0.00  0.00            
ATOM    311  CG  GLN X  23      70.957  53.934  48.831  0.00  0.00            
ATOM    312  HG2 GLN X  23      71.763  54.623  48.580  0.00  0.00            
ATOM    313  HG3 GLN X  23      71.266  53.190  49.567  0.00  0.00            
ATOM    314  CD  GLN X  23      70.508  53.301  47.530  0.00  0.00            
ATOM    315  OE1 GLN X  23      69.919  52.244  47.418  0.00  0.00            
ATOM    316  NE2 GLN X  23      70.612  54.067  46.440  0.00  0.00            
ATOM    317 HE21 GLN X  23      70.311  53.761  45.526  0.00  0.00            
ATOM    318 HE22 GLN X  23      71.048  54.977  46.467  0.00  0.00            
ATOM    319  C   GLN X  23      71.082  56.651  50.343  0.00  0.00            
ATOM    320  O   GLN X  23      70.643  57.616  49.830  0.00  0.00            
ATOM    321  N   GLY X  24      72.388  56.591  50.682  0.00  0.00            
ATOM    322  H   GLY X  24      72.820  55.781  51.103  0.00  0.00            
ATOM    323  CA  GLY X  24      73.407  57.655  50.270  0.00  0.00            
ATOM    324  HA2 GLY X  24      74.362  57.137  50.359  0.00  0.00            
ATOM    325  HA3 GLY X  24      73.307  57.877  49.208  0.00  0.00            
ATOM    326  C   GLY X  24      73.333  59.018  50.879  0.00  0.00            
ATOM    327  O   GLY X  24      74.284  59.821  50.787  0.00  0.00            
ATOM    328  N   ALA X  25      72.240  59.289  51.602  0.00  0.00            
ATOM    329  H   ALA X  25      71.530  58.586  51.750  0.00  0.00            
ATOM    330  CA  ALA X  25      71.797  60.591  52.133  0.00  0.00            
ATOM    331  HA  ALA X  25      72.701  61.197  52.188  0.00  0.00            
ATOM    332  CB  ALA X  25      70.914  61.157  51.041  0.00  0.00            
ATOM    333  HB1 ALA X  25      69.901  60.759  51.109  0.00  0.00            
ATOM    334  HB2 ALA X  25      70.874  62.246  51.068  0.00  0.00            
ATOM    335  HB3 ALA X  25      71.300  60.836  50.073  0.00  0.00            
ATOM    336  C   ALA X  25      71.066  60.579  53.494  0.00  0.00            
ATOM    337  O   ALA X  25      70.556  59.502  53.817  0.00  0.00            
ATOM    338  N   SER X  26      70.970  61.730  54.221  0.00  0.00            
ATOM    339  H   SER X  26      71.419  62.507  53.757  0.00  0.00            
ATOM    340  CA  SER X  26      69.957  61.925  55.311  0.00  0.00            
ATOM    341  HA  SER X  26      69.562  61.001  55.734  0.00  0.00            
ATOM    342  CB  SER X  26      70.711  62.655  56.436  0.00  0.00            
ATOM    343  HB2 SER X  26      71.311  61.909  56.958  0.00  0.00            
ATOM    344  HB3 SER X  26      71.346  63.398  55.954  0.00  0.00            
ATOM    345  OG  SER X  26      69.927  63.340  57.354  0.00  0.00            
ATOM    346  HG  SER X  26      70.161  62.992  58.218  0.00  0.00            
ATOM    347  C   SER X  26      68.871  62.839  54.872  0.00  0.00            
ATOM    348  O   SER X  26      69.076  63.745  54.011  0.00  0.00            
ATOM    349  N   PRO X  27      67.615  62.604  55.493  0.00  0.00            
ATOM    350  CD  PRO X  27      67.289  61.460  56.349  0.00  0.00            
ATOM    351  HD2 PRO X  27      67.749  61.559  57.332  0.00  0.00            
ATOM    352  HD3 PRO X  27      67.647  60.513  55.946  0.00  0.00            
ATOM    353  CG  PRO X  27      65.730  61.410  56.380  0.00  0.00            
ATOM    354  HG2 PRO X  27      65.416  60.962  57.323  0.00  0.00            
ATOM    355  HG3 PRO X  27      65.390  60.761  55.573  0.00  0.00            
ATOM    356  CB  PRO X  27      65.286  62.842  56.125  0.00  0.00            
ATOM    357  HB2 PRO X  27      65.328  63.290  57.118  0.00  0.00            
ATOM    358  HB3 PRO X  27      64.266  62.876  55.744  0.00  0.00            
ATOM    359  CA  PRO X  27      66.392  63.322  55.149  0.00  0.00            
ATOM    360  HA  PRO X  27      66.148  62.975  54.145  0.00  0.00            
ATOM    361  C   PRO X  27      66.500  64.910  55.204  0.00  0.00            
ATOM    362  O   PRO X  27      65.789  65.676  54.571  0.00  0.00            
ATOM    363  N   SER X  28      67.395  65.447  56.076  0.00  0.00            
ATOM    364  H   SER X  28      67.862  64.759  56.651  0.00  0.00            
ATOM    365  CA  SER X  28      67.876  66.820  56.121  0.00  0.00            
ATOM    366  HA  SER X  28      67.247  67.438  56.762  0.00  0.00            
ATOM    367  CB  SER X  28      69.244  66.951  56.851  0.00  0.00            
ATOM    368  HB2 SER X  28      69.634  67.964  56.748  0.00  0.00            
ATOM    369  HB3 SER X  28      69.238  66.790  57.929  0.00  0.00            
ATOM    370  OG  SER X  28      70.164  66.024  56.243  0.00  0.00            
ATOM    371  HG  SER X  28      69.912  65.150  56.552  0.00  0.00            
ATOM    372  C   SER X  28      67.960  67.463  54.739  0.00  0.00            
ATOM    373  O   SER X  28      67.375  68.538  54.550  0.00  0.00            
ATOM    374  N   SER X  29      68.784  66.813  53.901  0.00  0.00            
ATOM    375  H   SER X  29      69.278  66.027  54.300  0.00  0.00            
ATOM    376  CA  SER X  29      68.915  67.221  52.551  0.00  0.00            
ATOM    377  HA  SER X  29      67.905  67.531  52.284  0.00  0.00            
ATOM    378  CB  SER X  29      69.957  68.340  52.440  0.00  0.00            
ATOM    379  HB2 SER X  29      69.680  69.116  53.153  0.00  0.00            
ATOM    380  HB3 SER X  29      70.920  67.850  52.581  0.00  0.00            
ATOM    381  OG  SER X  29      70.001  68.862  51.079  0.00  0.00            
ATOM    382  HG  SER X  29      69.427  69.630  51.034  0.00  0.00            
ATOM    383  C   SER X  29      69.229  65.990  51.718  0.00  0.00            
ATOM    384  O   SER X  29      70.303  65.449  51.834  0.00  0.00            
ATOM    385  N   VAL X  30      68.355  65.717  50.714  0.00  0.00            
ATOM    386  H   VAL X  30      67.547  66.312  50.601  0.00  0.00            
ATOM    387  CA  VAL X  30      68.451  64.449  49.917  0.00  0.00            
ATOM    388  HA  VAL X  30      69.526  64.291  49.825  0.00  0.00            
ATOM    389  CB  VAL X  30      67.902  63.282  50.772  0.00  0.00            
ATOM    390  HB  VAL X  30      68.683  63.100  51.510  0.00  0.00            
ATOM    391  CG1 VAL X  30      66.565  63.556  51.455  0.00  0.00            
ATOM    392 HG11 VAL X  30      66.236  62.633  51.934  0.00  0.00            
ATOM    393 HG12 VAL X  30      66.596  64.392  52.154  0.00  0.00            
ATOM    394 HG13 VAL X  30      65.930  63.834  50.614  0.00  0.00            
ATOM    395  CG2 VAL X  30      67.732  62.078  49.916  0.00  0.00            
ATOM    396 HG21 VAL X  30      67.685  61.331  50.709  0.00  0.00            
ATOM    397 HG22 VAL X  30      66.829  62.041  49.306  0.00  0.00            
ATOM    398 HG23 VAL X  30      68.615  61.972  49.286  0.00  0.00            
ATOM    399  C   VAL X  30      67.890  64.685  48.537  0.00  0.00            
ATOM    400  O   VAL X  30      66.779  65.120  48.386  0.00  0.00            
ATOM    401  N   SER X  31      68.689  64.427  47.480  0.00  0.00            
ATOM    402  H   SER X  31      69.638  64.104  47.604  0.00  0.00            
ATOM    403  CA  SER X  31      68.220  64.531  46.107  0.00  0.00            
ATOM    404  HA  SER X  31      67.734  65.507  46.128  0.00  0.00            
ATOM    405  CB  SER X  31      69.439  64.693  45.119  0.00  0.00            
ATOM    406  HB2 SER X  31      70.247  65.234  45.612  0.00  0.00            
ATOM    407  HB3 SER X  31      69.842  63.700  44.920  0.00  0.00            
ATOM    408  OG  SER X  31      68.974  65.351  43.939  0.00  0.00            
ATOM    409  HG  SER X  31      69.727  65.559  43.382  0.00  0.00            
ATOM    410  C   SER X  31      67.348  63.475  45.616  0.00  0.00            
ATOM    411  O   SER X  31      67.543  62.288  45.874  0.00  0.00            
ATOM    412  N   LYS X  32      66.384  63.889  44.749  0.00  0.00            
ATOM    413  H   LYS X  32      66.178  64.872  44.649  0.00  0.00            
ATOM    414  CA  LYS X  32      65.377  63.048  44.049  0.00  0.00            
ATOM    415  HA  LYS X  32      64.585  63.738  43.755  0.00  0.00            
ATOM    416  CB  LYS X  32      65.812  62.569  42.676  0.00  0.00            
ATOM    417  HB2 LYS X  32      66.602  61.824  42.770  0.00  0.00            
ATOM    418  HB3 LYS X  32      65.033  61.976  42.197  0.00  0.00            
ATOM    419  CG  LYS X  32      66.222  63.642  41.651  0.00  0.00            
ATOM    420  HG2 LYS X  32      65.408  64.362  41.562  0.00  0.00            
ATOM    421  HG3 LYS X  32      67.030  64.221  42.098  0.00  0.00            
ATOM    422  CD  LYS X  32      66.558  62.946  40.321  0.00  0.00            
ATOM    423  HD2 LYS X  32      67.560  62.518  40.348  0.00  0.00            
ATOM    424  HD3 LYS X  32      65.766  62.340  39.880  0.00  0.00            
ATOM    425  CE  LYS X  32      66.815  64.105  39.273  0.00  0.00            
ATOM    426  HE2 LYS X  32      67.390  64.925  39.704  0.00  0.00            
ATOM    427  HE3 LYS X  32      67.408  63.535  38.559  0.00  0.00            
ATOM    428  NZ  LYS X  32      65.545  64.665  38.669  0.00  0.00            
ATOM    429  HZ1 LYS X  32      65.738  65.265  37.880  0.00  0.00            
ATOM    430  HZ2 LYS X  32      64.892  63.928  38.442  0.00  0.00            
ATOM    431  HZ3 LYS X  32      64.977  65.253  39.262  0.00  0.00            
ATOM    432  C   LYS X  32      64.812  61.913  44.857  0.00  0.00            
ATOM    433  O   LYS X  32      64.676  60.814  44.339  0.00  0.00            
ATOM    434  N   PRO X  33      64.270  62.207  46.074  0.00  0.00            
ATOM    435  CD  PRO X  33      64.053  63.524  46.730  0.00  0.00            
ATOM    436  HD2 PRO X  33      63.362  64.098  46.113  0.00  0.00            
ATOM    437  HD3 PRO X  33      64.905  64.196  46.839  0.00  0.00            
ATOM    438  CG  PRO X  33      63.539  63.343  48.140  0.00  0.00            
ATOM    439  HG2 PRO X  33      62.843  64.092  48.516  0.00  0.00            
ATOM    440  HG3 PRO X  33      64.410  63.240  48.787  0.00  0.00            
ATOM    441  CB  PRO X  33      62.848  62.015  48.048  0.00  0.00            
ATOM    442  HB2 PRO X  33      61.772  62.170  47.964  0.00  0.00            
ATOM    443  HB3 PRO X  33      63.128  61.401  48.904  0.00  0.00            
ATOM    444  CA  PRO X  33      63.431  61.239  46.820  0.00  0.00            
ATOM    445  HA  PRO X  33      64.126  60.458  47.130  0.00  0.00            
ATOM    446  C   PRO X  33      62.302  60.519  46.066  0.00  0.00            
ATOM    447  O   PRO X  33      61.687  61.136  45.227  0.00  0.00            
ATOM    448  N   ILE X  34      61.947  59.288  46.548  0.00  0.00            
ATOM    449  H   ILE X  34      62.642  58.801  47.095  0.00  0.00            
ATOM    450  CA  ILE X  34      60.619  58.543  46.432  0.00  0.00            
ATOM    451  HA  ILE X  34      59.854  59.286  46.205  0.00  0.00            
ATOM    452  CB  ILE X  34      60.687  57.537  45.157  0.00  0.00            
ATOM    453  HB  ILE X  34      61.088  58.002  44.257  0.00  0.00            
ATOM    454  CG2 ILE X  34      61.583  56.305  45.548  0.00  0.00            
ATOM    455 HG21 ILE X  34      62.357  56.638  46.240  0.00  0.00            
ATOM    456 HG22 ILE X  34      61.013  55.566  46.111  0.00  0.00            
ATOM    457 HG23 ILE X  34      61.960  55.778  44.671  0.00  0.00            
ATOM    458  CG1 ILE X  34      59.284  57.087  44.832  0.00  0.00            
ATOM    459 HG12 ILE X  34      58.950  56.328  45.540  0.00  0.00            
ATOM    460 HG13 ILE X  34      58.587  57.924  44.864  0.00  0.00            
ATOM    461  CD1 ILE X  34      59.141  56.389  43.526  0.00  0.00            
ATOM    462 HD11 ILE X  34      58.257  55.752  43.561  0.00  0.00            
ATOM    463 HD12 ILE X  34      59.133  57.124  42.721  0.00  0.00            
ATOM    464 HD13 ILE X  34      60.027  55.780  43.346  0.00  0.00            
ATOM    465  C   ILE X  34      60.423  57.783  47.765  0.00  0.00            
ATOM    466  O   ILE X  34      61.440  57.282  48.322  0.00  0.00            
ATOM    467  N   LEU X  35      59.139  57.579  48.201  0.00  0.00            
ATOM    468  H   LEU X  35      58.351  57.877  47.644  0.00  0.00            
ATOM    469  CA  LEU X  35      58.908  56.933  49.501  0.00  0.00            
ATOM    470  HA  LEU X  35      59.864  56.783  50.002  0.00  0.00            
ATOM    471  CB  LEU X  35      57.983  57.843  50.390  0.00  0.00            
ATOM    472  HB2 LEU X  35      58.405  58.821  50.620  0.00  0.00            
ATOM    473  HB3 LEU X  35      57.113  57.984  49.749  0.00  0.00            
ATOM    474  CG  LEU X  35      57.498  57.346  51.718  0.00  0.00            
ATOM    475  HG  LEU X  35      56.852  56.472  51.638  0.00  0.00            
ATOM    476  CD1 LEU X  35      58.598  56.768  52.696  0.00  0.00            
ATOM    477 HD11 LEU X  35      58.877  55.788  52.307  0.00  0.00            
ATOM    478 HD12 LEU X  35      59.425  57.476  52.740  0.00  0.00            
ATOM    479 HD13 LEU X  35      58.063  56.618  53.634  0.00  0.00            
ATOM    480  CD2 LEU X  35      56.666  58.380  52.490  0.00  0.00            
ATOM    481 HD21 LEU X  35      55.872  58.692  51.812  0.00  0.00            
ATOM    482 HD22 LEU X  35      56.273  57.947  53.410  0.00  0.00            
ATOM    483 HD23 LEU X  35      57.338  59.203  52.734  0.00  0.00            
ATOM    484  C   LEU X  35      58.387  55.515  49.328  0.00  0.00            
ATOM    485  O   LEU X  35      57.309  55.307  48.765  0.00  0.00            
ATOM    486  N   LEU X  36      59.121  54.569  49.896  0.00  0.00            
ATOM    487  H   LEU X  36      60.016  54.887  50.238  0.00  0.00            
ATOM    488  CA  LEU X  36      58.766  53.177  49.876  0.00  0.00            
ATOM    489  HA  LEU X  36      58.093  52.932  49.055  0.00  0.00            
ATOM    490  CB  LEU X  36      60.087  52.398  49.564  0.00  0.00            
ATOM    491  HB2 LEU X  36      60.653  52.455  50.494  0.00  0.00            
ATOM    492  HB3 LEU X  36      59.782  51.355  49.471  0.00  0.00            
ATOM    493  CG  LEU X  36      60.955  52.743  48.337  0.00  0.00            
ATOM    494  HG  LEU X  36      61.179  53.807  48.249  0.00  0.00            
ATOM    495  CD1 LEU X  36      62.243  51.948  48.470  0.00  0.00            
ATOM    496 HD11 LEU X  36      62.726  52.000  47.494  0.00  0.00            
ATOM    497 HD12 LEU X  36      62.817  52.455  49.246  0.00  0.00            
ATOM    498 HD13 LEU X  36      61.940  50.927  48.705  0.00  0.00            
ATOM    499  CD2 LEU X  36      60.264  52.328  47.009  0.00  0.00            
ATOM    500 HD21 LEU X  36      59.370  52.940  46.887  0.00  0.00            
ATOM    501 HD22 LEU X  36      60.827  52.660  46.137  0.00  0.00            
ATOM    502 HD23 LEU X  36      60.001  51.275  46.909  0.00  0.00            
ATOM    503  C   LEU X  36      58.206  52.687  51.219  0.00  0.00            
ATOM    504  O   LEU X  36      58.799  52.899  52.310  0.00  0.00            
ATOM    505  N   VAL X  37      57.009  52.059  51.176  0.00  0.00            
ATOM    506  H   VAL X  37      56.609  51.833  50.277  0.00  0.00            
ATOM    507  CA  VAL X  37      56.166  51.836  52.385  0.00  0.00            
ATOM    508  HA  VAL X  37      56.764  52.081  53.263  0.00  0.00            
ATOM    509  CB  VAL X  37      54.973  52.793  52.430  0.00  0.00            
ATOM    510  HB  VAL X  37      54.205  52.394  51.767  0.00  0.00            
ATOM    511  CG1 VAL X  37      54.310  52.810  53.859  0.00  0.00            
ATOM    512 HG11 VAL X  37      53.446  53.474  53.852  0.00  0.00            
ATOM    513 HG12 VAL X  37      53.806  51.849  53.963  0.00  0.00            
ATOM    514 HG13 VAL X  37      55.007  53.084  54.651  0.00  0.00            
ATOM    515  CG2 VAL X  37      55.328  54.295  52.161  0.00  0.00            
ATOM    516 HG21 VAL X  37      54.482  54.983  52.149  0.00  0.00            
ATOM    517 HG22 VAL X  37      56.011  54.530  52.978  0.00  0.00            
ATOM    518 HG23 VAL X  37      55.797  54.414  51.184  0.00  0.00            
ATOM    519  C   VAL X  37      55.788  50.311  52.508  0.00  0.00            
ATOM    520  O   VAL X  37      55.143  49.889  51.569  0.00  0.00            
ATOM    521  N   PRO X  38      56.222  49.565  53.558  0.00  0.00            
ATOM    522  CD  PRO X  38      56.735  50.079  54.845  0.00  0.00            
ATOM    523  HD2 PRO X  38      56.016  50.232  55.650  0.00  0.00            
ATOM    524  HD3 PRO X  38      57.165  51.079  54.780  0.00  0.00            
ATOM    525  CG  PRO X  38      57.796  49.012  55.203  0.00  0.00            
ATOM    526  HG2 PRO X  38      57.976  48.900  56.272  0.00  0.00            
ATOM    527  HG3 PRO X  38      58.683  49.305  54.642  0.00  0.00            
ATOM    528  CB  PRO X  38      57.105  47.785  54.727  0.00  0.00            
ATOM    529  HB2 PRO X  38      56.437  47.409  55.501  0.00  0.00            
ATOM    530  HB3 PRO X  38      57.872  47.026  54.574  0.00  0.00            
ATOM    531  CA  PRO X  38      56.289  48.146  53.490  0.00  0.00            
ATOM    532  HA  PRO X  38      56.788  47.935  52.545  0.00  0.00            
ATOM    533  C   PRO X  38      54.960  47.420  53.558  0.00  0.00            
ATOM    534  O   PRO X  38      53.888  47.944  53.653  0.00  0.00            
ATOM    535  N   GLY X  39      55.146  46.144  53.405  0.00  0.00            
ATOM    536  H   GLY X  39      56.075  45.778  53.258  0.00  0.00            
ATOM    537  CA  GLY X  39      54.082  45.154  53.464  0.00  0.00            
ATOM    538  HA2 GLY X  39      53.173  45.511  52.981  0.00  0.00            
ATOM    539  HA3 GLY X  39      54.342  44.229  52.950  0.00  0.00            
ATOM    540  C   GLY X  39      53.716  44.778  54.886  0.00  0.00            
ATOM    541  O   GLY X  39      54.576  44.972  55.810  0.00  0.00            
ATOM    542  N   THR X  40      52.549  44.189  55.159  0.00  0.00            
ATOM    543  H   THR X  40      51.957  44.018  54.359  0.00  0.00            
ATOM    544  CA  THR X  40      52.238  43.372  56.337  0.00  0.00            
ATOM    545  HA  THR X  40      52.127  43.963  57.246  0.00  0.00            
ATOM    546  CB  THR X  40      50.869  42.650  56.210  0.00  0.00            
ATOM    547  HB  THR X  40      51.001  41.998  55.346  0.00  0.00            
ATOM    548  CG2 THR X  40      50.643  41.818  57.466  0.00  0.00            
ATOM    549 HG21 THR X  40      50.960  42.353  58.361  0.00  0.00            
ATOM    550 HG22 THR X  40      49.589  41.564  57.576  0.00  0.00            
ATOM    551 HG23 THR X  40      51.231  40.902  57.407  0.00  0.00            
ATOM    552  OG1 THR X  40      49.839  43.533  55.970  0.00  0.00            
ATOM    553  HG1 THR X  40      49.473  43.484  55.084  0.00  0.00            
ATOM    554  C   THR X  40      53.309  42.383  56.637  0.00  0.00            
ATOM    555  O   THR X  40      53.670  41.554  55.786  0.00  0.00            
ATOM    556  N   GLY X  41      53.927  42.521  57.764  0.00  0.00            
ATOM    557  H   GLY X  41      53.719  43.302  58.370  0.00  0.00            
ATOM    558  CA  GLY X  41      54.957  41.603  58.318  0.00  0.00            
ATOM    559  HA2 GLY X  41      55.020  41.877  59.371  0.00  0.00            
ATOM    560  HA3 GLY X  41      54.583  40.584  58.224  0.00  0.00            
ATOM    561  C   GLY X  41      56.303  41.646  57.813  0.00  0.00            
ATOM    562  O   GLY X  41      57.042  40.731  58.187  0.00  0.00            
ATOM    563  N   THR X  42      56.651  42.715  57.062  0.00  0.00            
ATOM    564  H   THR X  42      55.969  43.418  56.817  0.00  0.00            
ATOM    565  CA  THR X  42      58.028  42.954  56.630  0.00  0.00            
ATOM    566  HA  THR X  42      58.726  42.359  57.219  0.00  0.00            
ATOM    567  CB  THR X  42      58.143  42.540  55.112  0.00  0.00            
ATOM    568  HB  THR X  42      58.932  43.147  54.668  0.00  0.00            
ATOM    569  CG2 THR X  42      58.410  41.019  54.976  0.00  0.00            
ATOM    570 HG21 THR X  42      58.467  40.698  53.936  0.00  0.00            
ATOM    571 HG22 THR X  42      59.431  40.855  55.319  0.00  0.00            
ATOM    572 HG23 THR X  42      57.732  40.415  55.579  0.00  0.00            
ATOM    573  OG1 THR X  42      57.034  42.899  54.352  0.00  0.00            
ATOM    574  HG1 THR X  42      56.651  43.747  54.588  0.00  0.00            
ATOM    575  C   THR X  42      58.399  44.416  56.672  0.00  0.00            
ATOM    576  O   THR X  42      57.678  45.367  56.539  0.00  0.00            
ATOM    577  N   THR X  43      59.711  44.634  56.970  0.00  0.00            
ATOM    578  H   THR X  43      60.325  43.833  56.975  0.00  0.00            
ATOM    579  CA  THR X  43      60.401  45.943  56.961  0.00  0.00            
ATOM    580  HA  THR X  43      59.898  46.728  57.525  0.00  0.00            
ATOM    581  CB  THR X  43      61.778  45.696  57.576  0.00  0.00            
ATOM    582  HB  THR X  43      62.345  46.625  57.645  0.00  0.00            
ATOM    583  CG2 THR X  43      61.710  45.104  59.026  0.00  0.00            
ATOM    584 HG21 THR X  43      60.886  45.472  59.637  0.00  0.00            
ATOM    585 HG22 THR X  43      61.763  44.016  59.038  0.00  0.00            
ATOM    586 HG23 THR X  43      62.636  45.401  59.518  0.00  0.00            
ATOM    587  OG1 THR X  43      62.516  44.884  56.769  0.00  0.00            
ATOM    588  HG1 THR X  43      63.196  44.430  57.271  0.00  0.00            
ATOM    589  C   THR X  43      60.603  46.502  55.573  0.00  0.00            
ATOM    590  O   THR X  43      60.303  45.884  54.550  0.00  0.00            
ATOM    591  N   GLY X  44      61.142  47.759  55.500  0.00  0.00            
ATOM    592  H   GLY X  44      61.287  48.284  56.351  0.00  0.00            
ATOM    593  CA  GLY X  44      61.659  48.341  54.229  0.00  0.00            
ATOM    594  HA2 GLY X  44      60.845  48.403  53.506  0.00  0.00            
ATOM    595  HA3 GLY X  44      62.178  49.289  54.372  0.00  0.00            
ATOM    596  C   GLY X  44      62.647  47.443  53.536  0.00  0.00            
ATOM    597  O   GLY X  44      62.267  46.957  52.404  0.00  0.00            
ATOM    598  N   PRO X  45      63.710  46.953  54.194  0.00  0.00            
ATOM    599  CD  PRO X  45      64.320  47.373  55.449  0.00  0.00            
ATOM    600  HD2 PRO X  45      63.872  46.939  56.342  0.00  0.00            
ATOM    601  HD3 PRO X  45      64.238  48.455  55.551  0.00  0.00            
ATOM    602  CG  PRO X  45      65.778  46.924  55.431  0.00  0.00            
ATOM    603  HG2 PRO X  45      66.111  46.698  56.444  0.00  0.00            
ATOM    604  HG3 PRO X  45      66.472  47.568  54.891  0.00  0.00            
ATOM    605  CB  PRO X  45      65.697  45.672  54.646  0.00  0.00            
ATOM    606  HB2 PRO X  45      65.412  44.893  55.353  0.00  0.00            
ATOM    607  HB3 PRO X  45      66.650  45.380  54.206  0.00  0.00            
ATOM    608  CA  PRO X  45      64.627  45.984  53.576  0.00  0.00            
ATOM    609  HA  PRO X  45      65.107  46.473  52.729  0.00  0.00            
ATOM    610  C   PRO X  45      63.906  44.760  53.042  0.00  0.00            
ATOM    611  O   PRO X  45      63.895  44.556  51.839  0.00  0.00            
ATOM    612  N   GLN X  46      63.261  44.028  53.949  0.00  0.00            
ATOM    613  H   GLN X  46      63.059  44.380  54.873  0.00  0.00            
ATOM    614  CA  GLN X  46      62.618  42.776  53.515  0.00  0.00            
ATOM    615  HA  GLN X  46      63.381  42.057  53.216  0.00  0.00            
ATOM    616  CB  GLN X  46      61.955  42.135  54.765  0.00  0.00            
ATOM    617  HB2 GLN X  46      61.293  42.955  55.043  0.00  0.00            
ATOM    618  HB3 GLN X  46      61.460  41.201  54.500  0.00  0.00            
ATOM    619  CG  GLN X  46      62.965  41.819  55.818  0.00  0.00            
ATOM    620  HG2 GLN X  46      63.449  40.866  55.606  0.00  0.00            
ATOM    621  HG3 GLN X  46      63.739  42.571  55.970  0.00  0.00            
ATOM    622  CD  GLN X  46      62.400  41.576  57.178  0.00  0.00            
ATOM    623  OE1 GLN X  46      61.277  41.910  57.481  0.00  0.00            
ATOM    624  NE2 GLN X  46      63.184  41.080  58.136  0.00  0.00            
ATOM    625 HE21 GLN X  46      62.836  40.937  59.074  0.00  0.00            
ATOM    626 HE22 GLN X  46      64.124  40.765  57.943  0.00  0.00            
ATOM    627  C   GLN X  46      61.593  43.086  52.392  0.00  0.00            
ATOM    628  O   GLN X  46      61.448  42.277  51.499  0.00  0.00            
ATOM    629  N   SER X  47      60.905  44.240  52.351  0.00  0.00            
ATOM    630  H   SER X  47      61.099  44.876  53.111  0.00  0.00            
ATOM    631  CA  SER X  47      59.988  44.593  51.268  0.00  0.00            
ATOM    632  HA  SER X  47      59.401  43.675  51.246  0.00  0.00            
ATOM    633  CB  SER X  47      59.159  45.760  51.643  0.00  0.00            
ATOM    634  HB2 SER X  47      59.869  46.586  51.696  0.00  0.00            
ATOM    635  HB3 SER X  47      58.585  45.958  50.738  0.00  0.00            
ATOM    636  OG  SER X  47      58.439  45.524  52.828  0.00  0.00            
ATOM    637  HG  SER X  47      59.014  45.503  53.596  0.00  0.00            
ATOM    638  C   SER X  47      60.627  44.898  49.859  0.00  0.00            
ATOM    639  O   SER X  47      60.167  44.382  48.853  0.00  0.00            
ATOM    640  N   PHE X  48      61.695  45.681  49.831  0.00  0.00            
ATOM    641  H   PHE X  48      62.202  45.813  50.695  0.00  0.00            
ATOM    642  CA  PHE X  48      62.059  46.366  48.573  0.00  0.00            
ATOM    643  HA  PHE X  48      61.517  45.939  47.730  0.00  0.00            
ATOM    644  CB  PHE X  48      61.651  47.847  48.629  0.00  0.00            
ATOM    645  HB2 PHE X  48      62.425  48.339  49.216  0.00  0.00            
ATOM    646  HB3 PHE X  48      61.664  48.308  47.641  0.00  0.00            
ATOM    647  CG  PHE X  48      60.254  48.078  49.123  0.00  0.00            
ATOM    648  CD1 PHE X  48      59.194  47.407  48.453  0.00  0.00            
ATOM    649  HD1 PHE X  48      59.338  46.795  47.575  0.00  0.00            
ATOM    650  CE1 PHE X  48      57.893  47.492  48.969  0.00  0.00            
ATOM    651  HE1 PHE X  48      57.025  47.037  48.517  0.00  0.00            
ATOM    652  CZ  PHE X  48      57.599  48.357  50.078  0.00  0.00            
ATOM    653  HZ  PHE X  48      56.589  48.447  50.449  0.00  0.00            
ATOM    654  CE2 PHE X  48      58.637  49.107  50.624  0.00  0.00            
ATOM    655  HE2 PHE X  48      58.479  49.879  51.362  0.00  0.00            
ATOM    656  CD2 PHE X  48      59.996  48.947  50.185  0.00  0.00            
ATOM    657  HD2 PHE X  48      60.820  49.530  50.571  0.00  0.00            
ATOM    658  C   PHE X  48      63.607  46.225  48.127  0.00  0.00            
ATOM    659  O   PHE X  48      63.950  46.531  46.955  0.00  0.00            
ATOM    660  N   ASP X  49      64.434  45.732  48.980  0.00  0.00            
ATOM    661  H   ASP X  49      64.020  45.287  49.786  0.00  0.00            
ATOM    662  CA  ASP X  49      65.852  45.424  48.764  0.00  0.00            
ATOM    663  HA  ASP X  49      66.384  46.363  48.615  0.00  0.00            
ATOM    664  CB  ASP X  49      66.374  44.839  50.092  0.00  0.00            
ATOM    665  HB2 ASP X  49      66.107  45.531  50.891  0.00  0.00            
ATOM    666  HB3 ASP X  49      65.985  43.829  50.220  0.00  0.00            
ATOM    667  CG  ASP X  49      67.864  44.753  50.210  0.00  0.00            
ATOM    668  OD1 ASP X  49      68.638  45.456  49.487  0.00  0.00            
ATOM    669  OD2 ASP X  49      68.330  43.994  51.077  0.00  0.00            
ATOM    670  C   ASP X  49      66.076  44.493  47.569  0.00  0.00            
ATOM    671  O   ASP X  49      67.101  44.728  46.873  0.00  0.00            
ATOM    672  N   SER X  50      65.080  43.607  47.328  0.00  0.00            
ATOM    673  H   SER X  50      64.340  43.526  48.010  0.00  0.00            
ATOM    674  CA  SER X  50      65.150  42.695  46.190  0.00  0.00            
ATOM    675  HA  SER X  50      66.172  42.732  45.813  0.00  0.00            
ATOM    676  CB  SER X  50      64.840  41.250  46.489  0.00  0.00            
ATOM    677  HB2 SER X  50      65.149  40.690  45.606  0.00  0.00            
ATOM    678  HB3 SER X  50      65.377  40.893  47.368  0.00  0.00            
ATOM    679  OG  SER X  50      63.402  41.206  46.756  0.00  0.00            
ATOM    680  HG  SER X  50      63.245  41.543  47.641  0.00  0.00            
ATOM    681  C   SER X  50      64.327  43.162  44.952  0.00  0.00            
ATOM    682  O   SER X  50      64.391  42.476  43.915  0.00  0.00            
ATOM    683  N   ASN X  51      63.786  44.385  44.971  0.00  0.00            
ATOM    684  H   ASN X  51      64.055  45.046  45.686  0.00  0.00            
ATOM    685  CA  ASN X  51      62.942  44.944  43.902  0.00  0.00            
ATOM    686  HA  ASN X  51      63.504  44.654  43.014  0.00  0.00            
ATOM    687  CB  ASN X  51      61.506  44.383  43.933  0.00  0.00            
ATOM    688  HB2 ASN X  51      60.901  45.004  43.273  0.00  0.00            
ATOM    689  HB3 ASN X  51      61.388  43.324  43.706  0.00  0.00            
ATOM    690  CG  ASN X  51      60.859  44.509  45.276  0.00  0.00            
ATOM    691  OD1 ASN X  51      60.162  45.489  45.594  0.00  0.00            
ATOM    692  ND2 ASN X  51      60.982  43.508  46.175  0.00  0.00            
ATOM    693 HD21 ASN X  51      60.401  43.736  46.970  0.00  0.00            
ATOM    694 HD22 ASN X  51      61.267  42.604  45.828  0.00  0.00            
ATOM    695  C   ASN X  51      63.024  46.448  43.812  0.00  0.00            
ATOM    696  O   ASN X  51      63.942  46.916  43.239  0.00  0.00            
ATOM    697  N   TRP X  52      62.104  47.276  44.423  0.00  0.00            
ATOM    698  H   TRP X  52      61.334  46.863  44.930  0.00  0.00            
ATOM    699  CA  TRP X  52      62.009  48.722  44.300  0.00  0.00            
ATOM    700  HA  TRP X  52      62.223  48.978  43.263  0.00  0.00            
ATOM    701  CB  TRP X  52      60.550  49.107  44.582  0.00  0.00            
ATOM    702  HB2 TRP X  52      60.329  48.689  45.563  0.00  0.00            
ATOM    703  HB3 TRP X  52      60.511  50.189  44.714  0.00  0.00            
ATOM    704  CG  TRP X  52      59.548  48.640  43.587  0.00  0.00            
ATOM    705  CD1 TRP X  52      58.902  47.452  43.521  0.00  0.00            
ATOM    706  HD1 TRP X  52      58.828  46.642  44.232  0.00  0.00            
ATOM    707  NE1 TRP X  52      58.047  47.411  42.423  0.00  0.00            
ATOM    708  HE1 TRP X  52      57.617  46.524  42.203  0.00  0.00            
ATOM    709  CE2 TRP X  52      58.338  48.403  41.528  0.00  0.00            
ATOM    710  CZ2 TRP X  52      57.952  48.641  40.222  0.00  0.00            
ATOM    711  HZ2 TRP X  52      57.247  48.101  39.607  0.00  0.00            
ATOM    712  CH2 TRP X  52      58.523  49.766  39.549  0.00  0.00            
ATOM    713  HH2 TRP X  52      58.105  49.953  38.571  0.00  0.00            
ATOM    714  CZ3 TRP X  52      59.309  50.698  40.263  0.00  0.00            
ATOM    715  HZ3 TRP X  52      59.711  51.548  39.731  0.00  0.00            
ATOM    716  CE3 TRP X  52      59.726  50.388  41.568  0.00  0.00            
ATOM    717  HE3 TRP X  52      60.471  51.019  42.030  0.00  0.00            
ATOM    718  CD2 TRP X  52      59.296  49.232  42.235  0.00  0.00            
ATOM    719  C   TRP X  52      63.058  49.612  44.961  0.00  0.00            
ATOM    720  O   TRP X  52      63.099  50.795  44.551  0.00  0.00            
ATOM    721  N   ILE X  53      63.989  49.057  45.774  0.00  0.00            
ATOM    722  H   ILE X  53      63.793  48.119  46.090  0.00  0.00            
ATOM    723  CA  ILE X  53      65.269  49.785  46.042  0.00  0.00            
ATOM    724  HA  ILE X  53      64.966  50.815  46.230  0.00  0.00            
ATOM    725  CB  ILE X  53      66.048  49.354  47.279  0.00  0.00            
ATOM    726  HB  ILE X  53      66.165  48.272  47.335  0.00  0.00            
ATOM    727  CG2 ILE X  53      67.450  50.035  47.385  0.00  0.00            
ATOM    728 HG21 ILE X  53      67.443  51.122  47.466  0.00  0.00            
ATOM    729 HG22 ILE X  53      67.980  49.672  48.265  0.00  0.00            
ATOM    730 HG23 ILE X  53      68.052  49.647  46.564  0.00  0.00            
ATOM    731  CG1 ILE X  53      65.226  49.739  48.435  0.00  0.00            
ATOM    732 HG12 ILE X  53      65.206  50.826  48.519  0.00  0.00            
ATOM    733 HG13 ILE X  53      64.157  49.551  48.336  0.00  0.00            
ATOM    734  CD1 ILE X  53      65.624  49.115  49.733  0.00  0.00            
ATOM    735 HD11 ILE X  53      65.025  48.205  49.750  0.00  0.00            
ATOM    736 HD12 ILE X  53      66.668  48.842  49.882  0.00  0.00            
ATOM    737 HD13 ILE X  53      65.259  49.863  50.437  0.00  0.00            
ATOM    738  C   ILE X  53      66.178  49.801  44.810  0.00  0.00            
ATOM    739  O   ILE X  53      66.473  50.872  44.288  0.00  0.00            
ATOM    740  N   PRO X  54      66.534  48.640  44.213  0.00  0.00            
ATOM    741  CD  PRO X  54      66.524  47.270  44.750  0.00  0.00            
ATOM    742  HD2 PRO X  54      65.627  46.893  45.240  0.00  0.00            
ATOM    743  HD3 PRO X  54      67.294  47.234  45.521  0.00  0.00            
ATOM    744  CG  PRO X  54      66.942  46.340  43.703  0.00  0.00            
ATOM    745  HG2 PRO X  54      66.217  45.773  43.121  0.00  0.00            
ATOM    746  HG3 PRO X  54      67.476  45.474  44.093  0.00  0.00            
ATOM    747  CB  PRO X  54      67.714  47.136  42.636  0.00  0.00            
ATOM    748  HB2 PRO X  54      67.382  46.815  41.649  0.00  0.00            
ATOM    749  HB3 PRO X  54      68.782  47.020  42.817  0.00  0.00            
ATOM    750  CA  PRO X  54      67.268  48.595  42.839  0.00  0.00            
ATOM    751  HA  PRO X  54      68.088  49.286  43.032  0.00  0.00            
ATOM    752  C   PRO X  54      66.529  49.223  41.710  0.00  0.00            
ATOM    753  O   PRO X  54      67.198  49.993  40.985  0.00  0.00            
ATOM    754  N   LEU X  55      65.220  49.011  41.581  0.00  0.00            
ATOM    755  H   LEU X  55      64.901  48.410  42.327  0.00  0.00            
ATOM    756  CA  LEU X  55      64.267  49.486  40.553  0.00  0.00            
ATOM    757  HA  LEU X  55      64.872  49.464  39.646  0.00  0.00            
ATOM    758  CB  LEU X  55      62.966  48.661  40.340  0.00  0.00            
ATOM    759  HB2 LEU X  55      62.436  48.769  41.287  0.00  0.00            
ATOM    760  HB3 LEU X  55      62.288  49.112  39.614  0.00  0.00            
ATOM    761  CG  LEU X  55      63.235  47.207  39.951  0.00  0.00            
ATOM    762  HG  LEU X  55      63.751  46.684  40.755  0.00  0.00            
ATOM    763  CD1 LEU X  55      61.879  46.502  39.898  0.00  0.00            
ATOM    764 HD11 LEU X  55      61.211  46.819  40.698  0.00  0.00            
ATOM    765 HD12 LEU X  55      61.351  46.794  38.990  0.00  0.00            
ATOM    766 HD13 LEU X  55      61.985  45.417  39.887  0.00  0.00            
ATOM    767  CD2 LEU X  55      63.933  46.925  38.551  0.00  0.00            
ATOM    768 HD21 LEU X  55      63.275  47.334  37.785  0.00  0.00            
ATOM    769 HD22 LEU X  55      64.863  47.473  38.398  0.00  0.00            
ATOM    770 HD23 LEU X  55      64.089  45.869  38.330  0.00  0.00            
ATOM    771  C   LEU X  55      63.913  51.003  40.671  0.00  0.00            
ATOM    772  O   LEU X  55      63.687  51.604  39.655  0.00  0.00            
ATOM    773  N   SER X  56      64.057  51.710  41.813  0.00  0.00            
ATOM    774  H   SER X  56      64.246  51.276  42.705  0.00  0.00            
ATOM    775  CA  SER X  56      63.992  53.220  41.854  0.00  0.00            
ATOM    776  HA  SER X  56      63.273  53.404  41.056  0.00  0.00            
ATOM    777  CB  SER X  56      63.508  53.594  43.278  0.00  0.00            
ATOM    778  HB2 SER X  56      63.459  54.678  43.181  0.00  0.00            
ATOM    779  HB3 SER X  56      62.508  53.185  43.422  0.00  0.00            
ATOM    780  OG  SER X  56      64.298  53.090  44.282  0.00  0.00            
ATOM    781  HG  SER X  56      63.928  52.258  44.586  0.00  0.00            
ATOM    782  C   SER X  56      65.275  53.985  41.496  0.00  0.00            
ATOM    783  O   SER X  56      65.319  54.987  40.770  0.00  0.00            
ATOM    784  N   THR X  57      66.383  53.410  41.903  0.00  0.00            
ATOM    785  H   THR X  57      66.299  52.738  42.653  0.00  0.00            
ATOM    786  CA  THR X  57      67.693  53.887  41.426  0.00  0.00            
ATOM    787  HA  THR X  57      67.796  54.971  41.485  0.00  0.00            
ATOM    788  CB  THR X  57      68.824  53.115  42.181  0.00  0.00            
ATOM    789  HB  THR X  57      68.738  52.042  42.008  0.00  0.00            
ATOM    790  CG2 THR X  57      70.279  53.587  41.733  0.00  0.00            
ATOM    791 HG21 THR X  57      71.043  53.120  42.354  0.00  0.00            
ATOM    792 HG22 THR X  57      70.577  53.206  40.756  0.00  0.00            
ATOM    793 HG23 THR X  57      70.458  54.657  41.839  0.00  0.00            
ATOM    794  OG1 THR X  57      68.768  53.406  43.676  0.00  0.00            
ATOM    795  HG1 THR X  57      68.429  52.567  43.995  0.00  0.00            
ATOM    796  C   THR X  57      67.828  53.673  39.948  0.00  0.00            
ATOM    797  O   THR X  57      68.348  54.528  39.189  0.00  0.00            
ATOM    798  N   GLN X  58      67.430  52.536  39.396  0.00  0.00            
ATOM    799  H   GLN X  58      67.034  51.802  39.965  0.00  0.00            
ATOM    800  CA  GLN X  58      67.245  52.249  37.917  0.00  0.00            
ATOM    801  HA  GLN X  58      68.230  52.300  37.454  0.00  0.00            
ATOM    802  CB  GLN X  58      66.663  50.810  37.719  0.00  0.00            
ATOM    803  HB2 GLN X  58      67.153  50.030  38.302  0.00  0.00            
ATOM    804  HB3 GLN X  58      65.625  50.802  38.052  0.00  0.00            
ATOM    805  CG  GLN X  58      66.546  50.422  36.247  0.00  0.00            
ATOM    806  HG2 GLN X  58      66.225  49.380  36.236  0.00  0.00            
ATOM    807  HG3 GLN X  58      65.928  51.121  35.683  0.00  0.00            
ATOM    808  CD  GLN X  58      67.896  50.318  35.452  0.00  0.00            
ATOM    809  OE1 GLN X  58      68.945  50.905  35.780  0.00  0.00            
ATOM    810  NE2 GLN X  58      67.825  49.583  34.394  0.00  0.00            
ATOM    811 HE21 GLN X  58      68.650  49.356  33.858  0.00  0.00            
ATOM    812 HE22 GLN X  58      67.031  48.968  34.282  0.00  0.00            
ATOM    813  C   GLN X  58      66.416  53.352  37.173  0.00  0.00            
ATOM    814  O   GLN X  58      66.629  53.691  35.987  0.00  0.00            
ATOM    815  N   LEU X  59      65.452  53.970  37.930  0.00  0.00            
ATOM    816  H   LEU X  59      65.065  53.595  38.784  0.00  0.00            
ATOM    817  CA  LEU X  59      64.534  55.069  37.418  0.00  0.00            
ATOM    818  HA  LEU X  59      64.464  54.955  36.336  0.00  0.00            
ATOM    819  CB  LEU X  59      63.175  54.745  37.903  0.00  0.00            
ATOM    820  HB2 LEU X  59      63.182  54.601  38.983  0.00  0.00            
ATOM    821  HB3 LEU X  59      62.562  55.608  37.641  0.00  0.00            
ATOM    822  CG  LEU X  59      62.563  53.479  37.244  0.00  0.00            
ATOM    823  HG  LEU X  59      63.209  52.603  37.293  0.00  0.00            
ATOM    824  CD1 LEU X  59      61.199  53.343  37.894  0.00  0.00            
ATOM    825 HD11 LEU X  59      61.316  52.995  38.921  0.00  0.00            
ATOM    826 HD12 LEU X  59      60.703  54.313  37.866  0.00  0.00            
ATOM    827 HD13 LEU X  59      60.658  52.547  37.382  0.00  0.00            
ATOM    828  CD2 LEU X  59      62.339  53.535  35.744  0.00  0.00            
ATOM    829 HD21 LEU X  59      61.770  52.670  35.404  0.00  0.00            
ATOM    830 HD22 LEU X  59      61.807  54.428  35.417  0.00  0.00            
ATOM    831 HD23 LEU X  59      63.301  53.477  35.233  0.00  0.00            
ATOM    832  C   LEU X  59      65.095  56.441  37.875  0.00  0.00            
ATOM    833  O   LEU X  59      64.406  57.428  37.739  0.00  0.00            
ATOM    834  N   GLY X  60      66.337  56.549  38.399  0.00  0.00            
ATOM    835  H   GLY X  60      66.782  55.659  38.577  0.00  0.00            
ATOM    836  CA  GLY X  60      67.004  57.884  38.811  0.00  0.00            
ATOM    837  HA2 GLY X  60      68.024  57.503  38.868  0.00  0.00            
ATOM    838  HA3 GLY X  60      66.871  58.653  38.050  0.00  0.00            
ATOM    839  C   GLY X  60      66.647  58.445  40.223  0.00  0.00            
ATOM    840  O   GLY X  60      67.352  59.318  40.678  0.00  0.00            
ATOM    841  N   TYR X  61      65.754  57.847  41.011  0.00  0.00            
ATOM    842  H   TYR X  61      65.568  56.883  40.774  0.00  0.00            
ATOM    843  CA  TYR X  61      65.391  58.305  42.281  0.00  0.00            
ATOM    844  HA  TYR X  61      65.385  59.391  42.191  0.00  0.00            
ATOM    845  CB  TYR X  61      63.927  58.029  42.647  0.00  0.00            
ATOM    846  HB2 TYR X  61      63.688  56.979  42.816  0.00  0.00            
ATOM    847  HB3 TYR X  61      63.762  58.487  43.623  0.00  0.00            
ATOM    848  CG  TYR X  61      62.841  58.483  41.668  0.00  0.00            
ATOM    849  CD1 TYR X  61      62.306  59.754  41.910  0.00  0.00            
ATOM    850  HD1 TYR X  61      62.682  60.396  42.692  0.00  0.00            
ATOM    851  CE1 TYR X  61      61.294  60.252  41.049  0.00  0.00            
ATOM    852  HE1 TYR X  61      60.761  61.089  41.476  0.00  0.00            
ATOM    853  CZ  TYR X  61      60.927  59.472  39.896  0.00  0.00            
ATOM    854  OH  TYR X  61      59.960  59.948  39.100  0.00  0.00            
ATOM    855  HH  TYR X  61      59.762  60.829  39.427  0.00  0.00            
ATOM    856  CE2 TYR X  61      61.507  58.143  39.674  0.00  0.00            
ATOM    857  HE2 TYR X  61      61.109  57.526  38.882  0.00  0.00            
ATOM    858  CD2 TYR X  61      62.444  57.628  40.585  0.00  0.00            
ATOM    859  HD2 TYR X  61      62.881  56.672  40.337  0.00  0.00            
ATOM    860  C   TYR X  61      66.388  57.813  43.400  0.00  0.00            
ATOM    861  O   TYR X  61      67.068  56.772  43.220  0.00  0.00            
ATOM    862  N   THR X  62      66.326  58.474  44.507  0.00  0.00            
ATOM    863  H   THR X  62      65.676  59.246  44.530  0.00  0.00            
ATOM    864  CA  THR X  62      66.787  57.925  45.802  0.00  0.00            
ATOM    865  HA  THR X  62      67.697  57.336  45.687  0.00  0.00            
ATOM    866  CB  THR X  62      67.237  59.050  46.698  0.00  0.00            
ATOM    867  HB  THR X  62      66.416  59.760  46.788  0.00  0.00            
ATOM    868  CG2 THR X  62      67.750  58.657  48.047  0.00  0.00            
ATOM    869 HG21 THR X  62      68.126  59.579  48.490  0.00  0.00            
ATOM    870 HG22 THR X  62      66.951  58.319  48.707  0.00  0.00            
ATOM    871 HG23 THR X  62      68.521  57.888  47.994  0.00  0.00            
ATOM    872  OG1 THR X  62      68.410  59.755  46.123  0.00  0.00            
ATOM    873  HG1 THR X  62      68.124  60.659  45.969  0.00  0.00            
ATOM    874  C   THR X  62      65.660  57.171  46.525  0.00  0.00            
ATOM    875  O   THR X  62      64.632  57.812  46.706  0.00  0.00            
ATOM    876  N   PRO X  63      65.939  55.952  46.955  0.00  0.00            
ATOM    877  CD  PRO X  63      67.093  55.041  46.527  0.00  0.00            
ATOM    878  HD2 PRO X  63      68.034  55.359  46.975  0.00  0.00            
ATOM    879  HD3 PRO X  63      67.201  54.983  45.444  0.00  0.00            
ATOM    880  CG  PRO X  63      66.716  53.639  47.112  0.00  0.00            
ATOM    881  HG2 PRO X  63      67.371  53.506  47.973  0.00  0.00            
ATOM    882  HG3 PRO X  63      66.815  52.866  46.350  0.00  0.00            
ATOM    883  CB  PRO X  63      65.299  53.751  47.664  0.00  0.00            
ATOM    884  HB2 PRO X  63      65.236  53.351  48.676  0.00  0.00            
ATOM    885  HB3 PRO X  63      64.660  53.223  46.955  0.00  0.00            
ATOM    886  CA  PRO X  63      65.023  55.267  47.806  0.00  0.00            
ATOM    887  HA  PRO X  63      63.991  55.399  47.479  0.00  0.00            
ATOM    888  C   PRO X  63      65.027  55.659  49.278  0.00  0.00            
ATOM    889  O   PRO X  63      66.049  55.635  49.923  0.00  0.00            
ATOM    890  N   CYS X  64      63.867  56.044  49.764  0.00  0.00            
ATOM    891  H   CYS X  64      63.116  55.953  49.096  0.00  0.00            
ATOM    892  CA  CYS X  64      63.585  56.498  51.120  0.00  0.00            
ATOM    893  HA  CYS X  64      64.439  56.447  51.795  0.00  0.00            
ATOM    894  CB  CYS X  64      63.017  57.934  51.091  0.00  0.00            
ATOM    895  HB2 CYS X  64      61.989  58.010  50.738  0.00  0.00            
ATOM    896  HB3 CYS X  64      62.916  58.184  52.147  0.00  0.00            
ATOM    897  SG  CYS X  64      64.068  59.062  50.304  0.00  0.00            
ATOM    898  HG  CYS X  64      63.838  58.450  49.139  0.00  0.00            
ATOM    899  C   CYS X  64      62.524  55.482  51.767  0.00  0.00            
ATOM    900  O   CYS X  64      61.581  55.113  51.008  0.00  0.00            
ATOM    901  N   TRP X  65      62.645  55.001  52.990  0.00  0.00            
ATOM    902  H   TRP X  65      63.313  55.349  53.663  0.00  0.00            
ATOM    903  CA  TRP X  65      61.680  53.975  53.503  0.00  0.00            
ATOM    904  HA  TRP X  65      60.733  54.101  52.980  0.00  0.00            
ATOM    905  CB  TRP X  65      62.187  52.529  53.249  0.00  0.00            
ATOM    906  HB2 TRP X  65      61.453  51.772  53.523  0.00  0.00            
ATOM    907  HB3 TRP X  65      62.289  52.383  52.174  0.00  0.00            
ATOM    908  CG  TRP X  65      63.435  52.072  53.896  0.00  0.00            
ATOM    909  CD1 TRP X  65      63.430  51.354  55.056  0.00  0.00            
ATOM    910  HD1 TRP X  65      62.545  51.247  55.667  0.00  0.00            
ATOM    911  NE1 TRP X  65      64.726  50.862  55.322  0.00  0.00            
ATOM    912  HE1 TRP X  65      65.020  50.291  56.101  0.00  0.00            
ATOM    913  CE2 TRP X  65      65.613  51.384  54.366  0.00  0.00            
ATOM    914  CZ2 TRP X  65      66.987  51.351  54.253  0.00  0.00            
ATOM    915  HZ2 TRP X  65      67.543  50.839  55.024  0.00  0.00            
ATOM    916  CH2 TRP X  65      67.583  51.959  53.114  0.00  0.00            
ATOM    917  HH2 TRP X  65      68.648  52.058  52.967  0.00  0.00            
ATOM    918  CZ3 TRP X  65      66.804  52.636  52.146  0.00  0.00            
ATOM    919  HZ3 TRP X  65      67.292  53.033  51.268  0.00  0.00            
ATOM    920  CE3 TRP X  65      65.420  52.644  52.286  0.00  0.00            
ATOM    921  HE3 TRP X  65      64.855  53.179  51.536  0.00  0.00            
ATOM    922  CD2 TRP X  65      64.849  52.016  53.401  0.00  0.00            
ATOM    923  C   TRP X  65      61.401  54.094  55.011  0.00  0.00            
ATOM    924  O   TRP X  65      62.099  54.718  55.773  0.00  0.00            
ATOM    925  N   ILE X  66      60.372  53.361  55.441  0.00  0.00            
ATOM    926  H   ILE X  66      59.918  52.802  54.732  0.00  0.00            
ATOM    927  CA  ILE X  66      60.062  53.241  56.890  0.00  0.00            
ATOM    928  HA  ILE X  66      60.997  53.465  57.404  0.00  0.00            
ATOM    929  CB  ILE X  66      58.923  54.148  57.314  0.00  0.00            
ATOM    930  HB  ILE X  66      58.735  53.945  58.368  0.00  0.00            
ATOM    931  CG2 ILE X  66      59.259  55.647  57.121  0.00  0.00            
ATOM    932 HG21 ILE X  66      59.923  55.763  57.977  0.00  0.00            
ATOM    933 HG22 ILE X  66      59.642  55.897  56.131  0.00  0.00            
ATOM    934 HG23 ILE X  66      58.351  56.179  57.405  0.00  0.00            
ATOM    935  CG1 ILE X  66      57.535  53.775  56.687  0.00  0.00            
ATOM    936 HG12 ILE X  66      57.499  54.083  55.642  0.00  0.00            
ATOM    937 HG13 ILE X  66      57.423  52.691  56.718  0.00  0.00            
ATOM    938  CD1 ILE X  66      56.314  54.406  57.378  0.00  0.00            
ATOM    939 HD11 ILE X  66      55.411  54.257  56.785  0.00  0.00            
ATOM    940 HD12 ILE X  66      56.154  54.040  58.392  0.00  0.00            
ATOM    941 HD13 ILE X  66      56.481  55.482  57.335  0.00  0.00            
ATOM    942  C   ILE X  66      59.905  51.714  57.204  0.00  0.00            
ATOM    943  O   ILE X  66      59.859  50.836  56.312  0.00  0.00            
ATOM    944  N   SER X  67      59.937  51.416  58.517  0.00  0.00            
ATOM    945  H   SER X  67      60.061  52.152  59.198  0.00  0.00            
ATOM    946  CA  SER X  67      59.702  50.038  59.008  0.00  0.00            
ATOM    947  HA  SER X  67      59.210  49.500  58.198  0.00  0.00            
ATOM    948  CB  SER X  67      61.088  49.312  59.216  0.00  0.00            
ATOM    949  HB2 SER X  67      61.608  49.830  60.022  0.00  0.00            
ATOM    950  HB3 SER X  67      61.019  48.233  59.356  0.00  0.00            
ATOM    951  OG  SER X  67      61.908  49.476  58.050  0.00  0.00            
ATOM    952  HG  SER X  67      62.440  50.252  58.244  0.00  0.00            
ATOM    953  C   SER X  67      58.919  49.994  60.406  0.00  0.00            
ATOM    954  O   SER X  67      59.604  49.761  61.385  0.00  0.00            
ATOM    955  N   PRO X  68      57.580  50.257  60.438  0.00  0.00            
ATOM    956  CD  PRO X  68      56.730  50.767  59.410  0.00  0.00            
ATOM    957  HD2 PRO X  68      56.317  49.867  58.955  0.00  0.00            
ATOM    958  HD3 PRO X  68      57.423  51.286  58.748  0.00  0.00            
ATOM    959  CG  PRO X  68      55.683  51.635  60.052  0.00  0.00            
ATOM    960  HG2 PRO X  68      54.764  51.587  59.469  0.00  0.00            
ATOM    961  HG3 PRO X  68      56.014  52.670  60.134  0.00  0.00            
ATOM    962  CB  PRO X  68      55.569  51.006  61.458  0.00  0.00            
ATOM    963  HB2 PRO X  68      54.874  50.166  61.461  0.00  0.00            
ATOM    964  HB3 PRO X  68      55.230  51.775  62.152  0.00  0.00            
ATOM    965  CA  PRO X  68      56.974  50.454  61.719  0.00  0.00            
ATOM    966  HA  PRO X  68      57.448  51.250  62.294  0.00  0.00            
ATOM    967  C   PRO X  68      56.871  49.212  62.636  0.00  0.00            
ATOM    968  O   PRO X  68      56.728  48.109  62.162  0.00  0.00            
ATOM    969  N   PRO X  69      57.000  49.357  64.000  0.00  0.00            
ATOM    970  CD  PRO X  69      57.575  50.491  64.706  0.00  0.00            
ATOM    971  HD2 PRO X  69      56.850  51.257  64.982  0.00  0.00            
ATOM    972  HD3 PRO X  69      58.439  50.911  64.191  0.00  0.00            
ATOM    973  CG  PRO X  69      58.041  49.992  66.087  0.00  0.00            
ATOM    974  HG2 PRO X  69      57.292  50.205  66.850  0.00  0.00            
ATOM    975  HG3 PRO X  69      58.958  50.475  66.426  0.00  0.00            
ATOM    976  CB  PRO X  69      58.253  48.578  65.738  0.00  0.00            
ATOM    977  HB2 PRO X  69      58.187  47.934  66.614  0.00  0.00            
ATOM    978  HB3 PRO X  69      59.166  48.558  65.142  0.00  0.00            
ATOM    979  CA  PRO X  69      57.154  48.117  64.805  0.00  0.00            
ATOM    980  HA  PRO X  69      57.573  47.220  64.350  0.00  0.00            
ATOM    981  C   PRO X  69      55.902  47.683  65.517  0.00  0.00            
ATOM    982  O   PRO X  69      55.169  48.609  65.944  0.00  0.00            
ATOM    983  N   PRO X  70      55.634  46.398  65.875  0.00  0.00            
ATOM    984  CD  PRO X  70      54.685  45.991  66.905  0.00  0.00            
ATOM    985  HD2 PRO X  70      53.647  46.259  66.712  0.00  0.00            
ATOM    986  HD3 PRO X  70      54.916  46.520  67.830  0.00  0.00            
ATOM    987  CG  PRO X  70      54.792  44.535  67.090  0.00  0.00            
ATOM    988  HG2 PRO X  70      53.901  44.180  66.572  0.00  0.00            
ATOM    989  HG3 PRO X  70      54.826  44.272  68.147  0.00  0.00            
ATOM    990  CB  PRO X  70      55.891  44.038  66.166  0.00  0.00            
ATOM    991  HB2 PRO X  70      55.524  43.219  65.547  0.00  0.00            
ATOM    992  HB3 PRO X  70      56.705  43.700  66.807  0.00  0.00            
ATOM    993  CA  PRO X  70      56.273  45.255  65.285  0.00  0.00            
ATOM    994  HA  PRO X  70      57.360  45.309  65.353  0.00  0.00            
ATOM    995  C   PRO X  70      55.789  44.990  63.846  0.00  0.00            
ATOM    996  O   PRO X  70      54.569  44.754  63.603  0.00  0.00            
ATOM    997  N   PHE X  71      56.703  45.099  62.909  0.00  0.00            
ATOM    998  H   PHE X  71      57.639  45.413  63.123  0.00  0.00            
ATOM    999  CA  PHE X  71      56.613  44.658  61.496  0.00  0.00            
ATOM   1000  HA  PHE X  71      57.328  45.244  60.917  0.00  0.00            
ATOM   1001  CB  PHE X  71      57.101  43.187  61.324  0.00  0.00            
ATOM   1002  HB2 PHE X  71      56.377  42.501  61.764  0.00  0.00            
ATOM   1003  HB3 PHE X  71      57.147  42.899  60.274  0.00  0.00            
ATOM   1004  CG  PHE X  71      58.452  42.940  62.053  0.00  0.00            
ATOM   1005  CD1 PHE X  71      58.448  42.743  63.490  0.00  0.00            
ATOM   1006  HD1 PHE X  71      57.521  42.800  64.040  0.00  0.00            
ATOM   1007  CE1 PHE X  71      59.608  42.628  64.242  0.00  0.00            
ATOM   1008  HE1 PHE X  71      59.493  42.423  65.296  0.00  0.00            
ATOM   1009  CZ  PHE X  71      60.843  42.647  63.626  0.00  0.00            
ATOM   1010  HZ  PHE X  71      61.698  42.563  64.280  0.00  0.00            
ATOM   1011  CE2 PHE X  71      60.858  42.811  62.249  0.00  0.00            
ATOM   1012  HE2 PHE X  71      61.794  42.669  61.731  0.00  0.00            
ATOM   1013  CD2 PHE X  71      59.693  42.917  61.489  0.00  0.00            
ATOM   1014  HD2 PHE X  71      59.794  43.003  60.417  0.00  0.00            
ATOM   1015  C   PHE X  71      55.367  45.013  60.674  0.00  0.00            
ATOM   1016  O   PHE X  71      55.100  44.463  59.628  0.00  0.00            
ATOM   1017  N   MET X  72      54.665  46.067  61.059  0.00  0.00            
ATOM   1018  H   MET X  72      54.976  46.507  61.913  0.00  0.00            
ATOM   1019  CA  MET X  72      53.353  46.447  60.510  0.00  0.00            
ATOM   1020  HA  MET X  72      52.949  47.225  61.159  0.00  0.00            
ATOM   1021  CB  MET X  72      53.399  46.946  59.035  0.00  0.00            
ATOM   1022  HB2 MET X  72      53.982  46.324  58.357  0.00  0.00            
ATOM   1023  HB3 MET X  72      52.390  46.989  58.623  0.00  0.00            
ATOM   1024  CG  MET X  72      53.899  48.374  58.984  0.00  0.00            
ATOM   1025  HG2 MET X  72      53.108  49.009  59.382  0.00  0.00            
ATOM   1026  HG3 MET X  72      54.779  48.341  59.627  0.00  0.00            
ATOM   1027  SD  MET X  72      54.274  49.036  57.288  0.00  0.00            
ATOM   1028  CE  MET X  72      52.693  48.836  56.485  0.00  0.00            
ATOM   1029  HE1 MET X  72      52.596  49.486  55.616  0.00  0.00            
ATOM   1030  HE2 MET X  72      52.582  47.843  56.048  0.00  0.00            
ATOM   1031  HE3 MET X  72      51.889  49.152  57.149  0.00  0.00            
ATOM   1032  C   MET X  72      52.251  45.406  60.779  0.00  0.00            
ATOM   1033  O   MET X  72      51.192  45.535  60.133  0.00  0.00            
ATOM   1034  N   LEU X  73      52.415  44.550  61.815  0.00  0.00            
ATOM   1035  H   LEU X  73      53.176  44.745  62.449  0.00  0.00            
ATOM   1036  CA  LEU X  73      51.461  43.544  62.275  0.00  0.00            
ATOM   1037  HA  LEU X  73      50.775  43.132  61.534  0.00  0.00            
ATOM   1038  CB  LEU X  73      52.302  42.403  62.883  0.00  0.00            
ATOM   1039  HB2 LEU X  73      52.854  42.808  63.731  0.00  0.00            
ATOM   1040  HB3 LEU X  73      51.563  41.680  63.228  0.00  0.00            
ATOM   1041  CG  LEU X  73      53.205  41.559  61.963  0.00  0.00            
ATOM   1042  HG  LEU X  73      54.006  42.154  61.524  0.00  0.00            
ATOM   1043  CD1 LEU X  73      53.910  40.448  62.772  0.00  0.00            
ATOM   1044 HD11 LEU X  73      54.550  39.880  62.097  0.00  0.00            
ATOM   1045 HD12 LEU X  73      54.593  40.952  63.456  0.00  0.00            
ATOM   1046 HD13 LEU X  73      53.256  39.892  63.444  0.00  0.00            
ATOM   1047  CD2 LEU X  73      52.405  40.675  61.020  0.00  0.00            
ATOM   1048 HD21 LEU X  73      51.577  40.174  61.521  0.00  0.00            
ATOM   1049 HD22 LEU X  73      52.034  41.328  60.229  0.00  0.00            
ATOM   1050 HD23 LEU X  73      52.972  39.899  60.506  0.00  0.00            
ATOM   1051  C   LEU X  73      50.419  44.190  63.229  0.00  0.00            
ATOM   1052  O   LEU X  73      49.359  43.626  63.503  0.00  0.00            
ATOM   1053  N   ASN X  74      50.809  45.251  63.976  0.00  0.00            
ATOM   1054  H   ASN X  74      51.754  45.574  63.827  0.00  0.00            
ATOM   1055  CA  ASN X  74      49.998  45.974  64.880  0.00  0.00            
ATOM   1056  HA  ASN X  74      49.090  45.449  65.179  0.00  0.00            
ATOM   1057  CB  ASN X  74      50.754  46.256  66.252  0.00  0.00            
ATOM   1058  HB2 ASN X  74      51.214  45.332  66.603  0.00  0.00            
ATOM   1059  HB3 ASN X  74      51.470  47.007  65.917  0.00  0.00            
ATOM   1060  CG  ASN X  74      49.823  46.880  67.350  0.00  0.00            
ATOM   1061  OD1 ASN X  74      48.719  46.352  67.451  0.00  0.00            
ATOM   1062  ND2 ASN X  74      50.113  47.969  68.038  0.00  0.00            
ATOM   1063 HD21 ASN X  74      49.578  48.163  68.872  0.00  0.00            
ATOM   1064 HD22 ASN X  74      51.045  48.350  67.958  0.00  0.00            
ATOM   1065  C   ASN X  74      49.361  47.184  64.237  0.00  0.00            
ATOM   1066  O   ASN X  74      49.747  47.633  63.149  0.00  0.00            
ATOM   1067  N   ASP X  75      48.433  47.813  64.985  0.00  0.00            
ATOM   1068  H   ASP X  75      48.518  47.648  65.978  0.00  0.00            
ATOM   1069  CA  ASP X  75      47.576  48.927  64.576  0.00  0.00            
ATOM   1070  HA  ASP X  75      46.698  48.395  64.210  0.00  0.00            
ATOM   1071  CB  ASP X  75      47.391  49.722  65.886  0.00  0.00            
ATOM   1072  HB2 ASP X  75      47.044  48.987  66.612  0.00  0.00            
ATOM   1073  HB3 ASP X  75      48.308  50.180  66.258  0.00  0.00            
ATOM   1074  CG  ASP X  75      46.319  50.852  65.803  0.00  0.00            
ATOM   1075  OD1 ASP X  75      45.596  50.945  64.795  0.00  0.00            
ATOM   1076  OD2 ASP X  75      46.285  51.704  66.681  0.00  0.00            
ATOM   1077  C   ASP X  75      48.020  49.791  63.453  0.00  0.00            
ATOM   1078  O   ASP X  75      48.903  50.648  63.664  0.00  0.00            
ATOM   1079  N   THR X  76      47.312  49.673  62.345  0.00  0.00            
ATOM   1080  H   THR X  76      46.520  49.046  62.366  0.00  0.00            
ATOM   1081  CA  THR X  76      47.393  50.498  61.138  0.00  0.00            
ATOM   1082  HA  THR X  76      48.286  50.239  60.570  0.00  0.00            
ATOM   1083  CB  THR X  76      46.138  50.234  60.276  0.00  0.00            
ATOM   1084  HB  THR X  76      45.343  50.599  60.926  0.00  0.00            
ATOM   1085  CG2 THR X  76      46.085  50.864  58.871  0.00  0.00            
ATOM   1086 HG21 THR X  76      46.067  51.953  58.842  0.00  0.00            
ATOM   1087 HG22 THR X  76      46.847  50.529  58.168  0.00  0.00            
ATOM   1088 HG23 THR X  76      45.142  50.461  58.502  0.00  0.00            
ATOM   1089  OG1 THR X  76      46.046  48.918  59.884  0.00  0.00            
ATOM   1090  HG1 THR X  76      45.329  48.578  60.425  0.00  0.00            
ATOM   1091  C   THR X  76      47.427  51.990  61.409  0.00  0.00            
ATOM   1092  O   THR X  76      47.996  52.759  60.655  0.00  0.00            
ATOM   1093  N   GLN X  77      46.762  52.481  62.448  0.00  0.00            
ATOM   1094  H   GLN X  77      46.313  51.845  63.092  0.00  0.00            
ATOM   1095  CA  GLN X  77      46.680  53.872  62.814  0.00  0.00            
ATOM   1096  HA  GLN X  77      46.522  54.452  61.905  0.00  0.00            
ATOM   1097  CB  GLN X  77      45.497  54.133  63.768  0.00  0.00            
ATOM   1098  HB2 GLN X  77      45.746  53.538  64.647  0.00  0.00            
ATOM   1099  HB3 GLN X  77      45.392  55.095  64.271  0.00  0.00            
ATOM   1100  CG  GLN X  77      44.203  53.643  63.226  0.00  0.00            
ATOM   1101  HG2 GLN X  77      43.951  54.251  62.357  0.00  0.00            
ATOM   1102  HG3 GLN X  77      44.263  52.663  62.754  0.00  0.00            
ATOM   1103  CD  GLN X  77      43.107  53.620  64.238  0.00  0.00            
ATOM   1104  OE1 GLN X  77      42.115  54.335  64.202  0.00  0.00            
ATOM   1105  NE2 GLN X  77      43.218  52.731  65.194  0.00  0.00            
ATOM   1106 HE21 GLN X  77      42.453  52.648  65.848  0.00  0.00            
ATOM   1107 HE22 GLN X  77      43.860  51.968  65.034  0.00  0.00            
ATOM   1108  C   GLN X  77      47.979  54.421  63.460  0.00  0.00            
ATOM   1109  O   GLN X  77      48.222  55.636  63.380  0.00  0.00            
ATOM   1110  N   VAL X  78      48.701  53.516  64.167  0.00  0.00            
ATOM   1111  H   VAL X  78      48.385  52.566  64.299  0.00  0.00            
ATOM   1112  CA  VAL X  78      50.104  53.749  64.655  0.00  0.00            
ATOM   1113  HA  VAL X  78      50.105  54.769  65.038  0.00  0.00            
ATOM   1114  CB  VAL X  78      50.492  52.865  65.744  0.00  0.00            
ATOM   1115  HB  VAL X  78      50.269  51.848  65.423  0.00  0.00            
ATOM   1116  CG1 VAL X  78      52.006  52.977  66.104  0.00  0.00            
ATOM   1117 HG11 VAL X  78      52.278  52.431  67.007  0.00  0.00            
ATOM   1118 HG12 VAL X  78      52.623  52.594  65.291  0.00  0.00            
ATOM   1119 HG13 VAL X  78      52.178  54.041  66.267  0.00  0.00            
ATOM   1120  CG2 VAL X  78      49.688  53.309  66.973  0.00  0.00            
ATOM   1121 HG21 VAL X  78      49.875  54.352  67.230  0.00  0.00            
ATOM   1122 HG22 VAL X  78      48.631  53.221  66.722  0.00  0.00            
ATOM   1123 HG23 VAL X  78      49.904  52.512  67.684  0.00  0.00            
ATOM   1124  C   VAL X  78      51.106  53.636  63.420  0.00  0.00            
ATOM   1125  O   VAL X  78      51.995  54.514  63.301  0.00  0.00            
ATOM   1126  N   ASN X  79      50.857  52.719  62.488  0.00  0.00            
ATOM   1127  H   ASN X  79      50.162  52.028  62.733  0.00  0.00            
ATOM   1128  CA  ASN X  79      51.685  52.534  61.288  0.00  0.00            
ATOM   1129  HA  ASN X  79      52.709  52.336  61.606  0.00  0.00            
ATOM   1130  CB  ASN X  79      51.233  51.324  60.396  0.00  0.00            
ATOM   1131  HB2 ASN X  79      50.240  51.494  59.979  0.00  0.00            
ATOM   1132  HB3 ASN X  79      51.840  51.296  59.492  0.00  0.00            
ATOM   1133  CG  ASN X  79      51.359  49.947  61.152  0.00  0.00            
ATOM   1134  OD1 ASN X  79      52.091  49.836  62.090  0.00  0.00            
ATOM   1135  ND2 ASN X  79      50.604  48.918  60.851  0.00  0.00            
ATOM   1136 HD21 ASN X  79      50.316  48.288  61.586  0.00  0.00            
ATOM   1137 HD22 ASN X  79      50.079  48.874  59.989  0.00  0.00            
ATOM   1138  C   ASN X  79      51.754  53.790  60.446  0.00  0.00            
ATOM   1139  O   ASN X  79      52.764  54.038  59.850  0.00  0.00            
ATOM   1140  N   THR X  80      50.655  54.528  60.416  0.00  0.00            
ATOM   1141  H   THR X  80      49.882  54.129  60.930  0.00  0.00            
ATOM   1142  CA  THR X  80      50.467  55.719  59.656  0.00  0.00            
ATOM   1143  HA  THR X  80      50.775  55.567  58.622  0.00  0.00            
ATOM   1144  CB  THR X  80      48.958  56.035  59.440  0.00  0.00            
ATOM   1145  HB  THR X  80      48.472  56.199  60.401  0.00  0.00            
ATOM   1146  CG2 THR X  80      48.856  57.296  58.514  0.00  0.00            
ATOM   1147 HG21 THR X  80      49.252  58.160  59.049  0.00  0.00            
ATOM   1148 HG22 THR X  80      49.397  57.230  57.571  0.00  0.00            
ATOM   1149 HG23 THR X  80      47.801  57.429  58.276  0.00  0.00            
ATOM   1150  OG1 THR X  80      48.295  54.916  58.838  0.00  0.00            
ATOM   1151  HG1 THR X  80      48.065  54.198  59.431  0.00  0.00            
ATOM   1152  C   THR X  80      51.389  56.871  60.107  0.00  0.00            
ATOM   1153  O   THR X  80      51.813  57.786  59.351  0.00  0.00            
ATOM   1154  N   GLU X  81      51.855  56.836  61.335  0.00  0.00            
ATOM   1155  H   GLU X  81      51.672  56.066  61.962  0.00  0.00            
ATOM   1156  CA  GLU X  81      52.384  58.130  61.871  0.00  0.00            
ATOM   1157  HA  GLU X  81      51.710  58.963  61.668  0.00  0.00            
ATOM   1158  CB  GLU X  81      52.440  58.097  63.439  0.00  0.00            
ATOM   1159  HB2 GLU X  81      53.017  57.225  63.745  0.00  0.00            
ATOM   1160  HB3 GLU X  81      52.829  59.064  63.759  0.00  0.00            
ATOM   1161  CG  GLU X  81      51.055  58.005  64.117  0.00  0.00            
ATOM   1162  HG2 GLU X  81      50.328  58.611  63.576  0.00  0.00            
ATOM   1163  HG3 GLU X  81      50.700  56.982  63.990  0.00  0.00            
ATOM   1164  CD  GLU X  81      51.054  58.331  65.605  0.00  0.00            
ATOM   1165  OE1 GLU X  81      49.945  58.258  66.173  0.00  0.00            
ATOM   1166  OE2 GLU X  81      52.107  58.721  66.104  0.00  0.00            
ATOM   1167  C   GLU X  81      53.814  58.477  61.292  0.00  0.00            
ATOM   1168  O   GLU X  81      54.170  59.624  61.022  0.00  0.00            
ATOM   1169  N   TYR X  82      54.541  57.404  61.107  0.00  0.00            
ATOM   1170  H   TYR X  82      54.116  56.558  61.458  0.00  0.00            
ATOM   1171  CA  TYR X  82      55.815  57.375  60.467  0.00  0.00            
ATOM   1172  HA  TYR X  82      56.504  58.108  60.886  0.00  0.00            
ATOM   1173  CB  TYR X  82      56.371  55.908  60.455  0.00  0.00            
ATOM   1174  HB2 TYR X  82      55.620  55.251  60.015  0.00  0.00            
ATOM   1175  HB3 TYR X  82      57.280  55.945  59.855  0.00  0.00            
ATOM   1176  CG  TYR X  82      56.620  55.181  61.758  0.00  0.00            
ATOM   1177  CD1 TYR X  82      55.621  54.462  62.395  0.00  0.00            
ATOM   1178  HD1 TYR X  82      54.683  54.309  61.883  0.00  0.00            
ATOM   1179  CE1 TYR X  82      55.806  53.930  63.661  0.00  0.00            
ATOM   1180  HE1 TYR X  82      54.980  53.493  64.202  0.00  0.00            
ATOM   1181  CZ  TYR X  82      57.013  54.205  64.360  0.00  0.00            
ATOM   1182  OH  TYR X  82      57.216  53.613  65.575  0.00  0.00            
ATOM   1183  HH  TYR X  82      56.499  53.371  66.166  0.00  0.00            
ATOM   1184  CE2 TYR X  82      58.100  54.833  63.682  0.00  0.00            
ATOM   1185  HE2 TYR X  82      59.004  55.028  64.240  0.00  0.00            
ATOM   1186  CD2 TYR X  82      57.903  55.320  62.344  0.00  0.00            
ATOM   1187  HD2 TYR X  82      58.712  55.813  61.825  0.00  0.00            
ATOM   1188  C   TYR X  82      55.672  57.822  59.010  0.00  0.00            
ATOM   1189  O   TYR X  82      56.545  58.521  58.423  0.00  0.00            
ATOM   1190  N   MET X  83      54.613  57.311  58.346  0.00  0.00            
ATOM   1191  H   MET X  83      53.874  56.755  58.754  0.00  0.00            
ATOM   1192  CA  MET X  83      54.348  57.722  56.937  0.00  0.00            
ATOM   1193  HA  MET X  83      55.271  57.614  56.368  0.00  0.00            
ATOM   1194  CB  MET X  83      53.265  56.749  56.408  0.00  0.00            
ATOM   1195  HB2 MET X  83      53.427  55.699  56.652  0.00  0.00            
ATOM   1196  HB3 MET X  83      52.278  56.879  56.852  0.00  0.00            
ATOM   1197  CG  MET X  83      53.134  56.719  54.893  0.00  0.00            
ATOM   1198  HG2 MET X  83      54.103  56.415  54.497  0.00  0.00            
ATOM   1199  HG3 MET X  83      52.409  55.925  54.714  0.00  0.00            
ATOM   1200  SD  MET X  83      52.543  58.190  53.939  0.00  0.00            
ATOM   1201  CE  MET X  83      50.903  58.394  54.603  0.00  0.00            
ATOM   1202  HE1 MET X  83      50.322  58.838  53.795  0.00  0.00            
ATOM   1203  HE2 MET X  83      50.495  57.385  54.669  0.00  0.00            
ATOM   1204  HE3 MET X  83      50.835  58.829  55.600  0.00  0.00            
ATOM   1205  C   MET X  83      53.896  59.192  56.834  0.00  0.00            
ATOM   1206  O   MET X  83      54.476  59.855  55.966  0.00  0.00            
ATOM   1207  N   VAL X  84      53.034  59.750  57.660  0.00  0.00            
ATOM   1208  H   VAL X  84      52.588  59.121  58.312  0.00  0.00            
ATOM   1209  CA  VAL X  84      52.655  61.191  57.656  0.00  0.00            
ATOM   1210  HA  VAL X  84      52.301  61.304  56.632  0.00  0.00            
ATOM   1211  CB  VAL X  84      51.566  61.509  58.700  0.00  0.00            
ATOM   1212  HB  VAL X  84      51.804  61.072  59.670  0.00  0.00            
ATOM   1213  CG1 VAL X  84      51.285  62.974  58.920  0.00  0.00            
ATOM   1214 HG11 VAL X  84      50.387  63.093  59.526  0.00  0.00            
ATOM   1215 HG12 VAL X  84      52.216  63.352  59.343  0.00  0.00            
ATOM   1216 HG13 VAL X  84      51.215  63.394  57.917  0.00  0.00            
ATOM   1217  CG2 VAL X  84      50.298  60.882  58.205  0.00  0.00            
ATOM   1218 HG21 VAL X  84      49.992  61.337  57.263  0.00  0.00            
ATOM   1219 HG22 VAL X  84      50.502  59.811  58.185  0.00  0.00            
ATOM   1220 HG23 VAL X  84      49.441  61.134  58.829  0.00  0.00            
ATOM   1221  C   VAL X  84      53.922  62.046  57.874  0.00  0.00            
ATOM   1222  O   VAL X  84      54.159  63.031  57.173  0.00  0.00            
ATOM   1223  N   ASN X  85      54.698  61.732  58.877  0.00  0.00            
ATOM   1224  H   ASN X  85      54.464  60.874  59.356  0.00  0.00            
ATOM   1225  CA  ASN X  85      55.933  62.506  59.182  0.00  0.00            
ATOM   1226  HA  ASN X  85      55.684  63.562  59.079  0.00  0.00            
ATOM   1227  CB  ASN X  85      56.354  62.242  60.639  0.00  0.00            
ATOM   1228  HB2 ASN X  85      55.546  62.390  61.356  0.00  0.00            
ATOM   1229  HB3 ASN X  85      56.581  61.179  60.714  0.00  0.00            
ATOM   1230  CG  ASN X  85      57.575  63.069  61.023  0.00  0.00            
ATOM   1231  OD1 ASN X  85      57.604  64.228  60.884  0.00  0.00            
ATOM   1232  ND2 ASN X  85      58.467  62.467  61.707  0.00  0.00            
ATOM   1233 HD21 ASN X  85      59.209  62.982  62.158  0.00  0.00            
ATOM   1234 HD22 ASN X  85      58.523  61.458  61.707  0.00  0.00            
ATOM   1235  C   ASN X  85      57.035  62.201  58.143  0.00  0.00            
ATOM   1236  O   ASN X  85      57.942  63.060  57.958  0.00  0.00            
ATOM   1237  N   ALA X  86      57.154  61.030  57.492  0.00  0.00            
ATOM   1238  H   ALA X  86      56.397  60.377  57.635  0.00  0.00            
ATOM   1239  CA  ALA X  86      58.083  60.875  56.355  0.00  0.00            
ATOM   1240  HA  ALA X  86      59.106  60.999  56.709  0.00  0.00            
ATOM   1241  CB  ALA X  86      58.113  59.456  55.839  0.00  0.00            
ATOM   1242  HB1 ALA X  86      58.721  58.781  56.441  0.00  0.00            
ATOM   1243  HB2 ALA X  86      57.099  59.082  55.696  0.00  0.00            
ATOM   1244  HB3 ALA X  86      58.563  59.393  54.848  0.00  0.00            
ATOM   1245  C   ALA X  86      57.806  61.807  55.165  0.00  0.00            
ATOM   1246  O   ALA X  86      58.692  62.369  54.551  0.00  0.00            
ATOM   1247  N   ILE X  87      56.508  62.044  54.844  0.00  0.00            
ATOM   1248  H   ILE X  87      55.804  61.466  55.279  0.00  0.00            
ATOM   1249  CA  ILE X  87      56.140  63.055  53.907  0.00  0.00            
ATOM   1250  HA  ILE X  87      56.699  62.880  52.988  0.00  0.00            
ATOM   1251  CB  ILE X  87      54.661  62.981  53.470  0.00  0.00            
ATOM   1252  HB  ILE X  87      54.121  63.034  54.416  0.00  0.00            
ATOM   1253  CG2 ILE X  87      54.192  64.198  52.645  0.00  0.00            
ATOM   1254 HG21 ILE X  87      53.121  64.100  52.469  0.00  0.00            
ATOM   1255 HG22 ILE X  87      54.372  65.097  53.234  0.00  0.00            
ATOM   1256 HG23 ILE X  87      54.593  64.348  51.643  0.00  0.00            
ATOM   1257  CG1 ILE X  87      54.437  61.627  52.750  0.00  0.00            
ATOM   1258 HG12 ILE X  87      54.783  61.822  51.735  0.00  0.00            
ATOM   1259 HG13 ILE X  87      54.940  60.820  53.283  0.00  0.00            
ATOM   1260  CD1 ILE X  87      52.918  61.331  52.620  0.00  0.00            
ATOM   1261 HD11 ILE X  87      52.676  60.473  51.994  0.00  0.00            
ATOM   1262 HD12 ILE X  87      52.444  61.376  53.601  0.00  0.00            
ATOM   1263 HD13 ILE X  87      52.444  62.137  52.060  0.00  0.00            
ATOM   1264  C   ILE X  87      56.475  64.488  54.379  0.00  0.00            
ATOM   1265  O   ILE X  87      57.029  65.358  53.684  0.00  0.00            
ATOM   1266  N   THR X  88      56.218  64.780  55.644  0.00  0.00            
ATOM   1267  H   THR X  88      55.620  64.171  56.185  0.00  0.00            
ATOM   1268  CA  THR X  88      56.632  66.081  56.228  0.00  0.00            
ATOM   1269  HA  THR X  88      56.168  66.895  55.671  0.00  0.00            
ATOM   1270  CB  THR X  88      56.106  66.263  57.724  0.00  0.00            
ATOM   1271  HB  THR X  88      56.642  65.662  58.459  0.00  0.00            
ATOM   1272  CG2 THR X  88      56.194  67.749  58.170  0.00  0.00            
ATOM   1273 HG21 THR X  88      57.203  68.161  58.199  0.00  0.00            
ATOM   1274 HG22 THR X  88      55.630  68.322  57.434  0.00  0.00            
ATOM   1275 HG23 THR X  88      55.651  67.807  59.113  0.00  0.00            
ATOM   1276  OG1 THR X  88      54.785  65.865  57.836  0.00  0.00            
ATOM   1277  HG1 THR X  88      54.699  64.920  57.686  0.00  0.00            
ATOM   1278  C   THR X  88      58.154  66.336  56.069  0.00  0.00            
ATOM   1279  O   THR X  88      58.501  67.411  55.635  0.00  0.00            
ATOM   1280  N   ALA X  89      58.990  65.298  56.228  0.00  0.00            
ATOM   1281  H   ALA X  89      58.761  64.438  56.705  0.00  0.00            
ATOM   1282  CA  ALA X  89      60.453  65.483  56.037  0.00  0.00            
ATOM   1283  HA  ALA X  89      60.936  66.306  56.564  0.00  0.00            
ATOM   1284  CB  ALA X  89      61.062  64.236  56.720  0.00  0.00            
ATOM   1285  HB1 ALA X  89      60.783  63.402  56.077  0.00  0.00            
ATOM   1286  HB2 ALA X  89      62.151  64.273  56.757  0.00  0.00            
ATOM   1287  HB3 ALA X  89      60.704  64.209  57.749  0.00  0.00            
ATOM   1288  C   ALA X  89      60.866  65.648  54.600  0.00  0.00            
ATOM   1289  O   ALA X  89      61.443  66.649  54.179  0.00  0.00            
ATOM   1290  N   LEU X  90      60.611  64.695  53.709  0.00  0.00            
ATOM   1291  H   LEU X  90      60.013  63.915  53.942  0.00  0.00            
ATOM   1292  CA  LEU X  90      61.422  64.585  52.489  0.00  0.00            
ATOM   1293  HA  LEU X  90      62.453  64.797  52.772  0.00  0.00            
ATOM   1294  CB  LEU X  90      61.209  63.163  51.781  0.00  0.00            
ATOM   1295  HB2 LEU X  90      60.196  63.095  51.385  0.00  0.00            
ATOM   1296  HB3 LEU X  90      61.825  63.183  50.881  0.00  0.00            
ATOM   1297  CG  LEU X  90      61.698  62.083  52.734  0.00  0.00            
ATOM   1298  HG  LEU X  90      61.315  62.198  53.748  0.00  0.00            
ATOM   1299  CD1 LEU X  90      61.174  60.687  52.349  0.00  0.00            
ATOM   1300 HD11 LEU X  90      61.469  60.404  51.339  0.00  0.00            
ATOM   1301 HD12 LEU X  90      61.573  59.920  53.013  0.00  0.00            
ATOM   1302 HD13 LEU X  90      60.088  60.720  52.436  0.00  0.00            
ATOM   1303  CD2 LEU X  90      63.237  62.008  52.853  0.00  0.00            
ATOM   1304 HD21 LEU X  90      63.674  61.803  51.875  0.00  0.00            
ATOM   1305 HD22 LEU X  90      63.627  62.939  53.264  0.00  0.00            
ATOM   1306 HD23 LEU X  90      63.565  61.266  53.581  0.00  0.00            
ATOM   1307  C   LEU X  90      60.961  65.712  51.507  0.00  0.00            
ATOM   1308  O   LEU X  90      61.672  66.197  50.580  0.00  0.00            
ATOM   1309  N   TYR X  91      59.713  66.171  51.660  0.00  0.00            
ATOM   1310  H   TYR X  91      59.248  65.982  52.536  0.00  0.00            
ATOM   1311  CA  TYR X  91      59.206  67.319  50.857  0.00  0.00            
ATOM   1312  HA  TYR X  91      59.258  66.908  49.849  0.00  0.00            
ATOM   1313  CB  TYR X  91      57.796  67.590  51.233  0.00  0.00            
ATOM   1314  HB2 TYR X  91      57.234  66.764  50.797  0.00  0.00            
ATOM   1315  HB3 TYR X  91      57.709  67.641  52.318  0.00  0.00            
ATOM   1316  CG  TYR X  91      57.199  68.891  50.665  0.00  0.00            
ATOM   1317  CD1 TYR X  91      56.764  68.842  49.285  0.00  0.00            
ATOM   1318  HD1 TYR X  91      56.903  67.963  48.673  0.00  0.00            
ATOM   1319  CE1 TYR X  91      55.974  69.912  48.784  0.00  0.00            
ATOM   1320  HE1 TYR X  91      55.522  69.914  47.803  0.00  0.00            
ATOM   1321  CZ  TYR X  91      55.627  70.947  49.650  0.00  0.00            
ATOM   1322  OH  TYR X  91      54.620  71.845  49.237  0.00  0.00            
ATOM   1323  HH  TYR X  91      54.313  72.439  49.926  0.00  0.00            
ATOM   1324  CE2 TYR X  91      56.228  71.046  50.900  0.00  0.00            
ATOM   1325  HE2 TYR X  91      55.944  71.849  51.564  0.00  0.00            
ATOM   1326  CD2 TYR X  91      56.927  70.040  51.449  0.00  0.00            
ATOM   1327  HD2 TYR X  91      57.254  70.156  52.471  0.00  0.00            
ATOM   1328  C   TYR X  91      60.087  68.576  51.116  0.00  0.00            
ATOM   1329  O   TYR X  91      60.618  69.149  50.209  0.00  0.00            
ATOM   1330  N   ALA X  92      60.307  68.900  52.368  0.00  0.00            
ATOM   1331  H   ALA X  92      60.059  68.267  53.115  0.00  0.00            
ATOM   1332  CA  ALA X  92      61.101  70.022  52.749  0.00  0.00            
ATOM   1333  HA  ALA X  92      60.827  70.894  52.155  0.00  0.00            
ATOM   1334  CB  ALA X  92      60.715  70.272  54.209  0.00  0.00            
ATOM   1335  HB1 ALA X  92      61.236  71.163  54.561  0.00  0.00            
ATOM   1336  HB2 ALA X  92      59.632  70.365  54.291  0.00  0.00            
ATOM   1337  HB3 ALA X  92      60.914  69.378  54.800  0.00  0.00            
ATOM   1338  C   ALA X  92      62.595  69.733  52.502  0.00  0.00            
ATOM   1339  O   ALA X  92      63.420  70.568  52.020  0.00  0.00            
ATOM   1340  N   GLY X  93      63.015  68.440  52.655  0.00  0.00            
ATOM   1341  H   GLY X  93      62.539  67.852  53.323  0.00  0.00            
ATOM   1342  CA  GLY X  93      64.378  67.957  52.410  0.00  0.00            
ATOM   1343  HA2 GLY X  93      65.230  68.429  52.900  0.00  0.00            
ATOM   1344  HA3 GLY X  93      64.500  66.919  52.719  0.00  0.00            
ATOM   1345  C   GLY X  93      64.745  68.006  50.898  0.00  0.00            
ATOM   1346  O   GLY X  93      65.969  67.931  50.704  0.00  0.00            
ATOM   1347  N   SER X  94      63.871  68.246  49.950  0.00  0.00            
ATOM   1348  H   SER X  94      62.932  68.447  50.264  0.00  0.00            
ATOM   1349  CA  SER X  94      64.143  68.257  48.520  0.00  0.00            
ATOM   1350  HA  SER X  94      65.221  68.381  48.410  0.00  0.00            
ATOM   1351  CB  SER X  94      63.752  66.955  47.792  0.00  0.00            
ATOM   1352  HB2 SER X  94      64.249  66.989  46.822  0.00  0.00            
ATOM   1353  HB3 SER X  94      64.275  66.128  48.273  0.00  0.00            
ATOM   1354  OG  SER X  94      62.366  66.750  47.859  0.00  0.00            
ATOM   1355  HG  SER X  94      62.080  66.806  48.773  0.00  0.00            
ATOM   1356  C   SER X  94      63.594  69.512  47.961  0.00  0.00            
ATOM   1357  O   SER X  94      63.241  69.533  46.782  0.00  0.00            
ATOM   1358  N   GLY X  95      63.478  70.650  48.694  0.00  0.00            
ATOM   1359  H   GLY X  95      63.740  70.487  49.656  0.00  0.00            
ATOM   1360  CA  GLY X  95      63.230  71.955  48.174  0.00  0.00            
ATOM   1361  HA2 GLY X  95      63.515  72.694  48.924  0.00  0.00            
ATOM   1362  HA3 GLY X  95      63.833  72.193  47.298  0.00  0.00            
ATOM   1363  C   GLY X  95      61.789  72.310  47.903  0.00  0.00            
ATOM   1364  O   GLY X  95      61.505  73.194  47.144  0.00  0.00            
ATOM   1365  N   ASN X  96      60.881  71.638  48.544  0.00  0.00            
ATOM   1366  H   ASN X  96      61.174  70.819  49.058  0.00  0.00            
ATOM   1367  CA  ASN X  96      59.413  71.740  48.434  0.00  0.00            
ATOM   1368  HA  ASN X  96      58.957  71.033  49.127  0.00  0.00            
ATOM   1369  CB  ASN X  96      58.886  73.079  49.014  0.00  0.00            
ATOM   1370  HB2 ASN X  96      59.034  73.925  48.343  0.00  0.00            
ATOM   1371  HB3 ASN X  96      57.808  73.019  49.159  0.00  0.00            
ATOM   1372  CG  ASN X  96      59.449  73.405  50.393  0.00  0.00            
ATOM   1373  OD1 ASN X  96      59.390  72.663  51.369  0.00  0.00            
ATOM   1374  ND2 ASN X  96      60.032  74.493  50.629  0.00  0.00            
ATOM   1375 HD21 ASN X  96      60.455  74.606  51.538  0.00  0.00            
ATOM   1376 HD22 ASN X  96      60.141  75.126  49.850  0.00  0.00            
ATOM   1377  C   ASN X  96      58.806  71.314  47.056  0.00  0.00            
ATOM   1378  O   ASN X  96      57.703  71.601  46.767  0.00  0.00            
ATOM   1379  N   ASN X  97      59.613  70.655  46.173  0.00  0.00            
ATOM   1380  H   ASN X  97      60.570  70.530  46.470  0.00  0.00            
ATOM   1381  CA  ASN X  97      59.270  69.971  44.950  0.00  0.00            
ATOM   1382  HA  ASN X  97      58.631  70.522  44.260  0.00  0.00            
ATOM   1383  CB  ASN X  97      60.619  69.832  44.203  0.00  0.00            
ATOM   1384  HB2 ASN X  97      61.184  69.048  44.707  0.00  0.00            
ATOM   1385  HB3 ASN X  97      60.416  69.476  43.194  0.00  0.00            
ATOM   1386  CG  ASN X  97      61.368  71.091  44.002  0.00  0.00            
ATOM   1387  OD1 ASN X  97      60.802  72.030  43.618  0.00  0.00            
ATOM   1388  ND2 ASN X  97      62.648  71.089  44.382  0.00  0.00            
ATOM   1389 HD21 ASN X  97      63.120  71.963  44.196  0.00  0.00            
ATOM   1390 HD22 ASN X  97      63.013  70.268  44.844  0.00  0.00            
ATOM   1391  C   ASN X  97      58.490  68.721  45.305  0.00  0.00            
ATOM   1392  O   ASN X  97      59.062  67.750  45.868  0.00  0.00            
ATOM   1393  N   LYS X  98      57.180  68.624  44.964  0.00  0.00            
ATOM   1394  H   LYS X  98      56.829  69.348  44.354  0.00  0.00            
ATOM   1395  CA  LYS X  98      56.290  67.524  45.354  0.00  0.00            
ATOM   1396  HA  LYS X  98      55.983  67.646  46.393  0.00  0.00            
ATOM   1397  CB  LYS X  98      55.007  67.783  44.619  0.00  0.00            
ATOM   1398  HB2 LYS X  98      55.226  67.581  43.570  0.00  0.00            
ATOM   1399  HB3 LYS X  98      54.363  66.958  44.922  0.00  0.00            
ATOM   1400  CG  LYS X  98      54.348  69.172  44.747  0.00  0.00            
ATOM   1401  HG2 LYS X  98      54.527  69.603  45.732  0.00  0.00            
ATOM   1402  HG3 LYS X  98      54.788  69.870  44.034  0.00  0.00            
ATOM   1403  CD  LYS X  98      52.838  69.204  44.443  0.00  0.00            
ATOM   1404  HD2 LYS X  98      52.734  68.754  43.456  0.00  0.00            
ATOM   1405  HD3 LYS X  98      52.345  68.593  45.200  0.00  0.00            
ATOM   1406  CE  LYS X  98      52.243  70.706  44.485  0.00  0.00            
ATOM   1407  HE2 LYS X  98      52.159  71.087  45.503  0.00  0.00            
ATOM   1408  HE3 LYS X  98      52.830  71.467  43.971  0.00  0.00            
ATOM   1409  NZ  LYS X  98      50.920  70.685  43.737  0.00  0.00            
ATOM   1410  HZ1 LYS X  98      50.512  71.609  43.754  0.00  0.00            
ATOM   1411  HZ2 LYS X  98      51.043  70.507  42.750  0.00  0.00            
ATOM   1412  HZ3 LYS X  98      50.334  70.019  44.219  0.00  0.00            
ATOM   1413  C   LYS X  98      56.896  66.069  45.204  0.00  0.00            
ATOM   1414  O   LYS X  98      57.678  65.859  44.295  0.00  0.00            
ATOM   1415  N   LEU X  99      56.685  65.248  46.263  0.00  0.00            
ATOM   1416  H   LEU X  99      56.077  65.651  46.961  0.00  0.00            
ATOM   1417  CA  LEU X  99      57.190  63.830  46.511  0.00  0.00            
ATOM   1418  HA  LEU X  99      58.233  63.813  46.196  0.00  0.00            
ATOM   1419  CB  LEU X  99      57.184  63.621  48.047  0.00  0.00            
ATOM   1420  HB2 LEU X  99      57.762  64.421  48.509  0.00  0.00            
ATOM   1421  HB3 LEU X  99      56.149  63.766  48.356  0.00  0.00            
ATOM   1422  CG  LEU X  99      57.708  62.372  48.671  0.00  0.00            
ATOM   1423  HG  LEU X  99      57.289  61.547  48.094  0.00  0.00            
ATOM   1424  CD1 LEU X  99      59.212  62.278  48.492  0.00  0.00            
ATOM   1425 HD11 LEU X  99      59.734  63.046  49.063  0.00  0.00            
ATOM   1426 HD12 LEU X  99      59.500  61.373  49.027  0.00  0.00            
ATOM   1427 HD13 LEU X  99      59.547  62.251  47.455  0.00  0.00            
ATOM   1428  CD2 LEU X  99      57.270  62.221  50.131  0.00  0.00            
ATOM   1429 HD21 LEU X  99      57.263  61.210  50.537  0.00  0.00            
ATOM   1430 HD22 LEU X  99      58.025  62.699  50.754  0.00  0.00            
ATOM   1431 HD23 LEU X  99      56.303  62.724  50.154  0.00  0.00            
ATOM   1432  C   LEU X  99      56.397  62.694  45.828  0.00  0.00            
ATOM   1433  O   LEU X  99      55.236  62.493  46.025  0.00  0.00            
ATOM   1434  N   PRO X 100      57.041  61.894  44.939  0.00  0.00            
ATOM   1435  CD  PRO X 100      58.365  61.924  44.493  0.00  0.00            
ATOM   1436  HD2 PRO X 100      58.986  62.069  45.377  0.00  0.00            
ATOM   1437  HD3 PRO X 100      58.518  62.815  43.884  0.00  0.00            
ATOM   1438  CG  PRO X 100      58.653  60.690  43.642  0.00  0.00            
ATOM   1439  HG2 PRO X 100      59.274  59.978  44.186  0.00  0.00            
ATOM   1440  HG3 PRO X 100      59.149  60.899  42.695  0.00  0.00            
ATOM   1441  CB  PRO X 100      57.299  60.042  43.408  0.00  0.00            
ATOM   1442  HB2 PRO X 100      57.251  58.958  43.511  0.00  0.00            
ATOM   1443  HB3 PRO X 100      57.001  60.445  42.440  0.00  0.00            
ATOM   1444  CA  PRO X 100      56.475  60.589  44.517  0.00  0.00            
ATOM   1445  HA  PRO X 100      55.467  60.669  44.110  0.00  0.00            
ATOM   1446  C   PRO X 100      56.465  59.677  45.700  0.00  0.00            
ATOM   1447  O   PRO X 100      57.317  59.733  46.571  0.00  0.00            
ATOM   1448  N   VAL X 101      55.653  58.600  45.627  0.00  0.00            
ATOM   1449  H   VAL X 101      55.094  58.484  44.793  0.00  0.00            
ATOM   1450  CA  VAL X 101      55.529  57.528  46.608  0.00  0.00            
ATOM   1451  HA  VAL X 101      56.418  57.458  47.234  0.00  0.00            
ATOM   1452  CB  VAL X 101      54.422  58.037  47.653  0.00  0.00            
ATOM   1453  HB  VAL X 101      53.455  58.052  47.151  0.00  0.00            
ATOM   1454  CG1 VAL X 101      54.325  56.980  48.759  0.00  0.00            
ATOM   1455 HG11 VAL X 101      55.265  56.901  49.305  0.00  0.00            
ATOM   1456 HG12 VAL X 101      53.546  57.288  49.456  0.00  0.00            
ATOM   1457 HG13 VAL X 101      53.938  56.065  48.310  0.00  0.00            
ATOM   1458  CG2 VAL X 101      54.550  59.444  48.240  0.00  0.00            
ATOM   1459 HG21 VAL X 101      54.418  60.167  47.436  0.00  0.00            
ATOM   1460 HG22 VAL X 101      53.613  59.573  48.783  0.00  0.00            
ATOM   1461 HG23 VAL X 101      55.473  59.673  48.772  0.00  0.00            
ATOM   1462  C   VAL X 101      55.231  56.125  46.032  0.00  0.00            
ATOM   1463  O   VAL X 101      54.508  56.003  44.985  0.00  0.00            
ATOM   1464  N   LEU X 102      55.674  55.015  46.696  0.00  0.00            
ATOM   1465  H   LEU X 102      56.001  55.165  47.639  0.00  0.00            
ATOM   1466  CA  LEU X 102      55.489  53.716  46.184  0.00  0.00            
ATOM   1467  HA  LEU X 102      54.557  53.728  45.620  0.00  0.00            
ATOM   1468  CB  LEU X 102      56.572  53.462  45.177  0.00  0.00            
ATOM   1469  HB2 LEU X 102      56.510  54.298  44.480  0.00  0.00            
ATOM   1470  HB3 LEU X 102      57.532  53.570  45.681  0.00  0.00            
ATOM   1471  CG  LEU X 102      56.582  52.189  44.363  0.00  0.00            
ATOM   1472  HG  LEU X 102      55.575  51.773  44.319  0.00  0.00            
ATOM   1473  CD1 LEU X 102      56.769  52.632  42.903  0.00  0.00            
ATOM   1474 HD11 LEU X 102      55.920  53.253  42.617  0.00  0.00            
ATOM   1475 HD12 LEU X 102      57.768  53.013  42.691  0.00  0.00            
ATOM   1476 HD13 LEU X 102      56.740  51.805  42.194  0.00  0.00            
ATOM   1477  CD2 LEU X 102      57.671  51.251  44.752  0.00  0.00            
ATOM   1478 HD21 LEU X 102      58.655  51.537  44.380  0.00  0.00            
ATOM   1479 HD22 LEU X 102      57.722  51.256  45.841  0.00  0.00            
ATOM   1480 HD23 LEU X 102      57.388  50.276  44.355  0.00  0.00            
ATOM   1481  C   LEU X 102      55.270  52.672  47.310  0.00  0.00            
ATOM   1482  O   LEU X 102      55.975  52.683  48.358  0.00  0.00            
ATOM   1483  N   THR X 103      54.273  51.810  47.089  0.00  0.00            
ATOM   1484  H   THR X 103      53.744  51.869  46.231  0.00  0.00            
ATOM   1485  CA  THR X 103      53.678  51.087  48.229  0.00  0.00            
ATOM   1486  HA  THR X 103      54.436  51.067  49.012  0.00  0.00            
ATOM   1487  CB  THR X 103      52.506  51.826  48.903  0.00  0.00            
ATOM   1488  HB  THR X 103      52.204  51.197  49.740  0.00  0.00            
ATOM   1489  CG2 THR X 103      52.931  53.218  49.410  0.00  0.00            
ATOM   1490 HG21 THR X 103      52.788  53.937  48.603  0.00  0.00            
ATOM   1491 HG22 THR X 103      52.213  53.541  50.164  0.00  0.00            
ATOM   1492 HG23 THR X 103      53.967  53.375  49.713  0.00  0.00            
ATOM   1493  OG1 THR X 103      51.491  51.974  47.943  0.00  0.00            
ATOM   1494  HG1 THR X 103      51.817  52.330  47.113  0.00  0.00            
ATOM   1495  C   THR X 103      53.244  49.599  47.898  0.00  0.00            
ATOM   1496  O   THR X 103      52.723  49.261  46.808  0.00  0.00            
ATOM   1497  N   TRP X 104      53.324  48.651  48.861  0.00  0.00            
ATOM   1498  H   TRP X 104      53.697  48.839  49.781  0.00  0.00            
ATOM   1499  CA  TRP X 104      52.870  47.270  48.773  0.00  0.00            
ATOM   1500  HA  TRP X 104      52.403  47.088  47.805  0.00  0.00            
ATOM   1501  CB  TRP X 104      54.040  46.343  48.927  0.00  0.00            
ATOM   1502  HB2 TRP X 104      54.641  46.452  48.024  0.00  0.00            
ATOM   1503  HB3 TRP X 104      54.566  46.541  49.861  0.00  0.00            
ATOM   1504  CG  TRP X 104      53.718  44.893  48.855  0.00  0.00            
ATOM   1505  CD1 TRP X 104      52.704  44.241  48.244  0.00  0.00            
ATOM   1506  HD1 TRP X 104      51.808  44.625  47.779  0.00  0.00            
ATOM   1507  NE1 TRP X 104      52.977  42.894  48.211  0.00  0.00            
ATOM   1508  HE1 TRP X 104      52.388  42.247  47.707  0.00  0.00            
ATOM   1509  CE2 TRP X 104      53.990  42.592  49.067  0.00  0.00            
ATOM   1510  CZ2 TRP X 104      54.536  41.359  49.534  0.00  0.00            
ATOM   1511  HZ2 TRP X 104      54.045  40.482  49.141  0.00  0.00            
ATOM   1512  CH2 TRP X 104      55.674  41.361  50.430  0.00  0.00            
ATOM   1513  HH2 TRP X 104      56.172  40.406  50.518  0.00  0.00            
ATOM   1514  CZ3 TRP X 104      56.127  42.594  50.935  0.00  0.00            
ATOM   1515  HZ3 TRP X 104      57.039  42.605  51.513  0.00  0.00            
ATOM   1516  CE3 TRP X 104      55.615  43.799  50.438  0.00  0.00            
ATOM   1517  HE3 TRP X 104      56.066  44.711  50.801  0.00  0.00            
ATOM   1518  CD2 TRP X 104      54.533  43.814  49.536  0.00  0.00            
ATOM   1519  C   TRP X 104      51.799  47.079  49.855  0.00  0.00            
ATOM   1520  O   TRP X 104      51.962  47.270  51.049  0.00  0.00            
ATOM   1521  N   SER X 105      50.615  46.670  49.412  0.00  0.00            
ATOM   1522  H   SER X 105      50.466  46.736  48.415  0.00  0.00            
ATOM   1523  CA  SER X 105      49.473  46.241  50.112  0.00  0.00            
ATOM   1524  HA  SER X 105      48.772  46.144  49.282  0.00  0.00            
ATOM   1525  CB  SER X 105      49.577  44.758  50.540  0.00  0.00            
ATOM   1526  HB2 SER X 105      50.000  44.235  49.682  0.00  0.00            
ATOM   1527  HB3 SER X 105      50.291  44.639  51.356  0.00  0.00            
ATOM   1528  OG  SER X 105      48.277  44.407  50.918  0.00  0.00            
ATOM   1529  HG  SER X 105      47.754  44.527  50.122  0.00  0.00            
ATOM   1530  C   SER X 105      48.884  47.153  51.212  0.00  0.00            
ATOM   1531  O   SER X 105      48.400  48.273  50.940  0.00  0.00            
ATOM   1532  N   GLN X 106      49.196  46.754  52.474  0.00  0.00            
ATOM   1533  H   GLN X 106      49.748  45.910  52.530  0.00  0.00            
ATOM   1534  CA  GLN X 106      48.905  47.543  53.630  0.00  0.00            
ATOM   1535  HA  GLN X 106      47.863  47.865  53.628  0.00  0.00            
ATOM   1536  CB  GLN X 106      49.200  46.795  54.911  0.00  0.00            
ATOM   1537  HB2 GLN X 106      48.769  45.794  54.870  0.00  0.00            
ATOM   1538  HB3 GLN X 106      50.286  46.763  55.004  0.00  0.00            
ATOM   1539  CG  GLN X 106      48.646  47.531  56.160  0.00  0.00            
ATOM   1540  HG2 GLN X 106      48.752  48.605  56.001  0.00  0.00            
ATOM   1541  HG3 GLN X 106      47.575  47.343  56.232  0.00  0.00            
ATOM   1542  CD  GLN X 106      49.250  47.133  57.522  0.00  0.00            
ATOM   1543  OE1 GLN X 106      49.421  47.969  58.392  0.00  0.00            
ATOM   1544  NE2 GLN X 106      49.743  45.965  57.646  0.00  0.00            
ATOM   1545 HE21 GLN X 106      50.185  45.784  58.535  0.00  0.00            
ATOM   1546 HE22 GLN X 106      49.957  45.307  56.910  0.00  0.00            
ATOM   1547  C   GLN X 106      49.593  48.874  53.683  0.00  0.00            
ATOM   1548  O   GLN X 106      49.014  49.867  54.017  0.00  0.00            
ATOM   1549  N   GLY X 107      50.782  48.944  53.109  0.00  0.00            
ATOM   1550  H   GLY X 107      51.291  48.103  52.879  0.00  0.00            
ATOM   1551  CA  GLY X 107      51.539  50.183  52.914  0.00  0.00            
ATOM   1552  HA2 GLY X 107      51.651  50.555  53.933  0.00  0.00            
ATOM   1553  HA3 GLY X 107      52.463  49.988  52.370  0.00  0.00            
ATOM   1554  C   GLY X 107      50.799  51.250  51.968  0.00  0.00            
ATOM   1555  O   GLY X 107      50.921  52.419  52.160  0.00  0.00            
ATOM   1556  N   GLY X 108      50.038  50.718  50.970  0.00  0.00            
ATOM   1557  H   GLY X 108      49.939  49.714  50.939  0.00  0.00            
ATOM   1558  CA  GLY X 108      49.160  51.462  50.090  0.00  0.00            
ATOM   1559  HA2 GLY X 108      49.661  52.422  49.963  0.00  0.00            
ATOM   1560  HA3 GLY X 108      48.959  50.949  49.150  0.00  0.00            
ATOM   1561  C   GLY X 108      47.821  51.824  50.655  0.00  0.00            
ATOM   1562  O   GLY X 108      47.433  52.971  50.486  0.00  0.00            
ATOM   1563  N   LEU X 109      47.274  50.963  51.482  0.00  0.00            
ATOM   1564  H   LEU X 109      47.586  50.004  51.432  0.00  0.00            
ATOM   1565  CA  LEU X 109      46.173  51.325  52.382  0.00  0.00            
ATOM   1566  HA  LEU X 109      45.299  51.712  51.857  0.00  0.00            
ATOM   1567  CB  LEU X 109      45.665  50.055  53.070  0.00  0.00            
ATOM   1568  HB2 LEU X 109      45.101  49.547  52.288  0.00  0.00            
ATOM   1569  HB3 LEU X 109      46.543  49.468  53.339  0.00  0.00            
ATOM   1570  CG  LEU X 109      44.772  50.300  54.284  0.00  0.00            
ATOM   1571  HG  LEU X 109      45.366  50.733  55.089  0.00  0.00            
ATOM   1572  CD1 LEU X 109      43.498  51.131  54.001  0.00  0.00            
ATOM   1573 HD11 LEU X 109      43.156  50.960  52.981  0.00  0.00            
ATOM   1574 HD12 LEU X 109      42.693  50.817  54.665  0.00  0.00            
ATOM   1575 HD13 LEU X 109      43.751  52.168  54.221  0.00  0.00            
ATOM   1576  CD2 LEU X 109      44.255  48.919  54.792  0.00  0.00            
ATOM   1577 HD21 LEU X 109      45.023  48.270  55.215  0.00  0.00            
ATOM   1578 HD22 LEU X 109      43.622  49.074  55.666  0.00  0.00            
ATOM   1579 HD23 LEU X 109      43.668  48.419  54.022  0.00  0.00            
ATOM   1580  C   LEU X 109      46.510  52.386  53.421  0.00  0.00            
ATOM   1581  O   LEU X 109      45.793  53.319  53.635  0.00  0.00            
ATOM   1582  N   VAL X 110      47.659  52.225  54.040  0.00  0.00            
ATOM   1583  H   VAL X 110      48.216  51.404  53.850  0.00  0.00            
ATOM   1584  CA  VAL X 110      48.317  53.211  54.900  0.00  0.00            
ATOM   1585  HA  VAL X 110      47.583  53.451  55.670  0.00  0.00            
ATOM   1586  CB  VAL X 110      49.539  52.539  55.604  0.00  0.00            
ATOM   1587  HB  VAL X 110      50.075  51.932  54.875  0.00  0.00            
ATOM   1588  CG1 VAL X 110      50.548  53.523  56.270  0.00  0.00            
ATOM   1589 HG11 VAL X 110      50.959  54.177  55.501  0.00  0.00            
ATOM   1590 HG12 VAL X 110      50.086  54.152  57.031  0.00  0.00            
ATOM   1591 HG13 VAL X 110      51.376  52.972  56.715  0.00  0.00            
ATOM   1592  CG2 VAL X 110      48.980  51.647  56.705  0.00  0.00            
ATOM   1593 HG21 VAL X 110      48.310  52.223  57.344  0.00  0.00            
ATOM   1594 HG22 VAL X 110      48.410  50.821  56.279  0.00  0.00            
ATOM   1595 HG23 VAL X 110      49.814  51.164  57.214  0.00  0.00            
ATOM   1596  C   VAL X 110      48.590  54.497  54.173  0.00  0.00            
ATOM   1597  O   VAL X 110      48.354  55.470  54.874  0.00  0.00            
ATOM   1598  N   ALA X 111      48.850  54.538  52.842  0.00  0.00            
ATOM   1599  H   ALA X 111      49.254  53.743  52.367  0.00  0.00            
ATOM   1600  CA  ALA X 111      48.867  55.808  52.139  0.00  0.00            
ATOM   1601  HA  ALA X 111      49.489  56.548  52.643  0.00  0.00            
ATOM   1602  CB  ALA X 111      49.596  55.571  50.809  0.00  0.00            
ATOM   1603  HB1 ALA X 111      49.681  56.602  50.467  0.00  0.00            
ATOM   1604  HB2 ALA X 111      50.586  55.152  50.987  0.00  0.00            
ATOM   1605  HB3 ALA X 111      48.951  55.083  50.079  0.00  0.00            
ATOM   1606  C   ALA X 111      47.434  56.464  51.954  0.00  0.00            
ATOM   1607  O   ALA X 111      47.269  57.642  52.222  0.00  0.00            
ATOM   1608  N   GLN X 112      46.385  55.742  51.498  0.00  0.00            
ATOM   1609  H   GLN X 112      46.416  54.764  51.245  0.00  0.00            
ATOM   1610  CA  GLN X 112      45.022  56.275  51.228  0.00  0.00            
ATOM   1611  HA  GLN X 112      45.228  57.176  50.650  0.00  0.00            
ATOM   1612  CB  GLN X 112      44.197  55.292  50.432  0.00  0.00            
ATOM   1613  HB2 GLN X 112      44.736  55.011  49.527  0.00  0.00            
ATOM   1614  HB3 GLN X 112      44.091  54.426  51.086  0.00  0.00            
ATOM   1615  CG  GLN X 112      42.817  55.634  49.922  0.00  0.00            
ATOM   1616  HG2 GLN X 112      42.515  54.788  49.305  0.00  0.00            
ATOM   1617  HG3 GLN X 112      42.162  55.701  50.792  0.00  0.00            
ATOM   1618  CD  GLN X 112      42.702  56.907  49.032  0.00  0.00            
ATOM   1619  OE1 GLN X 112      43.475  57.879  48.864  0.00  0.00            
ATOM   1620  NE2 GLN X 112      41.659  56.978  48.326  0.00  0.00            
ATOM   1621 HE21 GLN X 112      41.362  57.861  47.934  0.00  0.00            
ATOM   1622 HE22 GLN X 112      40.893  56.324  48.406  0.00  0.00            
ATOM   1623  C   GLN X 112      44.418  56.698  52.638  0.00  0.00            
ATOM   1624  O   GLN X 112      43.762  57.757  52.693  0.00  0.00            
ATOM   1625  N   TRP X 113      44.523  55.855  53.656  0.00  0.00            
ATOM   1626  H   TRP X 113      45.076  55.032  53.463  0.00  0.00            
ATOM   1627  CA  TRP X 113      44.056  56.082  55.033  0.00  0.00            
ATOM   1628  HA  TRP X 113      42.970  56.170  55.015  0.00  0.00            
ATOM   1629  CB  TRP X 113      44.545  54.860  55.940  0.00  0.00            
ATOM   1630  HB2 TRP X 113      43.989  53.967  55.653  0.00  0.00            
ATOM   1631  HB3 TRP X 113      45.585  54.646  55.694  0.00  0.00            
ATOM   1632  CG  TRP X 113      44.341  55.174  57.396  0.00  0.00            
ATOM   1633  CD1 TRP X 113      45.233  55.857  58.139  0.00  0.00            
ATOM   1634  HD1 TRP X 113      46.190  56.247  57.824  0.00  0.00            
ATOM   1635  NE1 TRP X 113      44.643  56.099  59.363  0.00  0.00            
ATOM   1636  HE1 TRP X 113      45.184  56.536  60.095  0.00  0.00            
ATOM   1637  CE2 TRP X 113      43.398  55.534  59.402  0.00  0.00            
ATOM   1638  CZ2 TRP X 113      42.510  55.530  60.507  0.00  0.00            
ATOM   1639  HZ2 TRP X 113      42.645  55.985  61.478  0.00  0.00            
ATOM   1640  CH2 TRP X 113      41.248  54.927  60.282  0.00  0.00            
ATOM   1641  HH2 TRP X 113      40.578  54.778  61.115  0.00  0.00            
ATOM   1642  CZ3 TRP X 113      40.934  54.579  58.965  0.00  0.00            
ATOM   1643  HZ3 TRP X 113      39.943  54.238  58.703  0.00  0.00            
ATOM   1644  CE3 TRP X 113      41.797  54.557  57.896  0.00  0.00            
ATOM   1645  HE3 TRP X 113      41.418  54.241  56.935  0.00  0.00            
ATOM   1646  CD2 TRP X 113      43.147  54.957  58.160  0.00  0.00            
ATOM   1647  C   TRP X 113      44.563  57.421  55.592  0.00  0.00            
ATOM   1648  O   TRP X 113      43.808  58.312  55.808  0.00  0.00            
ATOM   1649  N   GLY X 114      45.905  57.543  55.608  0.00  0.00            
ATOM   1650  H   GLY X 114      46.387  56.701  55.327  0.00  0.00            
ATOM   1651  CA  GLY X 114      46.727  58.743  55.828  0.00  0.00            
ATOM   1652  HA2 GLY X 114      46.925  59.006  56.866  0.00  0.00            
ATOM   1653  HA3 GLY X 114      47.729  58.782  55.401  0.00  0.00            
ATOM   1654  C   GLY X 114      46.150  59.914  55.008  0.00  0.00            
ATOM   1655  O   GLY X 114      45.724  60.924  55.616  0.00  0.00            
ATOM   1656  N   LEU X 115      46.079  59.897  53.708  0.00  0.00            
ATOM   1657  H   LEU X 115      46.225  59.026  53.218  0.00  0.00            
ATOM   1658  CA  LEU X 115      45.762  61.068  52.844  0.00  0.00            
ATOM   1659  HA  LEU X 115      46.445  61.898  53.023  0.00  0.00            
ATOM   1660  CB  LEU X 115      45.880  60.541  51.367  0.00  0.00            
ATOM   1661  HB2 LEU X 115      45.573  59.498  51.289  0.00  0.00            
ATOM   1662  HB3 LEU X 115      45.353  61.214  50.690  0.00  0.00            
ATOM   1663  CG  LEU X 115      47.305  60.527  50.846  0.00  0.00            
ATOM   1664  HG  LEU X 115      47.982  60.151  51.613  0.00  0.00            
ATOM   1665  CD1 LEU X 115      47.517  59.609  49.562  0.00  0.00            
ATOM   1666 HD11 LEU X 115      46.818  59.983  48.813  0.00  0.00            
ATOM   1667 HD12 LEU X 115      48.525  59.634  49.149  0.00  0.00            
ATOM   1668 HD13 LEU X 115      47.350  58.580  49.880  0.00  0.00            
ATOM   1669  CD2 LEU X 115      47.741  61.946  50.471  0.00  0.00            
ATOM   1670 HD21 LEU X 115      47.695  62.470  51.425  0.00  0.00            
ATOM   1671 HD22 LEU X 115      48.799  61.891  50.216  0.00  0.00            
ATOM   1672 HD23 LEU X 115      47.178  62.440  49.678  0.00  0.00            
ATOM   1673  C   LEU X 115      44.295  61.572  53.139  0.00  0.00            
ATOM   1674  O   LEU X 115      43.911  62.700  52.867  0.00  0.00            
ATOM   1675  N   THR X 116      43.474  60.586  53.726  0.00  0.00            
ATOM   1676  H   THR X 116      43.871  59.733  54.095  0.00  0.00            
ATOM   1677  CA  THR X 116      42.069  60.864  54.101  0.00  0.00            
ATOM   1678  HA  THR X 116      41.678  61.387  53.229  0.00  0.00            
ATOM   1679  CB  THR X 116      41.193  59.568  54.162  0.00  0.00            
ATOM   1680  HB  THR X 116      41.614  58.939  54.947  0.00  0.00            
ATOM   1681  CG2 THR X 116      39.710  59.691  54.454  0.00  0.00            
ATOM   1682 HG21 THR X 116      39.694  60.036  55.488  0.00  0.00            
ATOM   1683 HG22 THR X 116      39.113  60.334  53.808  0.00  0.00            
ATOM   1684 HG23 THR X 116      39.226  58.715  54.497  0.00  0.00            
ATOM   1685  OG1 THR X 116      41.225  58.828  53.025  0.00  0.00            
ATOM   1686  HG1 THR X 116      42.104  58.700  52.663  0.00  0.00            
ATOM   1687  C   THR X 116      41.901  61.660  55.370  0.00  0.00            
ATOM   1688  O   THR X 116      40.951  62.485  55.455  0.00  0.00            
ATOM   1689  N   PHE X 117      42.728  61.459  56.396  0.00  0.00            
ATOM   1690  H   PHE X 117      43.211  60.580  56.279  0.00  0.00            
ATOM   1691  CA  PHE X 117      42.639  62.002  57.779  0.00  0.00            
ATOM   1692  HA  PHE X 117      41.703  62.560  57.736  0.00  0.00            
ATOM   1693  CB  PHE X 117      42.631  60.971  58.878  0.00  0.00            
ATOM   1694  HB2 PHE X 117      43.567  60.422  58.770  0.00  0.00            
ATOM   1695  HB3 PHE X 117      42.744  61.527  59.808  0.00  0.00            
ATOM   1696  CG  PHE X 117      41.363  60.154  58.842  0.00  0.00            
ATOM   1697  CD1 PHE X 117      40.158  60.701  59.326  0.00  0.00            
ATOM   1698  HD1 PHE X 117      40.243  61.628  59.872  0.00  0.00            
ATOM   1699  CE1 PHE X 117      38.948  60.006  59.266  0.00  0.00            
ATOM   1700  HE1 PHE X 117      38.065  60.461  59.688  0.00  0.00            
ATOM   1701  CZ  PHE X 117      38.877  58.718  58.657  0.00  0.00            
ATOM   1702  HZ  PHE X 117      38.040  58.045  58.769  0.00  0.00            
ATOM   1703  CE2 PHE X 117      40.052  58.177  58.111  0.00  0.00            
ATOM   1704  HE2 PHE X 117      40.044  57.190  57.673  0.00  0.00            
ATOM   1705  CD2 PHE X 117      41.251  58.928  58.111  0.00  0.00            
ATOM   1706  HD2 PHE X 117      42.148  58.565  57.632  0.00  0.00            
ATOM   1707  C   PHE X 117      43.747  63.030  58.160  0.00  0.00            
ATOM   1708  O   PHE X 117      43.429  63.843  59.085  0.00  0.00            
ATOM   1709  N   PHE X 118      44.717  63.209  57.322  0.00  0.00            
ATOM   1710  H   PHE X 118      44.789  62.570  56.543  0.00  0.00            
ATOM   1711  CA  PHE X 118      45.746  64.243  57.481  0.00  0.00            
ATOM   1712  HA  PHE X 118      45.591  64.836  58.382  0.00  0.00            
ATOM   1713  CB  PHE X 118      47.106  63.451  57.610  0.00  0.00            
ATOM   1714  HB2 PHE X 118      47.304  62.705  56.840  0.00  0.00            
ATOM   1715  HB3 PHE X 118      47.964  64.121  57.559  0.00  0.00            
ATOM   1716  CG  PHE X 118      47.165  62.796  58.952  0.00  0.00            
ATOM   1717  CD1 PHE X 118      46.699  61.492  59.003  0.00  0.00            
ATOM   1718  HD1 PHE X 118      46.262  61.002  58.146  0.00  0.00            
ATOM   1719  CE1 PHE X 118      46.722  60.756  60.206  0.00  0.00            
ATOM   1720  HE1 PHE X 118      46.172  59.826  60.208  0.00  0.00            
ATOM   1721  CZ  PHE X 118      47.267  61.286  61.374  0.00  0.00            
ATOM   1722  HZ  PHE X 118      47.352  60.695  62.274  0.00  0.00            
ATOM   1723  CE2 PHE X 118      47.895  62.522  61.307  0.00  0.00            
ATOM   1724  HE2 PHE X 118      48.449  62.958  62.125  0.00  0.00            
ATOM   1725  CD2 PHE X 118      47.788  63.291  60.130  0.00  0.00            
ATOM   1726  HD2 PHE X 118      48.179  64.296  60.061  0.00  0.00            
ATOM   1727  C   PHE X 118      45.606  65.130  56.335  0.00  0.00            
ATOM   1728  O   PHE X 118      46.178  64.883  55.300  0.00  0.00            
ATOM   1729  N   PRO X 119      44.916  66.284  56.558  0.00  0.00            
ATOM   1730  CD  PRO X 119      44.141  66.790  57.732  0.00  0.00            
ATOM   1731  HD2 PRO X 119      44.773  67.396  58.382  0.00  0.00            
ATOM   1732  HD3 PRO X 119      43.598  65.951  58.166  0.00  0.00            
ATOM   1733  CG  PRO X 119      43.095  67.632  57.108  0.00  0.00            
ATOM   1734  HG2 PRO X 119      42.656  68.378  57.770  0.00  0.00            
ATOM   1735  HG3 PRO X 119      42.240  67.039  56.784  0.00  0.00            
ATOM   1736  CB  PRO X 119      43.787  68.323  55.936  0.00  0.00            
ATOM   1737  HB2 PRO X 119      44.178  69.276  56.293  0.00  0.00            
ATOM   1738  HB3 PRO X 119      43.040  68.455  55.153  0.00  0.00            
ATOM   1739  CA  PRO X 119      44.672  67.199  55.471  0.00  0.00            
ATOM   1740  HA  PRO X 119      44.154  66.710  54.647  0.00  0.00            
ATOM   1741  C   PRO X 119      45.979  67.820  54.842  0.00  0.00            
ATOM   1742  O   PRO X 119      45.771  68.212  53.704  0.00  0.00            
ATOM   1743  N   SER X 120      47.142  67.941  55.464  0.00  0.00            
ATOM   1744  H   SER X 120      47.179  67.572  56.404  0.00  0.00            
ATOM   1745  CA  SER X 120      48.315  68.697  54.958  0.00  0.00            
ATOM   1746  HA  SER X 120      47.897  69.639  54.603  0.00  0.00            
ATOM   1747  CB  SER X 120      49.223  69.117  56.060  0.00  0.00            
ATOM   1748  HB2 SER X 120      50.104  69.531  55.570  0.00  0.00            
ATOM   1749  HB3 SER X 120      48.731  69.830  56.722  0.00  0.00            
ATOM   1750  OG  SER X 120      49.522  67.857  56.686  0.00  0.00            
ATOM   1751  HG  SER X 120      49.416  67.921  57.638  0.00  0.00            
ATOM   1752  C   SER X 120      49.098  67.879  53.910  0.00  0.00            
ATOM   1753  O   SER X 120      49.751  68.398  53.016  0.00  0.00            
ATOM   1754  N   ILE X 121      49.259  66.548  54.044  0.00  0.00            
ATOM   1755  H   ILE X 121      48.785  66.168  54.851  0.00  0.00            
ATOM   1756  CA  ILE X 121      50.142  65.695  53.230  0.00  0.00            
ATOM   1757  HA  ILE X 121      51.152  66.088  53.108  0.00  0.00            
ATOM   1758  CB  ILE X 121      50.327  64.314  53.865  0.00  0.00            
ATOM   1759  HB  ILE X 121      50.788  63.752  53.053  0.00  0.00            
ATOM   1760  CG2 ILE X 121      51.122  64.418  55.195  0.00  0.00            
ATOM   1761 HG21 ILE X 121      51.342  63.389  55.482  0.00  0.00            
ATOM   1762 HG22 ILE X 121      52.028  64.984  54.980  0.00  0.00            
ATOM   1763 HG23 ILE X 121      50.555  64.817  56.036  0.00  0.00            
ATOM   1764  CG1 ILE X 121      49.006  63.580  54.207  0.00  0.00            
ATOM   1765 HG12 ILE X 121      48.573  63.894  55.157  0.00  0.00            
ATOM   1766 HG13 ILE X 121      48.190  63.845  53.534  0.00  0.00            
ATOM   1767  CD1 ILE X 121      49.105  62.082  54.164  0.00  0.00            
ATOM   1768 HD11 ILE X 121      48.144  61.688  54.497  0.00  0.00            
ATOM   1769 HD12 ILE X 121      49.346  61.834  53.130  0.00  0.00            
ATOM   1770 HD13 ILE X 121      49.874  61.761  54.866  0.00  0.00            
ATOM   1771  C   ILE X 121      49.569  65.569  51.793  0.00  0.00            
ATOM   1772  O   ILE X 121      50.345  65.239  50.887  0.00  0.00            
ATOM   1773  N   ARG X 122      48.313  65.887  51.578  0.00  0.00            
ATOM   1774  H   ARG X 122      47.835  66.293  52.370  0.00  0.00            
ATOM   1775  CA  ARG X 122      47.734  65.992  50.228  0.00  0.00            
ATOM   1776  HA  ARG X 122      47.822  64.966  49.872  0.00  0.00            
ATOM   1777  CB  ARG X 122      46.278  66.375  50.323  0.00  0.00            
ATOM   1778  HB2 ARG X 122      46.170  67.401  50.677  0.00  0.00            
ATOM   1779  HB3 ARG X 122      45.912  66.408  49.297  0.00  0.00            
ATOM   1780  CG  ARG X 122      45.300  65.416  51.117  0.00  0.00            
ATOM   1781  HG2 ARG X 122      45.278  64.540  50.468  0.00  0.00            
ATOM   1782  HG3 ARG X 122      45.747  65.108  52.062  0.00  0.00            
ATOM   1783  CD  ARG X 122      43.925  66.031  51.242  0.00  0.00            
ATOM   1784  HD2 ARG X 122      43.991  67.032  51.669  0.00  0.00            
ATOM   1785  HD3 ARG X 122      43.476  66.040  50.250  0.00  0.00            
ATOM   1786  NE  ARG X 122      43.149  65.301  52.224  0.00  0.00            
ATOM   1787  HE  ARG X 122      43.395  64.339  52.411  0.00  0.00            
ATOM   1788  CZ  ARG X 122      42.173  65.602  52.969  0.00  0.00            
ATOM   1789  NH1 ARG X 122      41.451  66.719  52.901  0.00  0.00            
ATOM   1790 HH11 ARG X 122      41.576  67.361  52.131  0.00  0.00            
ATOM   1791 HH12 ARG X 122      40.760  66.865  53.623  0.00  0.00            
ATOM   1792  NH2 ARG X 122      41.850  64.752  53.879  0.00  0.00            
ATOM   1793 HH21 ARG X 122      42.174  63.810  54.045  0.00  0.00            
ATOM   1794 HH22 ARG X 122      41.070  64.942  54.491  0.00  0.00            
ATOM   1795  C   ARG X 122      48.456  66.876  49.260  0.00  0.00            
ATOM   1796  O   ARG X 122      48.701  66.461  48.124  0.00  0.00            
ATOM   1797  N   SER X 123      48.920  68.102  49.714  0.00  0.00            
ATOM   1798  H   SER X 123      48.709  68.239  50.692  0.00  0.00            
ATOM   1799  CA  SER X 123      49.663  69.087  48.988  0.00  0.00            
ATOM   1800  HA  SER X 123      49.241  69.174  47.987  0.00  0.00            
ATOM   1801  CB  SER X 123      49.464  70.420  49.596  0.00  0.00            
ATOM   1802  HB2 SER X 123      48.389  70.602  49.612  0.00  0.00            
ATOM   1803  HB3 SER X 123      49.854  70.349  50.611  0.00  0.00            
ATOM   1804  OG  SER X 123      50.161  71.455  48.884  0.00  0.00            
ATOM   1805  HG  SER X 123      51.099  71.269  48.964  0.00  0.00            
ATOM   1806  C   SER X 123      51.143  68.747  48.718  0.00  0.00            
ATOM   1807  O   SER X 123      51.819  69.473  47.962  0.00  0.00            
ATOM   1808  N   LYS X 124      51.615  67.699  49.386  0.00  0.00            
ATOM   1809  H   LYS X 124      51.020  67.277  50.085  0.00  0.00            
ATOM   1810  CA  LYS X 124      53.114  67.387  49.399  0.00  0.00            
ATOM   1811  HA  LYS X 124      53.698  68.138  48.867  0.00  0.00            
ATOM   1812  CB  LYS X 124      53.609  67.383  50.837  0.00  0.00            
ATOM   1813  HB2 LYS X 124      53.189  66.466  51.252  0.00  0.00            
ATOM   1814  HB3 LYS X 124      54.677  67.230  50.685  0.00  0.00            
ATOM   1815  CG  LYS X 124      53.229  68.688  51.612  0.00  0.00            
ATOM   1816  HG2 LYS X 124      53.655  69.502  51.026  0.00  0.00            
ATOM   1817  HG3 LYS X 124      52.145  68.794  51.566  0.00  0.00            
ATOM   1818  CD  LYS X 124      53.765  68.896  53.016  0.00  0.00            
ATOM   1819  HD2 LYS X 124      53.735  67.927  53.516  0.00  0.00            
ATOM   1820  HD3 LYS X 124      54.802  69.232  53.055  0.00  0.00            
ATOM   1821  CE  LYS X 124      53.143  70.073  53.677  0.00  0.00            
ATOM   1822  HE2 LYS X 124      53.453  70.950  53.109  0.00  0.00            
ATOM   1823  HE3 LYS X 124      52.053  70.095  53.671  0.00  0.00            
ATOM   1824  NZ  LYS X 124      53.622  70.178  55.109  0.00  0.00            
ATOM   1825  HZ1 LYS X 124      54.627  70.281  55.113  0.00  0.00            
ATOM   1826  HZ2 LYS X 124      53.222  70.979  55.577  0.00  0.00            
ATOM   1827  HZ3 LYS X 124      53.293  69.384  55.638  0.00  0.00            
ATOM   1828  C   LYS X 124      53.387  66.105  48.598  0.00  0.00            
ATOM   1829  O   LYS X 124      54.550  65.926  48.179  0.00  0.00            
ATOM   1830  N   VAL X 125      52.488  65.177  48.434  0.00  0.00            
ATOM   1831  H   VAL X 125      51.596  65.243  48.903  0.00  0.00            
ATOM   1832  CA  VAL X 125      52.623  64.099  47.423  0.00  0.00            
ATOM   1833  HA  VAL X 125      53.639  63.721  47.535  0.00  0.00            
ATOM   1834  CB  VAL X 125      51.515  62.996  47.764  0.00  0.00            
ATOM   1835  HB  VAL X 125      50.546  63.490  47.709  0.00  0.00            
ATOM   1836  CG1 VAL X 125      51.598  61.971  46.671  0.00  0.00            
ATOM   1837 HG11 VAL X 125      51.105  62.437  45.818  0.00  0.00            
ATOM   1838 HG12 VAL X 125      52.629  61.702  46.437  0.00  0.00            
ATOM   1839 HG13 VAL X 125      51.114  61.050  46.998  0.00  0.00            
ATOM   1840  CG2 VAL X 125      51.825  62.315  49.138  0.00  0.00            
ATOM   1841 HG21 VAL X 125      52.837  61.910  49.145  0.00  0.00            
ATOM   1842 HG22 VAL X 125      51.746  63.141  49.845  0.00  0.00            
ATOM   1843 HG23 VAL X 125      51.067  61.548  49.302  0.00  0.00            
ATOM   1844  C   VAL X 125      52.558  64.758  46.059  0.00  0.00            
ATOM   1845  O   VAL X 125      51.563  65.495  45.776  0.00  0.00            
ATOM   1846  N   ASP X 126      53.455  64.465  45.094  0.00  0.00            
ATOM   1847  H   ASP X 126      54.276  63.956  45.386  0.00  0.00            
ATOM   1848  CA  ASP X 126      53.138  64.467  43.640  0.00  0.00            
ATOM   1849  HA  ASP X 126      52.519  65.334  43.408  0.00  0.00            
ATOM   1850  CB  ASP X 126      54.432  64.490  42.882  0.00  0.00            
ATOM   1851  HB2 ASP X 126      54.973  65.385  43.191  0.00  0.00            
ATOM   1852  HB3 ASP X 126      54.991  63.564  43.015  0.00  0.00            
ATOM   1853  CG  ASP X 126      54.334  64.612  41.404  0.00  0.00            
ATOM   1854  OD1 ASP X 126      55.230  64.086  40.723  0.00  0.00            
ATOM   1855  OD2 ASP X 126      53.389  65.210  40.946  0.00  0.00            
ATOM   1856  C   ASP X 126      52.314  63.228  43.157  0.00  0.00            
ATOM   1857  O   ASP X 126      51.316  63.388  42.444  0.00  0.00            
ATOM   1858  N   ARG X 127      52.729  61.988  43.359  0.00  0.00            
ATOM   1859  H   ARG X 127      53.644  61.896  43.777  0.00  0.00            
ATOM   1860  CA  ARG X 127      51.987  60.822  42.811  0.00  0.00            
ATOM   1861  HA  ARG X 127      50.908  60.965  42.853  0.00  0.00            
ATOM   1862  CB  ARG X 127      52.417  60.669  41.336  0.00  0.00            
ATOM   1863  HB2 ARG X 127      51.960  59.771  40.920  0.00  0.00            
ATOM   1864  HB3 ARG X 127      52.099  61.497  40.702  0.00  0.00            
ATOM   1865  CG  ARG X 127      53.906  60.217  41.079  0.00  0.00            
ATOM   1866  HG2 ARG X 127      54.567  60.875  41.643  0.00  0.00            
ATOM   1867  HG3 ARG X 127      54.062  59.151  41.244  0.00  0.00            
ATOM   1868  CD  ARG X 127      54.477  60.503  39.690  0.00  0.00            
ATOM   1869  HD2 ARG X 127      55.501  60.129  39.710  0.00  0.00            
ATOM   1870  HD3 ARG X 127      53.998  59.850  38.961  0.00  0.00            
ATOM   1871  NE  ARG X 127      54.347  61.923  39.303  0.00  0.00            
ATOM   1872  HE  ARG X 127      54.621  62.648  39.950  0.00  0.00            
ATOM   1873  CZ  ARG X 127      54.050  62.436  38.105  0.00  0.00            
ATOM   1874  NH1 ARG X 127      53.799  61.676  37.018  0.00  0.00            
ATOM   1875 HH11 ARG X 127      53.799  60.668  37.089  0.00  0.00            
ATOM   1876 HH12 ARG X 127      53.840  62.101  36.103  0.00  0.00            
ATOM   1877  NH2 ARG X 127      54.217  63.685  38.025  0.00  0.00            
ATOM   1878 HH21 ARG X 127      54.225  64.096  38.947  0.00  0.00            
ATOM   1879 HH22 ARG X 127      53.968  64.193  37.188  0.00  0.00            
ATOM   1880  C   ARG X 127      52.257  59.573  43.524  0.00  0.00            
ATOM   1881  O   ARG X 127      53.256  59.400  44.191  0.00  0.00            
ATOM   1882  N   LEU X 128      51.278  58.638  43.432  0.00  0.00            
ATOM   1883  H   LEU X 128      50.417  58.802  42.931  0.00  0.00            
ATOM   1884  CA  LEU X 128      51.310  57.429  44.210  0.00  0.00            
ATOM   1885  HA  LEU X 128      52.225  57.319  44.792  0.00  0.00            
ATOM   1886  CB  LEU X 128      50.114  57.403  45.224  0.00  0.00            
ATOM   1887  HB2 LEU X 128      50.157  58.270  45.883  0.00  0.00            
ATOM   1888  HB3 LEU X 128      49.191  57.484  44.650  0.00  0.00            
ATOM   1889  CG  LEU X 128      50.121  56.096  46.048  0.00  0.00            
ATOM   1890  HG  LEU X 128      49.991  55.249  45.376  0.00  0.00            
ATOM   1891  CD1 LEU X 128      51.347  55.989  46.910  0.00  0.00            
ATOM   1892 HD11 LEU X 128      52.238  55.854  46.298  0.00  0.00            
ATOM   1893 HD12 LEU X 128      51.440  56.869  47.548  0.00  0.00            
ATOM   1894 HD13 LEU X 128      51.349  55.068  47.494  0.00  0.00            
ATOM   1895  CD2 LEU X 128      48.907  56.100  47.087  0.00  0.00            
ATOM   1896 HD21 LEU X 128      48.864  55.113  47.548  0.00  0.00            
ATOM   1897 HD22 LEU X 128      49.191  56.842  47.834  0.00  0.00            
ATOM   1898 HD23 LEU X 128      47.997  56.432  46.588  0.00  0.00            
ATOM   1899  C   LEU X 128      51.254  56.163  43.270  0.00  0.00            
ATOM   1900  O   LEU X 128      50.576  56.094  42.271  0.00  0.00            
ATOM   1901  N   MET X 129      51.974  55.163  43.637  0.00  0.00            
ATOM   1902  H   MET X 129      52.611  55.304  44.408  0.00  0.00            
ATOM   1903  CA  MET X 129      51.841  53.774  43.154  0.00  0.00            
ATOM   1904  HA  MET X 129      50.953  53.640  42.536  0.00  0.00            
ATOM   1905  CB  MET X 129      53.151  53.488  42.339  0.00  0.00            
ATOM   1906  HB2 MET X 129      53.500  54.261  41.654  0.00  0.00            
ATOM   1907  HB3 MET X 129      53.882  53.252  43.112  0.00  0.00            
ATOM   1908  CG  MET X 129      53.196  52.176  41.550  0.00  0.00            
ATOM   1909  HG2 MET X 129      54.229  52.011  41.246  0.00  0.00            
ATOM   1910  HG3 MET X 129      52.856  51.451  42.289  0.00  0.00            
ATOM   1911  SD  MET X 129      52.129  52.050  40.075  0.00  0.00            
ATOM   1912  CE  MET X 129      51.369  50.404  40.471  0.00  0.00            
ATOM   1913  HE1 MET X 129      50.767  50.198  39.586  0.00  0.00            
ATOM   1914  HE2 MET X 129      52.272  49.802  40.569  0.00  0.00            
ATOM   1915  HE3 MET X 129      50.743  50.393  41.363  0.00  0.00            
ATOM   1916  C   MET X 129      51.723  52.670  44.243  0.00  0.00            
ATOM   1917  O   MET X 129      52.397  52.653  45.284  0.00  0.00            
ATOM   1918  N   ALA X 130      50.827  51.680  43.993  0.00  0.00            
ATOM   1919  H   ALA X 130      50.273  51.765  43.153  0.00  0.00            
ATOM   1920  CA  ALA X 130      50.419  50.770  44.975  0.00  0.00            
ATOM   1921  HA  ALA X 130      51.178  50.626  45.744  0.00  0.00            
ATOM   1922  CB  ALA X 130      49.181  51.395  45.700  0.00  0.00            
ATOM   1923  HB1 ALA X 130      49.283  52.466  45.880  0.00  0.00            
ATOM   1924  HB2 ALA X 130      48.304  51.281  45.062  0.00  0.00            
ATOM   1925  HB3 ALA X 130      49.052  50.916  46.670  0.00  0.00            
ATOM   1926  C   ALA X 130      50.117  49.393  44.375  0.00  0.00            
ATOM   1927  O   ALA X 130      49.257  49.251  43.551  0.00  0.00            
ATOM   1928  N   PHE X 131      50.812  48.389  45.012  0.00  0.00            
ATOM   1929  H   PHE X 131      51.555  48.706  45.619  0.00  0.00            
ATOM   1930  CA  PHE X 131      50.865  47.033  44.583  0.00  0.00            
ATOM   1931  HA  PHE X 131      50.464  46.823  43.592  0.00  0.00            
ATOM   1932  CB  PHE X 131      52.298  46.625  44.529  0.00  0.00            
ATOM   1933  HB2 PHE X 131      52.691  46.811  45.528  0.00  0.00            
ATOM   1934  HB3 PHE X 131      52.302  45.547  44.364  0.00  0.00            
ATOM   1935  CG  PHE X 131      53.082  47.296  43.386  0.00  0.00            
ATOM   1936  CD1 PHE X 131      52.861  46.909  42.016  0.00  0.00            
ATOM   1937  HD1 PHE X 131      52.024  46.263  41.793  0.00  0.00            
ATOM   1938  CE1 PHE X 131      53.549  47.590  40.954  0.00  0.00            
ATOM   1939  HE1 PHE X 131      53.330  47.317  39.932  0.00  0.00            
ATOM   1940  CZ  PHE X 131      54.545  48.548  41.287  0.00  0.00            
ATOM   1941  HZ  PHE X 131      55.101  48.931  40.444  0.00  0.00            
ATOM   1942  CE2 PHE X 131      54.848  48.860  42.642  0.00  0.00            
ATOM   1943  HE2 PHE X 131      55.618  49.577  42.884  0.00  0.00            
ATOM   1944  CD2 PHE X 131      54.110  48.244  43.685  0.00  0.00            
ATOM   1945  HD2 PHE X 131      54.309  48.442  44.728  0.00  0.00            
ATOM   1946  C   PHE X 131      49.956  46.227  45.583  0.00  0.00            
ATOM   1947  O   PHE X 131      50.170  46.318  46.813  0.00  0.00            
ATOM   1948  N   ALA X 132      48.964  45.517  45.075  0.00  0.00            
ATOM   1949  H   ALA X 132      48.862  45.481  44.071  0.00  0.00            
ATOM   1950  CA  ALA X 132      47.914  44.752  45.778  0.00  0.00            
ATOM   1951  HA  ALA X 132      47.200  44.431  45.020  0.00  0.00            
ATOM   1952  CB  ALA X 132      48.482  43.472  46.330  0.00  0.00            
ATOM   1953  HB1 ALA X 132      48.881  42.831  45.544  0.00  0.00            
ATOM   1954  HB2 ALA X 132      49.276  43.580  47.069  0.00  0.00            
ATOM   1955  HB3 ALA X 132      47.739  42.965  46.945  0.00  0.00            
ATOM   1956  C   ALA X 132      47.178  45.548  46.872  0.00  0.00            
ATOM   1957  O   ALA X 132      47.019  45.055  47.998  0.00  0.00            
ATOM   1958  N   PRO X 133      46.756  46.837  46.741  0.00  0.00            
ATOM   1959  CD  PRO X 133      46.796  47.708  45.618  0.00  0.00            
ATOM   1960  HD2 PRO X 133      46.312  47.319  44.722  0.00  0.00            
ATOM   1961  HD3 PRO X 133      47.853  47.969  45.563  0.00  0.00            
ATOM   1962  CG  PRO X 133      46.045  48.905  45.969  0.00  0.00            
ATOM   1963  HG2 PRO X 133      45.032  48.757  45.596  0.00  0.00            
ATOM   1964  HG3 PRO X 133      46.552  49.729  45.467  0.00  0.00            
ATOM   1965  CB  PRO X 133      46.107  49.147  47.488  0.00  0.00            
ATOM   1966  HB2 PRO X 133      45.189  49.567  47.901  0.00  0.00            
ATOM   1967  HB3 PRO X 133      46.980  49.735  47.774  0.00  0.00            
ATOM   1968  CA  PRO X 133      46.155  47.670  47.823  0.00  0.00            
ATOM   1969  HA  PRO X 133      46.792  47.661  48.707  0.00  0.00            
ATOM   1970  C   PRO X 133      44.775  47.148  48.216  0.00  0.00            
ATOM   1971  O   PRO X 133      43.998  46.745  47.361  0.00  0.00            
ATOM   1972  N   ASH X 134      44.480  47.095  49.525  0.00  0.00            
ATOM   1973  H   ASH X 134      45.247  47.430  50.091  0.00  0.00            
ATOM   1974  CA  ASH X 134      43.345  46.327  50.139  0.00  0.00            
ATOM   1975  HA  ASH X 134      42.705  45.847  49.399  0.00  0.00            
ATOM   1976  CB  ASH X 134      43.876  45.160  50.952  0.00  0.00            
ATOM   1977  HB2 ASH X 134      43.061  44.680  51.493  0.00  0.00            
ATOM   1978  HB3 ASH X 134      44.402  44.462  50.300  0.00  0.00            
ATOM   1979  CG  ASH X 134      44.913  45.510  52.084  0.00  0.00            
ATOM   1980  OD1 ASH X 134      45.580  46.558  52.180  0.00  0.00            
ATOM   1981  OD2 ASH X 134      45.177  44.478  52.922  0.00  0.00            
ATOM   1982  HD2 ASH X 134      45.762  44.801  53.610  0.00  0.00            
ATOM   1983  C   ASH X 134      42.367  47.259  50.857  0.00  0.00            
ATOM   1984  O   ASH X 134      42.168  47.225  52.049  0.00  0.00            
ATOM   1985  N   TYR X 135      41.753  48.226  50.109  0.00  0.00            
ATOM   1986  H   TYR X 135      41.898  48.080  49.120  0.00  0.00            
ATOM   1987  CA  TYR X 135      40.915  49.300  50.725  0.00  0.00            
ATOM   1988  HA  TYR X 135      41.399  49.599  51.655  0.00  0.00            
ATOM   1989  CB  TYR X 135      40.828  50.538  49.685  0.00  0.00            
ATOM   1990  HB2 TYR X 135      40.091  50.329  48.909  0.00  0.00            
ATOM   1991  HB3 TYR X 135      40.325  51.335  50.231  0.00  0.00            
ATOM   1992  CG  TYR X 135      42.117  51.004  49.003  0.00  0.00            
ATOM   1993  CD1 TYR X 135      43.007  51.751  49.691  0.00  0.00            
ATOM   1994  HD1 TYR X 135      42.962  51.766  50.770  0.00  0.00            
ATOM   1995  CE1 TYR X 135      44.139  52.249  49.042  0.00  0.00            
ATOM   1996  HE1 TYR X 135      44.863  52.788  49.635  0.00  0.00            
ATOM   1997  CZ  TYR X 135      44.370  51.997  47.659  0.00  0.00            
ATOM   1998  OH  TYR X 135      45.473  52.484  47.037  0.00  0.00            
ATOM   1999  HH  TYR X 135      45.322  52.521  46.090  0.00  0.00            
ATOM   2000  CE2 TYR X 135      43.415  51.198  46.955  0.00  0.00            
ATOM   2001  HE2 TYR X 135      43.509  50.954  45.907  0.00  0.00            
ATOM   2002  CD2 TYR X 135      42.286  50.719  47.691  0.00  0.00            
ATOM   2003  HD2 TYR X 135      41.552  50.132  47.158  0.00  0.00            
ATOM   2004  C   TYR X 135      39.515  48.930  51.066  0.00  0.00            
ATOM   2005  O   TYR X 135      38.828  49.717  51.701  0.00  0.00            
ATOM   2006  N   LYS X 136      38.991  47.735  50.678  0.00  0.00            
ATOM   2007  H   LYS X 136      39.543  47.060  50.168  0.00  0.00            
ATOM   2008  CA  LYS X 136      37.763  47.193  51.311  0.00  0.00            
ATOM   2009  HA  LYS X 136      37.228  47.914  51.928  0.00  0.00            
ATOM   2010  CB  LYS X 136      36.753  46.762  50.202  0.00  0.00            
ATOM   2011  HB2 LYS X 136      37.248  46.071  49.519  0.00  0.00            
ATOM   2012  HB3 LYS X 136      35.954  46.182  50.664  0.00  0.00            
ATOM   2013  CG  LYS X 136      36.149  47.923  49.429  0.00  0.00            
ATOM   2014  HG2 LYS X 136      35.464  48.462  50.084  0.00  0.00            
ATOM   2015  HG3 LYS X 136      36.985  48.450  48.969  0.00  0.00            
ATOM   2016  CD  LYS X 136      35.300  47.366  48.310  0.00  0.00            
ATOM   2017  HD2 LYS X 136      35.850  46.579  47.794  0.00  0.00            
ATOM   2018  HD3 LYS X 136      34.381  46.960  48.733  0.00  0.00            
ATOM   2019  CE  LYS X 136      34.885  48.364  47.289  0.00  0.00            
ATOM   2020  HE2 LYS X 136      34.104  47.868  46.712  0.00  0.00            
ATOM   2021  HE3 LYS X 136      34.302  49.144  47.778  0.00  0.00            
ATOM   2022  NZ  LYS X 136      35.992  48.838  46.405  0.00  0.00            
ATOM   2023  HZ1 LYS X 136      36.458  48.078  45.930  0.00  0.00            
ATOM   2024  HZ2 LYS X 136      35.622  49.546  45.787  0.00  0.00            
ATOM   2025  HZ3 LYS X 136      36.749  49.213  46.957  0.00  0.00            
ATOM   2026  C   LYS X 136      38.097  45.967  52.182  0.00  0.00            
ATOM   2027  O   LYS X 136      37.319  45.043  52.425  0.00  0.00            
ATOM   2028  N   GLY X 137      39.392  45.920  52.586  0.00  0.00            
ATOM   2029  H   GLY X 137      39.978  46.742  52.558  0.00  0.00            
ATOM   2030  CA  GLY X 137      39.961  44.725  53.255  0.00  0.00            
ATOM   2031  HA2 GLY X 137      41.001  44.858  53.553  0.00  0.00            
ATOM   2032  HA3 GLY X 137      39.408  44.550  54.178  0.00  0.00            
ATOM   2033  C   GLY X 137      39.978  43.501  52.389  0.00  0.00            
ATOM   2034  O   GLY X 137      40.267  43.556  51.205  0.00  0.00            
ATOM   2035  N   THR X 138      39.827  42.349  53.061  0.00  0.00            
ATOM   2036  H   THR X 138      39.709  42.382  54.063  0.00  0.00            
ATOM   2037  CA  THR X 138      39.681  41.058  52.513  0.00  0.00            
ATOM   2038  HA  THR X 138      39.310  41.340  51.527  0.00  0.00            
ATOM   2039  CB  THR X 138      41.009  40.321  52.292  0.00  0.00            
ATOM   2040  HB  THR X 138      41.726  41.068  51.952  0.00  0.00            
ATOM   2041  CG2 THR X 138      41.527  39.625  53.555  0.00  0.00            
ATOM   2042 HG21 THR X 138      41.742  40.355  54.336  0.00  0.00            
ATOM   2043 HG22 THR X 138      40.815  38.976  54.065  0.00  0.00            
ATOM   2044 HG23 THR X 138      42.376  39.052  53.183  0.00  0.00            
ATOM   2045  OG1 THR X 138      40.695  39.375  51.383  0.00  0.00            
ATOM   2046  HG1 THR X 138      41.462  38.953  50.989  0.00  0.00            
ATOM   2047  C   THR X 138      38.672  40.261  53.272  0.00  0.00            
ATOM   2048  O   THR X 138      38.575  40.291  54.465  0.00  0.00            
ATOM   2049  N   VAL X 139      37.908  39.446  52.535  0.00  0.00            
ATOM   2050  H   VAL X 139      37.921  39.608  51.538  0.00  0.00            
ATOM   2051  CA  VAL X 139      37.116  38.286  53.050  0.00  0.00            
ATOM   2052  HA  VAL X 139      36.614  38.595  53.967  0.00  0.00            
ATOM   2053  CB  VAL X 139      36.030  37.762  52.059  0.00  0.00            
ATOM   2054  HB  VAL X 139      35.565  36.852  52.439  0.00  0.00            
ATOM   2055  CG1 VAL X 139      34.991  38.792  51.849  0.00  0.00            
ATOM   2056 HG11 VAL X 139      34.194  38.483  51.173  0.00  0.00            
ATOM   2057 HG12 VAL X 139      34.629  39.197  52.794  0.00  0.00            
ATOM   2058 HG13 VAL X 139      35.562  39.580  51.358  0.00  0.00            
ATOM   2059  CG2 VAL X 139      36.621  37.463  50.689  0.00  0.00            
ATOM   2060 HG21 VAL X 139      35.830  37.128  50.018  0.00  0.00            
ATOM   2061 HG22 VAL X 139      37.043  38.390  50.300  0.00  0.00            
ATOM   2062 HG23 VAL X 139      37.406  36.707  50.662  0.00  0.00            
ATOM   2063  C   VAL X 139      37.980  37.069  53.473  0.00  0.00            
ATOM   2064  O   VAL X 139      37.522  36.268  54.317  0.00  0.00            
ATOM   2065  N   LEU X 140      39.239  36.929  53.106  0.00  0.00            
ATOM   2066  H   LEU X 140      39.639  37.612  52.478  0.00  0.00            
ATOM   2067  CA  LEU X 140      40.170  35.841  53.519  0.00  0.00            
ATOM   2068  HA  LEU X 140      39.632  34.894  53.486  0.00  0.00            
ATOM   2069  CB  LEU X 140      41.340  35.619  52.554  0.00  0.00            
ATOM   2070  HB2 LEU X 140      41.872  36.568  52.487  0.00  0.00            
ATOM   2071  HB3 LEU X 140      42.035  34.894  52.978  0.00  0.00            
ATOM   2072  CG  LEU X 140      40.924  35.172  51.181  0.00  0.00            
ATOM   2073  HG  LEU X 140      39.893  35.496  51.037  0.00  0.00            
ATOM   2074  CD1 LEU X 140      41.867  35.765  50.102  0.00  0.00            
ATOM   2075 HD11 LEU X 140      41.761  36.847  50.031  0.00  0.00            
ATOM   2076 HD12 LEU X 140      42.880  35.376  50.208  0.00  0.00            
ATOM   2077 HD13 LEU X 140      41.579  35.365  49.130  0.00  0.00            
ATOM   2078  CD2 LEU X 140      40.822  33.651  51.080  0.00  0.00            
ATOM   2079 HD21 LEU X 140      40.350  33.325  50.153  0.00  0.00            
ATOM   2080 HD22 LEU X 140      41.819  33.211  51.098  0.00  0.00            
ATOM   2081 HD23 LEU X 140      40.369  33.270  51.995  0.00  0.00            
ATOM   2082  C   LEU X 140      40.682  35.967  55.018  0.00  0.00            
ATOM   2083  O   LEU X 140      41.378  35.067  55.541  0.00  0.00            
ATOM   2084  N   ALA X 141      40.240  37.016  55.726  0.00  0.00            
ATOM   2085  H   ALA X 141      39.917  37.805  55.185  0.00  0.00            
ATOM   2086  CA  ALA X 141      40.415  37.181  57.157  0.00  0.00            
ATOM   2087  HA  ALA X 141      41.484  37.015  57.291  0.00  0.00            
ATOM   2088  CB  ALA X 141      40.230  38.678  57.572  0.00  0.00            
ATOM   2089  HB1 ALA X 141      40.719  39.236  56.774  0.00  0.00            
ATOM   2090  HB2 ALA X 141      39.160  38.873  57.651  0.00  0.00            
ATOM   2091  HB3 ALA X 141      40.700  38.808  58.547  0.00  0.00            
ATOM   2092  C   ALA X 141      39.581  36.246  57.942  0.00  0.00            
ATOM   2093  O   ALA X 141      40.114  35.642  58.802  0.00  0.00            
ATOM   2094  N   GLY X 142      38.262  36.237  57.636  0.00  0.00            
ATOM   2095  H   GLY X 142      38.075  36.608  56.715  0.00  0.00            
ATOM   2096  CA  GLY X 142      37.152  35.629  58.357  0.00  0.00            
ATOM   2097  HA2 GLY X 142      36.760  36.363  59.062  0.00  0.00            
ATOM   2098  HA3 GLY X 142      36.371  35.360  57.646  0.00  0.00            
ATOM   2099  C   GLY X 142      37.618  34.463  59.222  0.00  0.00            
ATOM   2100  O   GLY X 142      37.641  34.595  60.459  0.00  0.00            
ATOM   2101  N   PRO X 143      38.060  33.318  58.662  0.00  0.00            
ATOM   2102  CD  PRO X 143      38.128  32.984  57.244  0.00  0.00            
ATOM   2103  HD2 PRO X 143      38.995  33.533  56.877  0.00  0.00            
ATOM   2104  HD3 PRO X 143      37.319  33.440  56.674  0.00  0.00            
ATOM   2105  CG  PRO X 143      38.286  31.432  57.085  0.00  0.00            
ATOM   2106  HG2 PRO X 143      38.868  31.195  56.195  0.00  0.00            
ATOM   2107  HG3 PRO X 143      37.336  30.900  57.040  0.00  0.00            
ATOM   2108  CB  PRO X 143      39.009  31.063  58.439  0.00  0.00            
ATOM   2109  HB2 PRO X 143      40.087  31.144  58.299  0.00  0.00            
ATOM   2110  HB3 PRO X 143      38.674  30.052  58.671  0.00  0.00            
ATOM   2111  CA  PRO X 143      38.433  32.085  59.417  0.00  0.00            
ATOM   2112  HA  PRO X 143      37.551  31.777  59.978  0.00  0.00            
ATOM   2113  C   PRO X 143      39.563  32.280  60.476  0.00  0.00            
ATOM   2114  O   PRO X 143      39.449  31.773  61.558  0.00  0.00            
ATOM   2115  N   LEU X 144      40.592  33.124  60.163  0.00  0.00            
ATOM   2116  H   LEU X 144      40.489  33.675  59.323  0.00  0.00            
ATOM   2117  CA  LEU X 144      41.608  33.400  61.122  0.00  0.00            
ATOM   2118  HA  LEU X 144      41.793  32.505  61.716  0.00  0.00            
ATOM   2119  CB  LEU X 144      42.884  33.853  60.338  0.00  0.00            
ATOM   2120  HB2 LEU X 144      42.610  34.732  59.755  0.00  0.00            
ATOM   2121  HB3 LEU X 144      43.549  34.222  61.118  0.00  0.00            
ATOM   2122  CG  LEU X 144      43.656  32.807  59.525  0.00  0.00            
ATOM   2123  HG  LEU X 144      43.310  32.844  58.492  0.00  0.00            
ATOM   2124  CD1 LEU X 144      45.131  33.330  59.441  0.00  0.00            
ATOM   2125 HD11 LEU X 144      45.155  34.415  59.535  0.00  0.00            
ATOM   2126 HD12 LEU X 144      45.740  33.043  60.298  0.00  0.00            
ATOM   2127 HD13 LEU X 144      45.722  32.915  58.624  0.00  0.00            
ATOM   2128  CD2 LEU X 144      43.658  31.301  60.080  0.00  0.00            
ATOM   2129 HD21 LEU X 144      44.372  30.671  59.550  0.00  0.00            
ATOM   2130 HD22 LEU X 144      43.880  31.389  61.143  0.00  0.00            
ATOM   2131 HD23 LEU X 144      42.697  30.853  59.825  0.00  0.00            
ATOM   2132  C   LEU X 144      41.180  34.509  62.162  0.00  0.00            
ATOM   2133  O   LEU X 144      41.787  34.526  63.246  0.00  0.00            
ATOM   2134  N   ASH X 145      40.078  35.307  61.944  0.00  0.00            
ATOM   2135  H   ASH X 145      39.639  35.132  61.051  0.00  0.00            
ATOM   2136  CA  ASH X 145      39.530  36.264  62.884  0.00  0.00            
ATOM   2137  HA  ASH X 145      40.295  36.903  63.326  0.00  0.00            
ATOM   2138  CB  ASH X 145      38.629  37.264  62.145  0.00  0.00            
ATOM   2139  HB2 ASH X 145      37.868  36.699  61.607  0.00  0.00            
ATOM   2140  HB3 ASH X 145      37.991  37.842  62.814  0.00  0.00            
ATOM   2141  CG  ASH X 145      39.366  38.243  61.294  0.00  0.00            
ATOM   2142  OD1 ASH X 145      40.593  38.221  60.981  0.00  0.00            
ATOM   2143  OD2 ASH X 145      38.474  39.118  60.776  0.00  0.00            
ATOM   2144  HD2 ASH X 145      38.838  39.782  60.186  0.00  0.00            
ATOM   2145  C   ASH X 145      38.806  35.491  63.963  0.00  0.00            
ATOM   2146  O   ASH X 145      39.143  35.484  65.120  0.00  0.00            
ATOM   2147  N   ALA X 146      37.915  34.573  63.503  0.00  0.00            
ATOM   2148  H   ALA X 146      37.648  34.598  62.529  0.00  0.00            
ATOM   2149  CA  ALA X 146      37.115  33.680  64.306  0.00  0.00            
ATOM   2150  HA  ALA X 146      36.685  34.324  65.073  0.00  0.00            
ATOM   2151  CB  ALA X 146      35.921  33.250  63.511  0.00  0.00            
ATOM   2152  HB1 ALA X 146      35.317  32.664  64.204  0.00  0.00            
ATOM   2153  HB2 ALA X 146      35.329  34.101  63.175  0.00  0.00            
ATOM   2154  HB3 ALA X 146      36.201  32.553  62.721  0.00  0.00            
ATOM   2155  C   ALA X 146      37.925  32.508  64.988  0.00  0.00            
ATOM   2156  O   ALA X 146      37.392  31.902  65.934  0.00  0.00            
ATOM   2157  N   LEU X 147      39.215  32.284  64.578  0.00  0.00            
ATOM   2158  H   LEU X 147      39.513  32.641  63.682  0.00  0.00            
ATOM   2159  CA  LEU X 147      40.135  31.444  65.191  0.00  0.00            
ATOM   2160  HA  LEU X 147      39.464  30.800  65.759  0.00  0.00            
ATOM   2161  CB  LEU X 147      40.914  30.577  64.195  0.00  0.00            
ATOM   2162  HB2 LEU X 147      41.368  31.199  63.423  0.00  0.00            
ATOM   2163  HB3 LEU X 147      41.737  30.205  64.805  0.00  0.00            
ATOM   2164  CG  LEU X 147      40.130  29.417  63.600  0.00  0.00            
ATOM   2165  HG  LEU X 147      39.175  29.817  63.259  0.00  0.00            
ATOM   2166  CD1 LEU X 147      40.875  28.796  62.452  0.00  0.00            
ATOM   2167 HD11 LEU X 147      40.114  28.310  61.842  0.00  0.00            
ATOM   2168 HD12 LEU X 147      41.329  29.642  61.935  0.00  0.00            
ATOM   2169 HD13 LEU X 147      41.660  28.118  62.787  0.00  0.00            
ATOM   2170  CD2 LEU X 147      39.855  28.325  64.637  0.00  0.00            
ATOM   2171 HD21 LEU X 147      39.362  27.516  64.098  0.00  0.00            
ATOM   2172 HD22 LEU X 147      40.751  27.915  65.104  0.00  0.00            
ATOM   2173 HD23 LEU X 147      39.243  28.663  65.473  0.00  0.00            
ATOM   2174  C   LEU X 147      41.041  32.205  66.202  0.00  0.00            
ATOM   2175  O   LEU X 147      41.757  31.560  66.953  0.00  0.00            
ATOM   2176  N   ALA X 148      40.937  33.492  66.297  0.00  0.00            
ATOM   2177  H   ALA X 148      40.196  33.868  65.724  0.00  0.00            
ATOM   2178  CA  ALA X 148      41.757  34.366  67.059  0.00  0.00            
ATOM   2179  HA  ALA X 148      41.411  35.388  66.906  0.00  0.00            
ATOM   2180  CB  ALA X 148      41.499  34.200  68.571  0.00  0.00            
ATOM   2181  HB1 ALA X 148      41.840  35.066  69.139  0.00  0.00            
ATOM   2182  HB2 ALA X 148      40.452  33.935  68.721  0.00  0.00            
ATOM   2183  HB3 ALA X 148      42.051  33.340  68.950  0.00  0.00            
ATOM   2184  C   ALA X 148      43.293  34.362  66.669  0.00  0.00            
ATOM   2185  O   ALA X 148      44.167  34.713  67.547  0.00  0.00            
ATOM   2186  N   VAL X 149      43.614  33.920  65.417  0.00  0.00            
ATOM   2187  H   VAL X 149      42.865  33.691  64.779  0.00  0.00            
ATOM   2188  CA  VAL X 149      44.902  33.858  64.799  0.00  0.00            
ATOM   2189  HA  VAL X 149      45.601  33.741  65.628  0.00  0.00            
ATOM   2190  CB  VAL X 149      44.962  32.632  63.907  0.00  0.00            
ATOM   2191  HB  VAL X 149      44.272  32.685  63.065  0.00  0.00            
ATOM   2192  CG1 VAL X 149      46.335  32.403  63.283  0.00  0.00            
ATOM   2193 HG11 VAL X 149      46.360  31.393  62.873  0.00  0.00            
ATOM   2194 HG12 VAL X 149      46.471  33.176  62.526  0.00  0.00            
ATOM   2195 HG13 VAL X 149      47.155  32.374  64.000  0.00  0.00            
ATOM   2196  CG2 VAL X 149      44.734  31.308  64.711  0.00  0.00            
ATOM   2197 HG21 VAL X 149      44.413  30.575  63.970  0.00  0.00            
ATOM   2198 HG22 VAL X 149      45.623  30.911  65.200  0.00  0.00            
ATOM   2199 HG23 VAL X 149      43.895  31.401  65.401  0.00  0.00            
ATOM   2200  C   VAL X 149      45.381  35.139  64.094  0.00  0.00            
ATOM   2201  O   VAL X 149      46.589  35.316  64.016  0.00  0.00            
ATOM   2202  N   SER X 150      44.456  36.002  63.655  0.00  0.00            
ATOM   2203  H   SER X 150      43.504  35.683  63.768  0.00  0.00            
ATOM   2204  CA  SER X 150      44.803  37.315  62.930  0.00  0.00            
ATOM   2205  HA  SER X 150      45.490  37.157  62.099  0.00  0.00            
ATOM   2206  CB  SER X 150      43.495  37.923  62.316  0.00  0.00            
ATOM   2207  HB2 SER X 150      42.668  38.072  63.010  0.00  0.00            
ATOM   2208  HB3 SER X 150      43.763  38.851  61.810  0.00  0.00            
ATOM   2209  OG  SER X 150      42.949  37.031  61.351  0.00  0.00            
ATOM   2210  HG  SER X 150      42.061  37.359  61.191  0.00  0.00            
ATOM   2211  C   SER X 150      45.531  38.238  63.888  0.00  0.00            
ATOM   2212  O   SER X 150      45.056  38.616  64.994  0.00  0.00            
ATOM   2213  N   ALA X 151      46.594  38.775  63.374  0.00  0.00            
ATOM   2214  H   ALA X 151      47.057  38.278  62.627  0.00  0.00            
ATOM   2215  CA  ALA X 151      47.293  39.962  63.880  0.00  0.00            
ATOM   2216  HA  ALA X 151      47.701  39.646  64.841  0.00  0.00            
ATOM   2217  CB  ALA X 151      48.427  40.261  62.943  0.00  0.00            
ATOM   2218  HB1 ALA X 151      48.823  39.401  62.404  0.00  0.00            
ATOM   2219  HB2 ALA X 151      48.253  40.979  62.142  0.00  0.00            
ATOM   2220  HB3 ALA X 151      49.300  40.536  63.536  0.00  0.00            
ATOM   2221  C   ALA X 151      46.365  41.208  63.979  0.00  0.00            
ATOM   2222  O   ALA X 151      45.412  41.316  63.170  0.00  0.00            
ATOM   2223  N   PRO X 152      46.626  42.143  64.915  0.00  0.00            
ATOM   2224  CD  PRO X 152      47.483  41.861  66.028  0.00  0.00            
ATOM   2225  HD2 PRO X 152      48.389  41.355  65.691  0.00  0.00            
ATOM   2226  HD3 PRO X 152      46.948  41.266  66.767  0.00  0.00            
ATOM   2227  CG  PRO X 152      47.795  43.159  66.734  0.00  0.00            
ATOM   2228  HG2 PRO X 152      48.712  43.591  66.332  0.00  0.00            
ATOM   2229  HG3 PRO X 152      47.749  43.019  67.814  0.00  0.00            
ATOM   2230  CB  PRO X 152      46.621  44.002  66.187  0.00  0.00            
ATOM   2231  HB2 PRO X 152      46.961  44.957  65.788  0.00  0.00            
ATOM   2232  HB3 PRO X 152      45.956  44.146  67.038  0.00  0.00            
ATOM   2233  CA  PRO X 152      45.881  43.340  65.035  0.00  0.00            
ATOM   2234  HA  PRO X 152      44.848  43.073  65.260  0.00  0.00            
ATOM   2235  C   PRO X 152      45.740  44.141  63.708  0.00  0.00            
ATOM   2236  O   PRO X 152      44.630  44.698  63.567  0.00  0.00            
ATOM   2237  N   SER X 153      46.713  44.189  62.811  0.00  0.00            
ATOM   2238  H   SER X 153      47.590  43.707  62.947  0.00  0.00            
ATOM   2239  CA  SER X 153      46.534  45.038  61.565  0.00  0.00            
ATOM   2240  HA  SER X 153      46.031  45.954  61.872  0.00  0.00            
ATOM   2241  CB  SER X 153      47.873  45.411  60.928  0.00  0.00            
ATOM   2242  HB2 SER X 153      47.673  46.159  60.160  0.00  0.00            
ATOM   2243  HB3 SER X 153      48.648  45.859  61.551  0.00  0.00            
ATOM   2244  OG  SER X 153      48.641  44.434  60.268  0.00  0.00            
ATOM   2245  HG  SER X 153      49.540  44.767  60.314  0.00  0.00            
ATOM   2246  C   SER X 153      45.649  44.285  60.525  0.00  0.00            
ATOM   2247  O   SER X 153      44.976  44.858  59.675  0.00  0.00            
ATOM   2248  N   VAL X 154      45.655  42.941  60.617  0.00  0.00            
ATOM   2249  H   VAL X 154      46.195  42.510  61.354  0.00  0.00            
ATOM   2250  CA  VAL X 154      44.929  41.964  59.785  0.00  0.00            
ATOM   2251  HA  VAL X 154      44.907  42.400  58.786  0.00  0.00            
ATOM   2252  CB  VAL X 154      45.763  40.673  59.706  0.00  0.00            
ATOM   2253  HB  VAL X 154      46.132  40.316  60.667  0.00  0.00            
ATOM   2254  CG1 VAL X 154      45.077  39.457  58.992  0.00  0.00            
ATOM   2255 HG11 VAL X 154      44.804  39.731  57.974  0.00  0.00            
ATOM   2256 HG12 VAL X 154      45.855  38.693  58.989  0.00  0.00            
ATOM   2257 HG13 VAL X 154      44.224  39.045  59.531  0.00  0.00            
ATOM   2258  CG2 VAL X 154      47.011  41.004  59.027  0.00  0.00            
ATOM   2259 HG21 VAL X 154      47.530  41.684  59.703  0.00  0.00            
ATOM   2260 HG22 VAL X 154      47.609  40.103  58.892  0.00  0.00            
ATOM   2261 HG23 VAL X 154      46.869  41.531  58.084  0.00  0.00            
ATOM   2262  C   VAL X 154      43.471  41.938  60.208  0.00  0.00            
ATOM   2263  O   VAL X 154      42.557  41.941  59.375  0.00  0.00            
ATOM   2264  N   TRP X 155      43.221  42.043  61.521  0.00  0.00            
ATOM   2265  H   TRP X 155      43.900  41.855  62.245  0.00  0.00            
ATOM   2266  CA  TRP X 155      41.868  42.317  61.959  0.00  0.00            
ATOM   2267  HA  TRP X 155      41.098  41.580  61.729  0.00  0.00            
ATOM   2268  CB  TRP X 155      41.826  42.522  63.441  0.00  0.00            
ATOM   2269  HB2 TRP X 155      42.731  43.028  63.778  0.00  0.00            
ATOM   2270  HB3 TRP X 155      40.890  43.048  63.632  0.00  0.00            
ATOM   2271  CG  TRP X 155      41.602  41.231  64.184  0.00  0.00            
ATOM   2272  CD1 TRP X 155      42.580  40.541  64.795  0.00  0.00            
ATOM   2273  HD1 TRP X 155      43.623  40.789  64.664  0.00  0.00            
ATOM   2274  NE1 TRP X 155      42.066  39.397  65.356  0.00  0.00            
ATOM   2275  HE1 TRP X 155      42.655  38.784  65.903  0.00  0.00            
ATOM   2276  CE2 TRP X 155      40.671  39.375  65.320  0.00  0.00            
ATOM   2277  CZ2 TRP X 155      39.731  38.478  65.716  0.00  0.00            
ATOM   2278  HZ2 TRP X 155      39.896  37.539  66.223  0.00  0.00            
ATOM   2279  CH2 TRP X 155      38.347  38.754  65.475  0.00  0.00            
ATOM   2280  HH2 TRP X 155      37.587  38.076  65.833  0.00  0.00            
ATOM   2281  CZ3 TRP X 155      37.998  39.876  64.717  0.00  0.00            
ATOM   2282  HZ3 TRP X 155      36.973  40.175  64.554  0.00  0.00            
ATOM   2283  CE3 TRP X 155      38.959  40.851  64.312  0.00  0.00            
ATOM   2284  HE3 TRP X 155      38.548  41.735  63.846  0.00  0.00            
ATOM   2285  CD2 TRP X 155      40.370  40.628  64.592  0.00  0.00            
ATOM   2286  C   TRP X 155      41.316  43.605  61.295  0.00  0.00            
ATOM   2287  O   TRP X 155      40.169  43.616  60.887  0.00  0.00            
ATOM   2288  N   GLN X 156      42.075  44.698  61.222  0.00  0.00            
ATOM   2289  H   GLN X 156      43.034  44.689  61.539  0.00  0.00            
ATOM   2290  CA  GLN X 156      41.627  45.893  60.506  0.00  0.00            
ATOM   2291  HA  GLN X 156      40.626  46.027  60.916  0.00  0.00            
ATOM   2292  CB  GLN X 156      42.490  47.122  60.918  0.00  0.00            
ATOM   2293  HB2 GLN X 156      43.483  46.991  60.487  0.00  0.00            
ATOM   2294  HB3 GLN X 156      42.068  47.988  60.407  0.00  0.00            
ATOM   2295  CG  GLN X 156      42.648  47.364  62.448  0.00  0.00            
ATOM   2296  HG2 GLN X 156      41.682  47.779  62.735  0.00  0.00            
ATOM   2297  HG3 GLN X 156      42.985  46.442  62.922  0.00  0.00            
ATOM   2298  CD  GLN X 156      43.693  48.415  62.822  0.00  0.00            
ATOM   2299  OE1 GLN X 156      44.807  48.382  62.311  0.00  0.00            
ATOM   2300  NE2 GLN X 156      43.436  49.430  63.656  0.00  0.00            
ATOM   2301 HE21 GLN X 156      44.126  50.067  64.027  0.00  0.00            
ATOM   2302 HE22 GLN X 156      42.455  49.522  63.880  0.00  0.00            
ATOM   2303  C   GLN X 156      41.550  45.705  58.969  0.00  0.00            
ATOM   2304  O   GLN X 156      40.751  46.442  58.350  0.00  0.00            
ATOM   2305  N   GLN X 157      42.273  44.802  58.352  0.00  0.00            
ATOM   2306  H   GLN X 157      42.849  44.245  58.967  0.00  0.00            
ATOM   2307  CA  GLN X 157      42.151  44.468  56.940  0.00  0.00            
ATOM   2308  HA  GLN X 157      41.913  45.358  56.358  0.00  0.00            
ATOM   2309  CB  GLN X 157      43.583  44.032  56.397  0.00  0.00            
ATOM   2310  HB2 GLN X 157      43.907  43.206  57.030  0.00  0.00            
ATOM   2311  HB3 GLN X 157      43.501  43.718  55.356  0.00  0.00            
ATOM   2312  CG  GLN X 157      44.535  45.236  56.419  0.00  0.00            
ATOM   2313  HG2 GLN X 157      44.399  45.912  55.575  0.00  0.00            
ATOM   2314  HG3 GLN X 157      44.518  45.683  57.413  0.00  0.00            
ATOM   2315  CD  GLN X 157      46.038  44.772  56.221  0.00  0.00            
ATOM   2316  OE1 GLN X 157      46.607  44.938  55.161  0.00  0.00            
ATOM   2317  NE2 GLN X 157      46.635  44.209  57.273  0.00  0.00            
ATOM   2318 HE21 GLN X 157      47.635  44.069  57.252  0.00  0.00            
ATOM   2319 HE22 GLN X 157      46.112  44.170  58.137  0.00  0.00            
ATOM   2320  C   GLN X 157      41.039  43.384  56.669  0.00  0.00            
ATOM   2321  O   GLN X 157      40.965  42.908  55.595  0.00  0.00            
ATOM   2322  N   THR X 158      40.174  43.157  57.636  0.00  0.00            
ATOM   2323  H   THR X 158      40.363  43.666  58.488  0.00  0.00            
ATOM   2324  CA  THR X 158      38.978  42.351  57.350  0.00  0.00            
ATOM   2325  HA  THR X 158      39.212  41.433  56.812  0.00  0.00            
ATOM   2326  CB  THR X 158      38.405  41.957  58.772  0.00  0.00            
ATOM   2327  HB  THR X 158      38.415  42.824  59.433  0.00  0.00            
ATOM   2328  CG2 THR X 158      36.982  41.371  58.716  0.00  0.00            
ATOM   2329 HG21 THR X 158      36.234  42.105  58.415  0.00  0.00            
ATOM   2330 HG22 THR X 158      36.971  40.509  58.049  0.00  0.00            
ATOM   2331 HG23 THR X 158      36.804  41.007  59.728  0.00  0.00            
ATOM   2332  OG1 THR X 158      39.325  41.032  59.291  0.00  0.00            
ATOM   2333  HG1 THR X 158      40.190  41.446  59.339  0.00  0.00            
ATOM   2334  C   THR X 158      37.966  43.185  56.572  0.00  0.00            
ATOM   2335  O   THR X 158      37.761  44.401  56.743  0.00  0.00            
ATOM   2336  N   THR X 159      37.199  42.528  55.679  0.00  0.00            
ATOM   2337  H   THR X 159      37.326  41.541  55.507  0.00  0.00            
ATOM   2338  CA  THR X 159      36.045  43.122  55.036  0.00  0.00            
ATOM   2339  HA  THR X 159      36.306  44.067  54.560  0.00  0.00            
ATOM   2340  CB  THR X 159      35.670  42.220  53.815  0.00  0.00            
ATOM   2341  HB  THR X 159      35.653  41.194  54.184  0.00  0.00            
ATOM   2342  CG2 THR X 159      34.251  42.514  53.204  0.00  0.00            
ATOM   2343 HG21 THR X 159      33.468  42.505  53.963  0.00  0.00            
ATOM   2344 HG22 THR X 159      34.133  43.522  52.807  0.00  0.00            
ATOM   2345 HG23 THR X 159      34.083  41.787  52.410  0.00  0.00            
ATOM   2346  OG1 THR X 159      36.566  42.479  52.750  0.00  0.00            
ATOM   2347  HG1 THR X 159      36.800  43.407  52.817  0.00  0.00            
ATOM   2348  C   THR X 159      34.872  43.334  56.032  0.00  0.00            
ATOM   2349  O   THR X 159      34.458  42.388  56.703  0.00  0.00            
ATOM   2350  N   GLY X 160      34.293  44.569  56.026  0.00  0.00            
ATOM   2351  H   GLY X 160      34.744  45.201  55.380  0.00  0.00            
ATOM   2352  CA  GLY X 160      33.359  45.012  57.003  0.00  0.00            
ATOM   2353  HA2 GLY X 160      32.756  45.767  56.498  0.00  0.00            
ATOM   2354  HA3 GLY X 160      32.619  44.267  57.294  0.00  0.00            
ATOM   2355  C   GLY X 160      34.139  45.570  58.152  0.00  0.00            
ATOM   2356  O   GLY X 160      33.486  45.944  59.132  0.00  0.00            
ATOM   2357  N   SER X 161      35.515  45.580  58.222  0.00  0.00            
ATOM   2358  H   SER X 161      36.055  45.361  57.397  0.00  0.00            
ATOM   2359  CA  SER X 161      36.191  46.089  59.452  0.00  0.00            
ATOM   2360  HA  SER X 161      35.771  45.487  60.257  0.00  0.00            
ATOM   2361  CB  SER X 161      37.707  46.035  59.384  0.00  0.00            
ATOM   2362  HB2 SER X 161      38.183  46.259  60.339  0.00  0.00            
ATOM   2363  HB3 SER X 161      38.025  45.060  59.015  0.00  0.00            
ATOM   2364  OG  SER X 161      38.158  47.012  58.390  0.00  0.00            
ATOM   2365  HG  SER X 161      39.109  46.882  58.394  0.00  0.00            
ATOM   2366  C   SER X 161      35.720  47.518  59.867  0.00  0.00            
ATOM   2367  O   SER X 161      35.213  48.305  59.045  0.00  0.00            
ATOM   2368  N   ALA X 162      35.821  47.850  61.158  0.00  0.00            
ATOM   2369  H   ALA X 162      36.399  47.308  61.784  0.00  0.00            
ATOM   2370  CA  ALA X 162      35.470  49.173  61.621  0.00  0.00            
ATOM   2371  HA  ALA X 162      34.480  49.491  61.296  0.00  0.00            
ATOM   2372  CB  ALA X 162      35.591  48.996  63.171  0.00  0.00            
ATOM   2373  HB1 ALA X 162      35.454  47.978  63.536  0.00  0.00            
ATOM   2374  HB2 ALA X 162      36.655  49.176  63.325  0.00  0.00            
ATOM   2375  HB3 ALA X 162      35.013  49.690  63.781  0.00  0.00            
ATOM   2376  C   ALA X 162      36.378  50.281  60.989  0.00  0.00            
ATOM   2377  O   ALA X 162      35.844  51.276  60.474  0.00  0.00            
ATOM   2378  N   LEU X 163      37.595  50.047  60.740  0.00  0.00            
ATOM   2379  H   LEU X 163      37.904  49.139  61.055  0.00  0.00            
ATOM   2380  CA  LEU X 163      38.583  50.985  60.091  0.00  0.00            
ATOM   2381  HA  LEU X 163      38.471  51.973  60.537  0.00  0.00            
ATOM   2382  CB  LEU X 163      39.917  50.370  60.461  0.00  0.00            
ATOM   2383  HB2 LEU X 163      39.980  50.349  61.549  0.00  0.00            
ATOM   2384  HB3 LEU X 163      39.944  49.315  60.189  0.00  0.00            
ATOM   2385  CG  LEU X 163      41.150  51.060  59.995  0.00  0.00            
ATOM   2386  HG  LEU X 163      40.931  52.094  59.729  0.00  0.00            
ATOM   2387  CD1 LEU X 163      42.228  51.108  61.067  0.00  0.00            
ATOM   2388 HD11 LEU X 163      42.858  51.988  60.936  0.00  0.00            
ATOM   2389 HD12 LEU X 163      41.779  51.379  62.022  0.00  0.00            
ATOM   2390 HD13 LEU X 163      42.848  50.214  61.132  0.00  0.00            
ATOM   2391  CD2 LEU X 163      41.824  50.666  58.715  0.00  0.00            
ATOM   2392 HD21 LEU X 163      41.092  50.459  57.934  0.00  0.00            
ATOM   2393 HD22 LEU X 163      42.471  51.517  58.505  0.00  0.00            
ATOM   2394 HD23 LEU X 163      42.452  49.810  58.964  0.00  0.00            
ATOM   2395  C   LEU X 163      38.414  51.127  58.577  0.00  0.00            
ATOM   2396  O   LEU X 163      38.737  52.235  58.042  0.00  0.00            
ATOM   2397  N   THR X 164      38.020  50.121  57.827  0.00  0.00            
ATOM   2398  H   THR X 164      37.765  49.305  58.365  0.00  0.00            
ATOM   2399  CA  THR X 164      37.822  50.160  56.339  0.00  0.00            
ATOM   2400  HA  THR X 164      38.573  50.816  55.898  0.00  0.00            
ATOM   2401  CB  THR X 164      38.008  48.745  55.693  0.00  0.00            
ATOM   2402  HB  THR X 164      37.820  48.813  54.622  0.00  0.00            
ATOM   2403  CG2 THR X 164      39.426  48.258  55.764  0.00  0.00            
ATOM   2404 HG21 THR X 164      40.067  48.881  55.139  0.00  0.00            
ATOM   2405 HG22 THR X 164      39.764  48.368  56.794  0.00  0.00            
ATOM   2406 HG23 THR X 164      39.462  47.249  55.354  0.00  0.00            
ATOM   2407  OG1 THR X 164      37.138  47.739  56.176  0.00  0.00            
ATOM   2408  HG1 THR X 164      37.592  47.448  56.971  0.00  0.00            
ATOM   2409  C   THR X 164      36.490  50.685  55.965  0.00  0.00            
ATOM   2410  O   THR X 164      36.377  51.417  54.972  0.00  0.00            
ATOM   2411  N   THR X 165      35.519  50.562  56.846  0.00  0.00            
ATOM   2412  H   THR X 165      35.554  49.862  57.573  0.00  0.00            
ATOM   2413  CA  THR X 165      34.248  51.169  56.651  0.00  0.00            
ATOM   2414  HA  THR X 165      33.880  50.969  55.645  0.00  0.00            
ATOM   2415  CB  THR X 165      33.179  50.513  57.515  0.00  0.00            
ATOM   2416  HB  THR X 165      33.340  50.809  58.552  0.00  0.00            
ATOM   2417  CG2 THR X 165      31.754  50.884  57.157  0.00  0.00            
ATOM   2418 HG21 THR X 165      31.441  50.589  56.155  0.00  0.00            
ATOM   2419 HG22 THR X 165      31.049  50.368  57.808  0.00  0.00            
ATOM   2420 HG23 THR X 165      31.690  51.971  57.100  0.00  0.00            
ATOM   2421  OG1 THR X 165      33.309  49.049  57.376  0.00  0.00            
ATOM   2422  HG1 THR X 165      34.046  48.751  57.914  0.00  0.00            
ATOM   2423  C   THR X 165      34.244  52.671  56.983  0.00  0.00            
ATOM   2424  O   THR X 165      33.774  53.467  56.227  0.00  0.00            
ATOM   2425  N   ALA X 166      34.976  53.007  58.046  0.00  0.00            
ATOM   2426  H   ALA X 166      35.306  52.369  58.756  0.00  0.00            
ATOM   2427  CA  ALA X 166      35.345  54.430  58.295  0.00  0.00            
ATOM   2428  HA  ALA X 166      34.403  54.910  58.560  0.00  0.00            
ATOM   2429  CB  ALA X 166      36.353  54.655  59.456  0.00  0.00            
ATOM   2430  HB1 ALA X 166      36.646  55.703  59.405  0.00  0.00            
ATOM   2431  HB2 ALA X 166      35.824  54.483  60.394  0.00  0.00            
ATOM   2432  HB3 ALA X 166      37.252  54.040  59.423  0.00  0.00            
ATOM   2433  C   ALA X 166      35.900  55.087  57.026  0.00  0.00            
ATOM   2434  O   ALA X 166      35.559  56.220  56.693  0.00  0.00            
ATOM   2435  N   LEU X 167      36.758  54.354  56.305  0.00  0.00            
ATOM   2436  H   LEU X 167      37.120  53.528  56.760  0.00  0.00            
ATOM   2437  CA  LEU X 167      37.541  54.918  55.175  0.00  0.00            
ATOM   2438  HA  LEU X 167      38.047  55.823  55.511  0.00  0.00            
ATOM   2439  CB  LEU X 167      38.640  53.813  54.882  0.00  0.00            
ATOM   2440  HB2 LEU X 167      39.298  53.600  55.724  0.00  0.00            
ATOM   2441  HB3 LEU X 167      38.213  52.844  54.625  0.00  0.00            
ATOM   2442  CG  LEU X 167      39.465  54.227  53.608  0.00  0.00            
ATOM   2443  HG  LEU X 167      38.859  54.653  52.808  0.00  0.00            
ATOM   2444  CD1 LEU X 167      40.510  55.313  53.975  0.00  0.00            
ATOM   2445 HD11 LEU X 167      40.013  56.138  54.486  0.00  0.00            
ATOM   2446 HD12 LEU X 167      41.248  54.934  54.681  0.00  0.00            
ATOM   2447 HD13 LEU X 167      40.927  55.740  53.062  0.00  0.00            
ATOM   2448  CD2 LEU X 167      40.192  53.003  53.031  0.00  0.00            
ATOM   2449 HD21 LEU X 167      40.548  53.342  52.059  0.00  0.00            
ATOM   2450 HD22 LEU X 167      40.892  52.692  53.807  0.00  0.00            
ATOM   2451 HD23 LEU X 167      39.563  52.139  52.814  0.00  0.00            
ATOM   2452  C   LEU X 167      36.644  55.219  54.044  0.00  0.00            
ATOM   2453  O   LEU X 167      36.642  56.288  53.474  0.00  0.00            
ATOM   2454  N   ARG X 168      35.596  54.391  53.797  0.00  0.00            
ATOM   2455  H   ARG X 168      35.563  53.565  54.377  0.00  0.00            
ATOM   2456  CA  ARG X 168      34.424  54.616  52.995  0.00  0.00            
ATOM   2457  HA  ARG X 168      34.727  54.891  51.985  0.00  0.00            
ATOM   2458  CB  ARG X 168      33.633  53.260  52.874  0.00  0.00            
ATOM   2459  HB2 ARG X 168      34.196  52.481  52.361  0.00  0.00            
ATOM   2460  HB3 ARG X 168      33.371  52.966  53.890  0.00  0.00            
ATOM   2461  CG  ARG X 168      32.278  53.364  52.088  0.00  0.00            
ATOM   2462  HG2 ARG X 168      31.591  54.004  52.642  0.00  0.00            
ATOM   2463  HG3 ARG X 168      32.499  53.715  51.080  0.00  0.00            
ATOM   2464  CD  ARG X 168      31.746  51.878  51.984  0.00  0.00            
ATOM   2465  HD2 ARG X 168      32.381  51.173  51.448  0.00  0.00            
ATOM   2466  HD3 ARG X 168      31.757  51.523  53.015  0.00  0.00            
ATOM   2467  NE  ARG X 168      30.313  52.002  51.530  0.00  0.00            
ATOM   2468  HE  ARG X 168      30.081  52.960  51.307  0.00  0.00            
ATOM   2469  CZ  ARG X 168      29.445  51.081  51.214  0.00  0.00            
ATOM   2470  NH1 ARG X 168      29.605  49.820  51.501  0.00  0.00            
ATOM   2471 HH11 ARG X 168      30.439  49.435  51.921  0.00  0.00            
ATOM   2472 HH12 ARG X 168      28.850  49.245  51.156  0.00  0.00            
ATOM   2473  NH2 ARG X 168      28.326  51.434  50.630  0.00  0.00            
ATOM   2474 HH21 ARG X 168      28.208  52.381  50.298  0.00  0.00            
ATOM   2475 HH22 ARG X 168      27.796  50.653  50.271  0.00  0.00            
ATOM   2476  C   ARG X 168      33.579  55.782  53.517  0.00  0.00            
ATOM   2477  O   ARG X 168      33.456  56.716  52.764  0.00  0.00            
ATOM   2478  N   ASN X 169      33.079  55.811  54.747  0.00  0.00            
ATOM   2479  H   ASN X 169      33.270  55.091  55.429  0.00  0.00            
ATOM   2480  CA  ASN X 169      32.196  56.927  55.251  0.00  0.00            
ATOM   2481  HA  ASN X 169      31.411  56.965  54.496  0.00  0.00            
ATOM   2482  CB  ASN X 169      31.577  56.535  56.642  0.00  0.00            
ATOM   2483  HB2 ASN X 169      32.368  56.091  57.246  0.00  0.00            
ATOM   2484  HB3 ASN X 169      31.031  57.376  57.070  0.00  0.00            
ATOM   2485  CG  ASN X 169      30.484  55.508  56.503  0.00  0.00            
ATOM   2486  OD1 ASN X 169      29.741  55.561  55.558  0.00  0.00            
ATOM   2487  ND2 ASN X 169      30.448  54.606  57.476  0.00  0.00            
ATOM   2488 HD21 ASN X 169      29.581  54.095  57.563  0.00  0.00            
ATOM   2489 HD22 ASN X 169      31.092  54.657  58.252  0.00  0.00            
ATOM   2490  C   ASN X 169      32.933  58.313  55.248  0.00  0.00            
ATOM   2491  O   ASN X 169      32.281  59.278  54.879  0.00  0.00            
ATOM   2492  N   ALA X 170      34.230  58.377  55.667  0.00  0.00            
ATOM   2493  H   ALA X 170      34.696  57.555  56.024  0.00  0.00            
ATOM   2494  CA  ALA X 170      35.049  59.600  55.622  0.00  0.00            
ATOM   2495  HA  ALA X 170      34.537  60.455  56.063  0.00  0.00            
ATOM   2496  CB  ALA X 170      36.315  59.280  56.465  0.00  0.00            
ATOM   2497  HB1 ALA X 170      36.895  58.606  55.835  0.00  0.00            
ATOM   2498  HB2 ALA X 170      36.894  60.189  56.627  0.00  0.00            
ATOM   2499  HB3 ALA X 170      35.988  58.834  57.404  0.00  0.00            
ATOM   2500  C   ALA X 170      35.451  60.044  54.176  0.00  0.00            
ATOM   2501  O   ALA X 170      35.968  61.135  53.926  0.00  0.00            
ATOM   2502  N   GLY X 171      35.253  59.195  53.164  0.00  0.00            
ATOM   2503  H   GLY X 171      35.047  58.223  53.344  0.00  0.00            
ATOM   2504  CA  GLY X 171      35.292  59.464  51.684  0.00  0.00            
ATOM   2505  HA2 GLY X 171      34.357  59.254  51.165  0.00  0.00            
ATOM   2506  HA3 GLY X 171      35.391  60.546  51.590  0.00  0.00            
ATOM   2507  C   GLY X 171      36.408  58.781  50.905  0.00  0.00            
ATOM   2508  O   GLY X 171      36.551  58.988  49.687  0.00  0.00            
ATOM   2509  N   GLY X 172      37.286  58.017  51.569  0.00  0.00            
ATOM   2510  H   GLY X 172      37.100  57.795  52.536  0.00  0.00            
ATOM   2511  CA  GLY X 172      38.622  57.525  51.123  0.00  0.00            
ATOM   2512  HA2 GLY X 172      39.193  58.403  50.821  0.00  0.00            
ATOM   2513  HA3 GLY X 172      39.084  57.128  52.027  0.00  0.00            
ATOM   2514  C   GLY X 172      38.595  56.432  50.053  0.00  0.00            
ATOM   2515  O   GLY X 172      39.587  55.845  49.600  0.00  0.00            
ATOM   2516  N   LEU X 173      37.350  56.081  49.582  0.00  0.00            
ATOM   2517  H   LEU X 173      36.550  56.577  49.947  0.00  0.00            
ATOM   2518  CA  LEU X 173      37.211  55.309  48.361  0.00  0.00            
ATOM   2519  HA  LEU X 173      38.063  54.657  48.171  0.00  0.00            
ATOM   2520  CB  LEU X 173      35.914  54.454  48.382  0.00  0.00            
ATOM   2521  HB2 LEU X 173      35.024  55.075  48.485  0.00  0.00            
ATOM   2522  HB3 LEU X 173      35.854  54.029  47.380  0.00  0.00            
ATOM   2523  CG  LEU X 173      35.817  53.316  49.427  0.00  0.00            
ATOM   2524  HG  LEU X 173      35.743  53.686  50.449  0.00  0.00            
ATOM   2525  CD1 LEU X 173      34.532  52.486  49.129  0.00  0.00            
ATOM   2526 HD11 LEU X 173      34.670  51.838  48.263  0.00  0.00            
ATOM   2527 HD12 LEU X 173      34.478  51.816  49.987  0.00  0.00            
ATOM   2528 HD13 LEU X 173      33.680  53.133  48.919  0.00  0.00            
ATOM   2529  CD2 LEU X 173      36.992  52.445  49.261  0.00  0.00            
ATOM   2530 HD21 LEU X 173      37.059  52.078  48.237  0.00  0.00            
ATOM   2531 HD22 LEU X 173      37.817  53.042  49.651  0.00  0.00            
ATOM   2532 HD23 LEU X 173      36.916  51.591  49.935  0.00  0.00            
ATOM   2533  C   LEU X 173      37.122  56.143  47.040  0.00  0.00            
ATOM   2534  O   LEU X 173      37.383  55.614  45.962  0.00  0.00            
ATOM   2535  N   THR X 174      36.949  57.482  47.127  0.00  0.00            
ATOM   2536  H   THR X 174      36.915  57.895  48.048  0.00  0.00            
ATOM   2537  CA  THR X 174      37.412  58.401  46.030  0.00  0.00            
ATOM   2538  HA  THR X 174      37.201  57.929  45.071  0.00  0.00            
ATOM   2539  CB  THR X 174      36.546  59.639  46.037  0.00  0.00            
ATOM   2540  HB  THR X 174      36.833  60.175  46.941  0.00  0.00            
ATOM   2541  CG2 THR X 174      36.836  60.659  44.897  0.00  0.00            
ATOM   2542 HG21 THR X 174      36.594  60.237  43.922  0.00  0.00            
ATOM   2543 HG22 THR X 174      36.286  61.589  45.038  0.00  0.00            
ATOM   2544 HG23 THR X 174      37.920  60.776  44.926  0.00  0.00            
ATOM   2545  OG1 THR X 174      35.183  59.215  46.102  0.00  0.00            
ATOM   2546  HG1 THR X 174      34.973  59.016  47.017  0.00  0.00            
ATOM   2547  C   THR X 174      38.955  58.655  46.087  0.00  0.00            
ATOM   2548  O   THR X 174      39.494  58.772  47.161  0.00  0.00            
ATOM   2549  N   GLN X 175      39.644  58.590  44.985  0.00  0.00            
ATOM   2550  H   GLN X 175      39.212  58.491  44.077  0.00  0.00            
ATOM   2551  CA  GLN X 175      41.029  58.954  44.930  0.00  0.00            
ATOM   2552  HA  GLN X 175      41.521  58.253  45.604  0.00  0.00            
ATOM   2553  CB  GLN X 175      41.509  58.941  43.525  0.00  0.00            
ATOM   2554  HB2 GLN X 175      41.383  57.955  43.077  0.00  0.00            
ATOM   2555  HB3 GLN X 175      40.814  59.590  42.993  0.00  0.00            
ATOM   2556  CG  GLN X 175      42.994  59.484  43.419  0.00  0.00            
ATOM   2557  HG2 GLN X 175      43.134  60.467  43.868  0.00  0.00            
ATOM   2558  HG3 GLN X 175      43.677  58.746  43.840  0.00  0.00            
ATOM   2559  CD  GLN X 175      43.234  59.771  41.901  0.00  0.00            
ATOM   2560  OE1 GLN X 175      44.088  59.264  41.217  0.00  0.00            
ATOM   2561  NE2 GLN X 175      42.492  60.715  41.285  0.00  0.00            
ATOM   2562 HE21 GLN X 175      42.742  60.982  40.343  0.00  0.00            
ATOM   2563 HE22 GLN X 175      41.989  61.333  41.905  0.00  0.00            
ATOM   2564  C   GLN X 175      41.235  60.349  45.533  0.00  0.00            
ATOM   2565  O   GLN X 175      40.366  61.203  45.379  0.00  0.00            
ATOM   2566  N   ILE X 176      42.370  60.580  46.255  0.00  0.00            
ATOM   2567  H   ILE X 176      42.958  59.773  46.403  0.00  0.00            
ATOM   2568  CA  ILE X 176      42.716  61.850  46.901  0.00  0.00            
ATOM   2569  HA  ILE X 176      41.885  62.556  46.917  0.00  0.00            
ATOM   2570  CB  ILE X 176      43.096  61.605  48.364  0.00  0.00            
ATOM   2571  HB  ILE X 176      43.926  60.899  48.409  0.00  0.00            
ATOM   2572  CG2 ILE X 176      43.381  62.905  49.046  0.00  0.00            
ATOM   2573 HG21 ILE X 176      44.271  63.341  48.593  0.00  0.00            
ATOM   2574 HG22 ILE X 176      42.492  63.533  48.978  0.00  0.00            
ATOM   2575 HG23 ILE X 176      43.685  62.709  50.074  0.00  0.00            
ATOM   2576  CG1 ILE X 176      41.848  61.033  49.130  0.00  0.00            
ATOM   2577 HG12 ILE X 176      41.094  61.812  49.246  0.00  0.00            
ATOM   2578 HG13 ILE X 176      41.353  60.236  48.574  0.00  0.00            
ATOM   2579  CD1 ILE X 176      42.142  60.358  50.472  0.00  0.00            
ATOM   2580 HD11 ILE X 176      43.057  59.767  50.514  0.00  0.00            
ATOM   2581 HD12 ILE X 176      41.997  61.105  51.252  0.00  0.00            
ATOM   2582 HD13 ILE X 176      41.279  59.729  50.693  0.00  0.00            
ATOM   2583  C   ILE X 176      43.852  62.606  46.193  0.00  0.00            
ATOM   2584  O   ILE X 176      43.846  63.858  46.055  0.00  0.00            
ATOM   2585  N   VAL X 177      44.812  61.831  45.638  0.00  0.00            
ATOM   2586  H   VAL X 177      44.705  60.827  45.648  0.00  0.00            
ATOM   2587  CA  VAL X 177      45.887  62.395  44.790  0.00  0.00            
ATOM   2588  HA  VAL X 177      45.553  63.367  44.426  0.00  0.00            
ATOM   2589  CB  VAL X 177      47.265  62.540  45.505  0.00  0.00            
ATOM   2590  HB  VAL X 177      47.960  62.951  44.772  0.00  0.00            
ATOM   2591  CG1 VAL X 177      47.281  63.414  46.751  0.00  0.00            
ATOM   2592 HG11 VAL X 177      48.277  63.507  47.185  0.00  0.00            
ATOM   2593 HG12 VAL X 177      47.073  64.402  46.340  0.00  0.00            
ATOM   2594 HG13 VAL X 177      46.549  63.082  47.487  0.00  0.00            
ATOM   2595  CG2 VAL X 177      47.868  61.271  46.110  0.00  0.00            
ATOM   2596 HG21 VAL X 177      47.249  60.730  46.826  0.00  0.00            
ATOM   2597 HG22 VAL X 177      48.103  60.569  45.310  0.00  0.00            
ATOM   2598 HG23 VAL X 177      48.837  61.543  46.528  0.00  0.00            
ATOM   2599  C   VAL X 177      46.094  61.421  43.654  0.00  0.00            
ATOM   2600  O   VAL X 177      45.682  60.258  43.770  0.00  0.00            
ATOM   2601  N   PRO X 178      46.618  61.904  42.545  0.00  0.00            
ATOM   2602  CD  PRO X 178      47.011  63.274  42.222  0.00  0.00            
ATOM   2603  HD2 PRO X 178      47.880  63.615  42.784  0.00  0.00            
ATOM   2604  HD3 PRO X 178      46.244  64.026  42.405  0.00  0.00            
ATOM   2605  CG  PRO X 178      47.383  63.275  40.804  0.00  0.00            
ATOM   2606  HG2 PRO X 178      48.201  63.974  40.630  0.00  0.00            
ATOM   2607  HG3 PRO X 178      46.522  63.420  40.151  0.00  0.00            
ATOM   2608  CB  PRO X 178      47.875  61.820  40.476  0.00  0.00            
ATOM   2609  HB2 PRO X 178      48.920  61.638  40.727  0.00  0.00            
ATOM   2610  HB3 PRO X 178      47.593  61.580  39.450  0.00  0.00            
ATOM   2611  CA  PRO X 178      46.969  60.989  41.385  0.00  0.00            
ATOM   2612  HA  PRO X 178      46.077  60.695  40.831  0.00  0.00            
ATOM   2613  C   PRO X 178      47.637  59.654  41.710  0.00  0.00            
ATOM   2614  O   PRO X 178      48.813  59.584  42.068  0.00  0.00            
ATOM   2615  N   THR X 179      46.927  58.507  41.515  0.00  0.00            
ATOM   2616  H   THR X 179      45.968  58.668  41.244  0.00  0.00            
ATOM   2617  CA  THR X 179      47.326  57.136  41.968  0.00  0.00            
ATOM   2618  HA  THR X 179      48.356  57.038  42.311  0.00  0.00            
ATOM   2619  CB  THR X 179      46.476  56.798  43.155  0.00  0.00            
ATOM   2620  HB  THR X 179      45.410  56.722  42.940  0.00  0.00            
ATOM   2621  CG2 THR X 179      46.885  55.394  43.787  0.00  0.00            
ATOM   2622 HG21 THR X 179      46.445  54.591  43.196  0.00  0.00            
ATOM   2623 HG22 THR X 179      47.946  55.273  44.006  0.00  0.00            
ATOM   2624 HG23 THR X 179      46.357  55.164  44.713  0.00  0.00            
ATOM   2625  OG1 THR X 179      46.717  57.626  44.269  0.00  0.00            
ATOM   2626  HG1 THR X 179      46.608  58.556  44.059  0.00  0.00            
ATOM   2627  C   THR X 179      47.074  56.057  40.944  0.00  0.00            
ATOM   2628  O   THR X 179      46.129  56.250  40.195  0.00  0.00            
ATOM   2629  N   THR X 180      47.870  55.024  40.940  0.00  0.00            
ATOM   2630  H   THR X 180      48.557  55.148  41.670  0.00  0.00            
ATOM   2631  CA  THR X 180      47.786  53.791  40.077  0.00  0.00            
ATOM   2632  HA  THR X 180      46.839  53.854  39.540  0.00  0.00            
ATOM   2633  CB  THR X 180      48.949  53.649  39.024  0.00  0.00            
ATOM   2634  HB  THR X 180      49.938  53.464  39.443  0.00  0.00            
ATOM   2635  CG2 THR X 180      48.726  52.529  38.075  0.00  0.00            
ATOM   2636 HG21 THR X 180      49.614  52.340  37.472  0.00  0.00            
ATOM   2637 HG22 THR X 180      48.489  51.581  38.559  0.00  0.00            
ATOM   2638 HG23 THR X 180      47.937  52.743  37.354  0.00  0.00            
ATOM   2639  OG1 THR X 180      48.906  54.837  38.345  0.00  0.00            
ATOM   2640  HG1 THR X 180      49.068  55.375  39.124  0.00  0.00            
ATOM   2641  C   THR X 180      47.862  52.588  41.014  0.00  0.00            
ATOM   2642  O   THR X 180      48.848  52.458  41.743  0.00  0.00            
ATOM   2643  N   ASN X 181      46.818  51.709  40.915  0.00  0.00            
ATOM   2644  H   ASN X 181      46.080  51.779  40.230  0.00  0.00            
ATOM   2645  CA  ASN X 181      46.650  50.577  41.776  0.00  0.00            
ATOM   2646  HA  ASN X 181      47.402  50.575  42.565  0.00  0.00            
ATOM   2647  CB  ASN X 181      45.257  50.704  42.434  0.00  0.00            
ATOM   2648  HB2 ASN X 181      44.569  50.609  41.594  0.00  0.00            
ATOM   2649  HB3 ASN X 181      45.004  49.929  43.157  0.00  0.00            
ATOM   2650  CG  ASN X 181      44.963  51.944  43.205  0.00  0.00            
ATOM   2651  OD1 ASN X 181      45.532  52.226  44.288  0.00  0.00            
ATOM   2652  ND2 ASN X 181      43.840  52.518  43.035  0.00  0.00            
ATOM   2653 HD21 ASN X 181      43.671  53.344  43.591  0.00  0.00            
ATOM   2654 HD22 ASN X 181      43.184  52.060  42.419  0.00  0.00            
ATOM   2655  C   ASN X 181      46.707  49.251  40.906  0.00  0.00            
ATOM   2656  O   ASN X 181      45.801  48.932  40.161  0.00  0.00            
ATOM   2657  N   LEU X 182      47.828  48.496  40.965  0.00  0.00            
ATOM   2658  H   LEU X 182      48.435  48.831  41.699  0.00  0.00            
ATOM   2659  CA  LEU X 182      48.018  47.210  40.299  0.00  0.00            
ATOM   2660  HA  LEU X 182      47.393  47.180  39.406  0.00  0.00            
ATOM   2661  CB  LEU X 182      49.450  46.954  39.815  0.00  0.00            
ATOM   2662  HB2 LEU X 182      49.806  47.775  39.193  0.00  0.00            
ATOM   2663  HB3 LEU X 182      50.049  46.962  40.725  0.00  0.00            
ATOM   2664  CG  LEU X 182      49.777  45.654  39.016  0.00  0.00            
ATOM   2665  HG  LEU X 182      48.974  45.521  38.292  0.00  0.00            
ATOM   2666  CD1 LEU X 182      51.156  45.848  38.274  0.00  0.00            
ATOM   2667 HD11 LEU X 182      51.874  45.532  39.031  0.00  0.00            
ATOM   2668 HD12 LEU X 182      51.287  45.159  37.439  0.00  0.00            
ATOM   2669 HD13 LEU X 182      51.287  46.862  37.898  0.00  0.00            
ATOM   2670  CD2 LEU X 182      49.803  44.236  39.756  0.00  0.00            
ATOM   2671 HD21 LEU X 182      48.818  43.770  39.794  0.00  0.00            
ATOM   2672 HD22 LEU X 182      50.445  43.497  39.278  0.00  0.00            
ATOM   2673 HD23 LEU X 182      50.147  44.376  40.781  0.00  0.00            
ATOM   2674  C   LEU X 182      47.496  46.028  41.118  0.00  0.00            
ATOM   2675  O   LEU X 182      47.936  45.905  42.282  0.00  0.00            
ATOM   2676  N   TYR X 183      46.897  45.058  40.433  0.00  0.00            
ATOM   2677  H   TYR X 183      46.612  45.152  39.469  0.00  0.00            
ATOM   2678  CA  TYR X 183      46.533  43.831  41.192  0.00  0.00            
ATOM   2679  HA  TYR X 183      47.352  43.501  41.831  0.00  0.00            
ATOM   2680  CB  TYR X 183      45.235  44.158  42.024  0.00  0.00            
ATOM   2681  HB2 TYR X 183      45.008  43.281  42.630  0.00  0.00            
ATOM   2682  HB3 TYR X 183      45.472  44.851  42.831  0.00  0.00            
ATOM   2683  CG  TYR X 183      44.046  44.719  41.314  0.00  0.00            
ATOM   2684  CD1 TYR X 183      43.932  46.127  40.993  0.00  0.00            
ATOM   2685  HD1 TYR X 183      44.766  46.778  41.208  0.00  0.00            
ATOM   2686  CE1 TYR X 183      42.747  46.586  40.454  0.00  0.00            
ATOM   2687  HE1 TYR X 183      42.679  47.629  40.184  0.00  0.00            
ATOM   2688  CZ  TYR X 183      41.650  45.791  40.366  0.00  0.00            
ATOM   2689  OH  TYR X 183      40.572  46.392  39.864  0.00  0.00            
ATOM   2690  HH  TYR X 183      39.849  45.763  39.915  0.00  0.00            
ATOM   2691  CE2 TYR X 183      41.751  44.405  40.577  0.00  0.00            
ATOM   2692  HE2 TYR X 183      40.892  43.795  40.340  0.00  0.00            
ATOM   2693  CD2 TYR X 183      42.975  43.868  41.013  0.00  0.00            
ATOM   2694  HD2 TYR X 183      43.132  42.811  41.169  0.00  0.00            
ATOM   2695  C   TYR X 183      46.229  42.654  40.263  0.00  0.00            
ATOM   2696  O   TYR X 183      46.232  42.788  39.063  0.00  0.00            
ATOM   2697  N   SER X 184      45.798  41.535  40.845  0.00  0.00            
ATOM   2698  H   SER X 184      45.928  41.368  41.832  0.00  0.00            
ATOM   2699  CA  SER X 184      45.359  40.351  40.121  0.00  0.00            
ATOM   2700  HA  SER X 184      45.272  40.609  39.065  0.00  0.00            
ATOM   2701  CB  SER X 184      46.472  39.342  40.169  0.00  0.00            
ATOM   2702  HB2 SER X 184      47.317  39.671  39.563  0.00  0.00            
ATOM   2703  HB3 SER X 184      46.751  39.146  41.204  0.00  0.00            
ATOM   2704  OG  SER X 184      46.083  38.122  39.576  0.00  0.00            
ATOM   2705  HG  SER X 184      46.907  37.631  39.622  0.00  0.00            
ATOM   2706  C   SER X 184      44.078  39.797  40.684  0.00  0.00            
ATOM   2707  O   SER X 184      43.867  39.865  41.826  0.00  0.00            
ATOM   2708  N   ALA X 185      43.264  39.150  39.756  0.00  0.00            
ATOM   2709  H   ALA X 185      43.551  39.256  38.794  0.00  0.00            
ATOM   2710  CA  ALA X 185      42.199  38.233  40.163  0.00  0.00            
ATOM   2711  HA  ALA X 185      41.523  38.832  40.773  0.00  0.00            
ATOM   2712  CB  ALA X 185      41.472  37.745  38.923  0.00  0.00            
ATOM   2713  HB1 ALA X 185      42.185  37.137  38.365  0.00  0.00            
ATOM   2714  HB2 ALA X 185      40.598  37.131  39.138  0.00  0.00            
ATOM   2715  HB3 ALA X 185      41.145  38.617  38.358  0.00  0.00            
ATOM   2716  C   ALA X 185      42.657  37.004  40.991  0.00  0.00            
ATOM   2717  O   ALA X 185      41.883  36.473  41.802  0.00  0.00            
ATOM   2718  N   THR X 186      43.911  36.576  40.836  0.00  0.00            
ATOM   2719  H   THR X 186      44.586  37.055  40.257  0.00  0.00            
ATOM   2720  CA  THR X 186      44.531  35.437  41.496  0.00  0.00            
ATOM   2721  HA  THR X 186      43.609  34.951  41.814  0.00  0.00            
ATOM   2722  CB  THR X 186      45.237  34.636  40.380  0.00  0.00            
ATOM   2723  HB  THR X 186      45.608  33.730  40.862  0.00  0.00            
ATOM   2724  CG2 THR X 186      44.279  34.231  39.297  0.00  0.00            
ATOM   2725 HG21 THR X 186      44.573  33.277  38.857  0.00  0.00            
ATOM   2726 HG22 THR X 186      43.370  34.004  39.854  0.00  0.00            
ATOM   2727 HG23 THR X 186      43.987  34.947  38.528  0.00  0.00            
ATOM   2728  OG1 THR X 186      46.262  35.304  39.712  0.00  0.00            
ATOM   2729  HG1 THR X 186      46.907  35.554  40.378  0.00  0.00            
ATOM   2730  C   THR X 186      45.505  35.640  42.694  0.00  0.00            
ATOM   2731  O   THR X 186      46.197  34.748  43.055  0.00  0.00            
ATOM   2732  N   ASP X 187      45.416  36.846  43.292  0.00  0.00            
ATOM   2733  H   ASP X 187      44.894  37.512  42.741  0.00  0.00            
ATOM   2734  CA  ASP X 187      45.913  37.181  44.603  0.00  0.00            
ATOM   2735  HA  ASP X 187      47.000  37.114  44.651  0.00  0.00            
ATOM   2736  CB  ASP X 187      45.640  38.690  44.786  0.00  0.00            
ATOM   2737  HB2 ASP X 187      45.958  39.197  43.875  0.00  0.00            
ATOM   2738  HB3 ASP X 187      44.580  38.913  44.907  0.00  0.00            
ATOM   2739  CG  ASP X 187      46.304  39.308  45.918  0.00  0.00            
ATOM   2740  OD1 ASP X 187      46.259  38.744  47.084  0.00  0.00            
ATOM   2741  OD2 ASP X 187      46.772  40.419  45.829  0.00  0.00            
ATOM   2742  C   ASP X 187      45.421  36.338  45.765  0.00  0.00            
ATOM   2743  O   ASP X 187      44.214  36.202  45.989  0.00  0.00            
ATOM   2744  N   GLU X 188      46.287  35.617  46.462  0.00  0.00            
ATOM   2745  H   GLU X 188      47.253  35.656  46.169  0.00  0.00            
ATOM   2746  CA  GLU X 188      45.972  34.714  47.596  0.00  0.00            
ATOM   2747  HA  GLU X 188      45.028  34.238  47.330  0.00  0.00            
ATOM   2748  CB  GLU X 188      47.124  33.698  47.699  0.00  0.00            
ATOM   2749  HB2 GLU X 188      46.773  33.014  48.472  0.00  0.00            
ATOM   2750  HB3 GLU X 188      47.242  33.243  46.716  0.00  0.00            
ATOM   2751  CG  GLU X 188      48.454  34.238  48.257  0.00  0.00            
ATOM   2752  HG2 GLU X 188      48.251  35.159  48.804  0.00  0.00            
ATOM   2753  HG3 GLU X 188      48.851  33.464  48.913  0.00  0.00            
ATOM   2754  CD  GLU X 188      49.437  34.592  47.170  0.00  0.00            
ATOM   2755  OE1 GLU X 188      49.127  34.997  46.055  0.00  0.00            
ATOM   2756  OE2 GLU X 188      50.640  34.463  47.519  0.00  0.00            
ATOM   2757  C   GLU X 188      45.654  35.430  48.956  0.00  0.00            
ATOM   2758  O   GLU X 188      45.445  34.682  49.920  0.00  0.00            
ATOM   2759  N   ILE X 189      45.927  36.701  49.028  0.00  0.00            
ATOM   2760  H   ILE X 189      46.038  37.279  48.207  0.00  0.00            
ATOM   2761  CA  ILE X 189      45.579  37.550  50.189  0.00  0.00            
ATOM   2762  HA  ILE X 189      45.353  36.889  51.026  0.00  0.00            
ATOM   2763  CB  ILE X 189      46.721  38.537  50.521  0.00  0.00            
ATOM   2764  HB  ILE X 189      46.779  39.309  49.753  0.00  0.00            
ATOM   2765  CG2 ILE X 189      46.382  39.332  51.850  0.00  0.00            
ATOM   2766 HG21 ILE X 189      47.285  39.815  52.223  0.00  0.00            
ATOM   2767 HG22 ILE X 189      45.670  40.096  51.540  0.00  0.00            
ATOM   2768 HG23 ILE X 189      46.124  38.654  52.664  0.00  0.00            
ATOM   2769  CG1 ILE X 189      48.213  38.062  50.666  0.00  0.00            
ATOM   2770 HG12 ILE X 189      48.491  37.646  49.698  0.00  0.00            
ATOM   2771 HG13 ILE X 189      48.942  38.849  50.856  0.00  0.00            
ATOM   2772  CD1 ILE X 189      48.331  37.038  51.743  0.00  0.00            
ATOM   2773 HD11 ILE X 189      47.766  36.139  51.497  0.00  0.00            
ATOM   2774 HD12 ILE X 189      49.397  36.833  51.836  0.00  0.00            
ATOM   2775 HD13 ILE X 189      48.110  37.408  52.744  0.00  0.00            
ATOM   2776  C   ILE X 189      44.305  38.439  49.982  0.00  0.00            
ATOM   2777  O   ILE X 189      43.380  38.490  50.856  0.00  0.00            
ATOM   2778  N   VAL X 190      44.282  39.158  48.869  0.00  0.00            
ATOM   2779  H   VAL X 190      45.056  39.095  48.225  0.00  0.00            
ATOM   2780  CA  VAL X 190      43.198  40.198  48.769  0.00  0.00            
ATOM   2781  HA  VAL X 190      42.854  40.466  49.768  0.00  0.00            
ATOM   2782  CB  VAL X 190      43.767  41.532  48.331  0.00  0.00            
ATOM   2783  HB  VAL X 190      44.095  41.308  47.316  0.00  0.00            
ATOM   2784  CG1 VAL X 190      42.747  42.669  48.316  0.00  0.00            
ATOM   2785 HG11 VAL X 190      42.104  42.374  47.487  0.00  0.00            
ATOM   2786 HG12 VAL X 190      42.222  42.823  49.259  0.00  0.00            
ATOM   2787 HG13 VAL X 190      43.312  43.598  48.234  0.00  0.00            
ATOM   2788  CG2 VAL X 190      44.979  41.979  49.137  0.00  0.00            
ATOM   2789 HG21 VAL X 190      45.407  42.900  48.741  0.00  0.00            
ATOM   2790 HG22 VAL X 190      44.717  42.258  50.157  0.00  0.00            
ATOM   2791 HG23 VAL X 190      45.768  41.237  49.013  0.00  0.00            
ATOM   2792  C   VAL X 190      42.018  39.778  47.856  0.00  0.00            
ATOM   2793  O   VAL X 190      42.223  39.561  46.700  0.00  0.00            
ATOM   2794  N   GLN X 191      40.810  39.651  48.337  0.00  0.00            
ATOM   2795  H   GLN X 191      40.668  39.683  49.337  0.00  0.00            
ATOM   2796  CA  GLN X 191      39.592  39.317  47.448  0.00  0.00            
ATOM   2797  HA  GLN X 191      39.875  39.599  46.434  0.00  0.00            
ATOM   2798  CB  GLN X 191      39.333  37.796  47.542  0.00  0.00            
ATOM   2799  HB2 GLN X 191      39.452  37.468  48.575  0.00  0.00            
ATOM   2800  HB3 GLN X 191      38.302  37.630  47.228  0.00  0.00            
ATOM   2801  CG  GLN X 191      40.346  36.986  46.740  0.00  0.00            
ATOM   2802  HG2 GLN X 191      41.326  37.028  47.215  0.00  0.00            
ATOM   2803  HG3 GLN X 191      40.100  35.928  46.831  0.00  0.00            
ATOM   2804  CD  GLN X 191      40.513  37.319  45.265  0.00  0.00            
ATOM   2805  OE1 GLN X 191      39.516  37.604  44.599  0.00  0.00            
ATOM   2806  NE2 GLN X 191      41.634  37.146  44.619  0.00  0.00            
ATOM   2807 HE21 GLN X 191      41.693  37.221  43.613  0.00  0.00            
ATOM   2808 HE22 GLN X 191      42.520  37.097  45.101  0.00  0.00            
ATOM   2809  C   GLN X 191      38.257  40.085  47.959  0.00  0.00            
ATOM   2810  O   GLN X 191      38.261  40.498  49.177  0.00  0.00            
ATOM   2811  N   PRO X 192      37.166  40.120  47.153  0.00  0.00            
ATOM   2812  CD  PRO X 192      35.783  40.106  47.616  0.00  0.00            
ATOM   2813  HD2 PRO X 192      35.498  41.144  47.784  0.00  0.00            
ATOM   2814  HD3 PRO X 192      35.666  39.349  48.392  0.00  0.00            
ATOM   2815  CG  PRO X 192      34.999  39.509  46.500  0.00  0.00            
ATOM   2816  HG2 PRO X 192      33.980  39.879  46.606  0.00  0.00            
ATOM   2817  HG3 PRO X 192      35.056  38.421  46.532  0.00  0.00            
ATOM   2818  CB  PRO X 192      35.677  40.200  45.345  0.00  0.00            
ATOM   2819  HB2 PRO X 192      35.407  41.248  45.477  0.00  0.00            
ATOM   2820  HB3 PRO X 192      35.366  39.694  44.431  0.00  0.00            
ATOM   2821  CA  PRO X 192      37.132  39.906  45.704  0.00  0.00            
ATOM   2822  HA  PRO X 192      37.366  38.890  45.388  0.00  0.00            
ATOM   2823  C   PRO X 192      38.006  40.909  45.013  0.00  0.00            
ATOM   2824  O   PRO X 192      38.007  42.105  45.324  0.00  0.00            
ATOM   2825  N   GLN X 193      38.802  40.455  44.033  0.00  0.00            
ATOM   2826  H   GLN X 193      38.921  39.463  43.887  0.00  0.00            
ATOM   2827  CA  GLN X 193      39.581  41.363  43.157  0.00  0.00            
ATOM   2828  HA  GLN X 193      39.433  42.427  43.342  0.00  0.00            
ATOM   2829  CB  GLN X 193      41.047  41.030  43.371  0.00  0.00            
ATOM   2830  HB2 GLN X 193      41.278  39.966  43.329  0.00  0.00            
ATOM   2831  HB3 GLN X 193      41.741  41.463  42.651  0.00  0.00            
ATOM   2832  CG  GLN X 193      41.472  41.601  44.752  0.00  0.00            
ATOM   2833  HG2 GLN X 193      40.752  41.486  45.562  0.00  0.00            
ATOM   2834  HG3 GLN X 193      42.377  41.011  44.897  0.00  0.00            
ATOM   2835  CD  GLN X 193      41.960  43.041  44.623  0.00  0.00            
ATOM   2836  OE1 GLN X 193      41.156  43.881  44.354  0.00  0.00            
ATOM   2837  NE2 GLN X 193      43.224  43.365  44.807  0.00  0.00            
ATOM   2838 HE21 GLN X 193      43.375  44.364  44.795  0.00  0.00            
ATOM   2839 HE22 GLN X 193      43.951  42.738  45.119  0.00  0.00            
ATOM   2840  C   GLN X 193      39.243  41.182  41.691  0.00  0.00            
ATOM   2841  O   GLN X 193      40.060  41.468  40.817  0.00  0.00            
ATOM   2842  N   VAL X 194      38.206  40.443  41.371  0.00  0.00            
ATOM   2843  H   VAL X 194      37.513  40.339  42.099  0.00  0.00            
ATOM   2844  CA  VAL X 194      37.945  39.696  40.165  0.00  0.00            
ATOM   2845  HA  VAL X 194      38.934  39.360  39.854  0.00  0.00            
ATOM   2846  CB  VAL X 194      37.000  38.407  40.480  0.00  0.00            
ATOM   2847  HB  VAL X 194      36.963  37.860  39.538  0.00  0.00            
ATOM   2848  CG1 VAL X 194      37.718  37.501  41.503  0.00  0.00            
ATOM   2849 HG11 VAL X 194      37.358  36.515  41.210  0.00  0.00            
ATOM   2850 HG12 VAL X 194      38.771  37.725  41.335  0.00  0.00            
ATOM   2851 HG13 VAL X 194      37.471  37.793  42.524  0.00  0.00            
ATOM   2852  CG2 VAL X 194      35.558  38.745  40.801  0.00  0.00            
ATOM   2853 HG21 VAL X 194      34.879  37.895  40.743  0.00  0.00            
ATOM   2854 HG22 VAL X 194      35.489  39.140  41.815  0.00  0.00            
ATOM   2855 HG23 VAL X 194      35.095  39.457  40.118  0.00  0.00            
ATOM   2856  C   VAL X 194      37.294  40.530  39.076  0.00  0.00            
ATOM   2857  O   VAL X 194      37.192  40.067  37.915  0.00  0.00            
ATOM   2858  N   SER X 195      36.687  41.682  39.395  0.00  0.00            
ATOM   2859  H   SER X 195      36.856  42.114  40.292  0.00  0.00            
ATOM   2860  CA  SER X 195      35.525  42.216  38.669  0.00  0.00            
ATOM   2861  HA  SER X 195      35.016  41.552  37.971  0.00  0.00            
ATOM   2862  CB  SER X 195      34.497  42.558  39.750  0.00  0.00            
ATOM   2863  HB2 SER X 195      34.378  41.725  40.443  0.00  0.00            
ATOM   2864  HB3 SER X 195      34.783  43.476  40.262  0.00  0.00            
ATOM   2865  OG  SER X 195      33.253  42.697  39.071  0.00  0.00            
ATOM   2866  HG  SER X 195      33.306  43.501  38.549  0.00  0.00            
ATOM   2867  C   SER X 195      35.886  43.510  37.887  0.00  0.00            
ATOM   2868  O   SER X 195      35.022  44.000  37.177  0.00  0.00            
ATOM   2869  N   ASN X 196      37.118  43.989  38.013  0.00  0.00            
ATOM   2870  H   ASN X 196      37.671  43.682  38.801  0.00  0.00            
ATOM   2871  CA  ASN X 196      37.689  45.152  37.256  0.00  0.00            
ATOM   2872  HA  ASN X 196      38.627  45.512  37.679  0.00  0.00            
ATOM   2873  CB  ASN X 196      38.075  44.700  35.827  0.00  0.00            
ATOM   2874  HB2 ASN X 196      38.682  43.802  35.946  0.00  0.00            
ATOM   2875  HB3 ASN X 196      37.186  44.400  35.273  0.00  0.00            
ATOM   2876  CG  ASN X 196      38.880  45.707  34.982  0.00  0.00            
ATOM   2877  OD1 ASN X 196      39.603  46.496  35.523  0.00  0.00            
ATOM   2878  ND2 ASN X 196      38.601  45.747  33.694  0.00  0.00            
ATOM   2879 HD21 ASN X 196      39.294  46.180  33.100  0.00  0.00            
ATOM   2880 HD22 ASN X 196      37.956  45.039  33.374  0.00  0.00            
ATOM   2881  C   ASN X 196      36.762  46.452  37.289  0.00  0.00            
ATOM   2882  O   ASN X 196      36.600  47.110  36.272  0.00  0.00            
ATOM   2883  N   SER X 197      36.174  46.683  38.427  0.00  0.00            
ATOM   2884  H   SER X 197      36.643  46.254  39.212  0.00  0.00            
ATOM   2885  CA  SER X 197      35.035  47.578  38.700  0.00  0.00            
ATOM   2886  HA  SER X 197      34.858  48.429  38.042  0.00  0.00            
ATOM   2887  CB  SER X 197      33.803  46.811  38.449  0.00  0.00            
ATOM   2888  HB2 SER X 197      33.010  47.557  38.395  0.00  0.00            
ATOM   2889  HB3 SER X 197      33.879  46.288  37.496  0.00  0.00            
ATOM   2890  OG  SER X 197      33.490  45.971  39.470  0.00  0.00            
ATOM   2891  HG  SER X 197      32.606  45.716  39.198  0.00  0.00            
ATOM   2892  C   SER X 197      35.163  48.083  40.143  0.00  0.00            
ATOM   2893  O   SER X 197      35.987  47.602  40.883  0.00  0.00            
ATOM   2894  N   PRO X 198      34.296  48.977  40.663  0.00  0.00            
ATOM   2895  CD  PRO X 198      33.342  49.775  39.872  0.00  0.00            
ATOM   2896  HD2 PRO X 198      32.458  49.175  39.658  0.00  0.00            
ATOM   2897  HD3 PRO X 198      33.740  50.236  38.968  0.00  0.00            
ATOM   2898  CG  PRO X 198      33.051  50.923  40.856  0.00  0.00            
ATOM   2899  HG2 PRO X 198      32.083  51.387  40.668  0.00  0.00            
ATOM   2900  HG3 PRO X 198      33.818  51.688  40.741  0.00  0.00            
ATOM   2901  CB  PRO X 198      33.171  50.364  42.277  0.00  0.00            
ATOM   2902  HB2 PRO X 198      32.308  49.780  42.600  0.00  0.00            
ATOM   2903  HB3 PRO X 198      33.419  51.108  43.034  0.00  0.00            
ATOM   2904  CA  PRO X 198      34.261  49.363  42.074  0.00  0.00            
ATOM   2905  HA  PRO X 198      35.154  49.952  42.284  0.00  0.00            
ATOM   2906  C   PRO X 198      34.058  48.209  43.145  0.00  0.00            
ATOM   2907  O   PRO X 198      34.208  48.397  44.370  0.00  0.00            
ATOM   2908  N   LEU X 199      33.746  46.931  42.712  0.00  0.00            
ATOM   2909  H   LEU X 199      33.671  46.881  41.706  0.00  0.00            
ATOM   2910  CA  LEU X 199      33.684  45.745  43.531  0.00  0.00            
ATOM   2911  HA  LEU X 199      33.137  45.909  44.459  0.00  0.00            
ATOM   2912  CB  LEU X 199      32.922  44.640  42.729  0.00  0.00            
ATOM   2913  HB2 LEU X 199      33.470  44.394  41.820  0.00  0.00            
ATOM   2914  HB3 LEU X 199      32.718  43.763  43.342  0.00  0.00            
ATOM   2915  CG  LEU X 199      31.519  45.081  42.305  0.00  0.00            
ATOM   2916  HG  LEU X 199      31.598  45.971  41.680  0.00  0.00            
ATOM   2917  CD1 LEU X 199      30.855  43.963  41.494  0.00  0.00            
ATOM   2918 HD11 LEU X 199      29.880  44.244  41.097  0.00  0.00            
ATOM   2919 HD12 LEU X 199      31.517  43.715  40.665  0.00  0.00            
ATOM   2920 HD13 LEU X 199      30.837  43.024  42.047  0.00  0.00            
ATOM   2921  CD2 LEU X 199      30.550  45.316  43.480  0.00  0.00            
ATOM   2922 HD21 LEU X 199      30.861  44.676  44.305  0.00  0.00            
ATOM   2923 HD22 LEU X 199      30.528  46.383  43.701  0.00  0.00            
ATOM   2924 HD23 LEU X 199      29.529  45.009  43.251  0.00  0.00            
ATOM   2925  C   LEU X 199      35.121  45.211  43.889  0.00  0.00            
ATOM   2926  O   LEU X 199      35.229  44.412  44.801  0.00  0.00            
ATOM   2927  N   ASP X 200      36.231  45.556  43.150  0.00  0.00            
ATOM   2928  H   ASP X 200      36.270  46.224  42.394  0.00  0.00            
ATOM   2929  CA  ASP X 200      37.587  45.160  43.591  0.00  0.00            
ATOM   2930  HA  ASP X 200      37.704  44.117  43.887  0.00  0.00            
ATOM   2931  CB  ASP X 200      38.577  45.320  42.479  0.00  0.00            
ATOM   2932  HB2 ASP X 200      38.533  46.346  42.114  0.00  0.00            
ATOM   2933  HB3 ASP X 200      39.514  44.931  42.876  0.00  0.00            
ATOM   2934  CG  ASP X 200      38.220  44.445  41.309  0.00  0.00            
ATOM   2935  OD1 ASP X 200      37.614  43.381  41.496  0.00  0.00            
ATOM   2936  OD2 ASP X 200      38.538  44.828  40.179  0.00  0.00            
ATOM   2937  C   ASP X 200      38.015  45.970  44.822  0.00  0.00            
ATOM   2938  O   ASP X 200      37.693  47.159  45.028  0.00  0.00            
ATOM   2939  N   SER X 201      38.838  45.259  45.643  0.00  0.00            
ATOM   2940  H   SER X 201      39.130  44.296  45.557  0.00  0.00            
ATOM   2941  CA  SER X 201      39.357  45.838  46.915  0.00  0.00            
ATOM   2942  HA  SER X 201      38.526  46.362  47.387  0.00  0.00            
ATOM   2943  CB  SER X 201      39.907  44.794  47.907  0.00  0.00            
ATOM   2944  HB2 SER X 201      39.155  44.015  48.030  0.00  0.00            
ATOM   2945  HB3 SER X 201      40.772  44.351  47.412  0.00  0.00            
ATOM   2946  OG  SER X 201      40.236  45.466  49.092  0.00  0.00            
ATOM   2947  HG  SER X 201      40.118  44.910  49.866  0.00  0.00            
ATOM   2948  C   SER X 201      40.411  46.918  46.610  0.00  0.00            
ATOM   2949  O   SER X 201      40.640  47.801  47.421  0.00  0.00            
ATOM   2950  N   SER X 202      41.081  46.826  45.446  0.00  0.00            
ATOM   2951  H   SER X 202      40.900  45.993  44.905  0.00  0.00            
ATOM   2952  CA  SER X 202      42.068  47.784  44.944  0.00  0.00            
ATOM   2953  HA  SER X 202      42.674  48.204  45.747  0.00  0.00            
ATOM   2954  CB  SER X 202      43.002  47.030  43.998  0.00  0.00            
ATOM   2955  HB2 SER X 202      42.453  46.492  43.224  0.00  0.00            
ATOM   2956  HB3 SER X 202      43.635  47.797  43.552  0.00  0.00            
ATOM   2957  OG  SER X 202      43.859  46.240  44.766  0.00  0.00            
ATOM   2958  HG  SER X 202      43.798  46.430  45.705  0.00  0.00            
ATOM   2959  C   SER X 202      41.399  48.997  44.291  0.00  0.00            
ATOM   2960  O   SER X 202      42.206  49.893  44.000  0.00  0.00            
ATOM   2961  N   TYR X 203      40.096  49.020  43.941  0.00  0.00            
ATOM   2962  H   TYR X 203      39.417  48.338  44.249  0.00  0.00            
ATOM   2963  CA  TYR X 203      39.599  50.106  42.984  0.00  0.00            
ATOM   2964  HA  TYR X 203      40.373  50.306  42.243  0.00  0.00            
ATOM   2965  CB  TYR X 203      38.298  49.605  42.258  0.00  0.00            
ATOM   2966  HB2 TYR X 203      38.529  48.637  41.814  0.00  0.00            
ATOM   2967  HB3 TYR X 203      37.507  49.418  42.984  0.00  0.00            
ATOM   2968  CG  TYR X 203      37.710  50.497  41.178  0.00  0.00            
ATOM   2969  CD1 TYR X 203      37.041  51.734  41.446  0.00  0.00            
ATOM   2970  HD1 TYR X 203      36.946  52.142  42.441  0.00  0.00            
ATOM   2971  CE1 TYR X 203      36.412  52.462  40.422  0.00  0.00            
ATOM   2972  HE1 TYR X 203      36.054  53.470  40.566  0.00  0.00            
ATOM   2973  CZ  TYR X 203      36.561  51.991  39.067  0.00  0.00            
ATOM   2974  OH  TYR X 203      36.096  52.870  38.092  0.00  0.00            
ATOM   2975  HH  TYR X 203      36.020  52.386  37.266  0.00  0.00            
ATOM   2976  CE2 TYR X 203      37.255  50.789  38.760  0.00  0.00            
ATOM   2977  HE2 TYR X 203      37.453  50.552  37.726  0.00  0.00            
ATOM   2978  CD2 TYR X 203      37.781  50.052  39.836  0.00  0.00            
ATOM   2979  HD2 TYR X 203      38.248  49.104  39.613  0.00  0.00            
ATOM   2980  C   TYR X 203      39.469  51.483  43.751  0.00  0.00            
ATOM   2981  O   TYR X 203      39.181  51.539  44.935  0.00  0.00            
ATOM   2982  N   LEU X 204      39.791  52.595  43.122  0.00  0.00            
ATOM   2983  H   LEU X 204      40.331  52.530  42.271  0.00  0.00            
ATOM   2984  CA  LEU X 204      39.447  53.933  43.561  0.00  0.00            
ATOM   2985  HA  LEU X 204      38.666  53.857  44.318  0.00  0.00            
ATOM   2986  CB  LEU X 204      40.646  54.744  44.071  0.00  0.00            
ATOM   2987  HB2 LEU X 204      41.387  54.824  43.275  0.00  0.00            
ATOM   2988  HB3 LEU X 204      40.287  55.756  44.262  0.00  0.00            
ATOM   2989  CG  LEU X 204      41.353  54.134  45.364  0.00  0.00            
ATOM   2990  HG  LEU X 204      41.517  53.091  45.096  0.00  0.00            
ATOM   2991  CD1 LEU X 204      42.644  54.952  45.659  0.00  0.00            
ATOM   2992 HD11 LEU X 204      43.225  55.228  44.779  0.00  0.00            
ATOM   2993 HD12 LEU X 204      42.295  55.928  45.999  0.00  0.00            
ATOM   2994 HD13 LEU X 204      43.332  54.389  46.288  0.00  0.00            
ATOM   2995  CD2 LEU X 204      40.479  54.229  46.494  0.00  0.00            
ATOM   2996 HD21 LEU X 204      39.581  53.611  46.479  0.00  0.00            
ATOM   2997 HD22 LEU X 204      41.044  54.011  47.400  0.00  0.00            
ATOM   2998 HD23 LEU X 204      40.118  55.253  46.590  0.00  0.00            
ATOM   2999  C   LEU X 204      38.747  54.712  42.378  0.00  0.00            
ATOM   3000  O   LEU X 204      39.171  54.685  41.261  0.00  0.00            
ATOM   3001  N   PHE X 205      37.787  55.572  42.735  0.00  0.00            
ATOM   3002  H   PHE X 205      37.494  55.551  43.702  0.00  0.00            
ATOM   3003  CA  PHE X 205      37.013  56.380  41.802  0.00  0.00            
ATOM   3004  HA  PHE X 205      36.701  55.794  40.937  0.00  0.00            
ATOM   3005  CB  PHE X 205      35.765  56.969  42.464  0.00  0.00            
ATOM   3006  HB2 PHE X 205      36.131  57.517  43.333  0.00  0.00            
ATOM   3007  HB3 PHE X 205      35.395  57.789  41.849  0.00  0.00            
ATOM   3008  CG  PHE X 205      34.649  55.972  42.809  0.00  0.00            
ATOM   3009  CD1 PHE X 205      33.710  55.529  41.895  0.00  0.00            
ATOM   3010  HD1 PHE X 205      33.756  55.906  40.883  0.00  0.00            
ATOM   3011  CE1 PHE X 205      32.719  54.619  42.244  0.00  0.00            
ATOM   3012  HE1 PHE X 205      31.999  54.284  41.512  0.00  0.00            
ATOM   3013  CZ  PHE X 205      32.679  54.123  43.535  0.00  0.00            
ATOM   3014  HZ  PHE X 205      31.806  53.515  43.720  0.00  0.00            
ATOM   3015  CE2 PHE X 205      33.494  54.607  44.528  0.00  0.00            
ATOM   3016  HE2 PHE X 205      33.378  54.329  45.565  0.00  0.00            
ATOM   3017  CD2 PHE X 205      34.479  55.548  44.176  0.00  0.00            
ATOM   3018  HD2 PHE X 205      35.131  56.012  44.900  0.00  0.00            
ATOM   3019  C   PHE X 205      37.972  57.434  41.283  0.00  0.00            
ATOM   3020  O   PHE X 205      38.769  57.937  42.066  0.00  0.00            
ATOM   3021  N   ASN X 206      38.014  57.784  39.967  0.00  0.00            
ATOM   3022  H   ASN X 206      37.340  57.277  39.412  0.00  0.00            
ATOM   3023  CA  ASN X 206      39.147  58.546  39.198  0.00  0.00            
ATOM   3024  HA  ASN X 206      38.770  58.647  38.181  0.00  0.00            
ATOM   3025  CB  ASN X 206      39.389  59.997  39.733  0.00  0.00            
ATOM   3026  HB2 ASN X 206      39.853  59.860  40.710  0.00  0.00            
ATOM   3027  HB3 ASN X 206      40.140  60.471  39.101  0.00  0.00            
ATOM   3028  CG  ASN X 206      38.073  60.805  39.954  0.00  0.00            
ATOM   3029  OD1 ASN X 206      37.547  60.889  41.070  0.00  0.00            
ATOM   3030  ND2 ASN X 206      37.542  61.357  38.887  0.00  0.00            
ATOM   3031 HD21 ASN X 206      36.685  61.890  38.912  0.00  0.00            
ATOM   3032 HD22 ASN X 206      37.875  61.137  37.959  0.00  0.00            
ATOM   3033  C   ASN X 206      40.544  57.776  39.161  0.00  0.00            
ATOM   3034  O   ASN X 206      41.330  57.922  38.208  0.00  0.00            
ATOM   3035  N   GLY X 207      40.866  56.935  40.205  0.00  0.00            
ATOM   3036  H   GLY X 207      40.297  56.920  41.039  0.00  0.00            
ATOM   3037  CA  GLY X 207      42.155  56.350  40.314  0.00  0.00            
ATOM   3038  HA2 GLY X 207      42.862  57.178  40.356  0.00  0.00            
ATOM   3039  HA3 GLY X 207      42.269  55.796  41.245  0.00  0.00            
ATOM   3040  C   GLY X 207      42.443  55.377  39.166  0.00  0.00            
ATOM   3041  O   GLY X 207      41.537  54.710  38.678  0.00  0.00            
ATOM   3042  N   LYS X 208      43.730  55.319  38.711  0.00  0.00            
ATOM   3043  H   LYS X 208      44.334  56.040  39.080  0.00  0.00            
ATOM   3044  CA  LYS X 208      44.148  54.343  37.590  0.00  0.00            
ATOM   3045  HA  LYS X 208      43.370  54.257  36.831  0.00  0.00            
ATOM   3046  CB  LYS X 208      45.459  54.811  36.895  0.00  0.00            
ATOM   3047  HB2 LYS X 208      45.286  55.776  36.418  0.00  0.00            
ATOM   3048  HB3 LYS X 208      46.307  54.912  37.574  0.00  0.00            
ATOM   3049  CG  LYS X 208      45.891  53.930  35.710  0.00  0.00            
ATOM   3050  HG2 LYS X 208      46.808  54.319  35.268  0.00  0.00            
ATOM   3051  HG3 LYS X 208      46.144  53.010  36.236  0.00  0.00            
ATOM   3052  CD  LYS X 208      44.848  53.635  34.614  0.00  0.00            
ATOM   3053  HD2 LYS X 208      44.181  52.850  34.970  0.00  0.00            
ATOM   3054  HD3 LYS X 208      44.239  54.487  34.310  0.00  0.00            
ATOM   3055  CE  LYS X 208      45.671  53.055  33.400  0.00  0.00            
ATOM   3056  HE2 LYS X 208      46.362  53.824  33.055  0.00  0.00            
ATOM   3057  HE3 LYS X 208      46.147  52.110  33.661  0.00  0.00            
ATOM   3058  NZ  LYS X 208      44.680  52.810  32.280  0.00  0.00            
ATOM   3059  HZ1 LYS X 208      45.025  52.203  31.550  0.00  0.00            
ATOM   3060  HZ2 LYS X 208      43.905  52.281  32.654  0.00  0.00            
ATOM   3061  HZ3 LYS X 208      44.379  53.675  31.854  0.00  0.00            
ATOM   3062  C   LYS X 208      44.219  52.942  38.144  0.00  0.00            
ATOM   3063  O   LYS X 208      45.248  52.557  38.615  0.00  0.00            
ATOM   3064  N   ASN X 209      43.089  52.225  38.173  0.00  0.00            
ATOM   3065  H   ASN X 209      42.266  52.676  37.800  0.00  0.00            
ATOM   3066  CA  ASN X 209      42.980  50.816  38.656  0.00  0.00            
ATOM   3067  HA  ASN X 209      43.821  50.659  39.331  0.00  0.00            
ATOM   3068  CB  ASN X 209      41.638  50.603  39.273  0.00  0.00            
ATOM   3069  HB2 ASN X 209      40.868  50.523  38.505  0.00  0.00            
ATOM   3070  HB3 ASN X 209      41.595  49.757  39.959  0.00  0.00            
ATOM   3071  CG  ASN X 209      41.073  51.763  40.134  0.00  0.00            
ATOM   3072  OD1 ASN X 209      41.718  52.195  41.081  0.00  0.00            
ATOM   3073  ND2 ASN X 209      39.831  52.237  39.835  0.00  0.00            
ATOM   3074 HD21 ASN X 209      39.536  53.133  40.197  0.00  0.00            
ATOM   3075 HD22 ASN X 209      39.360  51.761  39.079  0.00  0.00            
ATOM   3076  C   ASN X 209      43.297  49.861  37.536  0.00  0.00            
ATOM   3077  O   ASN X 209      42.836  49.963  36.394  0.00  0.00            
ATOM   3078  N   VAL X 210      44.199  48.876  37.833  0.00  0.00            
ATOM   3079  H   VAL X 210      44.576  48.898  38.770  0.00  0.00            
ATOM   3080  CA  VAL X 210      44.824  47.997  36.811  0.00  0.00            
ATOM   3081  HA  VAL X 210      44.311  48.130  35.859  0.00  0.00            
ATOM   3082  CB  VAL X 210      46.304  48.444  36.608  0.00  0.00            
ATOM   3083  HB  VAL X 210      46.790  48.425  37.584  0.00  0.00            
ATOM   3084  CG1 VAL X 210      46.992  47.481  35.615  0.00  0.00            
ATOM   3085 HG11 VAL X 210      48.079  47.560  35.615  0.00  0.00            
ATOM   3086 HG12 VAL X 210      46.863  46.426  35.856  0.00  0.00            
ATOM   3087 HG13 VAL X 210      46.638  47.709  34.609  0.00  0.00            
ATOM   3088  CG2 VAL X 210      46.562  49.894  36.047  0.00  0.00            
ATOM   3089 HG21 VAL X 210      47.616  50.075  35.836  0.00  0.00            
ATOM   3090 HG22 VAL X 210      46.248  49.967  35.006  0.00  0.00            
ATOM   3091 HG23 VAL X 210      46.103  50.700  36.619  0.00  0.00            
ATOM   3092  C   VAL X 210      44.747  46.496  37.293  0.00  0.00            
ATOM   3093  O   VAL X 210      45.742  46.023  37.822  0.00  0.00            
ATOM   3094  N   GLN X 211      43.681  45.759  36.918  0.00  0.00            
ATOM   3095  H   GLN X 211      42.857  46.156  36.490  0.00  0.00            
ATOM   3096  CA  GLN X 211      43.730  44.271  37.010  0.00  0.00            
ATOM   3097  HA  GLN X 211      44.093  43.920  37.976  0.00  0.00            
ATOM   3098  CB  GLN X 211      42.304  43.718  36.939  0.00  0.00            
ATOM   3099  HB2 GLN X 211      41.554  44.158  37.596  0.00  0.00            
ATOM   3100  HB3 GLN X 211      41.973  43.930  35.922  0.00  0.00            
ATOM   3101  CG  GLN X 211      42.292  42.160  37.149  0.00  0.00            
ATOM   3102  HG2 GLN X 211      42.874  41.694  36.353  0.00  0.00            
ATOM   3103  HG3 GLN X 211      42.711  41.726  38.056  0.00  0.00            
ATOM   3104  CD  GLN X 211      40.891  41.655  36.880  0.00  0.00            
ATOM   3105  OE1 GLN X 211      40.418  41.507  35.758  0.00  0.00            
ATOM   3106  NE2 GLN X 211      40.216  41.540  37.957  0.00  0.00            
ATOM   3107 HE21 GLN X 211      39.218  41.490  37.811  0.00  0.00            
ATOM   3108 HE22 GLN X 211      40.589  41.304  38.866  0.00  0.00            
ATOM   3109  C   GLN X 211      44.610  43.668  35.897  0.00  0.00            
ATOM   3110  O   GLN X 211      44.472  44.028  34.733  0.00  0.00            
ATOM   3111  N   ALA X 212      45.441  42.667  36.215  0.00  0.00            
ATOM   3112  H   ALA X 212      45.448  42.396  37.188  0.00  0.00            
ATOM   3113  CA  ALA X 212      46.493  42.077  35.348  0.00  0.00            
ATOM   3114  HA  ALA X 212      47.080  42.933  35.015  0.00  0.00            
ATOM   3115  CB  ALA X 212      47.445  41.128  36.168  0.00  0.00            
ATOM   3116  HB1 ALA X 212      48.416  40.939  35.709  0.00  0.00            
ATOM   3117  HB2 ALA X 212      47.806  41.660  37.049  0.00  0.00            
ATOM   3118  HB3 ALA X 212      46.876  40.315  36.617  0.00  0.00            
ATOM   3119  C   ALA X 212      45.831  41.387  34.187  0.00  0.00            
ATOM   3120  O   ALA X 212      46.213  41.640  33.049  0.00  0.00            
ATOM   3121  N   GLN X 213      44.680  40.759  34.495  0.00  0.00            
ATOM   3122  H   GLN X 213      44.426  40.669  35.468  0.00  0.00            
ATOM   3123  CA  GLN X 213      43.793  39.991  33.559  0.00  0.00            
ATOM   3124  HA  GLN X 213      44.471  39.447  32.901  0.00  0.00            
ATOM   3125  CB  GLN X 213      42.898  39.043  34.399  0.00  0.00            
ATOM   3126  HB2 GLN X 213      42.163  39.586  34.992  0.00  0.00            
ATOM   3127  HB3 GLN X 213      42.213  38.593  33.681  0.00  0.00            
ATOM   3128  CG  GLN X 213      43.686  37.952  35.210  0.00  0.00            
ATOM   3129  HG2 GLN X 213      42.890  37.267  35.503  0.00  0.00            
ATOM   3130  HG3 GLN X 213      44.415  37.474  34.555  0.00  0.00            
ATOM   3131  CD  GLN X 213      44.266  38.454  36.531  0.00  0.00            
ATOM   3132  OE1 GLN X 213      43.820  39.491  37.052  0.00  0.00            
ATOM   3133  NE2 GLN X 213      45.216  37.656  37.112  0.00  0.00            
ATOM   3134 HE21 GLN X 213      45.567  37.939  38.017  0.00  0.00            
ATOM   3135 HE22 GLN X 213      45.432  36.740  36.746  0.00  0.00            
ATOM   3136  C   GLN X 213      42.950  40.823  32.635  0.00  0.00            
ATOM   3137  O   GLN X 213      42.654  40.351  31.522  0.00  0.00            
ATOM   3138  N   ALA X 214      42.899  42.118  32.878  0.00  0.00            
ATOM   3139  H   ALA X 214      43.319  42.418  33.746  0.00  0.00            
ATOM   3140  CA  ALA X 214      42.304  43.140  31.943  0.00  0.00            
ATOM   3141  HA  ALA X 214      41.476  42.581  31.506  0.00  0.00            
ATOM   3142  CB  ALA X 214      41.662  44.259  32.746  0.00  0.00            
ATOM   3143  HB1 ALA X 214      41.093  44.998  32.182  0.00  0.00            
ATOM   3144  HB2 ALA X 214      41.008  43.719  33.430  0.00  0.00            
ATOM   3145  HB3 ALA X 214      42.262  44.745  33.515  0.00  0.00            
ATOM   3146  C   ALA X 214      43.308  43.640  30.875  0.00  0.00            
ATOM   3147  O   ALA X 214      42.894  44.039  29.773  0.00  0.00            
ATOM   3148  N   VAL X 215      44.599  43.430  31.099  0.00  0.00            
ATOM   3149  H   VAL X 215      44.775  43.128  32.046  0.00  0.00            
ATOM   3150  CA  VAL X 215      45.773  43.639  30.233  0.00  0.00            
ATOM   3151  HA  VAL X 215      45.380  44.269  29.435  0.00  0.00            
ATOM   3152  CB  VAL X 215      46.947  44.289  30.985  0.00  0.00            
ATOM   3153  HB  VAL X 215      47.408  43.540  31.630  0.00  0.00            
ATOM   3154  CG1 VAL X 215      47.967  44.790  29.968  0.00  0.00            
ATOM   3155 HG11 VAL X 215      48.494  43.914  29.590  0.00  0.00            
ATOM   3156 HG12 VAL X 215      47.399  45.317  29.200  0.00  0.00            
ATOM   3157 HG13 VAL X 215      48.732  45.427  30.411  0.00  0.00            
ATOM   3158  CG2 VAL X 215      46.573  45.507  31.822  0.00  0.00            
ATOM   3159 HG21 VAL X 215      45.945  45.113  32.621  0.00  0.00            
ATOM   3160 HG22 VAL X 215      47.405  45.977  32.347  0.00  0.00            
ATOM   3161 HG23 VAL X 215      45.997  46.230  31.245  0.00  0.00            
ATOM   3162  C   VAL X 215      46.133  42.342  29.593  0.00  0.00            
ATOM   3163  O   VAL X 215      46.490  42.457  28.397  0.00  0.00            
ATOM   3164  N   CYS X 216      46.051  41.192  30.221  0.00  0.00            
ATOM   3165  H   CYS X 216      45.842  41.264  31.207  0.00  0.00            
ATOM   3166  CA  CYS X 216      46.513  39.888  29.781  0.00  0.00            
ATOM   3167  HA  CYS X 216      47.199  39.960  28.936  0.00  0.00            
ATOM   3168  CB  CYS X 216      47.313  39.284  30.977  0.00  0.00            
ATOM   3169  HB2 CYS X 216      46.791  39.143  31.923  0.00  0.00            
ATOM   3170  HB3 CYS X 216      47.710  38.295  30.747  0.00  0.00            
ATOM   3171  SG  CYS X 216      48.696  40.225  31.534  0.00  0.00            
ATOM   3172  HG  CYS X 216      47.904  41.235  31.906  0.00  0.00            
ATOM   3173  C   CYS X 216      45.423  38.858  29.344  0.00  0.00            
ATOM   3174  O   CYS X 216      45.870  37.842  28.744  0.00  0.00            
ATOM   3175  N   GLY X 217      44.137  39.090  29.511  0.00  0.00            
ATOM   3176  H   GLY X 217      43.895  39.951  29.979  0.00  0.00            
ATOM   3177  CA  GLY X 217      43.107  38.038  29.360  0.00  0.00            
ATOM   3178  HA2 GLY X 217      42.188  38.569  29.115  0.00  0.00            
ATOM   3179  HA3 GLY X 217      43.270  37.437  28.466  0.00  0.00            
ATOM   3180  C   GLY X 217      42.751  37.274  30.638  0.00  0.00            
ATOM   3181  O   GLY X 217      43.599  37.289  31.561  0.00  0.00            
ATOM   3182  N   PRO X 218      41.558  36.735  30.803  0.00  0.00            
ATOM   3183  CD  PRO X 218      40.508  36.648  29.763  0.00  0.00            
ATOM   3184  HD2 PRO X 218      40.853  36.376  28.766  0.00  0.00            
ATOM   3185  HD3 PRO X 218      40.013  37.617  29.702  0.00  0.00            
ATOM   3186  CG  PRO X 218      39.574  35.501  30.245  0.00  0.00            
ATOM   3187  HG2 PRO X 218      39.913  34.521  29.911  0.00  0.00            
ATOM   3188  HG3 PRO X 218      38.537  35.669  29.953  0.00  0.00            
ATOM   3189  CB  PRO X 218      39.581  35.728  31.731  0.00  0.00            
ATOM   3190  HB2 PRO X 218      39.206  34.858  32.269  0.00  0.00            
ATOM   3191  HB3 PRO X 218      38.882  36.501  32.052  0.00  0.00            
ATOM   3192  CA  PRO X 218      40.986  36.193  32.068  0.00  0.00            
ATOM   3193  HA  PRO X 218      41.000  37.019  32.779  0.00  0.00            
ATOM   3194  C   PRO X 218      41.719  35.045  32.709  0.00  0.00            
ATOM   3195  O   PRO X 218      41.786  34.848  33.976  0.00  0.00            
ATOM   3196  N   LEU X 219      42.256  34.165  31.864  0.00  0.00            
ATOM   3197  H   LEU X 219      42.410  34.497  30.923  0.00  0.00            
ATOM   3198  CA  LEU X 219      43.043  33.027  32.347  0.00  0.00            
ATOM   3199  HA  LEU X 219      42.490  32.601  33.184  0.00  0.00            
ATOM   3200  CB  LEU X 219      43.108  31.927  31.345  0.00  0.00            
ATOM   3201  HB2 LEU X 219      43.847  32.111  30.566  0.00  0.00            
ATOM   3202  HB3 LEU X 219      43.418  31.095  31.977  0.00  0.00            
ATOM   3203  CG  LEU X 219      41.802  31.589  30.538  0.00  0.00            
ATOM   3204  HG  LEU X 219      41.610  32.368  29.801  0.00  0.00            
ATOM   3205  CD1 LEU X 219      41.908  30.385  29.630  0.00  0.00            
ATOM   3206 HD11 LEU X 219      41.836  29.416  30.124  0.00  0.00            
ATOM   3207 HD12 LEU X 219      41.148  30.512  28.860  0.00  0.00            
ATOM   3208 HD13 LEU X 219      42.902  30.437  29.186  0.00  0.00            
ATOM   3209  CD2 LEU X 219      40.478  31.430  31.299  0.00  0.00            
ATOM   3210 HD21 LEU X 219      40.434  30.675  32.084  0.00  0.00            
ATOM   3211 HD22 LEU X 219      40.146  32.367  31.746  0.00  0.00            
ATOM   3212 HD23 LEU X 219      39.736  31.150  30.552  0.00  0.00            
ATOM   3213  C   LEU X 219      44.476  33.316  32.839  0.00  0.00            
ATOM   3214  O   LEU X 219      45.129  32.366  33.286  0.00  0.00            
ATOM   3215  N   PHE X 220      45.039  34.535  32.810  0.00  0.00            
ATOM   3216  H   PHE X 220      44.483  35.305  32.467  0.00  0.00            
ATOM   3217  CA  PHE X 220      46.378  34.826  33.360  0.00  0.00            
ATOM   3218  HA  PHE X 220      47.051  34.070  32.956  0.00  0.00            
ATOM   3219  CB  PHE X 220      46.899  36.177  32.893  0.00  0.00            
ATOM   3220  HB2 PHE X 220      46.945  36.225  31.806  0.00  0.00            
ATOM   3221  HB3 PHE X 220      46.116  36.862  33.218  0.00  0.00            
ATOM   3222  CG  PHE X 220      48.165  36.495  33.532  0.00  0.00            
ATOM   3223  CD1 PHE X 220      49.377  36.007  33.096  0.00  0.00            
ATOM   3224  HD1 PHE X 220      49.481  35.199  32.387  0.00  0.00            
ATOM   3225  CE1 PHE X 220      50.583  36.436  33.709  0.00  0.00            
ATOM   3226  HE1 PHE X 220      51.565  36.086  33.427  0.00  0.00            
ATOM   3227  CZ  PHE X 220      50.607  37.368  34.723  0.00  0.00            
ATOM   3228  HZ  PHE X 220      51.587  37.706  35.024  0.00  0.00            
ATOM   3229  CE2 PHE X 220      49.379  37.907  35.114  0.00  0.00            
ATOM   3230  HE2 PHE X 220      49.335  38.685  35.862  0.00  0.00            
ATOM   3231  CD2 PHE X 220      48.131  37.448  34.567  0.00  0.00            
ATOM   3232  HD2 PHE X 220      47.191  37.932  34.786  0.00  0.00            
ATOM   3233  C   PHE X 220      46.414  34.667  34.944  0.00  0.00            
ATOM   3234  O   PHE X 220      45.602  35.287  35.635  0.00  0.00            
ATOM   3235  N   VAL X 221      47.440  34.027  35.415  0.00  0.00            
ATOM   3236  H   VAL X 221      48.225  33.815  34.817  0.00  0.00            
ATOM   3237  CA  VAL X 221      47.787  33.862  36.861  0.00  0.00            
ATOM   3238  HA  VAL X 221      46.992  34.171  37.539  0.00  0.00            
ATOM   3239  CB  VAL X 221      47.870  32.334  37.218  0.00  0.00            
ATOM   3240  HB  VAL X 221      48.612  31.863  36.573  0.00  0.00            
ATOM   3241  CG1 VAL X 221      47.968  32.049  38.661  0.00  0.00            
ATOM   3242 HG11 VAL X 221      48.103  30.989  38.872  0.00  0.00            
ATOM   3243 HG12 VAL X 221      48.893  32.427  39.095  0.00  0.00            
ATOM   3244 HG13 VAL X 221      47.117  32.449  39.213  0.00  0.00            
ATOM   3245  CG2 VAL X 221      46.510  31.736  36.786  0.00  0.00            
ATOM   3246 HG21 VAL X 221      46.638  31.750  35.703  0.00  0.00            
ATOM   3247 HG22 VAL X 221      46.457  30.706  37.137  0.00  0.00            
ATOM   3248 HG23 VAL X 221      45.628  32.269  37.141  0.00  0.00            
ATOM   3249  C   VAL X 221      49.049  34.528  37.327  0.00  0.00            
ATOM   3250  O   VAL X 221      50.105  34.339  36.752  0.00  0.00            
ATOM   3251  N   ILE X 222      48.928  35.253  38.432  0.00  0.00            
ATOM   3252  H   ILE X 222      47.993  35.503  38.720  0.00  0.00            
ATOM   3253  CA  ILE X 222      49.982  35.798  39.177  0.00  0.00            
ATOM   3254  HA  ILE X 222      50.730  35.015  39.051  0.00  0.00            
ATOM   3255  CB  ILE X 222      50.494  37.124  38.573  0.00  0.00            
ATOM   3256  HB  ILE X 222      50.755  36.900  37.538  0.00  0.00            
ATOM   3257  CG2 ILE X 222      49.383  38.185  38.512  0.00  0.00            
ATOM   3258 HG21 ILE X 222      49.171  38.576  39.507  0.00  0.00            
ATOM   3259 HG22 ILE X 222      49.786  39.034  37.960  0.00  0.00            
ATOM   3260 HG23 ILE X 222      48.453  37.859  38.045  0.00  0.00            
ATOM   3261  CG1 ILE X 222      51.811  37.651  39.245  0.00  0.00            
ATOM   3262 HG12 ILE X 222      51.532  38.144  40.176  0.00  0.00            
ATOM   3263 HG13 ILE X 222      52.399  36.735  39.302  0.00  0.00            
ATOM   3264  CD1 ILE X 222      52.636  38.656  38.407  0.00  0.00            
ATOM   3265 HD11 ILE X 222      52.842  38.190  37.444  0.00  0.00            
ATOM   3266 HD12 ILE X 222      52.012  39.519  38.177  0.00  0.00            
ATOM   3267 HD13 ILE X 222      53.606  38.910  38.835  0.00  0.00            
ATOM   3268  C   ILE X 222      49.626  35.884  40.664  0.00  0.00            
ATOM   3269  O   ILE X 222      48.446  35.989  40.985  0.00  0.00            
ATOM   3270  N   ASP X 223      50.574  36.106  41.549  0.00  0.00            
ATOM   3271  H   ASP X 223      51.493  36.294  41.174  0.00  0.00            
ATOM   3272  CA  ASP X 223      50.501  35.966  42.941  0.00  0.00            
ATOM   3273  HA  ASP X 223      49.504  35.629  43.222  0.00  0.00            
ATOM   3274  CB  ASP X 223      51.542  34.989  43.482  0.00  0.00            
ATOM   3275  HB2 ASP X 223      51.474  34.749  44.543  0.00  0.00            
ATOM   3276  HB3 ASP X 223      51.468  34.101  42.854  0.00  0.00            
ATOM   3277  CG  ASP X 223      52.961  35.459  43.282  0.00  0.00            
ATOM   3278  OD1 ASP X 223      53.509  35.522  42.159  0.00  0.00            
ATOM   3279  OD2 ASP X 223      53.553  35.861  44.319  0.00  0.00            
ATOM   3280  C   ASP X 223      50.706  37.277  43.757  0.00  0.00            
ATOM   3281  O   ASP X 223      51.198  38.220  43.115  0.00  0.00            
ATOM   3282  N   HID X 224      50.429  37.349  45.049  0.00  0.00            
ATOM   3283  H   HID X 224      50.170  36.526  45.573  0.00  0.00            
ATOM   3284  CA  HID X 224      50.447  38.551  45.834  0.00  0.00            
ATOM   3285  HA  HID X 224      49.614  39.180  45.519  0.00  0.00            
ATOM   3286  CB  HID X 224      50.250  38.259  47.331  0.00  0.00            
ATOM   3287  HB2 HID X 224      49.448  37.537  47.481  0.00  0.00            
ATOM   3288  HB3 HID X 224      51.080  37.664  47.712  0.00  0.00            
ATOM   3289  CG  HID X 224      49.905  39.492  48.078  0.00  0.00            
ATOM   3290  ND1 HID X 224      48.702  40.176  48.108  0.00  0.00            
ATOM   3291  HD1 HID X 224      47.920  40.038  47.484  0.00  0.00            
ATOM   3292  CE1 HID X 224      48.898  41.093  49.132  0.00  0.00            
ATOM   3293  HE1 HID X 224      48.144  41.748  49.543  0.00  0.00            
ATOM   3294  NE2 HID X 224      50.131  41.046  49.655  0.00  0.00            
ATOM   3295  CD2 HID X 224      50.767  40.032  48.988  0.00  0.00            
ATOM   3296  HD2 HID X 224      51.709  39.545  49.192  0.00  0.00            
ATOM   3297  C   HID X 224      51.777  39.388  45.730  0.00  0.00            
ATOM   3298  O   HID X 224      51.881  40.623  45.800  0.00  0.00            
ATOM   3299  N   ALA X 225      52.874  38.633  45.771  0.00  0.00            
ATOM   3300  H   ALA X 225      52.805  37.633  45.897  0.00  0.00            
ATOM   3301  CA  ALA X 225      54.200  39.193  45.836  0.00  0.00            
ATOM   3302  HA  ALA X 225      54.275  40.170  46.313  0.00  0.00            
ATOM   3303  CB  ALA X 225      55.014  38.272  46.749  0.00  0.00            
ATOM   3304  HB1 ALA X 225      54.508  38.139  47.705  0.00  0.00            
ATOM   3305  HB2 ALA X 225      55.080  37.278  46.306  0.00  0.00            
ATOM   3306  HB3 ALA X 225      56.063  38.541  46.867  0.00  0.00            
ATOM   3307  C   ALA X 225      54.767  39.389  44.412  0.00  0.00            
ATOM   3308  O   ALA X 225      55.413  40.415  44.215  0.00  0.00            
ATOM   3309  N   GLY X 226      54.447  38.550  43.406  0.00  0.00            
ATOM   3310  H   GLY X 226      53.878  37.734  43.579  0.00  0.00            
ATOM   3311  CA  GLY X 226      54.937  38.760  42.074  0.00  0.00            
ATOM   3312  HA2 GLY X 226      56.001  38.979  41.982  0.00  0.00            
ATOM   3313  HA3 GLY X 226      54.640  37.845  41.561  0.00  0.00            
ATOM   3314  C   GLY X 226      54.170  39.916  41.339  0.00  0.00            
ATOM   3315  O   GLY X 226      54.688  40.574  40.454  0.00  0.00            
ATOM   3316  N   SER X 227      53.031  40.278  41.884  0.00  0.00            
ATOM   3317  H   SER X 227      52.790  39.730  42.698  0.00  0.00            
ATOM   3318  CA  SER X 227      52.316  41.488  41.644  0.00  0.00            
ATOM   3319  HA  SER X 227      52.169  41.633  40.573  0.00  0.00            
ATOM   3320  CB  SER X 227      50.870  41.510  42.151  0.00  0.00            
ATOM   3321  HB2 SER X 227      50.758  41.527  43.235  0.00  0.00            
ATOM   3322  HB3 SER X 227      50.379  42.384  41.723  0.00  0.00            
ATOM   3323  OG  SER X 227      50.211  40.403  41.544  0.00  0.00            
ATOM   3324  HG  SER X 227      50.290  39.584  42.039  0.00  0.00            
ATOM   3325  C   SER X 227      52.998  42.794  42.104  0.00  0.00            
ATOM   3326  O   SER X 227      52.519  43.922  41.839  0.00  0.00            
ATOM   3327  N   LEU X 228      54.180  42.698  42.780  0.00  0.00            
ATOM   3328  H   LEU X 228      54.486  41.747  42.932  0.00  0.00            
ATOM   3329  CA  LEU X 228      55.086  43.819  43.077  0.00  0.00            
ATOM   3330  HA  LEU X 228      54.699  44.818  42.879  0.00  0.00            
ATOM   3331  CB  LEU X 228      55.220  43.802  44.643  0.00  0.00            
ATOM   3332  HB2 LEU X 228      54.261  43.984  45.127  0.00  0.00            
ATOM   3333  HB3 LEU X 228      55.402  42.735  44.775  0.00  0.00            
ATOM   3334  CG  LEU X 228      56.421  44.607  45.290  0.00  0.00            
ATOM   3335  HG  LEU X 228      57.339  44.392  44.742  0.00  0.00            
ATOM   3336  CD1 LEU X 228      56.128  46.116  45.322  0.00  0.00            
ATOM   3337 HD11 LEU X 228      57.055  46.633  45.570  0.00  0.00            
ATOM   3338 HD12 LEU X 228      55.741  46.408  44.346  0.00  0.00            
ATOM   3339 HD13 LEU X 228      55.271  46.336  45.958  0.00  0.00            
ATOM   3340  CD2 LEU X 228      56.636  44.034  46.742  0.00  0.00            
ATOM   3341 HD21 LEU X 228      55.824  44.295  47.421  0.00  0.00            
ATOM   3342 HD22 LEU X 228      56.680  42.946  46.790  0.00  0.00            
ATOM   3343 HD23 LEU X 228      57.543  44.526  47.092  0.00  0.00            
ATOM   3344  C   LEU X 228      56.424  43.683  42.369  0.00  0.00            
ATOM   3345  O   LEU X 228      56.966  44.712  41.963  0.00  0.00            
ATOM   3346  N   THR X 229      56.877  42.434  42.249  0.00  0.00            
ATOM   3347  H   THR X 229      56.477  41.701  42.818  0.00  0.00            
ATOM   3348  CA  THR X 229      58.263  42.149  41.788  0.00  0.00            
ATOM   3349  HA  THR X 229      58.882  43.020  42.003  0.00  0.00            
ATOM   3350  CB  THR X 229      58.970  41.034  42.595  0.00  0.00            
ATOM   3351  HB  THR X 229      60.003  40.918  42.267  0.00  0.00            
ATOM   3352  CG2 THR X 229      58.913  41.281  44.103  0.00  0.00            
ATOM   3353 HG21 THR X 229      59.234  42.301  44.318  0.00  0.00            
ATOM   3354 HG22 THR X 229      57.895  41.087  44.442  0.00  0.00            
ATOM   3355 HG23 THR X 229      59.641  40.661  44.625  0.00  0.00            
ATOM   3356  OG1 THR X 229      58.221  39.921  42.437  0.00  0.00            
ATOM   3357  HG1 THR X 229      58.453  39.544  41.585  0.00  0.00            
ATOM   3358  C   THR X 229      58.459  41.867  40.274  0.00  0.00            
ATOM   3359  O   THR X 229      59.626  41.928  39.872  0.00  0.00            
ATOM   3360  N   SER X 230      57.333  41.550  39.526  0.00  0.00            
ATOM   3361  H   SER X 230      56.460  41.341  39.989  0.00  0.00            
ATOM   3362  CA  SER X 230      57.423  41.166  38.110  0.00  0.00            
ATOM   3363  HA  SER X 230      58.246  40.455  38.028  0.00  0.00            
ATOM   3364  CB  SER X 230      56.194  40.512  37.611  0.00  0.00            
ATOM   3365  HB2 SER X 230      56.452  40.050  36.659  0.00  0.00            
ATOM   3366  HB3 SER X 230      56.046  39.667  38.283  0.00  0.00            
ATOM   3367  OG  SER X 230      55.128  41.466  37.538  0.00  0.00            
ATOM   3368  HG  SER X 230      54.830  41.672  38.427  0.00  0.00            
ATOM   3369  C   SER X 230      57.712  42.299  37.126  0.00  0.00            
ATOM   3370  O   SER X 230      57.674  43.502  37.431  0.00  0.00            
ATOM   3371  N   GLN X 231      58.036  41.975  35.882  0.00  0.00            
ATOM   3372  H   GLN X 231      58.077  40.999  35.627  0.00  0.00            
ATOM   3373  CA  GLN X 231      58.248  42.902  34.813  0.00  0.00            
ATOM   3374  HA  GLN X 231      59.116  43.528  35.022  0.00  0.00            
ATOM   3375  CB  GLN X 231      58.589  42.163  33.502  0.00  0.00            
ATOM   3376  HB2 GLN X 231      59.298  41.383  33.779  0.00  0.00            
ATOM   3377  HB3 GLN X 231      57.672  41.657  33.199  0.00  0.00            
ATOM   3378  CG  GLN X 231      59.071  43.024  32.372  0.00  0.00            
ATOM   3379  HG2 GLN X 231      59.139  42.452  31.447  0.00  0.00            
ATOM   3380  HG3 GLN X 231      58.348  43.809  32.150  0.00  0.00            
ATOM   3381  CD  GLN X 231      60.462  43.637  32.698  0.00  0.00            
ATOM   3382  OE1 GLN X 231      61.292  43.104  33.381  0.00  0.00            
ATOM   3383  NE2 GLN X 231      60.829  44.666  31.971  0.00  0.00            
ATOM   3384 HE21 GLN X 231      61.816  44.860  32.061  0.00  0.00            
ATOM   3385 HE22 GLN X 231      60.280  45.117  31.253  0.00  0.00            
ATOM   3386  C   GLN X 231      57.009  43.778  34.595  0.00  0.00            
ATOM   3387  O   GLN X 231      57.053  44.947  34.445  0.00  0.00            
ATOM   3388  N   PHE X 232      55.848  43.104  34.553  0.00  0.00            
ATOM   3389  H   PHE X 232      55.758  42.099  34.509  0.00  0.00            
ATOM   3390  CA  PHE X 232      54.534  43.857  34.482  0.00  0.00            
ATOM   3391  HA  PHE X 232      54.568  44.336  33.504  0.00  0.00            
ATOM   3392  CB  PHE X 232      53.423  42.873  34.601  0.00  0.00            
ATOM   3393  HB2 PHE X 232      53.527  42.196  33.754  0.00  0.00            
ATOM   3394  HB3 PHE X 232      53.547  42.291  35.515  0.00  0.00            
ATOM   3395  CG  PHE X 232      51.986  43.425  34.599  0.00  0.00            
ATOM   3396  CD1 PHE X 232      51.603  44.166  33.497  0.00  0.00            
ATOM   3397  HD1 PHE X 232      52.320  44.319  32.704  0.00  0.00            
ATOM   3398  CE1 PHE X 232      50.310  44.682  33.322  0.00  0.00            
ATOM   3399  HE1 PHE X 232      50.056  45.264  32.448  0.00  0.00            
ATOM   3400  CZ  PHE X 232      49.402  44.289  34.342  0.00  0.00            
ATOM   3401  HZ  PHE X 232      48.357  44.542  34.236  0.00  0.00            
ATOM   3402  CE2 PHE X 232      49.725  43.596  35.511  0.00  0.00            
ATOM   3403  HE2 PHE X 232      48.968  43.329  36.234  0.00  0.00            
ATOM   3404  CD2 PHE X 232      51.102  43.130  35.642  0.00  0.00            
ATOM   3405  HD2 PHE X 232      51.407  42.639  36.554  0.00  0.00            
ATOM   3406  C   PHE X 232      54.406  44.952  35.514  0.00  0.00            
ATOM   3407  O   PHE X 232      54.106  46.064  35.121  0.00  0.00            
ATOM   3408  N   SER X 233      54.763  44.694  36.724  0.00  0.00            
ATOM   3409  H   SER X 233      54.810  43.738  37.045  0.00  0.00            
ATOM   3410  CA  SER X 233      54.720  45.616  37.761  0.00  0.00            
ATOM   3411  HA  SER X 233      53.755  46.122  37.715  0.00  0.00            
ATOM   3412  CB  SER X 233      54.908  44.972  39.124  0.00  0.00            
ATOM   3413  HB2 SER X 233      55.884  44.500  39.012  0.00  0.00            
ATOM   3414  HB3 SER X 233      54.970  45.740  39.895  0.00  0.00            
ATOM   3415  OG  SER X 233      53.872  44.049  39.297  0.00  0.00            
ATOM   3416  HG  SER X 233      53.309  44.451  39.962  0.00  0.00            
ATOM   3417  C   SER X 233      55.763  46.736  37.504  0.00  0.00            
ATOM   3418  O   SER X 233      55.479  47.943  37.672  0.00  0.00            
ATOM   3419  N   TYR X 234      57.015  46.391  37.144  0.00  0.00            
ATOM   3420  H   TYR X 234      57.176  45.395  37.206  0.00  0.00            
ATOM   3421  CA  TYR X 234      58.089  47.414  36.818  0.00  0.00            
ATOM   3422  HA  TYR X 234      58.302  47.890  37.775  0.00  0.00            
ATOM   3423  CB  TYR X 234      59.356  46.642  36.301  0.00  0.00            
ATOM   3424  HB2 TYR X 234      59.672  46.071  37.175  0.00  0.00            
ATOM   3425  HB3 TYR X 234      58.997  46.000  35.497  0.00  0.00            
ATOM   3426  CG  TYR X 234      60.565  47.508  35.858  0.00  0.00            
ATOM   3427  CD1 TYR X 234      60.926  48.721  36.488  0.00  0.00            
ATOM   3428  HD1 TYR X 234      60.444  49.061  37.392  0.00  0.00            
ATOM   3429  CE1 TYR X 234      62.011  49.431  35.990  0.00  0.00            
ATOM   3430  HE1 TYR X 234      62.318  50.312  36.534  0.00  0.00            
ATOM   3431  CZ  TYR X 234      62.734  48.955  34.944  0.00  0.00            
ATOM   3432  OH  TYR X 234      63.830  49.612  34.577  0.00  0.00            
ATOM   3433  HH  TYR X 234      64.424  48.948  34.219  0.00  0.00            
ATOM   3434  CE2 TYR X 234      62.309  47.784  34.232  0.00  0.00            
ATOM   3435  HE2 TYR X 234      62.852  47.482  33.349  0.00  0.00            
ATOM   3436  CD2 TYR X 234      61.314  47.010  34.789  0.00  0.00            
ATOM   3437  HD2 TYR X 234      60.988  46.101  34.305  0.00  0.00            
ATOM   3438  C   TYR X 234      57.569  48.495  35.816  0.00  0.00            
ATOM   3439  O   TYR X 234      57.698  49.688  36.111  0.00  0.00            
ATOM   3440  N   VAL X 235      57.022  48.072  34.707  0.00  0.00            
ATOM   3441  H   VAL X 235      57.020  47.068  34.595  0.00  0.00            
ATOM   3442  CA  VAL X 235      56.515  48.958  33.650  0.00  0.00            
ATOM   3443  HA  VAL X 235      57.289  49.703  33.465  0.00  0.00            
ATOM   3444  CB  VAL X 235      56.386  48.166  32.317  0.00  0.00            
ATOM   3445  HB  VAL X 235      55.677  47.339  32.361  0.00  0.00            
ATOM   3446  CG1 VAL X 235      55.991  49.142  31.217  0.00  0.00            
ATOM   3447 HG11 VAL X 235      56.646  50.012  31.254  0.00  0.00            
ATOM   3448 HG12 VAL X 235      56.001  48.706  30.219  0.00  0.00            
ATOM   3449 HG13 VAL X 235      54.984  49.537  31.353  0.00  0.00            
ATOM   3450  CG2 VAL X 235      57.662  47.463  31.864  0.00  0.00            
ATOM   3451 HG21 VAL X 235      57.932  46.689  32.582  0.00  0.00            
ATOM   3452 HG22 VAL X 235      57.498  46.937  30.924  0.00  0.00            
ATOM   3453 HG23 VAL X 235      58.520  48.119  31.711  0.00  0.00            
ATOM   3454  C   VAL X 235      55.241  49.720  34.000  0.00  0.00            
ATOM   3455  O   VAL X 235      55.238  50.918  33.747  0.00  0.00            
ATOM   3456  N   VAL X 236      54.214  49.092  34.626  0.00  0.00            
ATOM   3457  H   VAL X 236      54.252  48.114  34.876  0.00  0.00            
ATOM   3458  CA  VAL X 236      53.140  49.882  35.158  0.00  0.00            
ATOM   3459  HA  VAL X 236      52.696  50.375  34.292  0.00  0.00            
ATOM   3460  CB  VAL X 236      51.984  49.002  35.770  0.00  0.00            
ATOM   3461  HB  VAL X 236      52.462  48.331  36.484  0.00  0.00            
ATOM   3462  CG1 VAL X 236      50.749  49.674  36.502  0.00  0.00            
ATOM   3463 HG11 VAL X 236      51.182  50.128  37.393  0.00  0.00            
ATOM   3464 HG12 VAL X 236      50.213  50.389  35.878  0.00  0.00            
ATOM   3465 HG13 VAL X 236      50.025  48.896  36.745  0.00  0.00            
ATOM   3466  CG2 VAL X 236      51.417  47.991  34.777  0.00  0.00            
ATOM   3467 HG21 VAL X 236      52.119  47.289  34.326  0.00  0.00            
ATOM   3468 HG22 VAL X 236      50.720  47.344  35.310  0.00  0.00            
ATOM   3469 HG23 VAL X 236      50.791  48.534  34.068  0.00  0.00            
ATOM   3470  C   VAL X 236      53.545  50.924  36.218  0.00  0.00            
ATOM   3471  O   VAL X 236      52.999  52.005  36.181  0.00  0.00            
ATOM   3472  N   GLY X 237      54.650  50.666  36.988  0.00  0.00            
ATOM   3473  H   GLY X 237      55.099  49.763  37.039  0.00  0.00            
ATOM   3474  CA  GLY X 237      55.197  51.603  37.946  0.00  0.00            
ATOM   3475  HA2 GLY X 237      54.346  52.021  38.484  0.00  0.00            
ATOM   3476  HA3 GLY X 237      55.875  51.025  38.574  0.00  0.00            
ATOM   3477  C   GLY X 237      55.979  52.761  37.176  0.00  0.00            
ATOM   3478  O   GLY X 237      55.656  53.928  37.388  0.00  0.00            
ATOM   3479  N   ARG X 238      56.834  52.337  36.235  0.00  0.00            
ATOM   3480  H   ARG X 238      56.995  51.342  36.179  0.00  0.00            
ATOM   3481  CA  ARG X 238      57.612  53.245  35.348  0.00  0.00            
ATOM   3482  HA  ARG X 238      58.388  53.696  35.966  0.00  0.00            
ATOM   3483  CB  ARG X 238      58.412  52.511  34.244  0.00  0.00            
ATOM   3484  HB2 ARG X 238      59.033  51.735  34.693  0.00  0.00            
ATOM   3485  HB3 ARG X 238      57.766  51.945  33.573  0.00  0.00            
ATOM   3486  CG  ARG X 238      59.406  53.502  33.529  0.00  0.00            
ATOM   3487  HG2 ARG X 238      58.968  54.260  32.879  0.00  0.00            
ATOM   3488  HG3 ARG X 238      59.875  54.066  34.335  0.00  0.00            
ATOM   3489  CD  ARG X 238      60.375  52.793  32.551  0.00  0.00            
ATOM   3490  HD2 ARG X 238      61.132  53.516  32.247  0.00  0.00            
ATOM   3491  HD3 ARG X 238      60.973  52.126  33.172  0.00  0.00            
ATOM   3492  NE  ARG X 238      59.670  52.158  31.448  0.00  0.00            
ATOM   3493  HE  ARG X 238      58.737  52.521  31.312  0.00  0.00            
ATOM   3494  CZ  ARG X 238      59.781  51.025  30.964  0.00  0.00            
ATOM   3495  NH1 ARG X 238      60.727  50.284  31.408  0.00  0.00            
ATOM   3496 HH11 ARG X 238      61.421  50.785  31.944  0.00  0.00            
ATOM   3497 HH12 ARG X 238      60.907  49.344  31.084  0.00  0.00            
ATOM   3498  NH2 ARG X 238      59.017  50.541  30.053  0.00  0.00            
ATOM   3499 HH21 ARG X 238      58.162  51.005  29.780  0.00  0.00            
ATOM   3500 HH22 ARG X 238      59.192  49.620  29.677  0.00  0.00            
ATOM   3501  C   ARG X 238      56.623  54.335  34.797  0.00  0.00            
ATOM   3502  O   ARG X 238      56.901  55.511  34.827  0.00  0.00            
ATOM   3503  N   SER X 239      55.473  53.867  34.246  0.00  0.00            
ATOM   3504  H   SER X 239      55.375  52.874  34.095  0.00  0.00            
ATOM   3505  CA  SER X 239      54.476  54.651  33.521  0.00  0.00            
ATOM   3506  HA  SER X 239      55.014  55.112  32.692  0.00  0.00            
ATOM   3507  CB  SER X 239      53.412  53.699  32.936  0.00  0.00            
ATOM   3508  HB2 SER X 239      53.827  52.933  32.281  0.00  0.00            
ATOM   3509  HB3 SER X 239      53.007  53.091  33.745  0.00  0.00            
ATOM   3510  OG  SER X 239      52.365  54.568  32.447  0.00  0.00            
ATOM   3511  HG  SER X 239      52.566  54.721  31.521  0.00  0.00            
ATOM   3512  C   SER X 239      53.904  55.747  34.404  0.00  0.00            
ATOM   3513  O   SER X 239      53.870  56.929  34.004  0.00  0.00            
ATOM   3514  N   ALA X 240      53.655  55.496  35.702  0.00  0.00            
ATOM   3515  H   ALA X 240      53.756  54.557  36.059  0.00  0.00            
ATOM   3516  CA  ALA X 240      53.008  56.481  36.582  0.00  0.00            
ATOM   3517  HA  ALA X 240      52.090  56.965  36.249  0.00  0.00            
ATOM   3518  CB  ALA X 240      52.620  55.763  37.891  0.00  0.00            
ATOM   3519  HB1 ALA X 240      51.916  54.935  37.800  0.00  0.00            
ATOM   3520  HB2 ALA X 240      53.524  55.391  38.373  0.00  0.00            
ATOM   3521  HB3 ALA X 240      52.154  56.489  38.557  0.00  0.00            
ATOM   3522  C   ALA X 240      54.035  57.597  36.944  0.00  0.00            
ATOM   3523  O   ALA X 240      53.698  58.791  36.888  0.00  0.00            
ATOM   3524  N   LEU X 241      55.252  57.194  37.174  0.00  0.00            
ATOM   3525  H   LEU X 241      55.377  56.208  37.353  0.00  0.00            
ATOM   3526  CA  LEU X 241      56.416  58.123  37.364  0.00  0.00            
ATOM   3527  HA  LEU X 241      56.154  58.775  38.197  0.00  0.00            
ATOM   3528  CB  LEU X 241      57.601  57.218  37.794  0.00  0.00            
ATOM   3529  HB2 LEU X 241      57.969  56.589  36.984  0.00  0.00            
ATOM   3530  HB3 LEU X 241      58.510  57.798  37.952  0.00  0.00            
ATOM   3531  CG  LEU X 241      57.292  56.383  39.118  0.00  0.00            
ATOM   3532  HG  LEU X 241      56.305  55.921  39.088  0.00  0.00            
ATOM   3533  CD1 LEU X 241      58.275  55.353  39.505  0.00  0.00            
ATOM   3534 HD11 LEU X 241      59.189  55.905  39.724  0.00  0.00            
ATOM   3535 HD12 LEU X 241      57.972  54.805  40.397  0.00  0.00            
ATOM   3536 HD13 LEU X 241      58.416  54.629  38.702  0.00  0.00            
ATOM   3537  CD2 LEU X 241      57.192  57.248  40.355  0.00  0.00            
ATOM   3538 HD21 LEU X 241      58.127  57.773  40.555  0.00  0.00            
ATOM   3539 HD22 LEU X 241      56.432  58.002  40.152  0.00  0.00            
ATOM   3540 HD23 LEU X 241      56.898  56.727  41.267  0.00  0.00            
ATOM   3541  C   LEU X 241      56.878  58.981  36.169  0.00  0.00            
ATOM   3542  O   LEU X 241      57.506  59.992  36.341  0.00  0.00            
ATOM   3543  N   ARG X 242      56.492  58.661  34.944  0.00  0.00            
ATOM   3544  H   ARG X 242      56.105  57.736  34.817  0.00  0.00            
ATOM   3545  CA  ARG X 242      56.614  59.501  33.758  0.00  0.00            
ATOM   3546  HA  ARG X 242      57.224  60.399  33.856  0.00  0.00            
ATOM   3547  CB  ARG X 242      57.256  58.509  32.744  0.00  0.00            
ATOM   3548  HB2 ARG X 242      58.099  58.010  33.221  0.00  0.00            
ATOM   3549  HB3 ARG X 242      56.523  57.723  32.560  0.00  0.00            
ATOM   3550  CG  ARG X 242      57.792  59.263  31.493  0.00  0.00            
ATOM   3551  HG2 ARG X 242      56.977  59.541  30.824  0.00  0.00            
ATOM   3552  HG3 ARG X 242      58.280  60.186  31.806  0.00  0.00            
ATOM   3553  CD  ARG X 242      58.913  58.432  30.803  0.00  0.00            
ATOM   3554  HD2 ARG X 242      59.424  58.975  30.008  0.00  0.00            
ATOM   3555  HD3 ARG X 242      59.603  58.228  31.622  0.00  0.00            
ATOM   3556  NE  ARG X 242      58.453  57.107  30.334  0.00  0.00            
ATOM   3557  HE  ARG X 242      57.480  56.979  30.096  0.00  0.00            
ATOM   3558  CZ  ARG X 242      59.263  56.165  29.857  0.00  0.00            
ATOM   3559  NH1 ARG X 242      60.573  56.062  29.932  0.00  0.00            
ATOM   3560 HH11 ARG X 242      61.012  56.782  30.489  0.00  0.00            
ATOM   3561 HH12 ARG X 242      60.959  55.201  29.572  0.00  0.00            
ATOM   3562  NH2 ARG X 242      58.687  55.107  29.305  0.00  0.00            
ATOM   3563 HH21 ARG X 242      57.701  55.151  29.093  0.00  0.00            
ATOM   3564 HH22 ARG X 242      59.231  54.406  28.823  0.00  0.00            
ATOM   3565  C   ARG X 242      55.345  60.125  33.180  0.00  0.00            
ATOM   3566  O   ARG X 242      55.487  60.903  32.202  0.00  0.00            
ATOM   3567  N   SER X 243      54.196  59.899  33.752  0.00  0.00            
ATOM   3568  H   SER X 243      54.137  59.283  34.550  0.00  0.00            
ATOM   3569  CA  SER X 243      52.946  60.493  33.201  0.00  0.00            
ATOM   3570  HA  SER X 243      52.970  60.339  32.123  0.00  0.00            
ATOM   3571  CB  SER X 243      51.768  59.630  33.792  0.00  0.00            
ATOM   3572  HB2 SER X 243      51.937  58.629  33.393  0.00  0.00            
ATOM   3573  HB3 SER X 243      51.743  59.467  34.870  0.00  0.00            
ATOM   3574  OG  SER X 243      50.595  60.054  33.250  0.00  0.00            
ATOM   3575  HG  SER X 243      49.973  59.477  33.700  0.00  0.00            
ATOM   3576  C   SER X 243      52.701  61.935  33.406  0.00  0.00            
ATOM   3577  O   SER X 243      52.947  62.513  34.482  0.00  0.00            
ATOM   3578  N   THR X 244      52.035  62.534  32.351  0.00  0.00            
ATOM   3579  H   THR X 244      51.673  61.977  31.590  0.00  0.00            
ATOM   3580  CA  THR X 244      51.467  63.903  32.546  0.00  0.00            
ATOM   3581  HA  THR X 244      52.214  64.588  32.946  0.00  0.00            
ATOM   3582  CB  THR X 244      51.125  64.603  31.173  0.00  0.00            
ATOM   3583  HB  THR X 244      50.966  65.669  31.336  0.00  0.00            
ATOM   3584  CG2 THR X 244      52.237  64.442  30.121  0.00  0.00            
ATOM   3585 HG21 THR X 244      51.972  63.531  29.585  0.00  0.00            
ATOM   3586 HG22 THR X 244      52.194  65.351  29.521  0.00  0.00            
ATOM   3587 HG23 THR X 244      53.225  64.385  30.580  0.00  0.00            
ATOM   3588  OG1 THR X 244      49.915  64.139  30.637  0.00  0.00            
ATOM   3589  HG1 THR X 244      49.151  64.477  31.109  0.00  0.00            
ATOM   3590  C   THR X 244      50.291  64.013  33.501  0.00  0.00            
ATOM   3591  O   THR X 244      50.101  65.088  34.085  0.00  0.00            
ATOM   3592  N   THR X 245      49.521  62.944  33.683  0.00  0.00            
ATOM   3593  H   THR X 245      49.758  62.071  33.233  0.00  0.00            
ATOM   3594  CA  THR X 245      48.315  62.883  34.509  0.00  0.00            
ATOM   3595  HA  THR X 245      47.825  63.857  34.524  0.00  0.00            
ATOM   3596  CB  THR X 245      47.366  61.777  33.971  0.00  0.00            
ATOM   3597  HB  THR X 245      46.456  61.707  34.566  0.00  0.00            
ATOM   3598  CG2 THR X 245      46.906  61.970  32.510  0.00  0.00            
ATOM   3599 HG21 THR X 245      47.735  62.011  31.803  0.00  0.00            
ATOM   3600 HG22 THR X 245      46.298  61.099  32.262  0.00  0.00            
ATOM   3601 HG23 THR X 245      46.269  62.848  32.401  0.00  0.00            
ATOM   3602  OG1 THR X 245      48.044  60.590  34.157  0.00  0.00            
ATOM   3603  HG1 THR X 245      47.500  59.916  33.742  0.00  0.00            
ATOM   3604  C   THR X 245      48.619  62.647  35.999  0.00  0.00            
ATOM   3605  O   THR X 245      47.777  62.842  36.863  0.00  0.00            
ATOM   3606  N   GLY X 246      49.849  62.164  36.222  0.00  0.00            
ATOM   3607  H   GLY X 246      50.530  62.071  35.482  0.00  0.00            
ATOM   3608  CA  GLY X 246      50.242  61.509  37.455  0.00  0.00            
ATOM   3609  HA2 GLY X 246      51.321  61.362  37.509  0.00  0.00            
ATOM   3610  HA3 GLY X 246      49.821  62.084  38.280  0.00  0.00            
ATOM   3611  C   GLY X 246      49.693  60.085  37.728  0.00  0.00            
ATOM   3612  O   GLY X 246      49.790  59.573  38.826  0.00  0.00            
ATOM   3613  N   GLN X 247      49.093  59.567  36.654  0.00  0.00            
ATOM   3614  H   GLN X 247      49.113  60.111  35.803  0.00  0.00            
ATOM   3615  CA  GLN X 247      48.532  58.216  36.586  0.00  0.00            
ATOM   3616  HA  GLN X 247      48.721  57.664  37.507  0.00  0.00            
ATOM   3617  CB  GLN X 247      46.995  58.344  36.433  0.00  0.00            
ATOM   3618  HB2 GLN X 247      46.796  59.072  35.645  0.00  0.00            
ATOM   3619  HB3 GLN X 247      46.701  57.383  36.011  0.00  0.00            
ATOM   3620  CG  GLN X 247      46.223  58.711  37.758  0.00  0.00            
ATOM   3621  HG2 GLN X 247      46.512  58.124  38.631  0.00  0.00            
ATOM   3622  HG3 GLN X 247      46.388  59.771  37.951  0.00  0.00            
ATOM   3623  CD  GLN X 247      44.717  58.614  37.503  0.00  0.00            
ATOM   3624  OE1 GLN X 247      44.246  58.728  36.392  0.00  0.00            
ATOM   3625  NE2 GLN X 247      43.907  58.499  38.533  0.00  0.00            
ATOM   3626 HE21 GLN X 247      42.912  58.544  38.369  0.00  0.00            
ATOM   3627 HE22 GLN X 247      44.261  58.424  39.476  0.00  0.00            
ATOM   3628  C   GLN X 247      49.257  57.429  35.515  0.00  0.00            
ATOM   3629  O   GLN X 247      49.520  58.062  34.506  0.00  0.00            
ATOM   3630  N   ALA X 248      49.460  56.092  35.640  0.00  0.00            
ATOM   3631  H   ALA X 248      49.053  55.638  36.444  0.00  0.00            
ATOM   3632  CA  ALA X 248      49.858  55.227  34.492  0.00  0.00            
ATOM   3633  HA  ALA X 248      50.883  55.477  34.222  0.00  0.00            
ATOM   3634  CB  ALA X 248      49.784  53.742  34.986  0.00  0.00            
ATOM   3635  HB1 ALA X 248      49.999  53.069  34.155  0.00  0.00            
ATOM   3636  HB2 ALA X 248      50.468  53.564  35.815  0.00  0.00            
ATOM   3637  HB3 ALA X 248      48.752  53.601  35.307  0.00  0.00            
ATOM   3638  C   ALA X 248      48.957  55.336  33.286  0.00  0.00            
ATOM   3639  O   ALA X 248      47.791  55.663  33.464  0.00  0.00            
ATOM   3640  N   ARG X 249      49.491  54.909  32.065  0.00  0.00            
ATOM   3641  H   ARG X 249      50.368  54.407  32.071  0.00  0.00            
ATOM   3642  CA  ARG X 249      48.862  55.125  30.761  0.00  0.00            
ATOM   3643  HA  ARG X 249      47.836  55.458  30.918  0.00  0.00            
ATOM   3644  CB  ARG X 249      49.509  56.270  30.066  0.00  0.00            
ATOM   3645  HB2 ARG X 249      49.394  57.186  30.645  0.00  0.00            
ATOM   3646  HB3 ARG X 249      50.590  56.164  29.966  0.00  0.00            
ATOM   3647  CG  ARG X 249      49.073  56.635  28.654  0.00  0.00            
ATOM   3648  HG2 ARG X 249      49.265  55.778  28.008  0.00  0.00            
ATOM   3649  HG3 ARG X 249      48.001  56.776  28.512  0.00  0.00            
ATOM   3650  CD  ARG X 249      49.867  57.767  28.105  0.00  0.00            
ATOM   3651  HD2 ARG X 249      49.306  57.986  27.196  0.00  0.00            
ATOM   3652  HD3 ARG X 249      49.881  58.573  28.839  0.00  0.00            
ATOM   3653  NE  ARG X 249      51.242  57.414  27.789  0.00  0.00            
ATOM   3654  HE  ARG X 249      51.576  56.518  28.115  0.00  0.00            
ATOM   3655  CZ  ARG X 249      52.051  58.070  26.931  0.00  0.00            
ATOM   3656  NH1 ARG X 249      51.713  59.173  26.373  0.00  0.00            
ATOM   3657 HH11 ARG X 249      50.748  59.469  26.415  0.00  0.00            
ATOM   3658 HH12 ARG X 249      52.337  59.640  25.730  0.00  0.00            
ATOM   3659  NH2 ARG X 249      53.176  57.561  26.567  0.00  0.00            
ATOM   3660 HH21 ARG X 249      53.509  56.702  26.980  0.00  0.00            
ATOM   3661 HH22 ARG X 249      53.784  58.100  25.966  0.00  0.00            
ATOM   3662  C   ARG X 249      48.917  53.797  29.916  0.00  0.00            
ATOM   3663  O   ARG X 249      49.951  53.191  29.713  0.00  0.00            
ATOM   3664  N   SER X 250      47.791  53.428  29.297  0.00  0.00            
ATOM   3665  H   SER X 250      46.914  53.928  29.265  0.00  0.00            
ATOM   3666  CA  SER X 250      47.647  52.075  28.665  0.00  0.00            
ATOM   3667  HA  SER X 250      48.194  51.411  29.335  0.00  0.00            
ATOM   3668  CB  SER X 250      46.191  51.728  28.591  0.00  0.00            
ATOM   3669  HB2 SER X 250      45.729  52.534  28.020  0.00  0.00            
ATOM   3670  HB3 SER X 250      46.142  50.781  28.054  0.00  0.00            
ATOM   3671  OG  SER X 250      45.635  51.487  29.833  0.00  0.00            
ATOM   3672  HG  SER X 250      44.778  51.079  29.691  0.00  0.00            
ATOM   3673  C   SER X 250      48.398  51.916  27.286  0.00  0.00            
ATOM   3674  O   SER X 250      48.628  50.872  26.764  0.00  0.00            
ATOM   3675  N   ALA X 251      48.858  53.040  26.774  0.00  0.00            
ATOM   3676  H   ALA X 251      48.525  53.960  27.025  0.00  0.00            
ATOM   3677  CA  ALA X 251      49.823  53.093  25.708  0.00  0.00            
ATOM   3678  HA  ALA X 251      49.462  52.564  24.826  0.00  0.00            
ATOM   3679  CB  ALA X 251      50.033  54.541  25.385  0.00  0.00            
ATOM   3680  HB1 ALA X 251      49.094  55.091  25.446  0.00  0.00            
ATOM   3681  HB2 ALA X 251      50.778  54.993  26.041  0.00  0.00            
ATOM   3682  HB3 ALA X 251      50.419  54.432  24.371  0.00  0.00            
ATOM   3683  C   ALA X 251      51.109  52.395  26.119  0.00  0.00            
ATOM   3684  O   ALA X 251      51.935  51.930  25.326  0.00  0.00            
ATOM   3685  N   ASP X 252      51.502  52.500  27.378  0.00  0.00            
ATOM   3686  H   ASP X 252      50.895  52.950  28.048  0.00  0.00            
ATOM   3687  CA  ASP X 252      52.900  52.224  27.859  0.00  0.00            
ATOM   3688  HA  ASP X 252      53.517  52.597  27.042  0.00  0.00            
ATOM   3689  CB  ASP X 252      53.153  53.013  29.155  0.00  0.00            
ATOM   3690  HB2 ASP X 252      52.483  52.708  29.959  0.00  0.00            
ATOM   3691  HB3 ASP X 252      54.150  52.802  29.542  0.00  0.00            
ATOM   3692  CG  ASP X 252      53.040  54.561  29.063  0.00  0.00            
ATOM   3693  OD1 ASP X 252      52.791  55.108  27.937  0.00  0.00            
ATOM   3694  OD2 ASP X 252      53.136  55.243  30.090  0.00  0.00            
ATOM   3695  C   ASP X 252      53.225  50.749  28.078  0.00  0.00            
ATOM   3696  O   ASP X 252      54.435  50.366  28.149  0.00  0.00            
ATOM   3697  N   TYR X 253      52.214  49.887  28.184  0.00  0.00            
ATOM   3698  H   TYR X 253      51.289  50.293  28.218  0.00  0.00            
ATOM   3699  CA  TYR X 253      52.345  48.464  28.492  0.00  0.00            
ATOM   3700  HA  TYR X 253      53.221  48.043  27.999  0.00  0.00            
ATOM   3701  CB  TYR X 253      52.316  48.180  30.028  0.00  0.00            
ATOM   3702  HB2 TYR X 253      52.461  47.108  30.161  0.00  0.00            
ATOM   3703  HB3 TYR X 253      53.201  48.684  30.417  0.00  0.00            
ATOM   3704  CG  TYR X 253      51.210  48.771  30.788  0.00  0.00            
ATOM   3705  CD1 TYR X 253      49.935  48.180  30.861  0.00  0.00            
ATOM   3706  HD1 TYR X 253      49.827  47.226  30.366  0.00  0.00            
ATOM   3707  CE1 TYR X 253      48.870  48.801  31.647  0.00  0.00            
ATOM   3708  HE1 TYR X 253      47.912  48.303  31.675  0.00  0.00            
ATOM   3709  CZ  TYR X 253      49.102  50.055  32.184  0.00  0.00            
ATOM   3710  OH  TYR X 253      48.127  50.623  32.874  0.00  0.00            
ATOM   3711  HH  TYR X 253      47.298  50.141  32.924  0.00  0.00            
ATOM   3712  CE2 TYR X 253      50.388  50.640  32.131  0.00  0.00            
ATOM   3713  HE2 TYR X 253      50.648  51.560  32.634  0.00  0.00            
ATOM   3714  CD2 TYR X 253      51.416  49.982  31.445  0.00  0.00            
ATOM   3715  HD2 TYR X 253      52.397  50.391  31.253  0.00  0.00            
ATOM   3716  C   TYR X 253      51.289  47.601  27.843  0.00  0.00            
ATOM   3717  O   TYR X 253      50.124  47.950  27.694  0.00  0.00            
ATOM   3718  N   GLY X 254      51.681  46.355  27.542  0.00  0.00            
ATOM   3719  H   GLY X 254      52.625  46.098  27.793  0.00  0.00            
ATOM   3720  CA  GLY X 254      50.896  45.341  26.779  0.00  0.00            
ATOM   3721  HA2 GLY X 254      49.853  45.324  27.094  0.00  0.00            
ATOM   3722  HA3 GLY X 254      50.945  45.581  25.717  0.00  0.00            
ATOM   3723  C   GLY X 254      51.509  43.944  26.913  0.00  0.00            
ATOM   3724  O   GLY X 254      52.470  43.786  27.655  0.00  0.00            
ATOM   3725  N   ILE X 255      50.957  42.954  26.213  0.00  0.00            
ATOM   3726  H   ILE X 255      50.231  43.140  25.536  0.00  0.00            
ATOM   3727  CA  ILE X 255      51.158  41.547  26.580  0.00  0.00            
ATOM   3728  HA  ILE X 255      50.741  41.338  27.565  0.00  0.00            
ATOM   3729  CB  ILE X 255      50.348  40.655  25.600  0.00  0.00            
ATOM   3730  HB  ILE X 255      49.335  41.053  25.528  0.00  0.00            
ATOM   3731  CG2 ILE X 255      50.795  40.446  24.137  0.00  0.00            
ATOM   3732 HG21 ILE X 255      50.677  41.373  23.575  0.00  0.00            
ATOM   3733 HG22 ILE X 255      51.825  40.126  23.976  0.00  0.00            
ATOM   3734 HG23 ILE X 255      50.094  39.815  23.591  0.00  0.00            
ATOM   3735  CG1 ILE X 255      50.335  39.191  26.103  0.00  0.00            
ATOM   3736 HG12 ILE X 255      49.673  38.589  25.481  0.00  0.00            
ATOM   3737 HG13 ILE X 255      51.275  38.638  26.099  0.00  0.00            
ATOM   3738  CD1 ILE X 255      49.681  39.060  27.422  0.00  0.00            
ATOM   3739 HD11 ILE X 255      48.771  39.636  27.594  0.00  0.00            
ATOM   3740 HD12 ILE X 255      49.367  38.020  27.506  0.00  0.00            
ATOM   3741 HD13 ILE X 255      50.356  39.251  28.256  0.00  0.00            
ATOM   3742  C   ILE X 255      52.661  41.195  26.622  0.00  0.00            
ATOM   3743  O   ILE X 255      53.051  40.347  27.407  0.00  0.00            
ATOM   3744  N   THR X 256      53.520  41.823  25.840  0.00  0.00            
ATOM   3745  H   THR X 256      53.106  42.582  25.318  0.00  0.00            
ATOM   3746  CA  THR X 256      54.971  41.505  25.675  0.00  0.00            
ATOM   3747  HA  THR X 256      55.076  40.444  25.451  0.00  0.00            
ATOM   3748  CB  THR X 256      55.559  42.080  24.377  0.00  0.00            
ATOM   3749  HB  THR X 256      56.644  41.980  24.335  0.00  0.00            
ATOM   3750  CG2 THR X 256      54.927  41.390  23.170  0.00  0.00            
ATOM   3751 HG21 THR X 256      53.854  41.575  23.116  0.00  0.00            
ATOM   3752 HG22 THR X 256      55.278  41.837  22.240  0.00  0.00            
ATOM   3753 HG23 THR X 256      55.240  40.346  23.179  0.00  0.00            
ATOM   3754  OG1 THR X 256      55.341  43.470  24.276  0.00  0.00            
ATOM   3755  HG1 THR X 256      54.405  43.660  24.179  0.00  0.00            
ATOM   3756  C   THR X 256      55.771  41.814  26.942  0.00  0.00            
ATOM   3757  O   THR X 256      56.833  41.303  27.123  0.00  0.00            
ATOM   3758  N   ASP X 257      55.335  42.723  27.871  0.00  0.00            
ATOM   3759  H   ASP X 257      54.507  43.196  27.540  0.00  0.00            
ATOM   3760  CA  ASP X 257      55.818  43.176  29.197  0.00  0.00            
ATOM   3761  HA  ASP X 257      56.892  42.993  29.212  0.00  0.00            
ATOM   3762  CB  ASP X 257      55.506  44.726  29.433  0.00  0.00            
ATOM   3763  HB2 ASP X 257      54.437  44.908  29.546  0.00  0.00            
ATOM   3764  HB3 ASP X 257      55.882  45.049  30.404  0.00  0.00            
ATOM   3765  CG  ASP X 257      56.138  45.693  28.409  0.00  0.00            
ATOM   3766  OD1 ASP X 257      57.253  45.495  27.886  0.00  0.00            
ATOM   3767  OD2 ASP X 257      55.429  46.648  28.086  0.00  0.00            
ATOM   3768  C   ASP X 257      55.200  42.313  30.322  0.00  0.00            
ATOM   3769  O   ASP X 257      55.781  42.263  31.462  0.00  0.00            
ATOM   3770  N   CYS X 258      54.163  41.581  30.057  0.00  0.00            
ATOM   3771  H   CYS X 258      53.749  41.538  29.137  0.00  0.00            
ATOM   3772  CA  CYS X 258      53.381  40.835  31.076  0.00  0.00            
ATOM   3773  HA  CYS X 258      53.364  41.390  32.015  0.00  0.00            
ATOM   3774  CB  CYS X 258      51.950  40.803  30.582  0.00  0.00            
ATOM   3775  HB2 CYS X 258      51.868  40.138  29.722  0.00  0.00            
ATOM   3776  HB3 CYS X 258      51.321  40.420  31.386  0.00  0.00            
ATOM   3777  SG  CYS X 258      51.350  42.446  30.495  0.00  0.00            
ATOM   3778  HG  CYS X 258      51.862  42.801  29.313  0.00  0.00            
ATOM   3779  C   CYS X 258      53.947  39.482  31.569  0.00  0.00            
ATOM   3780  O   CYS X 258      53.233  38.541  31.908  0.00  0.00            
ATOM   3781  N   ASN X 259      55.294  39.342  31.508  0.00  0.00            
ATOM   3782  H   ASN X 259      55.798  40.119  31.105  0.00  0.00            
ATOM   3783  CA  ASN X 259      56.031  38.350  32.220  0.00  0.00            
ATOM   3784  HA  ASN X 259      55.817  37.346  31.853  0.00  0.00            
ATOM   3785  CB  ASN X 259      57.513  38.707  31.906  0.00  0.00            
ATOM   3786  HB2 ASN X 259      57.699  38.690  30.832  0.00  0.00            
ATOM   3787  HB3 ASN X 259      57.663  39.684  32.366  0.00  0.00            
ATOM   3788  CG  ASN X 259      58.555  37.803  32.527  0.00  0.00            
ATOM   3789  OD1 ASN X 259      58.553  36.562  32.457  0.00  0.00            
ATOM   3790  ND2 ASN X 259      59.481  38.327  33.358  0.00  0.00            
ATOM   3791 HD21 ASN X 259      60.111  37.608  33.686  0.00  0.00            
ATOM   3792 HD22 ASN X 259      59.563  39.321  33.517  0.00  0.00            
ATOM   3793  C   ASN X 259      55.808  38.366  33.751  0.00  0.00            
ATOM   3794  O   ASN X 259      56.134  39.427  34.367  0.00  0.00            
ATOM   3795  N   PRO X 260      55.397  37.244  34.452  0.00  0.00            
ATOM   3796  CD  PRO X 260      55.025  35.928  33.973  0.00  0.00            
ATOM   3797  HD2 PRO X 260      55.794  35.503  33.328  0.00  0.00            
ATOM   3798  HD3 PRO X 260      54.142  35.994  33.338  0.00  0.00            
ATOM   3799  CG  PRO X 260      54.667  34.983  35.158  0.00  0.00            
ATOM   3800  HG2 PRO X 260      55.519  34.397  35.503  0.00  0.00            
ATOM   3801  HG3 PRO X 260      53.828  34.344  34.882  0.00  0.00            
ATOM   3802  CB  PRO X 260      54.327  36.033  36.151  0.00  0.00            
ATOM   3803  HB2 PRO X 260      54.268  35.628  37.162  0.00  0.00            
ATOM   3804  HB3 PRO X 260      53.361  36.518  36.010  0.00  0.00            
ATOM   3805  CA  PRO X 260      55.231  37.236  35.936  0.00  0.00            
ATOM   3806  HA  PRO X 260      54.752  38.098  36.402  0.00  0.00            
ATOM   3807  C   PRO X 260      56.488  37.032  36.771  0.00  0.00            
ATOM   3808  O   PRO X 260      56.484  37.206  37.989  0.00  0.00            
ATOM   3809  N   LEU X 261      57.509  36.611  36.089  0.00  0.00            
ATOM   3810  H   LEU X 261      57.549  36.576  35.080  0.00  0.00            
ATOM   3811  CA  LEU X 261      58.793  36.412  36.845  0.00  0.00            
ATOM   3812  HA  LEU X 261      58.513  35.917  37.775  0.00  0.00            
ATOM   3813  CB  LEU X 261      59.662  35.514  35.963  0.00  0.00            
ATOM   3814  HB2 LEU X 261      59.895  36.085  35.064  0.00  0.00            
ATOM   3815  HB3 LEU X 261      60.515  35.356  36.623  0.00  0.00            
ATOM   3816  CG  LEU X 261      59.067  34.245  35.445  0.00  0.00            
ATOM   3817  HG  LEU X 261      58.279  34.533  34.749  0.00  0.00            
ATOM   3818  CD1 LEU X 261      60.143  33.461  34.652  0.00  0.00            
ATOM   3819 HD11 LEU X 261      59.786  32.521  34.232  0.00  0.00            
ATOM   3820 HD12 LEU X 261      60.602  34.058  33.864  0.00  0.00            
ATOM   3821 HD13 LEU X 261      60.844  33.093  35.402  0.00  0.00            
ATOM   3822  CD2 LEU X 261      58.408  33.393  36.515  0.00  0.00            
ATOM   3823 HD21 LEU X 261      57.459  33.798  36.868  0.00  0.00            
ATOM   3824 HD22 LEU X 261      58.265  32.380  36.138  0.00  0.00            
ATOM   3825 HD23 LEU X 261      59.183  33.229  37.264  0.00  0.00            
ATOM   3826  C   LEU X 261      59.402  37.788  37.052  0.00  0.00            
ATOM   3827  O   LEU X 261      58.997  38.764  36.369  0.00  0.00            
ATOM   3828  N   PRO X 262      60.425  37.864  37.946  0.00  0.00            
ATOM   3829  CD  PRO X 262      61.012  36.834  38.805  0.00  0.00            
ATOM   3830  HD2 PRO X 262      61.902  36.442  38.312  0.00  0.00            
ATOM   3831  HD3 PRO X 262      60.280  36.078  39.088  0.00  0.00            
ATOM   3832  CG  PRO X 262      61.570  37.530  40.019  0.00  0.00            
ATOM   3833  HG2 PRO X 262      62.352  36.977  40.539  0.00  0.00            
ATOM   3834  HG3 PRO X 262      60.777  37.662  40.755  0.00  0.00            
ATOM   3835  CB  PRO X 262      62.052  38.853  39.430  0.00  0.00            
ATOM   3836  HB2 PRO X 262      63.042  38.858  38.974  0.00  0.00            
ATOM   3837  HB3 PRO X 262      62.154  39.601  40.217  0.00  0.00            
ATOM   3838  CA  PRO X 262      60.931  39.169  38.438  0.00  0.00            
ATOM   3839  HA  PRO X 262      60.128  39.651  38.995  0.00  0.00            
ATOM   3840  C   PRO X 262      61.370  40.059  37.238  0.00  0.00            
ATOM   3841  O   PRO X 262      61.865  39.620  36.173  0.00  0.00            
ATOM   3842  N   ALA X 263      61.490  41.360  37.442  0.00  0.00            
ATOM   3843  H   ALA X 263      61.084  41.707  38.300  0.00  0.00            
ATOM   3844  CA  ALA X 263      61.946  42.291  36.442  0.00  0.00            
ATOM   3845  HA  ALA X 263      61.226  42.201  35.629  0.00  0.00            
ATOM   3846  CB  ALA X 263      61.755  43.725  37.019  0.00  0.00            
ATOM   3847  HB1 ALA X 263      60.788  43.729  37.524  0.00  0.00            
ATOM   3848  HB2 ALA X 263      62.443  43.839  37.857  0.00  0.00            
ATOM   3849  HB3 ALA X 263      61.931  44.531  36.307  0.00  0.00            
ATOM   3850  C   ALA X 263      63.417  42.053  35.958  0.00  0.00            
ATOM   3851  O   ALA X 263      64.332  42.037  36.723  0.00  0.00            
ATOM   3852  N   ASN X 264      63.576  41.978  34.661  0.00  0.00            
ATOM   3853  H   ASN X 264      62.756  41.968  34.072  0.00  0.00            
ATOM   3854  CA  ASN X 264      64.871  41.585  33.975  0.00  0.00            
ATOM   3855  HA  ASN X 264      65.090  40.561  34.276  0.00  0.00            
ATOM   3856  CB  ASN X 264      64.703  41.647  32.432  0.00  0.00            
ATOM   3857  HB2 ASN X 264      64.618  42.660  32.039  0.00  0.00            
ATOM   3858  HB3 ASN X 264      65.588  41.215  31.964  0.00  0.00            
ATOM   3859  CG  ASN X 264      63.740  40.705  31.791  0.00  0.00            
ATOM   3860  OD1 ASN X 264      63.910  39.528  31.679  0.00  0.00            
ATOM   3861  ND2 ASN X 264      62.570  41.213  31.463  0.00  0.00            
ATOM   3862 HD21 ASN X 264      61.847  40.581  31.149  0.00  0.00            
ATOM   3863 HD22 ASN X 264      62.463  42.196  31.258  0.00  0.00            
ATOM   3864  C   ASN X 264      66.110  42.447  34.377  0.00  0.00            
ATOM   3865  O   ASN X 264      67.300  42.050  34.101  0.00  0.00            
ATOM   3866  N   ASP X 265      65.874  43.668  34.895  0.00  0.00            
ATOM   3867  H   ASP X 265      64.917  43.910  35.108  0.00  0.00            
ATOM   3868  CA  ASP X 265      66.914  44.684  35.260  0.00  0.00            
ATOM   3869  HA  ASP X 265      67.693  44.637  34.499  0.00  0.00            
ATOM   3870  CB  ASP X 265      66.331  46.065  35.166  0.00  0.00            
ATOM   3871  HB2 ASP X 265      65.448  46.223  35.786  0.00  0.00            
ATOM   3872  HB3 ASP X 265      67.072  46.781  35.521  0.00  0.00            
ATOM   3873  CG  ASP X 265      65.952  46.514  33.800  0.00  0.00            
ATOM   3874  OD1 ASP X 265      66.065  45.860  32.757  0.00  0.00            
ATOM   3875  OD2 ASP X 265      65.587  47.713  33.724  0.00  0.00            
ATOM   3876  C   ASP X 265      67.601  44.280  36.649  0.00  0.00            
ATOM   3877  O   ASP X 265      68.580  44.877  37.119  0.00  0.00            
ATOM   3878  N   LEU X 266      67.058  43.309  37.375  0.00  0.00            
ATOM   3879  H   LEU X 266      66.190  42.914  37.039  0.00  0.00            
ATOM   3880  CA  LEU X 266      67.563  42.659  38.584  0.00  0.00            
ATOM   3881  HA  LEU X 266      67.863  43.309  39.405  0.00  0.00            
ATOM   3882  CB  LEU X 266      66.297  42.014  39.300  0.00  0.00            
ATOM   3883  HB2 LEU X 266      65.994  41.170  38.680  0.00  0.00            
ATOM   3884  HB3 LEU X 266      66.510  41.461  40.214  0.00  0.00            
ATOM   3885  CG  LEU X 266      65.175  43.015  39.688  0.00  0.00            
ATOM   3886  HG  LEU X 266      64.837  43.531  38.789  0.00  0.00            
ATOM   3887  CD1 LEU X 266      63.981  42.344  40.334  0.00  0.00            
ATOM   3888 HD11 LEU X 266      64.280  41.748  41.196  0.00  0.00            
ATOM   3889 HD12 LEU X 266      63.280  43.118  40.645  0.00  0.00            
ATOM   3890 HD13 LEU X 266      63.470  41.748  39.578  0.00  0.00            
ATOM   3891  CD2 LEU X 266      65.627  44.183  40.645  0.00  0.00            
ATOM   3892 HD21 LEU X 266      66.360  44.757  40.078  0.00  0.00            
ATOM   3893 HD22 LEU X 266      64.822  44.869  40.912  0.00  0.00            
ATOM   3894 HD23 LEU X 266      66.029  43.770  41.570  0.00  0.00            
ATOM   3895  C   LEU X 266      68.665  41.660  38.271  0.00  0.00            
ATOM   3896  O   LEU X 266      68.595  40.865  37.366  0.00  0.00            
ATOM   3897  N   THR X 267      69.755  41.834  39.031  0.00  0.00            
ATOM   3898  H   THR X 267      69.843  42.633  39.643  0.00  0.00            
ATOM   3899  CA  THR X 267      70.848  40.906  38.963  0.00  0.00            
ATOM   3900  HA  THR X 267      71.191  40.817  37.932  0.00  0.00            
ATOM   3901  CB  THR X 267      72.027  41.353  39.880  0.00  0.00            
ATOM   3902  HB  THR X 267      72.797  40.652  39.559  0.00  0.00            
ATOM   3903  CG2 THR X 267      72.431  42.784  39.708  0.00  0.00            
ATOM   3904 HG21 THR X 267      73.501  42.834  39.912  0.00  0.00            
ATOM   3905 HG22 THR X 267      72.326  43.216  38.713  0.00  0.00            
ATOM   3906 HG23 THR X 267      72.073  43.402  40.532  0.00  0.00            
ATOM   3907  OG1 THR X 267      71.660  41.234  41.240  0.00  0.00            
ATOM   3908  HG1 THR X 267      72.317  40.631  41.595  0.00  0.00            
ATOM   3909  C   THR X 267      70.507  39.467  39.387  0.00  0.00            
ATOM   3910  O   THR X 267      69.477  39.285  40.034  0.00  0.00            
ATOM   3911  N   PRO X 268      71.297  38.418  39.017  0.00  0.00            
ATOM   3912  CD  PRO X 268      72.498  38.383  38.178  0.00  0.00            
ATOM   3913  HD2 PRO X 268      73.380  38.640  38.763  0.00  0.00            
ATOM   3914  HD3 PRO X 268      72.424  39.011  37.290  0.00  0.00            
ATOM   3915  CG  PRO X 268      72.772  36.934  37.818  0.00  0.00            
ATOM   3916  HG2 PRO X 268      73.828  36.693  37.690  0.00  0.00            
ATOM   3917  HG3 PRO X 268      72.209  36.678  36.921  0.00  0.00            
ATOM   3918  CB  PRO X 268      72.098  36.199  38.932  0.00  0.00            
ATOM   3919  HB2 PRO X 268      72.814  36.138  39.752  0.00  0.00            
ATOM   3920  HB3 PRO X 268      71.820  35.183  38.648  0.00  0.00            
ATOM   3921  CA  PRO X 268      70.904  37.066  39.388  0.00  0.00            
ATOM   3922  HA  PRO X 268      69.977  36.760  38.904  0.00  0.00            
ATOM   3923  C   PRO X 268      70.588  36.819  40.901  0.00  0.00            
ATOM   3924  O   PRO X 268      69.722  35.980  41.152  0.00  0.00            
ATOM   3925  N   GLU X 269      71.168  37.528  41.902  0.00  0.00            
ATOM   3926  H   GLU X 269      71.765  38.292  41.620  0.00  0.00            
ATOM   3927  CA  GLU X 269      70.813  37.382  43.283  0.00  0.00            
ATOM   3928  HA  GLU X 269      70.603  36.320  43.410  0.00  0.00            
ATOM   3929  CB  GLU X 269      71.968  37.546  44.193  0.00  0.00            
ATOM   3930  HB2 GLU X 269      71.678  37.193  45.183  0.00  0.00            
ATOM   3931  HB3 GLU X 269      72.741  36.801  44.002  0.00  0.00            
ATOM   3932  CG  GLU X 269      72.471  38.916  44.483  0.00  0.00            
ATOM   3933  HG2 GLU X 269      71.678  39.642  44.660  0.00  0.00            
ATOM   3934  HG3 GLU X 269      72.942  38.815  45.461  0.00  0.00            
ATOM   3935  CD  GLU X 269      73.456  39.556  43.488  0.00  0.00            
ATOM   3936  OE1 GLU X 269      74.312  40.419  43.851  0.00  0.00            
ATOM   3937  OE2 GLU X 269      73.280  39.250  42.284  0.00  0.00            
ATOM   3938  C   GLU X 269      69.546  38.133  43.693  0.00  0.00            
ATOM   3939  O   GLU X 269      68.918  37.738  44.683  0.00  0.00            
ATOM   3940  N   GLN X 270      69.219  39.182  43.027  0.00  0.00            
ATOM   3941  H   GLN X 270      69.808  39.336  42.221  0.00  0.00            
ATOM   3942  CA  GLN X 270      67.965  39.863  43.213  0.00  0.00            
ATOM   3943  HA  GLN X 270      67.689  39.939  44.265  0.00  0.00            
ATOM   3944  CB  GLN X 270      68.142  41.330  42.679  0.00  0.00            
ATOM   3945  HB2 GLN X 270      68.525  41.218  41.665  0.00  0.00            
ATOM   3946  HB3 GLN X 270      67.215  41.890  42.559  0.00  0.00            
ATOM   3947  CG  GLN X 270      69.194  42.248  43.384  0.00  0.00            
ATOM   3948  HG2 GLN X 270      68.628  42.640  44.229  0.00  0.00            
ATOM   3949  HG3 GLN X 270      70.067  41.708  43.750  0.00  0.00            
ATOM   3950  CD  GLN X 270      69.534  43.421  42.513  0.00  0.00            
ATOM   3951  OE1 GLN X 270      69.179  43.512  41.343  0.00  0.00            
ATOM   3952  NE2 GLN X 270      70.203  44.352  43.083  0.00  0.00            
ATOM   3953 HE21 GLN X 270      70.570  45.113  42.529  0.00  0.00            
ATOM   3954 HE22 GLN X 270      70.850  44.205  43.844  0.00  0.00            
ATOM   3955  C   GLN X 270      66.781  39.185  42.493  0.00  0.00            
ATOM   3956  O   GLN X 270      65.728  39.021  43.125  0.00  0.00            
ATOM   3957  N   LYS X 271      67.012  38.562  41.313  0.00  0.00            
ATOM   3958  H   LYS X 271      67.882  38.779  40.848  0.00  0.00            
ATOM   3959  CA  LYS X 271      66.103  37.570  40.669  0.00  0.00            
ATOM   3960  HA  LYS X 271      65.137  38.007  40.414  0.00  0.00            
ATOM   3961  CB  LYS X 271      66.642  36.912  39.410  0.00  0.00            
ATOM   3962  HB2 LYS X 271      67.723  36.794  39.496  0.00  0.00            
ATOM   3963  HB3 LYS X 271      66.199  35.956  39.131  0.00  0.00            
ATOM   3964  CG  LYS X 271      66.375  37.964  38.188  0.00  0.00            
ATOM   3965  HG2 LYS X 271      65.475  37.636  37.667  0.00  0.00            
ATOM   3966  HG3 LYS X 271      66.169  38.990  38.490  0.00  0.00            
ATOM   3967  CD  LYS X 271      67.501  37.874  37.192  0.00  0.00            
ATOM   3968  HD2 LYS X 271      68.476  38.083  37.633  0.00  0.00            
ATOM   3969  HD3 LYS X 271      67.627  36.891  36.739  0.00  0.00            
ATOM   3970  CE  LYS X 271      67.144  38.732  35.926  0.00  0.00            
ATOM   3971  HE2 LYS X 271      66.687  38.152  35.124  0.00  0.00            
ATOM   3972  HE3 LYS X 271      66.638  39.639  36.256  0.00  0.00            
ATOM   3973  NZ  LYS X 271      68.362  39.251  35.244  0.00  0.00            
ATOM   3974  HZ1 LYS X 271      68.129  39.697  34.368  0.00  0.00            
ATOM   3975  HZ2 LYS X 271      68.836  39.925  35.829  0.00  0.00            
ATOM   3976  HZ3 LYS X 271      68.969  38.498  34.953  0.00  0.00            
ATOM   3977  C   LYS X 271      65.625  36.481  41.736  0.00  0.00            
ATOM   3978  O   LYS X 271      64.454  36.378  41.945  0.00  0.00            
ATOM   3979  N   VAL X 272      66.556  35.685  42.384  0.00  0.00            
ATOM   3980  H   VAL X 272      67.483  35.703  41.982  0.00  0.00            
ATOM   3981  CA  VAL X 272      66.246  34.699  43.426  0.00  0.00            
ATOM   3982  HA  VAL X 272      65.505  34.042  42.970  0.00  0.00            
ATOM   3983  CB  VAL X 272      67.484  33.867  43.775  0.00  0.00            
ATOM   3984  HB  VAL X 272      68.345  34.534  43.822  0.00  0.00            
ATOM   3985  CG1 VAL X 272      67.499  33.135  45.135  0.00  0.00            
ATOM   3986 HG11 VAL X 272      67.553  33.756  46.029  0.00  0.00            
ATOM   3987 HG12 VAL X 272      66.621  32.496  45.234  0.00  0.00            
ATOM   3988 HG13 VAL X 272      68.423  32.581  45.303  0.00  0.00            
ATOM   3989  CG2 VAL X 272      67.786  32.857  42.715  0.00  0.00            
ATOM   3990 HG21 VAL X 272      67.791  33.219  41.687  0.00  0.00            
ATOM   3991 HG22 VAL X 272      68.791  32.460  42.858  0.00  0.00            
ATOM   3992 HG23 VAL X 272      67.057  32.048  42.748  0.00  0.00            
ATOM   3993  C   VAL X 272      65.482  35.303  44.658  0.00  0.00            
ATOM   3994  O   VAL X 272      64.410  34.822  44.982  0.00  0.00            
ATOM   3995  N   ALA X 273      65.974  36.328  45.252  0.00  0.00            
ATOM   3996  H   ALA X 273      66.938  36.544  45.041  0.00  0.00            
ATOM   3997  CA  ALA X 273      65.445  37.082  46.417  0.00  0.00            
ATOM   3998  HA  ALA X 273      65.290  36.449  47.291  0.00  0.00            
ATOM   3999  CB  ALA X 273      66.504  38.148  46.859  0.00  0.00            
ATOM   4000  HB1 ALA X 273      67.432  37.619  47.076  0.00  0.00            
ATOM   4001  HB2 ALA X 273      66.574  38.891  46.064  0.00  0.00            
ATOM   4002  HB3 ALA X 273      66.210  38.696  47.754  0.00  0.00            
ATOM   4003  C   ALA X 273      64.141  37.819  46.110  0.00  0.00            
ATOM   4004  O   ALA X 273      63.323  37.789  47.021  0.00  0.00            
ATOM   4005  N   ALA X 274      63.914  38.246  44.930  0.00  0.00            
ATOM   4006  H   ALA X 274      64.671  38.144  44.269  0.00  0.00            
ATOM   4007  CA  ALA X 274      62.587  38.701  44.446  0.00  0.00            
ATOM   4008  HA  ALA X 274      62.126  39.341  45.198  0.00  0.00            
ATOM   4009  CB  ALA X 274      62.912  39.462  43.128  0.00  0.00            
ATOM   4010  HB1 ALA X 274      61.959  39.851  42.770  0.00  0.00            
ATOM   4011  HB2 ALA X 274      63.575  40.313  43.283  0.00  0.00            
ATOM   4012  HB3 ALA X 274      63.402  38.793  42.419  0.00  0.00            
ATOM   4013  C   ALA X 274      61.540  37.552  44.240  0.00  0.00            
ATOM   4014  O   ALA X 274      60.388  37.848  44.473  0.00  0.00            
ATOM   4015  N   ALA X 275      61.872  36.352  43.861  0.00  0.00            
ATOM   4016  H   ALA X 275      62.825  36.202  43.563  0.00  0.00            
ATOM   4017  CA  ALA X 275      60.992  35.178  43.781  0.00  0.00            
ATOM   4018  HA  ALA X 275      60.012  35.514  43.441  0.00  0.00            
ATOM   4019  CB  ALA X 275      61.580  34.089  42.874  0.00  0.00            
ATOM   4020  HB1 ALA X 275      61.649  34.405  41.834  0.00  0.00            
ATOM   4021  HB2 ALA X 275      62.574  33.897  43.278  0.00  0.00            
ATOM   4022  HB3 ALA X 275      60.884  33.251  42.903  0.00  0.00            
ATOM   4023  C   ALA X 275      60.727  34.551  45.207  0.00  0.00            
ATOM   4024  O   ALA X 275      59.591  34.090  45.481  0.00  0.00            
ATOM   4025  N   ALA X 276      61.652  34.674  46.190  0.00  0.00            
ATOM   4026  H   ALA X 276      62.595  34.934  45.940  0.00  0.00            
ATOM   4027  CA  ALA X 276      61.585  33.944  47.534  0.00  0.00            
ATOM   4028  HA  ALA X 276      61.050  33.000  47.436  0.00  0.00            
ATOM   4029  CB  ALA X 276      63.016  33.436  47.817  0.00  0.00            
ATOM   4030  HB1 ALA X 276      62.901  32.887  48.752  0.00  0.00            
ATOM   4031  HB2 ALA X 276      63.349  32.733  47.053  0.00  0.00            
ATOM   4032  HB3 ALA X 276      63.734  34.255  47.870  0.00  0.00            
ATOM   4033  C   ALA X 276      61.034  34.913  48.645  0.00  0.00            
ATOM   4034  O   ALA X 276      61.366  34.775  49.847  0.00  0.00            
ATOM   4035  N   LEU X 277      60.249  35.943  48.206  0.00  0.00            
ATOM   4036  H   LEU X 277      59.908  35.915  47.255  0.00  0.00            
ATOM   4037  CA  LEU X 277      60.015  37.185  48.962  0.00  0.00            
ATOM   4038  HA  LEU X 277      61.018  37.549  49.182  0.00  0.00            
ATOM   4039  CB  LEU X 277      59.162  38.110  47.992  0.00  0.00            
ATOM   4040  HB2 LEU X 277      59.487  37.966  46.962  0.00  0.00            
ATOM   4041  HB3 LEU X 277      58.118  37.798  47.977  0.00  0.00            
ATOM   4042  CG  LEU X 277      59.116  39.669  48.255  0.00  0.00            
ATOM   4043  HG  LEU X 277      58.935  39.882  49.308  0.00  0.00            
ATOM   4044  CD1 LEU X 277      60.486  40.266  47.860  0.00  0.00            
ATOM   4045 HD11 LEU X 277      60.428  41.339  48.044  0.00  0.00            
ATOM   4046 HD12 LEU X 277      61.282  39.719  48.366  0.00  0.00            
ATOM   4047 HD13 LEU X 277      60.605  40.083  46.792  0.00  0.00            
ATOM   4048  CD2 LEU X 277      57.985  40.468  47.560  0.00  0.00            
ATOM   4049 HD21 LEU X 277      57.949  40.034  46.561  0.00  0.00            
ATOM   4050 HD22 LEU X 277      57.030  40.170  47.992  0.00  0.00            
ATOM   4051 HD23 LEU X 277      58.108  41.551  47.519  0.00  0.00            
ATOM   4052  C   LEU X 277      59.400  36.881  50.324  0.00  0.00            
ATOM   4053  O   LEU X 277      59.885  37.505  51.311  0.00  0.00            
ATOM   4054  N   LEU X 278      58.344  36.060  50.420  0.00  0.00            
ATOM   4055  H   LEU X 278      58.048  35.590  49.577  0.00  0.00            
ATOM   4056  CA  LEU X 278      57.596  35.899  51.715  0.00  0.00            
ATOM   4057  HA  LEU X 278      57.602  36.871  52.209  0.00  0.00            
ATOM   4058  CB  LEU X 278      56.153  35.261  51.498  0.00  0.00            
ATOM   4059  HB2 LEU X 278      56.219  34.224  51.171  0.00  0.00            
ATOM   4060  HB3 LEU X 278      55.755  35.218  52.511  0.00  0.00            
ATOM   4061  CG  LEU X 278      55.260  36.112  50.669  0.00  0.00            
ATOM   4062  HG  LEU X 278      55.691  36.222  49.674  0.00  0.00            
ATOM   4063  CD1 LEU X 278      53.822  35.570  50.721  0.00  0.00            
ATOM   4064 HD11 LEU X 278      53.162  36.137  50.064  0.00  0.00            
ATOM   4065 HD12 LEU X 278      53.935  34.606  50.225  0.00  0.00            
ATOM   4066 HD13 LEU X 278      53.319  35.454  51.681  0.00  0.00            
ATOM   4067  CD2 LEU X 278      55.126  37.601  50.977  0.00  0.00            
ATOM   4068 HD21 LEU X 278      54.221  37.993  50.511  0.00  0.00            
ATOM   4069 HD22 LEU X 278      55.082  37.747  52.056  0.00  0.00            
ATOM   4070 HD23 LEU X 278      56.063  38.076  50.686  0.00  0.00            
ATOM   4071  C   LEU X 278      58.383  35.006  52.754  0.00  0.00            
ATOM   4072  O   LEU X 278      57.973  34.980  53.947  0.00  0.00            
ATOM   4073  N   ALA X 279      59.585  34.482  52.500  0.00  0.00            
ATOM   4074  H   ALA X 279      59.962  34.682  51.584  0.00  0.00            
ATOM   4075  CA  ALA X 279      60.436  33.761  53.482  0.00  0.00            
ATOM   4076  HA  ALA X 279      60.004  32.764  53.579  0.00  0.00            
ATOM   4077  CB  ALA X 279      61.816  33.583  52.897  0.00  0.00            
ATOM   4078  HB1 ALA X 279      62.562  33.128  53.548  0.00  0.00            
ATOM   4079  HB2 ALA X 279      61.739  32.975  51.995  0.00  0.00            
ATOM   4080  HB3 ALA X 279      62.149  34.594  52.664  0.00  0.00            
ATOM   4081  C   ALA X 279      60.418  34.460  54.871  0.00  0.00            
ATOM   4082  O   ALA X 279      59.903  33.764  55.829  0.00  0.00            
ATOM   4083  N   PRO X 280      60.911  35.738  55.066  0.00  0.00            
ATOM   4084  CD  PRO X 280      61.521  36.527  54.044  0.00  0.00            
ATOM   4085  HD2 PRO X 280      60.984  36.354  53.112  0.00  0.00            
ATOM   4086  HD3 PRO X 280      62.555  36.190  53.963  0.00  0.00            
ATOM   4087  CG  PRO X 280      61.408  37.992  54.502  0.00  0.00            
ATOM   4088  HG2 PRO X 280      60.447  38.492  54.375  0.00  0.00            
ATOM   4089  HG3 PRO X 280      62.200  38.602  54.069  0.00  0.00            
ATOM   4090  CB  PRO X 280      61.728  37.710  56.017  0.00  0.00            
ATOM   4091  HB2 PRO X 280      61.456  38.588  56.603  0.00  0.00            
ATOM   4092  HB3 PRO X 280      62.791  37.468  56.002  0.00  0.00            
ATOM   4093  CA  PRO X 280      60.911  36.418  56.302  0.00  0.00            
ATOM   4094  HA  PRO X 280      61.519  36.003  57.106  0.00  0.00            
ATOM   4095  C   PRO X 280      59.455  36.703  56.805  0.00  0.00            
ATOM   4096  O   PRO X 280      59.285  36.582  58.016  0.00  0.00            
ATOM   4097  N   ALA X 281      58.445  37.022  55.916  0.00  0.00            
ATOM   4098  H   ALA X 281      58.776  37.070  54.963  0.00  0.00            
ATOM   4099  CA  ALA X 281      57.077  37.210  56.460  0.00  0.00            
ATOM   4100  HA  ALA X 281      57.076  37.950  57.261  0.00  0.00            
ATOM   4101  CB  ALA X 281      56.210  37.693  55.327  0.00  0.00            
ATOM   4102  HB1 ALA X 281      56.497  38.678  54.957  0.00  0.00            
ATOM   4103  HB2 ALA X 281      56.285  36.953  54.530  0.00  0.00            
ATOM   4104  HB3 ALA X 281      55.166  37.818  55.614  0.00  0.00            
ATOM   4105  C   ALA X 281      56.613  35.867  57.122  0.00  0.00            
ATOM   4106  O   ALA X 281      55.976  35.918  58.170  0.00  0.00            
ATOM   4107  N   ALA X 282      56.891  34.692  56.556  0.00  0.00            
ATOM   4108  H   ALA X 282      57.340  34.796  55.658  0.00  0.00            
ATOM   4109  CA  ALA X 282      56.456  33.455  57.148  0.00  0.00            
ATOM   4110  HA  ALA X 282      55.366  33.442  57.123  0.00  0.00            
ATOM   4111  CB  ALA X 282      56.874  32.345  56.126  0.00  0.00            
ATOM   4112  HB1 ALA X 282      56.644  32.717  55.128  0.00  0.00            
ATOM   4113  HB2 ALA X 282      57.963  32.298  56.126  0.00  0.00            
ATOM   4114  HB3 ALA X 282      56.415  31.372  56.303  0.00  0.00            
ATOM   4115  C   ALA X 282      57.069  33.044  58.518  0.00  0.00            
ATOM   4116  O   ALA X 282      56.638  32.066  59.208  0.00  0.00            
ATOM   4117  N   ALA X 283      58.116  33.770  58.854  0.00  0.00            
ATOM   4118  H   ALA X 283      58.588  34.444  58.268  0.00  0.00            
ATOM   4119  CA  ALA X 283      58.661  33.786  60.181  0.00  0.00            
ATOM   4120  HA  ALA X 283      58.500  32.744  60.460  0.00  0.00            
ATOM   4121  CB  ALA X 283      60.201  34.041  60.235  0.00  0.00            
ATOM   4122  HB1 ALA X 283      60.445  34.287  61.268  0.00  0.00            
ATOM   4123  HB2 ALA X 283      60.734  33.247  59.713  0.00  0.00            
ATOM   4124  HB3 ALA X 283      60.432  34.922  59.635  0.00  0.00            
ATOM   4125  C   ALA X 283      57.887  34.722  61.146  0.00  0.00            
ATOM   4126  O   ALA X 283      57.443  34.225  62.200  0.00  0.00            
ATOM   4127  N   ALA X 284      57.790  36.060  60.815  0.00  0.00            
ATOM   4128  H   ALA X 284      58.295  36.348  59.989  0.00  0.00            
ATOM   4129  CA  ALA X 284      57.327  37.133  61.703  0.00  0.00            
ATOM   4130  HA  ALA X 284      57.902  37.103  62.629  0.00  0.00            
ATOM   4131  CB  ALA X 284      57.574  38.390  60.863  0.00  0.00            
ATOM   4132  HB1 ALA X 284      58.616  38.570  60.600  0.00  0.00            
ATOM   4133  HB2 ALA X 284      57.075  38.295  59.899  0.00  0.00            
ATOM   4134  HB3 ALA X 284      57.169  39.220  61.443  0.00  0.00            
ATOM   4135  C   ALA X 284      55.854  37.030  62.048  0.00  0.00            
ATOM   4136  O   ALA X 284      55.550  37.461  63.135  0.00  0.00            
ATOM   4137  N   ILE X 285      55.054  36.368  61.204  0.00  0.00            
ATOM   4138  H   ILE X 285      55.526  36.126  60.345  0.00  0.00            
ATOM   4139  CA  ILE X 285      53.632  35.917  61.422  0.00  0.00            
ATOM   4140  HA  ILE X 285      53.097  36.791  61.794  0.00  0.00            
ATOM   4141  CB  ILE X 285      53.006  35.467  60.090  0.00  0.00            
ATOM   4142  HB  ILE X 285      53.738  34.781  59.663  0.00  0.00            
ATOM   4143  CG2 ILE X 285      51.726  34.713  60.275  0.00  0.00            
ATOM   4144 HG21 ILE X 285      52.092  33.801  60.747  0.00  0.00            
ATOM   4145 HG22 ILE X 285      50.970  35.271  60.828  0.00  0.00            
ATOM   4146 HG23 ILE X 285      51.272  34.415  59.330  0.00  0.00            
ATOM   4147  CG1 ILE X 285      52.772  36.744  59.284  0.00  0.00            
ATOM   4148 HG12 ILE X 285      51.965  37.209  59.851  0.00  0.00            
ATOM   4149 HG13 ILE X 285      53.660  37.364  59.160  0.00  0.00            
ATOM   4150  CD1 ILE X 285      52.307  36.474  57.846  0.00  0.00            
ATOM   4151 HD11 ILE X 285      52.815  35.572  57.504  0.00  0.00            
ATOM   4152 HD12 ILE X 285      51.250  36.208  57.861  0.00  0.00            
ATOM   4153 HD13 ILE X 285      52.308  37.391  57.258  0.00  0.00            
ATOM   4154  C   ILE X 285      53.575  34.825  62.461  0.00  0.00            
ATOM   4155  O   ILE X 285      52.657  34.799  63.312  0.00  0.00            
ATOM   4156  N   VAL X 286      54.576  33.946  62.576  0.00  0.00            
ATOM   4157  H   VAL X 286      55.303  33.924  61.875  0.00  0.00            
ATOM   4158  CA  VAL X 286      54.642  33.001  63.685  0.00  0.00            
ATOM   4159  HA  VAL X 286      53.654  32.548  63.772  0.00  0.00            
ATOM   4160  CB  VAL X 286      55.631  31.760  63.378  0.00  0.00            
ATOM   4161  HB  VAL X 286      56.624  32.196  63.271  0.00  0.00            
ATOM   4162  CG1 VAL X 286      55.558  30.718  64.530  0.00  0.00            
ATOM   4163 HG11 VAL X 286      56.197  29.863  64.309  0.00  0.00            
ATOM   4164 HG12 VAL X 286      55.901  31.178  65.457  0.00  0.00            
ATOM   4165 HG13 VAL X 286      54.554  30.321  64.686  0.00  0.00            
ATOM   4166  CG2 VAL X 286      55.221  31.017  62.117  0.00  0.00            
ATOM   4167 HG21 VAL X 286      54.942  31.699  61.313  0.00  0.00            
ATOM   4168 HG22 VAL X 286      55.960  30.284  61.794  0.00  0.00            
ATOM   4169 HG23 VAL X 286      54.259  30.511  62.203  0.00  0.00            
ATOM   4170  C   VAL X 286      54.992  33.653  65.042  0.00  0.00            
ATOM   4171  O   VAL X 286      54.347  33.430  66.065  0.00  0.00            
ATOM   4172  N   ALA X 287      55.938  34.533  65.000  0.00  0.00            
ATOM   4173  H   ALA X 287      56.540  34.571  64.191  0.00  0.00            
ATOM   4174  CA  ALA X 287      56.423  35.250  66.188  0.00  0.00            
ATOM   4175  HA  ALA X 287      56.620  34.615  67.052  0.00  0.00            
ATOM   4176  CB  ALA X 287      57.794  35.768  65.891  0.00  0.00            
ATOM   4177  HB1 ALA X 287      58.484  34.947  65.693  0.00  0.00            
ATOM   4178  HB2 ALA X 287      57.836  36.371  64.984  0.00  0.00            
ATOM   4179  HB3 ALA X 287      58.184  36.364  66.716  0.00  0.00            
ATOM   4180  C   ALA X 287      55.527  36.375  66.688  0.00  0.00            
ATOM   4181  O   ALA X 287      55.415  36.485  67.890  0.00  0.00            
ATOM   4182  N   GLY X 288      54.818  37.090  65.800  0.00  0.00            
ATOM   4183  H   GLY X 288      55.112  36.887  64.855  0.00  0.00            
ATOM   4184  CA  GLY X 288      54.045  38.348  65.865  0.00  0.00            
ATOM   4185  HA2 GLY X 288      54.729  39.142  66.163  0.00  0.00            
ATOM   4186  HA3 GLY X 288      53.611  38.465  64.872  0.00  0.00            
ATOM   4187  C   GLY X 288      52.754  38.441  66.767  0.00  0.00            
ATOM   4188  O   GLY X 288      52.242  37.393  67.113  0.00  0.00            
ATOM   4189  N   PRO X 289      52.283  39.717  67.072  0.00  0.00            
ATOM   4190  CD  PRO X 289      52.829  41.065  66.798  0.00  0.00            
ATOM   4191  HD2 PRO X 289      53.329  41.173  65.835  0.00  0.00            
ATOM   4192  HD3 PRO X 289      53.472  41.332  67.637  0.00  0.00            
ATOM   4193  CG  PRO X 289      51.598  41.929  66.820  0.00  0.00            
ATOM   4194  HG2 PRO X 289      50.962  41.764  65.950  0.00  0.00            
ATOM   4195  HG3 PRO X 289      51.827  42.993  66.879  0.00  0.00            
ATOM   4196  CB  PRO X 289      50.986  41.405  68.125  0.00  0.00            
ATOM   4197  HB2 PRO X 289      49.938  41.696  68.196  0.00  0.00            
ATOM   4198  HB3 PRO X 289      51.435  41.761  69.052  0.00  0.00            
ATOM   4199  CA  PRO X 289      51.093  39.884  67.978  0.00  0.00            
ATOM   4200  HA  PRO X 289      51.387  39.258  68.821  0.00  0.00            
ATOM   4201  C   PRO X 289      49.791  39.265  67.383  0.00  0.00            
ATOM   4202  O   PRO X 289      49.589  39.163  66.174  0.00  0.00            
ATOM   4203  N   LYS X 290      48.992  38.669  68.280  0.00  0.00            
ATOM   4204  H   LYS X 290      49.299  38.593  69.239  0.00  0.00            
ATOM   4205  CA  LYS X 290      47.740  37.849  67.885  0.00  0.00            
ATOM   4206  HA  LYS X 290      47.500  38.104  66.853  0.00  0.00            
ATOM   4207  CB  LYS X 290      47.995  36.317  67.934  0.00  0.00            
ATOM   4208  HB2 LYS X 290      48.447  36.047  68.888  0.00  0.00            
ATOM   4209  HB3 LYS X 290      47.044  35.800  67.809  0.00  0.00            
ATOM   4210  CG  LYS X 290      48.951  35.898  66.821  0.00  0.00            
ATOM   4211  HG2 LYS X 290      48.413  36.016  65.880  0.00  0.00            
ATOM   4212  HG3 LYS X 290      49.782  36.602  66.853  0.00  0.00            
ATOM   4213  CD  LYS X 290      49.349  34.419  66.952  0.00  0.00            
ATOM   4214  HD2 LYS X 290      49.893  34.172  67.864  0.00  0.00            
ATOM   4215  HD3 LYS X 290      48.447  33.827  66.795  0.00  0.00            
ATOM   4216  CE  LYS X 290      50.293  34.038  65.875  0.00  0.00            
ATOM   4217  HE2 LYS X 290      50.662  33.034  66.083  0.00  0.00            
ATOM   4218  HE3 LYS X 290      49.698  33.994  64.963  0.00  0.00            
ATOM   4219  NZ  LYS X 290      51.457  34.857  65.755  0.00  0.00            
ATOM   4220  HZ1 LYS X 290      51.342  35.823  65.481  0.00  0.00            
ATOM   4221  HZ2 LYS X 290      52.010  34.843  66.600  0.00  0.00            
ATOM   4222  HZ3 LYS X 290      52.071  34.687  64.972  0.00  0.00            
ATOM   4223  C   LYS X 290      46.479  38.338  68.713  0.00  0.00            
ATOM   4224  O   LYS X 290      46.574  38.387  69.961  0.00  0.00            
ATOM   4225  N   GLN X 291      45.338  38.572  68.056  0.00  0.00            
ATOM   4226  H   GLN X 291      45.269  38.391  67.065  0.00  0.00            
ATOM   4227  CA  GLN X 291      44.131  39.153  68.656  0.00  0.00            
ATOM   4228  HA  GLN X 291      44.383  39.313  69.704  0.00  0.00            
ATOM   4229  CB  GLN X 291      43.976  40.532  68.091  0.00  0.00            
ATOM   4230  HB2 GLN X 291      44.232  40.517  67.031  0.00  0.00            
ATOM   4231  HB3 GLN X 291      42.909  40.736  67.998  0.00  0.00            
ATOM   4232  CG  GLN X 291      44.766  41.708  68.808  0.00  0.00            
ATOM   4233  HG2 GLN X 291      45.829  41.711  68.567  0.00  0.00            
ATOM   4234  HG3 GLN X 291      44.584  42.673  68.335  0.00  0.00            
ATOM   4235  CD  GLN X 291      44.549  41.862  70.289  0.00  0.00            
ATOM   4236  OE1 GLN X 291      43.540  41.430  70.851  0.00  0.00            
ATOM   4237  NE2 GLN X 291      45.564  42.388  70.993  0.00  0.00            
ATOM   4238 HE21 GLN X 291      45.418  42.233  71.980  0.00  0.00            
ATOM   4239 HE22 GLN X 291      46.390  42.747  70.535  0.00  0.00            
ATOM   4240  C   GLN X 291      42.825  38.369  68.540  0.00  0.00            
ATOM   4241  O   GLN X 291      42.546  37.669  67.554  0.00  0.00            
ATOM   4242  N   ASN X 292      41.939  38.725  69.503  0.00  0.00            
ATOM   4243  H   ASN X 292      42.157  39.480  70.137  0.00  0.00            
ATOM   4244  CA  ASN X 292      40.542  38.234  69.533  0.00  0.00            
ATOM   4245  HA  ASN X 292      40.433  37.462  68.771  0.00  0.00            
ATOM   4246  CB  ASN X 292      40.197  37.613  70.916  0.00  0.00            
ATOM   4247  HB2 ASN X 292      40.547  38.269  71.712  0.00  0.00            
ATOM   4248  HB3 ASN X 292      39.126  37.623  71.119  0.00  0.00            
ATOM   4249  CG  ASN X 292      40.732  36.165  71.292  0.00  0.00            
ATOM   4250  OD1 ASN X 292      41.946  35.989  71.504  0.00  0.00            
ATOM   4251  ND2 ASN X 292      39.898  35.189  71.426  0.00  0.00            
ATOM   4252 HD21 ASN X 292      40.211  34.271  71.707  0.00  0.00            
ATOM   4253 HD22 ASN X 292      38.926  35.361  71.209  0.00  0.00            
ATOM   4254  C   ASN X 292      39.496  39.287  69.169  0.00  0.00            
ATOM   4255  O   ASN X 292      38.304  39.052  69.129  0.00  0.00            
ATOM   4256  N   CYS X 293      40.016  40.518  68.872  0.00  0.00            
ATOM   4257  H   CYS X 293      40.966  40.733  69.140  0.00  0.00            
ATOM   4258  CA  CYS X 293      39.245  41.511  68.164  0.00  0.00            
ATOM   4259  HA  CYS X 293      38.686  41.051  67.350  0.00  0.00            
ATOM   4260  CB  CYS X 293      38.297  42.217  69.147  0.00  0.00            
ATOM   4261  HB2 CYS X 293      37.837  43.099  68.701  0.00  0.00            
ATOM   4262  HB3 CYS X 293      37.524  41.496  69.414  0.00  0.00            
ATOM   4263  SG  CYS X 293      39.070  42.718  70.778  0.00  0.00            
ATOM   4264  HG  CYS X 293      38.811  41.585  71.439  0.00  0.00            
ATOM   4265  C   CYS X 293      40.058  42.609  67.459  0.00  0.00            
ATOM   4266  O   CYS X 293      41.294  42.779  67.790  0.00  0.00            
ATOM   4267  N   GLU X 294      39.425  43.328  66.578  0.00  0.00            
ATOM   4268  H   GLU X 294      38.431  43.175  66.476  0.00  0.00            
ATOM   4269  CA  GLU X 294      39.959  44.575  66.012  0.00  0.00            
ATOM   4270  HA  GLU X 294      40.859  44.359  65.435  0.00  0.00            
ATOM   4271  CB  GLU X 294      39.004  45.121  64.926  0.00  0.00            
ATOM   4272  HB2 GLU X 294      38.763  44.273  64.284  0.00  0.00            
ATOM   4273  HB3 GLU X 294      38.099  45.406  65.463  0.00  0.00            
ATOM   4274  CG  GLU X 294      39.626  46.192  64.015  0.00  0.00            
ATOM   4275  HG2 GLU X 294      40.106  46.911  64.678  0.00  0.00            
ATOM   4276  HG3 GLU X 294      40.430  45.702  63.465  0.00  0.00            
ATOM   4277  CD  GLU X 294      38.567  46.799  63.072  0.00  0.00            
ATOM   4278  OE1 GLU X 294      37.572  46.087  62.830  0.00  0.00            
ATOM   4279  OE2 GLU X 294      38.962  47.795  62.415  0.00  0.00            
ATOM   4280  C   GLU X 294      40.364  45.589  67.164  0.00  0.00            
ATOM   4281  O   GLU X 294      39.629  45.833  68.119  0.00  0.00            
ATOM   4282  N   PRO X 295      41.502  46.253  67.020  0.00  0.00            
ATOM   4283  CD  PRO X 295      42.562  45.922  66.059  0.00  0.00            
ATOM   4284  HD2 PRO X 295      42.480  46.227  65.015  0.00  0.00            
ATOM   4285  HD3 PRO X 295      42.757  44.850  66.071  0.00  0.00            
ATOM   4286  CG  PRO X 295      43.825  46.449  66.700  0.00  0.00            
ATOM   4287  HG2 PRO X 295      44.578  46.548  65.918  0.00  0.00            
ATOM   4288  HG3 PRO X 295      44.225  45.828  67.502  0.00  0.00            
ATOM   4289  CB  PRO X 295      43.397  47.766  67.418  0.00  0.00            
ATOM   4290  HB2 PRO X 295      43.438  48.654  66.787  0.00  0.00            
ATOM   4291  HB3 PRO X 295      43.970  47.947  68.327  0.00  0.00            
ATOM   4292  CA  PRO X 295      41.872  47.447  67.744  0.00  0.00            
ATOM   4293  HA  PRO X 295      41.924  47.133  68.787  0.00  0.00            
ATOM   4294  C   PRO X 295      40.981  48.679  67.551  0.00  0.00            
ATOM   4295  O   PRO X 295      40.328  48.876  66.547  0.00  0.00            
ATOM   4296  N   ASP X 296      40.768  49.391  68.623  0.00  0.00            
ATOM   4297  H   ASP X 296      41.273  49.245  69.486  0.00  0.00            
ATOM   4298  CA  ASP X 296      39.937  50.629  68.674  0.00  0.00            
ATOM   4299  HA  ASP X 296      38.946  50.455  68.253  0.00  0.00            
ATOM   4300  CB  ASP X 296      39.886  51.088  70.132  0.00  0.00            
ATOM   4301  HB2 ASP X 296      40.875  51.198  70.577  0.00  0.00            
ATOM   4302  HB3 ASP X 296      39.437  52.080  70.127  0.00  0.00            
ATOM   4303  CG  ASP X 296      39.038  50.210  71.119  0.00  0.00            
ATOM   4304  OD1 ASP X 296      38.121  49.601  70.579  0.00  0.00            
ATOM   4305  OD2 ASP X 296      39.215  50.297  72.339  0.00  0.00            
ATOM   4306  C   ASP X 296      40.506  51.743  67.774  0.00  0.00            
ATOM   4307  O   ASP X 296      41.717  51.901  67.620  0.00  0.00            
ATOM   4308  N   LEU X 297      39.497  52.444  67.219  0.00  0.00            
ATOM   4309  H   LEU X 297      38.541  52.365  67.538  0.00  0.00            
ATOM   4310  CA  LEU X 297      39.713  53.601  66.448  0.00  0.00            
ATOM   4311  HA  LEU X 297      40.556  53.473  65.769  0.00  0.00            
ATOM   4312  CB  LEU X 297      38.454  53.899  65.566  0.00  0.00            
ATOM   4313  HB2 LEU X 297      37.519  53.944  66.126  0.00  0.00            
ATOM   4314  HB3 LEU X 297      38.697  54.915  65.255  0.00  0.00            
ATOM   4315  CG  LEU X 297      38.244  52.949  64.365  0.00  0.00            
ATOM   4316  HG  LEU X 297      39.225  52.521  64.159  0.00  0.00            
ATOM   4317  CD1 LEU X 297      37.280  51.777  64.673  0.00  0.00            
ATOM   4318 HD11 LEU X 297      36.272  52.171  64.801  0.00  0.00            
ATOM   4319 HD12 LEU X 297      37.337  51.073  63.843  0.00  0.00            
ATOM   4320 HD13 LEU X 297      37.626  51.310  65.595  0.00  0.00            
ATOM   4321  CD2 LEU X 297      37.791  53.696  63.119  0.00  0.00            
ATOM   4322 HD21 LEU X 297      38.605  54.334  62.776  0.00  0.00            
ATOM   4323 HD22 LEU X 297      37.483  52.954  62.382  0.00  0.00            
ATOM   4324 HD23 LEU X 297      36.951  54.354  63.344  0.00  0.00            
ATOM   4325  C   LEU X 297      40.061  54.877  67.295  0.00  0.00            
ATOM   4326  O   LEU X 297      39.544  55.069  68.399  0.00  0.00            
ATOM   4327  N   MET X 298      40.883  55.749  66.654  0.00  0.00            
ATOM   4328  H   MET X 298      41.170  55.511  65.715  0.00  0.00            
ATOM   4329  CA  MET X 298      41.383  56.989  67.278  0.00  0.00            
ATOM   4330  HA  MET X 298      41.565  56.861  68.345  0.00  0.00            
ATOM   4331  CB  MET X 298      42.592  57.605  66.568  0.00  0.00            
ATOM   4332  HB2 MET X 298      42.566  57.499  65.483  0.00  0.00            
ATOM   4333  HB3 MET X 298      42.634  58.630  66.935  0.00  0.00            
ATOM   4334  CG  MET X 298      43.851  56.879  66.996  0.00  0.00            
ATOM   4335  HG2 MET X 298      43.752  55.794  67.034  0.00  0.00            
ATOM   4336  HG3 MET X 298      44.527  57.068  66.162  0.00  0.00            
ATOM   4337  SD  MET X 298      44.569  57.327  68.537  0.00  0.00            
ATOM   4338  CE  MET X 298      45.480  58.881  68.107  0.00  0.00            
ATOM   4339  HE1 MET X 298      46.146  58.664  67.272  0.00  0.00            
ATOM   4340  HE2 MET X 298      44.771  59.602  67.701  0.00  0.00            
ATOM   4341  HE3 MET X 298      45.984  59.342  68.957  0.00  0.00            
ATOM   4342  C   MET X 298      40.301  58.147  67.162  0.00  0.00            
ATOM   4343  O   MET X 298      39.578  58.088  66.165  0.00  0.00            
ATOM   4344  N   PRO X 299      40.213  59.155  68.065  0.00  0.00            
ATOM   4345  CD  PRO X 299      41.103  59.530  69.081  0.00  0.00            
ATOM   4346  HD2 PRO X 299      42.098  59.116  68.920  0.00  0.00            
ATOM   4347  HD3 PRO X 299      40.795  58.957  69.955  0.00  0.00            
ATOM   4348  CG  PRO X 299      40.962  61.009  69.319  0.00  0.00            
ATOM   4349  HG2 PRO X 299      41.394  61.567  68.489  0.00  0.00            
ATOM   4350  HG3 PRO X 299      41.420  61.280  70.271  0.00  0.00            
ATOM   4351  CB  PRO X 299      39.494  61.127  69.123  0.00  0.00            
ATOM   4352  HB2 PRO X 299      39.131  62.133  68.913  0.00  0.00            
ATOM   4353  HB3 PRO X 299      38.933  60.923  70.036  0.00  0.00            
ATOM   4354  CA  PRO X 299      39.063  60.136  68.091  0.00  0.00            
ATOM   4355  HA  PRO X 299      38.143  59.675  68.448  0.00  0.00            
ATOM   4356  C   PRO X 299      38.782  60.757  66.727  0.00  0.00            
ATOM   4357  O   PRO X 299      37.644  60.939  66.416  0.00  0.00            
ATOM   4358  N   TYR X 300      39.884  61.071  65.983  0.00  0.00            
ATOM   4359  H   TYR X 300      40.770  60.731  66.328  0.00  0.00            
ATOM   4360  CA  TYR X 300      39.735  61.684  64.636  0.00  0.00            
ATOM   4361  HA  TYR X 300      39.017  62.504  64.606  0.00  0.00            
ATOM   4362  CB  TYR X 300      41.041  62.295  64.211  0.00  0.00            
ATOM   4363  HB2 TYR X 300      40.873  62.846  63.286  0.00  0.00            
ATOM   4364  HB3 TYR X 300      41.421  62.948  64.996  0.00  0.00            
ATOM   4365  CG  TYR X 300      42.208  61.371  64.040  0.00  0.00            
ATOM   4366  CD1 TYR X 300      42.327  60.642  62.819  0.00  0.00            
ATOM   4367  HD1 TYR X 300      41.457  60.611  62.180  0.00  0.00            
ATOM   4368  CE1 TYR X 300      43.386  59.729  62.662  0.00  0.00            
ATOM   4369  HE1 TYR X 300      43.472  59.089  61.796  0.00  0.00            
ATOM   4370  CZ  TYR X 300      44.465  59.730  63.579  0.00  0.00            
ATOM   4371  OH  TYR X 300      45.598  59.114  63.398  0.00  0.00            
ATOM   4372  HH  TYR X 300      46.231  59.555  63.969  0.00  0.00            
ATOM   4373  CE2 TYR X 300      44.298  60.528  64.775  0.00  0.00            
ATOM   4374  HE2 TYR X 300      45.152  60.573  65.435  0.00  0.00            
ATOM   4375  CD2 TYR X 300      43.161  61.248  65.089  0.00  0.00            
ATOM   4376  HD2 TYR X 300      43.036  61.813  66.001  0.00  0.00            
ATOM   4377  C   TYR X 300      39.049  60.748  63.577  0.00  0.00            
ATOM   4378  O   TYR X 300      38.569  61.310  62.611  0.00  0.00            
ATOM   4379  N   ALA X 301      39.168  59.394  63.682  0.00  0.00            
ATOM   4380  H   ALA X 301      39.608  58.974  64.489  0.00  0.00            
ATOM   4381  CA  ALA X 301      38.643  58.378  62.783  0.00  0.00            
ATOM   4382  HA  ALA X 301      38.372  58.832  61.830  0.00  0.00            
ATOM   4383  CB  ALA X 301      39.794  57.391  62.596  0.00  0.00            
ATOM   4384  HB1 ALA X 301      40.008  57.021  63.599  0.00  0.00            
ATOM   4385  HB2 ALA X 301      39.529  56.572  61.928  0.00  0.00            
ATOM   4386  HB3 ALA X 301      40.677  57.947  62.280  0.00  0.00            
ATOM   4387  C   ALA X 301      37.311  57.721  63.230  0.00  0.00            
ATOM   4388  O   ALA X 301      36.560  57.284  62.397  0.00  0.00            
ATOM   4389  N   ARG X 302      37.103  57.675  64.538  0.00  0.00            
ATOM   4390  H   ARG X 302      37.840  58.036  65.126  0.00  0.00            
ATOM   4391  CA  ARG X 302      36.096  56.828  65.265  0.00  0.00            
ATOM   4392  HA  ARG X 302      36.236  55.798  64.938  0.00  0.00            
ATOM   4393  CB  ARG X 302      36.325  57.060  66.769  0.00  0.00            
ATOM   4394  HB2 ARG X 302      37.302  56.646  67.017  0.00  0.00            
ATOM   4395  HB3 ARG X 302      36.393  58.115  67.038  0.00  0.00            
ATOM   4396  CG  ARG X 302      35.297  56.380  67.732  0.00  0.00            
ATOM   4397  HG2 ARG X 302      34.273  56.672  67.499  0.00  0.00            
ATOM   4398  HG3 ARG X 302      35.454  55.320  67.534  0.00  0.00            
ATOM   4399  CD  ARG X 302      35.662  56.769  69.185  0.00  0.00            
ATOM   4400  HD2 ARG X 302      35.699  57.851  69.310  0.00  0.00            
ATOM   4401  HD3 ARG X 302      34.821  56.385  69.762  0.00  0.00            
ATOM   4402  NE  ARG X 302      36.951  56.087  69.647  0.00  0.00            
ATOM   4403  HE  ARG X 302      37.594  55.906  68.890  0.00  0.00            
ATOM   4404  CZ  ARG X 302      37.475  55.931  70.876  0.00  0.00            
ATOM   4405  NH1 ARG X 302      36.976  56.373  71.997  0.00  0.00            
ATOM   4406 HH11 ARG X 302      36.092  56.855  71.918  0.00  0.00            
ATOM   4407 HH12 ARG X 302      37.512  56.536  72.837  0.00  0.00            
ATOM   4408  NH2 ARG X 302      38.673  55.492  70.913  0.00  0.00            
ATOM   4409 HH21 ARG X 302      39.187  55.118  70.128  0.00  0.00            
ATOM   4410 HH22 ARG X 302      38.924  55.176  71.839  0.00  0.00            
ATOM   4411  C   ARG X 302      34.661  57.076  64.757  0.00  0.00            
ATOM   4412  O   ARG X 302      34.064  56.106  64.414  0.00  0.00            
ATOM   4413  N   PRO X 303      34.079  58.322  64.628  0.00  0.00            
ATOM   4414  CD  PRO X 303      34.536  59.575  65.210  0.00  0.00            
ATOM   4415  HD2 PRO X 303      35.061  60.137  64.438  0.00  0.00            
ATOM   4416  HD3 PRO X 303      35.173  59.374  66.072  0.00  0.00            
ATOM   4417  CG  PRO X 303      33.230  60.240  65.588  0.00  0.00            
ATOM   4418  HG2 PRO X 303      33.466  61.289  65.770  0.00  0.00            
ATOM   4419  HG3 PRO X 303      32.762  59.966  66.534  0.00  0.00            
ATOM   4420  CB  PRO X 303      32.308  59.823  64.465  0.00  0.00            
ATOM   4421  HB2 PRO X 303      32.637  60.401  63.601  0.00  0.00            
ATOM   4422  HB3 PRO X 303      31.259  59.914  64.748  0.00  0.00            
ATOM   4423  CA  PRO X 303      32.663  58.375  64.348  0.00  0.00            
ATOM   4424  HA  PRO X 303      32.127  57.869  65.151  0.00  0.00            
ATOM   4425  C   PRO X 303      32.181  57.784  62.949  0.00  0.00            
ATOM   4426  O   PRO X 303      30.983  57.459  62.774  0.00  0.00            
ATOM   4427  N   PHE X 304      33.137  57.702  61.945  0.00  0.00            
ATOM   4428  H   PHE X 304      34.038  58.071  62.214  0.00  0.00            
ATOM   4429  CA  PHE X 304      32.785  57.257  60.563  0.00  0.00            
ATOM   4430  HA  PHE X 304      31.861  57.758  60.274  0.00  0.00            
ATOM   4431  CB  PHE X 304      33.899  57.602  59.602  0.00  0.00            
ATOM   4432  HB2 PHE X 304      34.842  57.372  60.098  0.00  0.00            
ATOM   4433  HB3 PHE X 304      33.809  57.074  58.653  0.00  0.00            
ATOM   4434  CG  PHE X 304      33.924  59.102  59.256  0.00  0.00            
ATOM   4435  CD1 PHE X 304      33.058  59.696  58.378  0.00  0.00            
ATOM   4436  HD1 PHE X 304      32.360  59.112  57.796  0.00  0.00            
ATOM   4437  CE1 PHE X 304      33.203  61.042  57.954  0.00  0.00            
ATOM   4438  HE1 PHE X 304      32.618  61.428  57.131  0.00  0.00            
ATOM   4439  CZ  PHE X 304      34.060  61.891  58.649  0.00  0.00            
ATOM   4440  HZ  PHE X 304      34.012  62.954  58.469  0.00  0.00            
ATOM   4441  CE2 PHE X 304      34.952  61.251  59.557  0.00  0.00            
ATOM   4442  HE2 PHE X 304      35.670  61.934  59.987  0.00  0.00            
ATOM   4443  CD2 PHE X 304      34.967  59.857  59.808  0.00  0.00            
ATOM   4444  HD2 PHE X 304      35.666  59.455  60.528  0.00  0.00            
ATOM   4445  C   PHE X 304      32.576  55.759  60.611  0.00  0.00            
ATOM   4446  O   PHE X 304      32.245  55.182  59.600  0.00  0.00            
ATOM   4447  N   ALA X 305      32.775  55.069  61.725  0.00  0.00            
ATOM   4448  H   ALA X 305      33.054  55.600  62.538  0.00  0.00            
ATOM   4449  CA  ALA X 305      32.603  53.598  61.939  0.00  0.00            
ATOM   4450  HA  ALA X 305      32.470  52.985  61.047  0.00  0.00            
ATOM   4451  CB  ALA X 305      33.915  53.176  62.587  0.00  0.00            
ATOM   4452  HB1 ALA X 305      34.005  52.090  62.561  0.00  0.00            
ATOM   4453  HB2 ALA X 305      34.762  53.640  62.080  0.00  0.00            
ATOM   4454  HB3 ALA X 305      33.870  53.525  63.618  0.00  0.00            
ATOM   4455  C   ALA X 305      31.321  53.178  62.652  0.00  0.00            
ATOM   4456  O   ALA X 305      31.339  52.112  63.142  0.00  0.00            
ATOM   4457  N   VAL X 306      30.270  54.029  62.725  0.00  0.00            
ATOM   4458  H   VAL X 306      30.469  54.953  62.368  0.00  0.00            
ATOM   4459  CA  VAL X 306      28.959  53.739  63.213  0.00  0.00            
ATOM   4460  HA  VAL X 306      28.934  54.198  64.202  0.00  0.00            
ATOM   4461  CB  VAL X 306      27.875  54.631  62.585  0.00  0.00            
ATOM   4462  HB  VAL X 306      28.312  55.603  62.816  0.00  0.00            
ATOM   4463  CG1 VAL X 306      27.617  54.474  61.115  0.00  0.00            
ATOM   4464 HG11 VAL X 306      27.018  53.588  60.907  0.00  0.00            
ATOM   4465 HG12 VAL X 306      27.110  55.346  60.701  0.00  0.00            
ATOM   4466 HG13 VAL X 306      28.591  54.299  60.658  0.00  0.00            
ATOM   4467  CG2 VAL X 306      26.546  54.465  63.351  0.00  0.00            
ATOM   4468 HG21 VAL X 306      26.038  53.544  63.065  0.00  0.00            
ATOM   4469 HG22 VAL X 306      26.666  54.416  64.434  0.00  0.00            
ATOM   4470 HG23 VAL X 306      25.812  55.246  63.153  0.00  0.00            
ATOM   4471  C   VAL X 306      28.563  52.239  63.178  0.00  0.00            
ATOM   4472  O   VAL X 306      28.365  51.506  62.232  0.00  0.00            
ATOM   4473  N   GLY X 307      28.250  51.763  64.410  0.00  0.00            
ATOM   4474  H   GLY X 307      28.361  52.415  65.174  0.00  0.00            
ATOM   4475  CA  GLY X 307      27.746  50.422  64.741  0.00  0.00            
ATOM   4476  HA2 GLY X 307      27.577  50.507  65.814  0.00  0.00            
ATOM   4477  HA3 GLY X 307      26.824  50.290  64.173  0.00  0.00            
ATOM   4478  C   GLY X 307      28.753  49.254  64.669  0.00  0.00            
ATOM   4479  O   GLY X 307      28.418  48.196  65.116  0.00  0.00            
ATOM   4480  N   LYS X 308      29.936  49.372  64.098  0.00  0.00            
ATOM   4481  H   LYS X 308      30.188  50.234  63.635  0.00  0.00            
ATOM   4482  CA  LYS X 308      30.973  48.293  64.069  0.00  0.00            
ATOM   4483  HA  LYS X 308      30.441  47.386  63.781  0.00  0.00            
ATOM   4484  CB  LYS X 308      32.092  48.581  63.024  0.00  0.00            
ATOM   4485  HB2 LYS X 308      32.708  49.454  63.240  0.00  0.00            
ATOM   4486  HB3 LYS X 308      32.785  47.741  62.983  0.00  0.00            
ATOM   4487  CG  LYS X 308      31.509  48.834  61.624  0.00  0.00            
ATOM   4488  HG2 LYS X 308      30.706  49.570  61.581  0.00  0.00            
ATOM   4489  HG3 LYS X 308      32.335  49.221  61.026  0.00  0.00            
ATOM   4490  CD  LYS X 308      31.017  47.600  60.846  0.00  0.00            
ATOM   4491  HD2 LYS X 308      31.603  46.701  61.034  0.00  0.00            
ATOM   4492  HD3 LYS X 308      30.136  47.305  61.416  0.00  0.00            
ATOM   4493  CE  LYS X 308      30.663  47.670  59.329  0.00  0.00            
ATOM   4494  HE2 LYS X 308      31.534  48.060  58.802  0.00  0.00            
ATOM   4495  HE3 LYS X 308      30.463  46.738  58.801  0.00  0.00            
ATOM   4496  NZ  LYS X 308      29.561  48.679  59.037  0.00  0.00            
ATOM   4497  HZ1 LYS X 308      29.312  48.802  58.066  0.00  0.00            
ATOM   4498  HZ2 LYS X 308      28.697  48.447  59.507  0.00  0.00            
ATOM   4499  HZ3 LYS X 308      29.674  49.601  59.434  0.00  0.00            
ATOM   4500  C   LYS X 308      31.553  48.012  65.421  0.00  0.00            
ATOM   4501  O   LYS X 308      31.515  48.861  66.309  0.00  0.00            
ATOM   4502  N   ARG X 309      32.088  46.796  65.555  0.00  0.00            
ATOM   4503  H   ARG X 309      32.217  46.168  64.774  0.00  0.00            
ATOM   4504  CA  ARG X 309      32.690  46.334  66.831  0.00  0.00            
ATOM   4505  HA  ARG X 309      32.574  47.086  67.611  0.00  0.00            
ATOM   4506  CB  ARG X 309      32.162  45.040  67.435  0.00  0.00            
ATOM   4507  HB2 ARG X 309      32.292  44.213  66.737  0.00  0.00            
ATOM   4508  HB3 ARG X 309      32.722  44.744  68.323  0.00  0.00            
ATOM   4509  CG  ARG X 309      30.700  45.229  67.748  0.00  0.00            
ATOM   4510  HG2 ARG X 309      30.594  46.272  68.048  0.00  0.00            
ATOM   4511  HG3 ARG X 309      30.147  45.319  66.814  0.00  0.00            
ATOM   4512  CD  ARG X 309      29.975  44.108  68.475  0.00  0.00            
ATOM   4513  HD2 ARG X 309      28.914  44.262  68.278  0.00  0.00            
ATOM   4514  HD3 ARG X 309      30.211  43.206  67.912  0.00  0.00            
ATOM   4515  NE  ARG X 309      30.300  43.968  69.912  0.00  0.00            
ATOM   4516  HE  ARG X 309      31.272  43.767  70.103  0.00  0.00            
ATOM   4517  CZ  ARG X 309      29.409  43.797  70.845  0.00  0.00            
ATOM   4518  NH1 ARG X 309      28.163  43.550  70.592  0.00  0.00            
ATOM   4519 HH11 ARG X 309      27.854  43.548  69.630  0.00  0.00            
ATOM   4520 HH12 ARG X 309      27.506  43.278  71.309  0.00  0.00            
ATOM   4521  NH2 ARG X 309      29.641  43.940  72.134  0.00  0.00            
ATOM   4522 HH21 ARG X 309      30.571  44.193  72.434  0.00  0.00            
ATOM   4523 HH22 ARG X 309      28.895  43.772  72.793  0.00  0.00            
ATOM   4524  C   ARG X 309      34.253  46.297  66.755  0.00  0.00            
ATOM   4525  O   ARG X 309      34.797  45.843  65.763  0.00  0.00            
ATOM   4526  N   THR X 310      34.855  46.640  67.890  0.00  0.00            
ATOM   4527  H   THR X 310      34.146  46.876  68.570  0.00  0.00            
ATOM   4528  CA  THR X 310      36.278  46.714  68.241  0.00  0.00            
ATOM   4529  HA  THR X 310      36.828  45.986  67.644  0.00  0.00            
ATOM   4530  CB  THR X 310      36.805  48.174  67.955  0.00  0.00            
ATOM   4531  HB  THR X 310      37.887  48.184  68.083  0.00  0.00            
ATOM   4532  CG2 THR X 310      36.447  48.729  66.594  0.00  0.00            
ATOM   4533 HG21 THR X 310      36.283  47.868  65.948  0.00  0.00            
ATOM   4534 HG22 THR X 310      35.640  49.462  66.593  0.00  0.00            
ATOM   4535 HG23 THR X 310      37.374  49.190  66.253  0.00  0.00            
ATOM   4536  OG1 THR X 310      36.289  49.145  68.839  0.00  0.00            
ATOM   4537  HG1 THR X 310      36.961  49.335  69.496  0.00  0.00            
ATOM   4538  C   THR X 310      36.459  46.339  69.715  0.00  0.00            
ATOM   4539  O   THR X 310      35.538  45.877  70.397  0.00  0.00            
ATOM   4540  N   CYS X 311      37.642  46.582  70.224  0.00  0.00            
ATOM   4541  H   CYS X 311      38.257  47.110  69.620  0.00  0.00            
ATOM   4542  CA  CYS X 311      38.116  46.305  71.583  0.00  0.00            
ATOM   4543  HA  CYS X 311      38.176  45.216  71.608  0.00  0.00            
ATOM   4544  CB  CYS X 311      39.549  46.690  71.654  0.00  0.00            
ATOM   4545  HB2 CYS X 311      40.138  46.044  71.004  0.00  0.00            
ATOM   4546  HB3 CYS X 311      39.605  47.701  71.249  0.00  0.00            
ATOM   4547  SG  CYS X 311      40.193  46.520  73.410  0.00  0.00            
ATOM   4548  HG  CYS X 311      40.343  45.193  73.410  0.00  0.00            
ATOM   4549  C   CYS X 311      37.171  46.809  72.632  0.00  0.00            
ATOM   4550  O   CYS X 311      36.651  46.009  73.391  0.00  0.00            
ATOM   4551  N   SER X 312      36.883  48.110  72.719  0.00  0.00            
ATOM   4552  H   SER X 312      37.415  48.658  72.058  0.00  0.00            
ATOM   4553  CA  SER X 312      35.762  48.720  73.544  0.00  0.00            
ATOM   4554  HA  SER X 312      35.856  48.202  74.499  0.00  0.00            
ATOM   4555  CB  SER X 312      36.197  50.212  73.845  0.00  0.00            
ATOM   4556  HB2 SER X 312      36.153  50.748  72.897  0.00  0.00            
ATOM   4557  HB3 SER X 312      35.487  50.721  74.497  0.00  0.00            
ATOM   4558  OG  SER X 312      37.416  50.316  74.400  0.00  0.00            
ATOM   4559  HG  SER X 312      38.006  50.171  73.657  0.00  0.00            
ATOM   4560  C   SER X 312      34.299  48.553  72.962  0.00  0.00            
ATOM   4561  O   SER X 312      33.516  49.411  73.203  0.00  0.00            
ATOM   4562  N   GLY X 313      34.138  47.449  72.302  0.00  0.00            
ATOM   4563  H   GLY X 313      34.917  46.809  72.241  0.00  0.00            
ATOM   4564  CA  GLY X 313      32.879  47.054  71.676  0.00  0.00            
ATOM   4565  HA2 GLY X 313      32.993  46.079  71.202  0.00  0.00            
ATOM   4566  HA3 GLY X 313      32.209  46.880  72.518  0.00  0.00            
ATOM   4567  C   GLY X 313      32.323  47.930  70.652  0.00  0.00            
ATOM   4568  O   GLY X 313      33.050  48.162  69.684  0.00  0.00            
ATOM   4569  N   ILE X 314      31.002  48.259  70.799  0.00  0.00            
ATOM   4570  H   ILE X 314      30.538  47.943  71.638  0.00  0.00            
ATOM   4571  CA  ILE X 314      30.236  49.027  69.792  0.00  0.00            
ATOM   4572  HA  ILE X 314      30.524  48.502  68.882  0.00  0.00            
ATOM   4573  CB  ILE X 314      28.671  48.914  69.888  0.00  0.00            
ATOM   4574  HB  ILE X 314      28.520  49.346  70.878  0.00  0.00            
ATOM   4575  CG2 ILE X 314      27.885  49.771  68.866  0.00  0.00            
ATOM   4576 HG21 ILE X 314      28.095  49.495  67.833  0.00  0.00            
ATOM   4577 HG22 ILE X 314      26.817  49.612  69.013  0.00  0.00            
ATOM   4578 HG23 ILE X 314      27.973  50.857  68.892  0.00  0.00            
ATOM   4579  CG1 ILE X 314      28.249  47.420  69.743  0.00  0.00            
ATOM   4580 HG12 ILE X 314      28.056  47.186  68.696  0.00  0.00            
ATOM   4581 HG13 ILE X 314      28.952  46.749  70.236  0.00  0.00            
ATOM   4582  CD1 ILE X 314      26.862  47.174  70.368  0.00  0.00            
ATOM   4583 HD11 ILE X 314      26.123  47.688  69.753  0.00  0.00            
ATOM   4584 HD12 ILE X 314      26.633  46.109  70.402  0.00  0.00            
ATOM   4585 HD13 ILE X 314      26.857  47.536  71.396  0.00  0.00            
ATOM   4586  C   ILE X 314      30.649  50.534  69.654  0.00  0.00            
ATOM   4587  O   ILE X 314      30.711  51.265  70.669  0.00  0.00            
ATOM   4588  N   VAL X 315      31.016  50.989  68.468  0.00  0.00            
ATOM   4589  H   VAL X 315      31.132  50.339  67.704  0.00  0.00            
ATOM   4590  CA  VAL X 315      31.033  52.381  68.034  0.00  0.00            
ATOM   4591  HA  VAL X 315      31.644  52.874  68.790  0.00  0.00            
ATOM   4592  CB  VAL X 315      31.775  52.628  66.694  0.00  0.00            
ATOM   4593  HB  VAL X 315      31.145  52.195  65.917  0.00  0.00            
ATOM   4594  CG1 VAL X 315      31.915  54.119  66.374  0.00  0.00            
ATOM   4595 HG11 VAL X 315      32.498  54.198  65.456  0.00  0.00            
ATOM   4596 HG12 VAL X 315      30.926  54.551  66.225  0.00  0.00            
ATOM   4597 HG13 VAL X 315      32.391  54.688  67.173  0.00  0.00            
ATOM   4598  CG2 VAL X 315      33.195  52.017  66.746  0.00  0.00            
ATOM   4599 HG21 VAL X 315      33.731  52.314  67.648  0.00  0.00            
ATOM   4600 HG22 VAL X 315      33.046  50.961  66.971  0.00  0.00            
ATOM   4601 HG23 VAL X 315      33.737  52.176  65.814  0.00  0.00            
ATOM   4602  C   VAL X 315      29.644  53.015  68.149  0.00  0.00            
ATOM   4603  O   VAL X 315      28.898  52.969  67.167  0.00  0.00            
ATOM   4604  N   THR X 316      29.429  53.672  69.263  0.00  0.00            
ATOM   4605  H   THR X 316      30.094  53.518  70.008  0.00  0.00            
ATOM   4606  CA  THR X 316      28.340  54.654  69.487  0.00  0.00            
ATOM   4607  HA  THR X 316      28.337  55.341  68.640  0.00  0.00            
ATOM   4608  CB  THR X 316      27.015  53.949  69.691  0.00  0.00            
ATOM   4609  HB  THR X 316      27.230  52.970  70.120  0.00  0.00            
ATOM   4610  CG2 THR X 316      25.853  54.744  70.175  0.00  0.00            
ATOM   4611 HG21 THR X 316      26.071  55.148  71.163  0.00  0.00            
ATOM   4612 HG22 THR X 316      25.652  55.633  69.576  0.00  0.00            
ATOM   4613 HG23 THR X 316      24.995  54.082  70.291  0.00  0.00            
ATOM   4614  OG1 THR X 316      26.670  53.700  68.324  0.00  0.00            
ATOM   4615  HG1 THR X 316      27.476  53.308  67.978  0.00  0.00            
ATOM   4616  C   THR X 316      28.623  55.512  70.689  0.00  0.00            
ATOM   4617  O   THR X 316      28.451  56.775  70.559  0.00  0.00            
ATOM   4618  OXT THR X 316      29.269  54.927  71.608  0.00  0.00            
ATOM   4619  O1  CID X 317      48.059  34.208  54.406  0.00  0.00            
ATOM   4620  C1  CID X 317      49.326  33.759  54.162  0.00  0.00            
ATOM   4621  O2  CID X 317      48.462  34.624  56.528  0.00  0.00            
ATOM   4622  C2  CID X 317      46.495  35.556  55.581  0.00  0.00            
ATOM   4623  C3  CID X 317      52.060  32.848  53.877  0.00  0.00            
ATOM   4624  C4  CID X 317      50.323  34.674  53.849  0.00  0.00            
ATOM   4625  C5  CID X 317      49.616  32.411  54.182  0.00  0.00            
ATOM   4626  C6  CID X 317      51.697  34.189  53.758  0.00  0.00            
ATOM   4627  C7  CID X 317      50.958  31.952  54.055  0.00  0.00            
ATOM   4628  C8  CID X 317      47.766  34.746  55.597  0.00  0.00            
ATOM   4629  C9  CID X 317      45.994  36.100  54.394  0.00  0.00            
ATOM   4630  C10 CID X 317      45.853  35.853  56.748  0.00  0.00            
ATOM   4631  C11 CID X 317      44.894  36.971  54.451  0.00  0.00            
ATOM   4632  C12 CID X 317      44.803  36.726  56.820  0.00  0.00            
ATOM   4633  C13 CID X 317      44.338  37.320  55.694  0.00  0.00            
ATOM   4634  N1  CID X 317      53.478  32.313  53.847  0.00  0.00            
ATOM   4635  O3  CID X 317      54.366  33.116  53.699  0.00  0.00            
ATOM   4636  O4  CID X 317      53.718  31.203  54.271  0.00  0.00            
ATOM   4637  H1  CID X 317      50.066  35.730  53.873  0.00  0.00            
ATOM   4638  H2  CID X 317      48.781  31.763  54.436  0.00  0.00            
ATOM   4639  H3  CID X 317      52.453  34.928  53.504  0.00  0.00            
ATOM   4640  H4  CID X 317      51.343  30.938  54.123  0.00  0.00            
ATOM   4641  H5  CID X 317      46.464  35.767  53.472  0.00  0.00            
ATOM   4642  H6  CID X 317      46.208  35.351  57.644  0.00  0.00            
ATOM   4643  H7  CID X 317      44.514  37.319  53.494  0.00  0.00            
ATOM   4644  H8  CID X 317      44.293  36.850  57.772  0.00  0.00            
ATOM   4645  H9  CID X 317      43.441  37.931  55.762  0.00  0.00                      
END
