# Supplementary material for: Artificial cysteine-lipases with high activity and altered catalytic mechanism created by laboratory evolution
Source: Nat Commun. 2019 Jul 19;10:3198. doi: 10.1038/s41467-019-11155-3 (PMC6642262; doi:10.1038/s41467-019-11155-3)
Supplement: Supplementary file 7 — Supplementary Data 5 [file 41467_2019_11155_MOESM7_ESM.txt]

CRYST1   62.237   69.398   72.900  90.00  90.00  90.00 P 1           1
ATOM      1  N   LEU     1      33.213  14.383  34.720  1.00  0.00           N  
ATOM      2  H1  LEU     1      32.540  14.782  34.081  1.00  0.00           H  
ATOM      3  H2  LEU     1      32.817  13.603  35.225  1.00  0.00           H  
ATOM      4  H3  LEU     1      33.979  13.992  34.191  1.00  0.00           H  
ATOM      5  CA  LEU     1      33.728  15.492  35.489  1.00  0.00           C  
ATOM      6  HA  LEU     1      33.965  16.310  34.808  1.00  0.00           H  
ATOM      7  CB  LEU     1      32.696  16.150  36.462  1.00  0.00           C  
ATOM      8  HB2 LEU     1      32.194  15.364  37.026  1.00  0.00           H  
ATOM      9  HB3 LEU     1      33.280  16.768  37.144  1.00  0.00           H  
ATOM     10  CG  LEU     1      31.487  16.832  35.782  1.00  0.00           C  
ATOM     11  HG  LEU     1      31.078  16.087  35.100  1.00  0.00           H  
ATOM     12  CD1 LEU     1      30.450  17.203  36.867  1.00  0.00           C  
ATOM     13 HD11 LEU     1      30.771  18.059  37.461  1.00  0.00           H  
ATOM     14 HD12 LEU     1      29.594  17.658  36.370  1.00  0.00           H  
ATOM     15 HD13 LEU     1      30.220  16.296  37.426  1.00  0.00           H  
ATOM     16  CD2 LEU     1      31.801  18.101  35.023  1.00  0.00           C  
ATOM     17 HD21 LEU     1      30.850  18.494  34.665  1.00  0.00           H  
ATOM     18 HD22 LEU     1      32.425  18.877  35.468  1.00  0.00           H  
ATOM     19 HD23 LEU     1      32.299  17.668  34.155  1.00  0.00           H  
ATOM     20  C   LEU     1      34.943  14.982  36.259  1.00  0.00           C  
ATOM     21  O   LEU     1      35.021  13.896  36.849  1.00  0.00           O  
ATOM     22  N   PRO     2      35.990  15.830  36.237  1.00  0.00           N  
ATOM     23  CD  PRO     2      36.051  17.170  35.660  1.00  0.00           C  
ATOM     24  HD2 PRO     2      35.545  17.886  36.307  1.00  0.00           H  
ATOM     25  HD3 PRO     2      35.754  17.118  34.613  1.00  0.00           H  
ATOM     26  CG  PRO     2      37.550  17.512  35.673  1.00  0.00           C  
ATOM     27  HG2 PRO     2      37.791  18.562  35.836  1.00  0.00           H  
ATOM     28  HG3 PRO     2      38.031  17.077  34.797  1.00  0.00           H  
ATOM     29  CB  PRO     2      38.152  16.670  36.754  1.00  0.00           C  
ATOM     30  HB2 PRO     2      38.118  17.239  37.682  1.00  0.00           H  
ATOM     31  HB3 PRO     2      39.206  16.403  36.677  1.00  0.00           H  
ATOM     32  CA  PRO     2      37.266  15.530  36.939  1.00  0.00           C  
ATOM     33  HA  PRO     2      37.706  14.665  36.443  1.00  0.00           H  
ATOM     34  C   PRO     2      37.101  15.098  38.459  1.00  0.00           C  
ATOM     35  O   PRO     2      36.325  15.682  39.221  1.00  0.00           O  
ATOM     36  N   SER     3      37.976  14.204  38.943  1.00  0.00           N  
ATOM     37  H   SER     3      38.621  13.946  38.210  1.00  0.00           H  
ATOM     38  CA  SER     3      38.088  13.756  40.306  1.00  0.00           C  
ATOM     39  HA  SER     3      37.652  14.525  40.944  1.00  0.00           H  
ATOM     40  CB  SER     3      37.384  12.473  40.507  1.00  0.00           C  
ATOM     41  HB2 SER     3      36.544  12.510  39.813  1.00  0.00           H  
ATOM     42  HB3 SER     3      38.067  11.675  40.217  1.00  0.00           H  
ATOM     43  OG  SER     3      36.975  12.223  41.789  1.00  0.00           O  
ATOM     44  HG  SER     3      36.544  11.365  41.795  1.00  0.00           H  
ATOM     45  C   SER     3      39.563  13.651  40.775  1.00  0.00           C  
ATOM     46  O   SER     3      40.457  14.287  40.233  1.00  0.00           O  
ATOM     47  N   GLY     4      39.739  12.943  41.910  1.00  0.00           N  
ATOM     48  H   GLY     4      38.953  12.386  42.213  1.00  0.00           H  
ATOM     49  CA  GLY     4      41.009  13.041  42.724  1.00  0.00           C  
ATOM     50  HA2 GLY     4      40.914  12.201  43.412  1.00  0.00           H  
ATOM     51  HA3 GLY     4      41.829  12.903  42.019  1.00  0.00           H  
ATOM     52  C   GLY     4      41.185  14.260  43.573  1.00  0.00           C  
ATOM     53  O   GLY     4      40.405  15.166  43.590  1.00  0.00           O  
ATOM     54  N   SER     5      42.288  14.268  44.331  1.00  0.00           N  
ATOM     55  H   SER     5      42.996  13.553  44.242  1.00  0.00           H  
ATOM     56  CA  SER     5      42.644  15.509  45.103  1.00  0.00           C  
ATOM     57  HA  SER     5      41.873  15.780  45.825  1.00  0.00           H  
ATOM     58  CB  SER     5      43.954  15.212  45.851  1.00  0.00           C  
ATOM     59  HB2 SER     5      43.870  14.357  46.522  1.00  0.00           H  
ATOM     60  HB3 SER     5      44.785  14.999  45.178  1.00  0.00           H  
ATOM     61  OG  SER     5      44.329  16.345  46.696  1.00  0.00           O  
ATOM     62  HG  SER     5      44.819  16.028  47.458  1.00  0.00           H  
ATOM     63  C   SER     5      42.848  16.673  44.202  1.00  0.00           C  
ATOM     64  O   SER     5      43.084  16.552  43.062  1.00  0.00           O  
ATOM     65  N   ASP     6      42.685  17.946  44.671  1.00  0.00           N  
ATOM     66  H   ASP     6      42.777  18.133  45.659  1.00  0.00           H  
ATOM     67  CA  ASP     6      42.603  19.114  43.822  1.00  0.00           C  
ATOM     68  HA  ASP     6      41.856  18.891  43.060  1.00  0.00           H  
ATOM     69  CB  ASP     6      41.978  20.351  44.537  1.00  0.00           C  
ATOM     70  HB2 ASP     6      42.756  20.802  45.153  1.00  0.00           H  
ATOM     71  HB3 ASP     6      41.853  21.197  43.862  1.00  0.00           H  
ATOM     72  CG  ASP     6      40.648  20.236  45.288  1.00  0.00           C  
ATOM     73  OD1 ASP     6      40.028  19.192  45.320  1.00  0.00           O  
ATOM     74  OD2 ASP     6      40.166  21.167  45.865  1.00  0.00           O  
ATOM     75  C   ASP     6      43.995  19.411  43.258  1.00  0.00           C  
ATOM     76  O   ASP     6      44.967  19.057  43.942  1.00  0.00           O  
ATOM     77  N   PRO     7      44.179  20.239  42.204  1.00  0.00           N  
ATOM     78  CD  PRO     7      43.135  20.670  41.239  1.00  0.00           C  
ATOM     79  HD2 PRO     7      42.335  21.317  41.600  1.00  0.00           H  
ATOM     80  HD3 PRO     7      42.669  19.775  40.827  1.00  0.00           H  
ATOM     81  CG  PRO     7      43.759  21.468  40.140  1.00  0.00           C  
ATOM     82  HG2 PRO     7      43.521  22.531  40.113  1.00  0.00           H  
ATOM     83  HG3 PRO     7      43.555  21.037  39.160  1.00  0.00           H  
ATOM     84  CB  PRO     7      45.280  21.264  40.462  1.00  0.00           C  
ATOM     85  HB2 PRO     7      45.767  22.232  40.341  1.00  0.00           H  
ATOM     86  HB3 PRO     7      45.784  20.620  39.742  1.00  0.00           H  
ATOM     87  CA  PRO     7      45.477  20.641  41.829  1.00  0.00           C  
ATOM     88  HA  PRO     7      46.066  19.749  41.615  1.00  0.00           H  
ATOM     89  C   PRO     7      46.183  21.662  42.765  1.00  0.00           C  
ATOM     90  O   PRO     7      45.515  22.428  43.420  1.00  0.00           O  
ATOM     91  N   ALA     8      47.511  21.648  42.873  1.00  0.00           N  
ATOM     92  H   ALA     8      48.058  21.013  42.309  1.00  0.00           H  
ATOM     93  CA  ALA     8      48.225  22.559  43.747  1.00  0.00           C  
ATOM     94  HA  ALA     8      47.936  22.471  44.794  1.00  0.00           H  
ATOM     95  CB  ALA     8      49.737  22.346  43.589  1.00  0.00           C  
ATOM     96  HB1 ALA     8      50.243  23.194  44.051  1.00  0.00           H  
ATOM     97  HB2 ALA     8      50.074  21.408  44.030  1.00  0.00           H  
ATOM     98  HB3 ALA     8      49.947  22.351  42.519  1.00  0.00           H  
ATOM     99  C   ALA     8      47.894  24.042  43.420  1.00  0.00           C  
ATOM    100  O   ALA     8      47.701  24.445  42.289  1.00  0.00           O  
ATOM    101  N   PHE     9      47.876  24.932  44.449  1.00  0.00           N  
ATOM    102  H   PHE     9      47.908  24.521  45.371  1.00  0.00           H  
ATOM    103  CA  PHE     9      47.942  26.400  44.291  1.00  0.00           C  
ATOM    104  HA  PHE     9      47.322  26.654  43.431  1.00  0.00           H  
ATOM    105  CB  PHE     9      47.420  27.134  45.470  1.00  0.00           C  
ATOM    106  HB2 PHE     9      48.114  26.909  46.280  1.00  0.00           H  
ATOM    107  HB3 PHE     9      47.613  28.186  45.259  1.00  0.00           H  
ATOM    108  CG  PHE     9      46.007  26.908  45.852  1.00  0.00           C  
ATOM    109  CD1 PHE     9      45.069  26.952  44.838  1.00  0.00           C  
ATOM    110  HD1 PHE     9      45.320  27.094  43.797  1.00  0.00           H  
ATOM    111  CE1 PHE     9      43.706  26.783  45.129  1.00  0.00           C  
ATOM    112  HE1 PHE     9      43.030  26.708  44.290  1.00  0.00           H  
ATOM    113  CZ  PHE     9      43.316  26.426  46.449  1.00  0.00           C  
ATOM    114  HZ  PHE     9      42.280  26.300  46.726  1.00  0.00           H  
ATOM    115  CE2 PHE     9      44.277  26.397  47.450  1.00  0.00           C  
ATOM    116  HE2 PHE     9      43.975  26.128  48.451  1.00  0.00           H  
ATOM    117  CD2 PHE     9      45.663  26.516  47.158  1.00  0.00           C  
ATOM    118  HD2 PHE     9      46.330  26.489  48.007  1.00  0.00           H  
ATOM    119  C   PHE     9      49.414  26.857  43.988  1.00  0.00           C  
ATOM    120  O   PHE     9      50.313  26.581  44.780  1.00  0.00           O  
ATOM    121  N   SER    10      49.649  27.527  42.893  1.00  0.00           N  
ATOM    122  H   SER    10      48.786  27.886  42.509  1.00  0.00           H  
ATOM    123  CA  SER    10      50.937  28.156  42.611  1.00  0.00           C  
ATOM    124  HA  SER    10      51.763  27.495  42.872  1.00  0.00           H  
ATOM    125  CB  SER    10      50.901  28.553  41.124  1.00  0.00           C  
ATOM    126  HB2 SER    10      51.774  29.171  40.912  1.00  0.00           H  
ATOM    127  HB3 SER    10      51.007  27.663  40.504  1.00  0.00           H  
ATOM    128  OG  SER    10      49.677  29.187  40.691  1.00  0.00           O  
ATOM    129  HG  SER    10      48.950  28.650  41.013  1.00  0.00           H  
ATOM    130  C   SER    10      51.129  29.449  43.465  1.00  0.00           C  
ATOM    131  O   SER    10      52.317  29.772  43.676  1.00  0.00           O  
ATOM    132  N   GLN    11      50.122  30.068  44.059  1.00  0.00           N  
ATOM    133  H   GLN    11      49.156  29.797  43.947  1.00  0.00           H  
ATOM    134  CA  GLN    11      50.264  31.127  45.049  1.00  0.00           C  
ATOM    135  HA  GLN    11      51.100  31.749  44.732  1.00  0.00           H  
ATOM    136  CB  GLN    11      49.156  32.146  44.957  1.00  0.00           C  
ATOM    137  HB2 GLN    11      48.242  31.552  44.952  1.00  0.00           H  
ATOM    138  HB3 GLN    11      49.248  32.785  45.835  1.00  0.00           H  
ATOM    139  CG  GLN    11      49.185  33.207  43.756  1.00  0.00           C  
ATOM    140  HG2 GLN    11      48.167  33.533  43.546  1.00  0.00           H  
ATOM    141  HG3 GLN    11      49.765  34.101  43.989  1.00  0.00           H  
ATOM    142  CD  GLN    11      49.718  32.701  42.459  1.00  0.00           C  
ATOM    143  OE1 GLN    11      50.767  32.926  41.990  1.00  0.00           O  
ATOM    144  NE2 GLN    11      48.987  31.768  41.810  1.00  0.00           N  
ATOM    145 HE21 GLN    11      49.572  31.273  41.152  1.00  0.00           H  
ATOM    146 HE22 GLN    11      48.133  31.529  42.293  1.00  0.00           H  
ATOM    147  C   GLN    11      50.449  30.492  46.457  1.00  0.00           C  
ATOM    148  O   GLN    11      50.033  29.321  46.552  1.00  0.00           O  
ATOM    149  N   PRO    12      51.061  31.222  47.429  1.00  0.00           N  
ATOM    150  CD  PRO    12      51.988  32.321  47.185  1.00  0.00           C  
ATOM    151  HD2 PRO    12      51.358  33.200  47.048  1.00  0.00           H  
ATOM    152  HD3 PRO    12      52.528  32.278  46.239  1.00  0.00           H  
ATOM    153  CG  PRO    12      52.821  32.377  48.471  1.00  0.00           C  
ATOM    154  HG2 PRO    12      52.972  33.382  48.867  1.00  0.00           H  
ATOM    155  HG3 PRO    12      53.734  31.822  48.257  1.00  0.00           H  
ATOM    156  CB  PRO    12      52.008  31.686  49.553  1.00  0.00           C  
ATOM    157  HB2 PRO    12      51.512  32.481  50.111  1.00  0.00           H  
ATOM    158  HB3 PRO    12      52.643  31.133  50.246  1.00  0.00           H  
ATOM    159  CA  PRO    12      50.952  30.856  48.826  1.00  0.00           C  
ATOM    160  HA  PRO    12      51.138  29.782  48.833  1.00  0.00           H  
ATOM    161  C   PRO    12      49.571  31.091  49.376  1.00  0.00           C  
ATOM    162  O   PRO    12      48.959  32.080  49.004  1.00  0.00           O  
ATOM    163  N   LYS    13      49.107  30.255  50.343  1.00  0.00           N  
ATOM    164  H   LYS    13      49.567  29.358  50.389  1.00  0.00           H  
ATOM    165  CA  LYS    13      47.763  30.503  50.940  1.00  0.00           C  
ATOM    166  HA  LYS    13      47.032  30.473  50.133  1.00  0.00           H  
ATOM    167  CB  LYS    13      47.464  29.424  51.944  1.00  0.00           C  
ATOM    168  HB2 LYS    13      47.690  28.490  51.431  1.00  0.00           H  
ATOM    169  HB3 LYS    13      48.124  29.572  52.799  1.00  0.00           H  
ATOM    170  CG  LYS    13      45.986  29.401  52.368  1.00  0.00           C  
ATOM    171  HG2 LYS    13      45.770  30.357  52.845  1.00  0.00           H  
ATOM    172  HG3 LYS    13      45.308  29.261  51.526  1.00  0.00           H  
ATOM    173  CD  LYS    13      45.721  28.329  53.414  1.00  0.00           C  
ATOM    174  HD2 LYS    13      45.900  27.380  52.910  1.00  0.00           H  
ATOM    175  HD3 LYS    13      46.382  28.522  54.258  1.00  0.00           H  
ATOM    176  CE  LYS    13      44.219  28.291  53.739  1.00  0.00           C  
ATOM    177  HE2 LYS    13      43.685  28.114  52.805  1.00  0.00           H  
ATOM    178  HE3 LYS    13      44.038  27.436  54.390  1.00  0.00           H  
ATOM    179  NZ  LYS    13      43.685  29.513  54.377  1.00  0.00           N  
ATOM    180  HZ1 LYS    13      43.880  30.364  53.869  1.00  0.00           H  
ATOM    181  HZ2 LYS    13      42.681  29.502  54.487  1.00  0.00           H  
ATOM    182  HZ3 LYS    13      44.159  29.684  55.253  1.00  0.00           H  
ATOM    183  C   LYS    13      47.665  31.914  51.547  1.00  0.00           C  
ATOM    184  O   LYS    13      46.652  32.552  51.567  1.00  0.00           O  
ATOM    185  N   SER    14      48.835  32.404  51.991  1.00  0.00           N  
ATOM    186  H   SER    14      49.635  31.803  51.853  1.00  0.00           H  
ATOM    187  CA  SER    14      48.935  33.728  52.650  1.00  0.00           C  
ATOM    188  HA  SER    14      48.258  33.793  53.502  1.00  0.00           H  
ATOM    189  CB  SER    14      50.371  33.928  53.197  1.00  0.00           C  
ATOM    190  HB2 SER    14      50.537  33.116  53.905  1.00  0.00           H  
ATOM    191  HB3 SER    14      50.964  33.776  52.296  1.00  0.00           H  
ATOM    192  OG  SER    14      50.628  35.295  53.649  1.00  0.00           O  
ATOM    193  HG  SER    14      50.456  35.390  54.589  1.00  0.00           H  
ATOM    194  C   SER    14      48.612  34.870  51.651  1.00  0.00           C  
ATOM    195  O   SER    14      47.900  35.857  52.015  1.00  0.00           O  
ATOM    196  N   VAL    15      49.049  34.744  50.399  1.00  0.00           N  
ATOM    197  H   VAL    15      49.726  34.023  50.195  1.00  0.00           H  
ATOM    198  CA  VAL    15      48.661  35.621  49.307  1.00  0.00           C  
ATOM    199  HA  VAL    15      48.697  36.669  49.604  1.00  0.00           H  
ATOM    200  CB  VAL    15      49.476  35.360  47.961  1.00  0.00           C  
ATOM    201  HB  VAL    15      49.412  34.312  47.668  1.00  0.00           H  
ATOM    202  CG1 VAL    15      49.096  36.199  46.714  1.00  0.00           C  
ATOM    203 HG11 VAL    15      49.443  37.232  46.754  1.00  0.00           H  
ATOM    204 HG12 VAL    15      49.549  35.808  45.803  1.00  0.00           H  
ATOM    205 HG13 VAL    15      48.016  36.128  46.588  1.00  0.00           H  
ATOM    206  CG2 VAL    15      50.968  35.658  48.256  1.00  0.00           C  
ATOM    207 HG21 VAL    15      51.324  34.975  49.028  1.00  0.00           H  
ATOM    208 HG22 VAL    15      51.655  35.491  47.426  1.00  0.00           H  
ATOM    209 HG23 VAL    15      51.091  36.651  48.690  1.00  0.00           H  
ATOM    210  C   VAL    15      47.165  35.388  48.933  1.00  0.00           C  
ATOM    211  O   VAL    15      46.477  36.319  48.653  1.00  0.00           O  
ATOM    212  N   LEU    16      46.627  34.148  48.991  1.00  0.00           N  
ATOM    213  H   LEU    16      47.221  33.433  49.386  1.00  0.00           H  
ATOM    214  CA  LEU    16      45.194  33.848  48.578  1.00  0.00           C  
ATOM    215  HA  LEU    16      45.011  34.333  47.619  1.00  0.00           H  
ATOM    216  CB  LEU    16      44.994  32.357  48.371  1.00  0.00           C  
ATOM    217  HB2 LEU    16      45.009  31.816  49.318  1.00  0.00           H  
ATOM    218  HB3 LEU    16      43.947  32.206  48.107  1.00  0.00           H  
ATOM    219  CG  LEU    16      45.826  31.687  47.339  1.00  0.00           C  
ATOM    220  HG  LEU    16      46.897  31.756  47.527  1.00  0.00           H  
ATOM    221  CD1 LEU    16      45.504  30.163  47.398  1.00  0.00           C  
ATOM    222 HD11 LEU    16      46.219  29.791  46.665  1.00  0.00           H  
ATOM    223 HD12 LEU    16      45.739  29.806  48.401  1.00  0.00           H  
ATOM    224 HD13 LEU    16      44.499  30.002  47.007  1.00  0.00           H  
ATOM    225  CD2 LEU    16      45.570  32.327  45.973  1.00  0.00           C  
ATOM    226 HD21 LEU    16      45.854  31.633  45.182  1.00  0.00           H  
ATOM    227 HD22 LEU    16      44.513  32.590  45.935  1.00  0.00           H  
ATOM    228 HD23 LEU    16      46.117  33.250  45.780  1.00  0.00           H  
ATOM    229  C   LEU    16      44.210  34.421  49.611  1.00  0.00           C  
ATOM    230  O   LEU    16      43.240  35.084  49.263  1.00  0.00           O  
ATOM    231  N   ASP    17      44.385  34.070  50.913  1.00  0.00           N  
ATOM    232  H   ASP    17      45.269  33.600  51.042  1.00  0.00           H  
ATOM    233  CA  ASP    17      43.697  34.723  52.011  1.00  0.00           C  
ATOM    234  HA  ASP    17      42.653  34.412  52.055  1.00  0.00           H  
ATOM    235  CB  ASP    17      44.381  34.354  53.354  1.00  0.00           C  
ATOM    236  HB2 ASP    17      45.442  34.561  53.216  1.00  0.00           H  
ATOM    237  HB3 ASP    17      44.060  34.899  54.242  1.00  0.00           H  
ATOM    238  CG  ASP    17      44.266  32.873  53.756  1.00  0.00           C  
ATOM    239  OD1 ASP    17      43.507  32.131  53.068  1.00  0.00           O  
ATOM    240  OD2 ASP    17      44.828  32.402  54.732  1.00  0.00           O  
ATOM    241  C   ASP    17      43.665  36.241  51.920  1.00  0.00           C  
ATOM    242  O   ASP    17      42.655  36.857  52.335  1.00  0.00           O  
ATOM    243  N   ALA    18      44.727  36.867  51.567  1.00  0.00           N  
ATOM    244  H   ALA    18      45.551  36.351  51.291  1.00  0.00           H  
ATOM    245  CA  ALA    18      44.957  38.274  51.635  1.00  0.00           C  
ATOM    246  HA  ALA    18      44.708  38.580  52.651  1.00  0.00           H  
ATOM    247  CB  ALA    18      46.429  38.576  51.454  1.00  0.00           C  
ATOM    248  HB1 ALA    18      46.612  39.649  51.501  1.00  0.00           H  
ATOM    249  HB2 ALA    18      47.024  38.167  52.270  1.00  0.00           H  
ATOM    250  HB3 ALA    18      46.895  38.050  50.621  1.00  0.00           H  
ATOM    251  C   ALA    18      44.121  38.943  50.622  1.00  0.00           C  
ATOM    252  O   ALA    18      43.597  40.047  50.792  1.00  0.00           O  
ATOM    253  N   GLY    19      44.048  38.369  49.380  1.00  0.00           N  
ATOM    254  H   GLY    19      44.643  37.570  49.218  1.00  0.00           H  
ATOM    255  CA  GLY    19      43.294  38.952  48.247  1.00  0.00           C  
ATOM    256  HA2 GLY    19      43.468  40.023  48.145  1.00  0.00           H  
ATOM    257  HA3 GLY    19      43.613  38.550  47.285  1.00  0.00           H  
ATOM    258  C   GLY    19      41.784  38.645  48.267  1.00  0.00           C  
ATOM    259  O   GLY    19      41.042  39.036  47.350  1.00  0.00           O  
ATOM    260  N   LEU    20      41.300  38.044  49.342  1.00  0.00           N  
ATOM    261  H   LEU    20      41.977  37.741  50.028  1.00  0.00           H  
ATOM    262  CA  LEU    20      39.881  37.818  49.659  1.00  0.00           C  
ATOM    263  HA  LEU    20      39.171  38.120  48.890  1.00  0.00           H  
ATOM    264  CB  LEU    20      39.745  36.394  50.085  1.00  0.00           C  
ATOM    265  HB2 LEU    20      39.869  35.876  49.134  1.00  0.00           H  
ATOM    266  HB3 LEU    20      40.654  36.167  50.642  1.00  0.00           H  
ATOM    267  CG  LEU    20      38.517  36.000  50.974  1.00  0.00           C  
ATOM    268  HG  LEU    20      38.363  36.645  51.839  1.00  0.00           H  
ATOM    269  CD1 LEU    20      37.250  35.947  50.173  1.00  0.00           C  
ATOM    270 HD11 LEU    20      36.439  35.562  50.791  1.00  0.00           H  
ATOM    271 HD12 LEU    20      37.139  36.972  49.818  1.00  0.00           H  
ATOM    272 HD13 LEU    20      37.281  35.128  49.455  1.00  0.00           H  
ATOM    273  CD2 LEU    20      38.769  34.559  51.484  1.00  0.00           C  
ATOM    274 HD21 LEU    20      37.909  34.203  52.052  1.00  0.00           H  
ATOM    275 HD22 LEU    20      39.087  33.787  50.783  1.00  0.00           H  
ATOM    276 HD23 LEU    20      39.597  34.764  52.163  1.00  0.00           H  
ATOM    277  C   LEU    20      39.485  38.811  50.790  1.00  0.00           C  
ATOM    278  O   LEU    20      40.327  39.234  51.612  1.00  0.00           O  
ATOM    279  N   THR    21      38.220  39.386  50.678  1.00  0.00           N  
ATOM    280  H   THR    21      37.738  39.030  49.865  1.00  0.00           H  
ATOM    281  CA  THR    21      37.728  40.358  51.734  1.00  0.00           C  
ATOM    282  HA  THR    21      38.071  39.990  52.701  1.00  0.00           H  
ATOM    283  CB  THR    21      38.356  41.707  51.551  1.00  0.00           C  
ATOM    284  HB  THR    21      39.434  41.621  51.412  1.00  0.00           H  
ATOM    285  CG2 THR    21      37.622  42.521  50.409  1.00  0.00           C  
ATOM    286 HG21 THR    21      38.222  43.376  50.098  1.00  0.00           H  
ATOM    287 HG22 THR    21      37.541  41.778  49.615  1.00  0.00           H  
ATOM    288 HG23 THR    21      36.622  42.816  50.728  1.00  0.00           H  
ATOM    289  OG1 THR    21      38.199  42.593  52.665  1.00  0.00           O  
ATOM    290  HG1 THR    21      38.627  42.218  53.438  1.00  0.00           H  
ATOM    291  C   THR    21      36.201  40.297  51.813  1.00  0.00           C  
ATOM    292  O   THR    21      35.542  39.724  50.970  1.00  0.00           O  
ATOM    293  N   CYS    22      35.607  40.824  52.825  1.00  0.00           N  
ATOM    294  H   CYS    22      36.166  41.596  53.159  1.00  0.00           H  
ATOM    295  CA  CYS    22      34.179  40.879  53.064  1.00  0.00           C  
ATOM    296  HA  CYS    22      33.815  40.990  52.042  1.00  0.00           H  
ATOM    297  CB  CYS    22      33.613  39.579  53.676  1.00  0.00           C  
ATOM    298  HB2 CYS    22      32.553  39.602  53.928  1.00  0.00           H  
ATOM    299  HB3 CYS    22      33.783  38.858  52.877  1.00  0.00           H  
ATOM    300  SG  CYS    22      34.619  39.065  55.120  1.00  0.00           S  
ATOM    301  HG  CYS    22      34.080  40.074  55.811  1.00  0.00           H  
ATOM    302  C   CYS    22      33.789  42.132  53.882  1.00  0.00           C  
ATOM    303  O   CYS    22      34.581  42.665  54.653  1.00  0.00           O  
ATOM    304  N   GLN    23      32.487  42.572  53.797  1.00  0.00           N  
ATOM    305  H   GLN    23      31.894  41.908  53.320  1.00  0.00           H  
ATOM    306  CA  GLN    23      31.972  43.712  54.648  1.00  0.00           C  
ATOM    307  HA  GLN    23      32.706  44.517  54.630  1.00  0.00           H  
ATOM    308  CB  GLN    23      30.738  44.384  54.025  1.00  0.00           C  
ATOM    309  HB2 GLN    23      29.812  43.814  53.948  1.00  0.00           H  
ATOM    310  HB3 GLN    23      30.477  45.226  54.666  1.00  0.00           H  
ATOM    311  CG  GLN    23      30.959  44.927  52.695  1.00  0.00           C  
ATOM    312  HG2 GLN    23      31.961  45.352  52.633  1.00  0.00           H  
ATOM    313  HG3 GLN    23      30.867  44.151  51.934  1.00  0.00           H  
ATOM    314  CD  GLN    23      30.029  46.038  52.306  1.00  0.00           C  
ATOM    315  OE1 GLN    23      28.821  45.934  52.356  1.00  0.00           O  
ATOM    316  NE2 GLN    23      30.569  47.187  52.007  1.00  0.00           N  
ATOM    317 HE21 GLN    23      29.982  47.837  51.505  1.00  0.00           H  
ATOM    318 HE22 GLN    23      31.556  47.345  52.156  1.00  0.00           H  
ATOM    319  C   GLN    23      31.652  43.281  56.059  1.00  0.00           C  
ATOM    320  O   GLN    23      31.094  42.183  56.336  1.00  0.00           O  
ATOM    321  N   GLY    24      31.901  44.103  57.044  1.00  0.00           N  
ATOM    322  H   GLY    24      32.189  45.027  56.757  1.00  0.00           H  
ATOM    323  CA  GLY    24      31.556  43.970  58.469  1.00  0.00           C  
ATOM    324  HA2 GLY    24      31.785  44.903  58.982  1.00  0.00           H  
ATOM    325  HA3 GLY    24      30.471  43.871  58.507  1.00  0.00           H  
ATOM    326  C   GLY    24      32.263  42.835  59.256  1.00  0.00           C  
ATOM    327  O   GLY    24      32.089  42.850  60.495  1.00  0.00           O  
ATOM    328  N   ALA    25      33.193  42.040  58.724  1.00  0.00           N  
ATOM    329  H   ALA    25      33.338  42.049  57.724  1.00  0.00           H  
ATOM    330  CA  ALA    25      33.671  40.840  59.435  1.00  0.00           C  
ATOM    331  HA  ALA    25      33.921  41.160  60.446  1.00  0.00           H  
ATOM    332  CB  ALA    25      32.534  39.781  59.595  1.00  0.00           C  
ATOM    333  HB1 ALA    25      31.633  40.214  60.027  1.00  0.00           H  
ATOM    334  HB2 ALA    25      32.268  39.209  58.706  1.00  0.00           H  
ATOM    335  HB3 ALA    25      32.882  39.048  60.323  1.00  0.00           H  
ATOM    336  C   ALA    25      34.908  40.233  58.917  1.00  0.00           C  
ATOM    337  O   ALA    25      35.494  40.532  57.823  1.00  0.00           O  
ATOM    338  N   SER    26      35.416  39.221  59.664  1.00  0.00           N  
ATOM    339  H   SER    26      34.974  39.095  60.563  1.00  0.00           H  
ATOM    340  CA  SER    26      36.437  38.220  59.254  1.00  0.00           C  
ATOM    341  HA  SER    26      37.167  38.742  58.636  1.00  0.00           H  
ATOM    342  CB  SER    26      37.071  37.597  60.492  1.00  0.00           C  
ATOM    343  HB2 SER    26      37.609  38.364  61.050  1.00  0.00           H  
ATOM    344  HB3 SER    26      36.209  37.165  60.999  1.00  0.00           H  
ATOM    345  OG  SER    26      37.898  36.554  60.008  1.00  0.00           O  
ATOM    346  HG  SER    26      38.768  36.954  59.941  1.00  0.00           H  
ATOM    347  C   SER    26      35.775  37.158  58.386  1.00  0.00           C  
ATOM    348  O   SER    26      34.697  36.683  58.788  1.00  0.00           O  
ATOM    349  N   PRO    27      36.404  36.721  57.308  1.00  0.00           N  
ATOM    350  CD  PRO    27      37.489  37.400  56.608  1.00  0.00           C  
ATOM    351  HD2 PRO    27      38.471  37.353  57.080  1.00  0.00           H  
ATOM    352  HD3 PRO    27      37.220  38.441  56.430  1.00  0.00           H  
ATOM    353  CG  PRO    27      37.497  36.798  55.184  1.00  0.00           C  
ATOM    354  HG2 PRO    27      38.494  36.827  54.746  1.00  0.00           H  
ATOM    355  HG3 PRO    27      36.736  37.257  54.552  1.00  0.00           H  
ATOM    356  CB  PRO    27      37.091  35.351  55.516  1.00  0.00           C  
ATOM    357  HB2 PRO    27      37.934  34.906  56.045  1.00  0.00           H  
ATOM    358  HB3 PRO    27      36.724  34.853  54.618  1.00  0.00           H  
ATOM    359  CA  PRO    27      35.984  35.561  56.579  1.00  0.00           C  
ATOM    360  HA  PRO    27      35.019  35.623  56.075  1.00  0.00           H  
ATOM    361  C   PRO    27      35.878  34.295  57.444  1.00  0.00           C  
ATOM    362  O   PRO    27      35.126  33.386  57.094  1.00  0.00           O  
ATOM    363  N   SER    28      36.607  34.190  58.562  1.00  0.00           N  
ATOM    364  H   SER    28      37.206  34.982  58.746  1.00  0.00           H  
ATOM    365  CA  SER    28      36.557  33.250  59.694  1.00  0.00           C  
ATOM    366  HA  SER    28      36.412  32.275  59.227  1.00  0.00           H  
ATOM    367  CB  SER    28      37.869  33.168  60.371  1.00  0.00           C  
ATOM    368  HB2 SER    28      38.256  34.164  60.584  1.00  0.00           H  
ATOM    369  HB3 SER    28      37.960  32.590  61.291  1.00  0.00           H  
ATOM    370  OG  SER    28      38.743  32.428  59.468  1.00  0.00           O  
ATOM    371  HG  SER    28      38.912  33.033  58.742  1.00  0.00           H  
ATOM    372  C   SER    28      35.299  33.400  60.613  1.00  0.00           C  
ATOM    373  O   SER    28      35.223  32.662  61.626  1.00  0.00           O  
ATOM    374  N   SER    29      34.337  34.309  60.396  1.00  0.00           N  
ATOM    375  H   SER    29      34.359  34.891  59.571  1.00  0.00           H  
ATOM    376  CA  SER    29      33.360  34.801  61.413  1.00  0.00           C  
ATOM    377  HA  SER    29      33.059  34.011  62.101  1.00  0.00           H  
ATOM    378  CB  SER    29      33.960  35.783  62.383  1.00  0.00           C  
ATOM    379  HB2 SER    29      34.268  36.663  61.819  1.00  0.00           H  
ATOM    380  HB3 SER    29      33.273  35.974  63.207  1.00  0.00           H  
ATOM    381  OG  SER    29      35.114  35.327  63.064  1.00  0.00           O  
ATOM    382  HG  SER    29      34.743  34.798  63.774  1.00  0.00           H  
ATOM    383  C   SER    29      32.024  35.458  60.913  1.00  0.00           C  
ATOM    384  O   SER    29      31.210  36.016  61.653  1.00  0.00           O  
ATOM    385  N   VAL    30      31.811  35.318  59.573  1.00  0.00           N  
ATOM    386  H   VAL    30      32.531  34.770  59.125  1.00  0.00           H  
ATOM    387  CA  VAL    30      30.819  35.922  58.711  1.00  0.00           C  
ATOM    388  HA  VAL    30      30.771  36.993  58.906  1.00  0.00           H  
ATOM    389  CB  VAL    30      31.047  35.768  57.170  1.00  0.00           C  
ATOM    390  HB  VAL    30      30.225  35.364  56.578  1.00  0.00           H  
ATOM    391  CG1 VAL    30      31.404  37.155  56.556  1.00  0.00           C  
ATOM    392 HG11 VAL    30      31.575  37.188  55.480  1.00  0.00           H  
ATOM    393 HG12 VAL    30      30.553  37.828  56.661  1.00  0.00           H  
ATOM    394 HG13 VAL    30      32.257  37.567  57.095  1.00  0.00           H  
ATOM    395  CG2 VAL    30      32.145  34.777  56.765  1.00  0.00           C  
ATOM    396 HG21 VAL    30      33.037  35.284  57.134  1.00  0.00           H  
ATOM    397 HG22 VAL    30      32.042  33.782  57.199  1.00  0.00           H  
ATOM    398 HG23 VAL    30      32.090  34.774  55.677  1.00  0.00           H  
ATOM    399  C   VAL    30      29.480  35.364  59.085  1.00  0.00           C  
ATOM    400  O   VAL    30      29.298  34.174  59.224  1.00  0.00           O  
ATOM    401  N   SER    31      28.458  36.221  59.125  1.00  0.00           N  
ATOM    402  H   SER    31      28.752  37.180  59.011  1.00  0.00           H  
ATOM    403  CA  SER    31      27.035  35.922  59.010  1.00  0.00           C  
ATOM    404  HA  SER    31      26.941  34.945  59.484  1.00  0.00           H  
ATOM    405  CB  SER    31      26.214  36.934  59.783  1.00  0.00           C  
ATOM    406  HB2 SER    31      26.177  36.676  60.841  1.00  0.00           H  
ATOM    407  HB3 SER    31      26.755  37.875  59.688  1.00  0.00           H  
ATOM    408  OG  SER    31      24.910  37.099  59.251  1.00  0.00           O  
ATOM    409  HG  SER    31      24.458  37.652  59.893  1.00  0.00           H  
ATOM    410  C   SER    31      26.511  35.862  57.534  1.00  0.00           C  
ATOM    411  O   SER    31      26.461  36.886  56.833  1.00  0.00           O  
ATOM    412  N   LYS    32      26.042  34.691  57.076  1.00  0.00           N  
ATOM    413  H   LYS    32      25.862  34.027  57.815  1.00  0.00           H  
ATOM    414  CA  LYS    32      25.360  34.291  55.832  1.00  0.00           C  
ATOM    415  HA  LYS    32      25.345  33.203  55.761  1.00  0.00           H  
ATOM    416  CB  LYS    32      23.898  34.798  55.993  1.00  0.00           C  
ATOM    417  HB2 LYS    32      23.536  34.583  56.998  1.00  0.00           H  
ATOM    418  HB3 LYS    32      23.945  35.886  55.964  1.00  0.00           H  
ATOM    419  CG  LYS    32      22.906  34.273  55.000  1.00  0.00           C  
ATOM    420  HG2 LYS    32      23.251  34.370  53.970  1.00  0.00           H  
ATOM    421  HG3 LYS    32      22.685  33.214  55.136  1.00  0.00           H  
ATOM    422  CD  LYS    32      21.555  35.050  55.199  1.00  0.00           C  
ATOM    423  HD2 LYS    32      21.127  34.541  56.063  1.00  0.00           H  
ATOM    424  HD3 LYS    32      21.712  36.124  55.296  1.00  0.00           H  
ATOM    425  CE  LYS    32      20.718  34.870  53.960  1.00  0.00           C  
ATOM    426  HE2 LYS    32      19.864  35.534  53.825  1.00  0.00           H  
ATOM    427  HE3 LYS    32      21.433  35.123  53.178  1.00  0.00           H  
ATOM    428  NZ  LYS    32      20.115  33.467  53.756  1.00  0.00           N  
ATOM    429  HZ1 LYS    32      20.071  33.228  52.775  1.00  0.00           H  
ATOM    430  HZ2 LYS    32      20.698  32.746  54.155  1.00  0.00           H  
ATOM    431  HZ3 LYS    32      19.203  33.394  54.185  1.00  0.00           H  
ATOM    432  C   LYS    32      26.037  34.888  54.537  1.00  0.00           C  
ATOM    433  O   LYS    32      25.516  35.755  53.849  1.00  0.00           O  
ATOM    434  N   PRO    33      27.230  34.381  54.198  1.00  0.00           N  
ATOM    435  CD  PRO    33      27.995  33.480  55.054  1.00  0.00           C  
ATOM    436  HD2 PRO    33      27.387  32.642  55.394  1.00  0.00           H  
ATOM    437  HD3 PRO    33      28.435  34.004  55.902  1.00  0.00           H  
ATOM    438  CG  PRO    33      29.060  32.927  54.156  1.00  0.00           C  
ATOM    439  HG2 PRO    33      28.607  32.156  53.531  1.00  0.00           H  
ATOM    440  HG3 PRO    33      29.953  32.552  54.656  1.00  0.00           H  
ATOM    441  CB  PRO    33      29.422  34.129  53.268  1.00  0.00           C  
ATOM    442  HB2 PRO    33      29.936  33.727  52.395  1.00  0.00           H  
ATOM    443  HB3 PRO    33      30.187  34.707  53.786  1.00  0.00           H  
ATOM    444  CA  PRO    33      28.063  34.871  53.072  1.00  0.00           C  
ATOM    445  HA  PRO    33      28.171  35.943  53.233  1.00  0.00           H  
ATOM    446  C   PRO    33      27.441  34.604  51.714  1.00  0.00           C  
ATOM    447  O   PRO    33      26.703  33.632  51.496  1.00  0.00           O  
ATOM    448  N   ILE    34      27.775  35.446  50.715  1.00  0.00           N  
ATOM    449  H   ILE    34      28.327  36.232  51.028  1.00  0.00           H  
ATOM    450  CA  ILE    34      27.717  35.171  49.232  1.00  0.00           C  
ATOM    451  HA  ILE    34      27.511  34.103  49.170  1.00  0.00           H  
ATOM    452  CB  ILE    34      26.572  35.943  48.518  1.00  0.00           C  
ATOM    453  HB  ILE    34      25.655  35.638  49.022  1.00  0.00           H  
ATOM    454  CG2 ILE    34      26.652  37.479  48.762  1.00  0.00           C  
ATOM    455 HG21 ILE    34      27.476  38.023  48.300  1.00  0.00           H  
ATOM    456 HG22 ILE    34      25.887  37.985  48.172  1.00  0.00           H  
ATOM    457 HG23 ILE    34      26.507  37.736  49.811  1.00  0.00           H  
ATOM    458  CG1 ILE    34      26.489  35.632  46.980  1.00  0.00           C  
ATOM    459 HG12 ILE    34      27.253  36.095  46.356  1.00  0.00           H  
ATOM    460 HG13 ILE    34      26.545  34.548  46.882  1.00  0.00           H  
ATOM    461  CD1 ILE    34      25.162  36.004  46.289  1.00  0.00           C  
ATOM    462 HD11 ILE    34      24.330  35.783  46.959  1.00  0.00           H  
ATOM    463 HD12 ILE    34      25.087  37.029  45.928  1.00  0.00           H  
ATOM    464 HD13 ILE    34      24.968  35.284  45.494  1.00  0.00           H  
ATOM    465  C   ILE    34      29.072  35.557  48.694  1.00  0.00           C  
ATOM    466  O   ILE    34      29.667  36.531  49.154  1.00  0.00           O  
ATOM    467  N   LEU    35      29.561  34.824  47.682  1.00  0.00           N  
ATOM    468  H   LEU    35      28.989  34.037  47.414  1.00  0.00           H  
ATOM    469  CA  LEU    35      30.830  35.131  47.036  1.00  0.00           C  
ATOM    470  HA  LEU    35      31.358  35.841  47.673  1.00  0.00           H  
ATOM    471  CB  LEU    35      31.678  33.817  46.970  1.00  0.00           C  
ATOM    472  HB2 LEU    35      31.751  33.296  47.925  1.00  0.00           H  
ATOM    473  HB3 LEU    35      31.194  33.154  46.253  1.00  0.00           H  
ATOM    474  CG  LEU    35      33.082  34.153  46.571  1.00  0.00           C  
ATOM    475  HG  LEU    35      32.990  34.987  45.875  1.00  0.00           H  
ATOM    476  CD1 LEU    35      33.934  34.656  47.792  1.00  0.00           C  
ATOM    477 HD11 LEU    35      34.616  35.401  47.381  1.00  0.00           H  
ATOM    478 HD12 LEU    35      33.222  35.076  48.503  1.00  0.00           H  
ATOM    479 HD13 LEU    35      34.497  33.833  48.231  1.00  0.00           H  
ATOM    480  CD2 LEU    35      33.814  33.080  45.781  1.00  0.00           C  
ATOM    481 HD21 LEU    35      33.052  32.827  45.044  1.00  0.00           H  
ATOM    482 HD22 LEU    35      34.699  33.616  45.438  1.00  0.00           H  
ATOM    483 HD23 LEU    35      33.916  32.277  46.510  1.00  0.00           H  
ATOM    484  C   LEU    35      30.652  35.831  45.684  1.00  0.00           C  
ATOM    485  O   LEU    35      29.968  35.274  44.805  1.00  0.00           O  
ATOM    486  N   LEU    36      31.120  37.066  45.544  1.00  0.00           N  
ATOM    487  H   LEU    36      31.784  37.396  46.229  1.00  0.00           H  
ATOM    488  CA  LEU    36      31.003  37.860  44.325  1.00  0.00           C  
ATOM    489  HA  LEU    36      30.245  37.433  43.669  1.00  0.00           H  
ATOM    490  CB  LEU    36      30.601  39.349  44.604  1.00  0.00           C  
ATOM    491  HB2 LEU    36      31.380  39.875  45.156  1.00  0.00           H  
ATOM    492  HB3 LEU    36      30.487  39.834  43.635  1.00  0.00           H  
ATOM    493  CG  LEU    36      29.339  39.595  45.401  1.00  0.00           C  
ATOM    494  HG  LEU    36      29.608  39.164  46.365  1.00  0.00           H  
ATOM    495  CD1 LEU    36      29.070  41.087  45.558  1.00  0.00           C  
ATOM    496 HD11 LEU    36      28.971  41.492  44.551  1.00  0.00           H  
ATOM    497 HD12 LEU    36      28.210  41.273  46.202  1.00  0.00           H  
ATOM    498 HD13 LEU    36      29.914  41.616  45.999  1.00  0.00           H  
ATOM    499  CD2 LEU    36      28.076  39.029  44.834  1.00  0.00           C  
ATOM    500 HD21 LEU    36      28.283  37.973  44.662  1.00  0.00           H  
ATOM    501 HD22 LEU    36      27.300  39.240  45.570  1.00  0.00           H  
ATOM    502 HD23 LEU    36      27.835  39.520  43.891  1.00  0.00           H  
ATOM    503  C   LEU    36      32.304  37.698  43.471  1.00  0.00           C  
ATOM    504  O   LEU    36      33.472  37.896  43.910  1.00  0.00           O  
ATOM    505  N   VAL    37      32.102  37.487  42.140  1.00  0.00           N  
ATOM    506  H   VAL    37      31.117  37.442  41.919  1.00  0.00           H  
ATOM    507  CA  VAL    37      33.142  37.304  41.108  1.00  0.00           C  
ATOM    508  HA  VAL    37      34.062  37.434  41.678  1.00  0.00           H  
ATOM    509  CB  VAL    37      33.260  35.827  40.710  1.00  0.00           C  
ATOM    510  HB  VAL    37      32.400  35.675  40.056  1.00  0.00           H  
ATOM    511  CG1 VAL    37      34.568  35.505  39.931  1.00  0.00           C  
ATOM    512 HG11 VAL    37      34.504  36.092  39.015  1.00  0.00           H  
ATOM    513 HG12 VAL    37      35.379  35.969  40.491  1.00  0.00           H  
ATOM    514 HG13 VAL    37      34.701  34.434  39.778  1.00  0.00           H  
ATOM    515  CG2 VAL    37      33.235  34.857  41.887  1.00  0.00           C  
ATOM    516 HG21 VAL    37      32.318  34.864  42.476  1.00  0.00           H  
ATOM    517 HG22 VAL    37      33.137  33.858  41.461  1.00  0.00           H  
ATOM    518 HG23 VAL    37      34.093  34.893  42.558  1.00  0.00           H  
ATOM    519  C   VAL    37      32.981  38.263  39.908  1.00  0.00           C  
ATOM    520  O   VAL    37      32.080  38.094  39.135  1.00  0.00           O  
ATOM    521  N   PRO    38      33.935  39.189  39.692  1.00  0.00           N  
ATOM    522  CD  PRO    38      35.119  39.414  40.523  1.00  0.00           C  
ATOM    523  HD2 PRO    38      35.855  38.610  40.507  1.00  0.00           H  
ATOM    524  HD3 PRO    38      34.768  39.613  41.535  1.00  0.00           H  
ATOM    525  CG  PRO    38      35.757  40.752  40.028  1.00  0.00           C  
ATOM    526  HG2 PRO    38      36.434  40.538  39.201  1.00  0.00           H  
ATOM    527  HG3 PRO    38      36.162  41.297  40.880  1.00  0.00           H  
ATOM    528  CB  PRO    38      34.547  41.415  39.367  1.00  0.00           C  
ATOM    529  HB2 PRO    38      34.935  42.184  38.698  1.00  0.00           H  
ATOM    530  HB3 PRO    38      33.973  41.924  40.141  1.00  0.00           H  
ATOM    531  CA  PRO    38      33.768  40.279  38.703  1.00  0.00           C  
ATOM    532  HA  PRO    38      32.749  40.664  38.725  1.00  0.00           H  
ATOM    533  C   PRO    38      34.231  39.929  37.313  1.00  0.00           C  
ATOM    534  O   PRO    38      34.659  38.801  37.043  1.00  0.00           O  
ATOM    535  N   GLY    39      33.963  40.789  36.315  1.00  0.00           N  
ATOM    536  H   GLY    39      33.829  41.775  36.488  1.00  0.00           H  
ATOM    537  CA  GLY    39      34.137  40.489  34.876  1.00  0.00           C  
ATOM    538  HA2 GLY    39      34.063  39.440  34.592  1.00  0.00           H  
ATOM    539  HA3 GLY    39      33.380  41.008  34.287  1.00  0.00           H  
ATOM    540  C   GLY    39      35.515  40.977  34.417  1.00  0.00           C  
ATOM    541  O   GLY    39      36.153  41.684  35.190  1.00  0.00           O  
ATOM    542  N   THR    40      36.060  40.667  33.220  1.00  0.00           N  
ATOM    543  H   THR    40      35.463  40.251  32.520  1.00  0.00           H  
ATOM    544  CA  THR    40      37.460  41.037  32.895  1.00  0.00           C  
ATOM    545  HA  THR    40      38.035  40.534  33.673  1.00  0.00           H  
ATOM    546  CB  THR    40      37.933  40.439  31.490  1.00  0.00           C  
ATOM    547  HB  THR    40      37.176  39.730  31.155  1.00  0.00           H  
ATOM    548  CG2 THR    40      38.163  41.532  30.398  1.00  0.00           C  
ATOM    549 HG21 THR    40      38.993  42.184  30.670  1.00  0.00           H  
ATOM    550 HG22 THR    40      38.457  41.133  29.428  1.00  0.00           H  
ATOM    551 HG23 THR    40      37.199  42.004  30.210  1.00  0.00           H  
ATOM    552  OG1 THR    40      39.214  39.802  31.596  1.00  0.00           O  
ATOM    553  HG1 THR    40      39.047  38.921  31.940  1.00  0.00           H  
ATOM    554  C   THR    40      37.737  42.572  33.104  1.00  0.00           C  
ATOM    555  O   THR    40      36.881  43.365  32.886  1.00  0.00           O  
ATOM    556  N   GLY    41      38.983  42.931  33.460  1.00  0.00           N  
ATOM    557  H   GLY    41      39.674  42.257  33.755  1.00  0.00           H  
ATOM    558  CA  GLY    41      39.370  44.356  33.656  1.00  0.00           C  
ATOM    559  HA2 GLY    41      40.401  44.312  34.007  1.00  0.00           H  
ATOM    560  HA3 GLY    41      39.428  44.889  32.707  1.00  0.00           H  
ATOM    561  C   GLY    41      38.606  45.076  34.757  1.00  0.00           C  
ATOM    562  O   GLY    41      38.560  46.317  34.826  1.00  0.00           O  
ATOM    563  N   THR    42      37.834  44.367  35.594  1.00  0.00           N  
ATOM    564  H   THR    42      37.927  43.362  35.580  1.00  0.00           H  
ATOM    565  CA  THR    42      37.094  44.818  36.832  1.00  0.00           C  
ATOM    566  HA  THR    42      37.170  45.903  36.904  1.00  0.00           H  
ATOM    567  CB  THR    42      35.584  44.578  36.599  1.00  0.00           C  
ATOM    568  HB  THR    42      35.354  43.565  36.930  1.00  0.00           H  
ATOM    569  CG2 THR    42      34.760  45.505  37.398  1.00  0.00           C  
ATOM    570 HG21 THR    42      35.197  46.503  37.438  1.00  0.00           H  
ATOM    571 HG22 THR    42      33.824  45.518  36.839  1.00  0.00           H  
ATOM    572 HG23 THR    42      34.728  45.115  38.415  1.00  0.00           H  
ATOM    573  OG1 THR    42      35.284  44.787  35.242  1.00  0.00           O  
ATOM    574  HG1 THR    42      35.541  44.026  34.715  1.00  0.00           H  
ATOM    575  C   THR    42      37.515  44.268  38.153  1.00  0.00           C  
ATOM    576  O   THR    42      37.678  43.039  38.233  1.00  0.00           O  
ATOM    577  N   THR    43      37.602  45.058  39.205  1.00  0.00           N  
ATOM    578  H   THR    43      37.397  46.047  39.181  1.00  0.00           H  
ATOM    579  CA  THR    43      37.628  44.488  40.541  1.00  0.00           C  
ATOM    580  HA  THR    43      38.215  43.570  40.509  1.00  0.00           H  
ATOM    581  CB  THR    43      38.456  45.432  41.476  1.00  0.00           C  
ATOM    582  HB  THR    43      38.729  44.876  42.373  1.00  0.00           H  
ATOM    583  CG2 THR    43      39.812  45.862  40.902  1.00  0.00           C  
ATOM    584 HG21 THR    43      40.541  45.961  41.707  1.00  0.00           H  
ATOM    585 HG22 THR    43      40.212  45.087  40.248  1.00  0.00           H  
ATOM    586 HG23 THR    43      39.809  46.832  40.405  1.00  0.00           H  
ATOM    587  OG1 THR    43      37.687  46.668  41.742  1.00  0.00           O  
ATOM    588  HG1 THR    43      38.265  47.253  42.237  1.00  0.00           H  
ATOM    589  C   THR    43      36.281  44.201  41.151  1.00  0.00           C  
ATOM    590  O   THR    43      35.200  44.508  40.663  1.00  0.00           O  
ATOM    591  N   GLY    44      36.268  43.509  42.291  1.00  0.00           N  
ATOM    592  H   GLY    44      37.164  43.182  42.622  1.00  0.00           H  
ATOM    593  CA  GLY    44      35.107  43.213  43.009  1.00  0.00           C  
ATOM    594  HA2 GLY    44      34.515  42.428  42.539  1.00  0.00           H  
ATOM    595  HA3 GLY    44      35.364  42.849  44.004  1.00  0.00           H  
ATOM    596  C   GLY    44      34.190  44.469  43.323  1.00  0.00           C  
ATOM    597  O   GLY    44      33.006  44.452  42.989  1.00  0.00           O  
ATOM    598  N   PRO    45      34.675  45.480  44.035  1.00  0.00           N  
ATOM    599  CD  PRO    45      35.811  45.469  44.898  1.00  0.00           C  
ATOM    600  HD2 PRO    45      36.759  45.710  44.416  1.00  0.00           H  
ATOM    601  HD3 PRO    45      35.830  44.522  45.438  1.00  0.00           H  
ATOM    602  CG  PRO    45      35.640  46.620  45.885  1.00  0.00           C  
ATOM    603  HG2 PRO    45      36.557  47.141  46.161  1.00  0.00           H  
ATOM    604  HG3 PRO    45      35.030  46.235  46.702  1.00  0.00           H  
ATOM    605  CB  PRO    45      34.884  47.623  44.982  1.00  0.00           C  
ATOM    606  HB2 PRO    45      35.599  48.096  44.309  1.00  0.00           H  
ATOM    607  HB3 PRO    45      34.346  48.429  45.482  1.00  0.00           H  
ATOM    608  CA  PRO    45      33.962  46.762  44.129  1.00  0.00           C  
ATOM    609  HA  PRO    45      33.094  46.542  44.750  1.00  0.00           H  
ATOM    610  C   PRO    45      33.553  47.432  42.818  1.00  0.00           C  
ATOM    611  O   PRO    45      32.450  47.987  42.775  1.00  0.00           O  
ATOM    612  N   GLN    46      34.363  47.552  41.833  1.00  0.00           N  
ATOM    613  H   GLN    46      35.329  47.282  41.953  1.00  0.00           H  
ATOM    614  CA  GLN    46      34.009  48.059  40.478  1.00  0.00           C  
ATOM    615  HA  GLN    46      33.791  49.118  40.615  1.00  0.00           H  
ATOM    616  CB  GLN    46      35.231  48.199  39.515  1.00  0.00           C  
ATOM    617  HB2 GLN    46      35.713  47.226  39.609  1.00  0.00           H  
ATOM    618  HB3 GLN    46      34.856  48.369  38.506  1.00  0.00           H  
ATOM    619  CG  GLN    46      36.265  49.245  40.063  1.00  0.00           C  
ATOM    620  HG2 GLN    46      35.817  50.236  39.993  1.00  0.00           H  
ATOM    621  HG3 GLN    46      36.548  48.985  41.084  1.00  0.00           H  
ATOM    622  CD  GLN    46      37.535  49.286  39.188  1.00  0.00           C  
ATOM    623  OE1 GLN    46      37.842  48.395  38.396  1.00  0.00           O  
ATOM    624  NE2 GLN    46      38.308  50.269  39.469  1.00  0.00           N  
ATOM    625 HE21 GLN    46      39.037  50.453  38.795  1.00  0.00           H  
ATOM    626 HE22 GLN    46      38.038  50.931  40.183  1.00  0.00           H  
ATOM    627  C   GLN    46      32.836  47.348  39.886  1.00  0.00           C  
ATOM    628  O   GLN    46      31.973  47.984  39.308  1.00  0.00           O  
ATOM    629  N   SER    47      32.722  46.015  39.993  1.00  0.00           N  
ATOM    630  H   SER    47      33.502  45.465  40.322  1.00  0.00           H  
ATOM    631  CA  SER    47      31.576  45.309  39.427  1.00  0.00           C  
ATOM    632  HA  SER    47      31.397  45.707  38.428  1.00  0.00           H  
ATOM    633  CB  SER    47      31.801  43.805  39.245  1.00  0.00           C  
ATOM    634  HB2 SER    47      32.425  43.525  40.094  1.00  0.00           H  
ATOM    635  HB3 SER    47      30.867  43.248  39.328  1.00  0.00           H  
ATOM    636  OG  SER    47      32.401  43.375  38.015  1.00  0.00           O  
ATOM    637  HG  SER    47      31.738  43.408  37.322  1.00  0.00           H  
ATOM    638  C   SER    47      30.265  45.514  40.214  1.00  0.00           C  
ATOM    639  O   SER    47      29.208  45.472  39.582  1.00  0.00           O  
ATOM    640  N   PHE    48      30.268  45.693  41.536  1.00  0.00           N  
ATOM    641  H   PHE    48      31.126  45.526  42.042  1.00  0.00           H  
ATOM    642  CA  PHE    48      29.127  45.421  42.396  1.00  0.00           C  
ATOM    643  HA  PHE    48      28.272  45.336  41.726  1.00  0.00           H  
ATOM    644  CB  PHE    48      29.411  44.119  43.157  1.00  0.00           C  
ATOM    645  HB2 PHE    48      30.294  44.345  43.754  1.00  0.00           H  
ATOM    646  HB3 PHE    48      28.606  43.842  43.839  1.00  0.00           H  
ATOM    647  CG  PHE    48      29.629  42.889  42.363  1.00  0.00           C  
ATOM    648  CD1 PHE    48      30.867  42.206  42.478  1.00  0.00           C  
ATOM    649  HD1 PHE    48      31.540  42.488  43.275  1.00  0.00           H  
ATOM    650  CE1 PHE    48      31.184  41.148  41.597  1.00  0.00           C  
ATOM    651  HE1 PHE    48      32.187  40.748  41.585  1.00  0.00           H  
ATOM    652  CZ  PHE    48      30.289  40.770  40.586  1.00  0.00           C  
ATOM    653  HZ  PHE    48      30.412  39.925  39.926  1.00  0.00           H  
ATOM    654  CE2 PHE    48      29.017  41.442  40.512  1.00  0.00           C  
ATOM    655  HE2 PHE    48      28.296  41.215  39.741  1.00  0.00           H  
ATOM    656  CD2 PHE    48      28.643  42.500  41.398  1.00  0.00           C  
ATOM    657  HD2 PHE    48      27.771  43.113  41.226  1.00  0.00           H  
ATOM    658  C   PHE    48      28.739  46.486  43.340  1.00  0.00           C  
ATOM    659  O   PHE    48      27.669  46.382  43.947  1.00  0.00           O  
ATOM    660  N   ASP    49      29.533  47.502  43.536  1.00  0.00           N  
ATOM    661  H   ASP    49      30.418  47.545  43.051  1.00  0.00           H  
ATOM    662  CA  ASP    49      29.255  48.536  44.591  1.00  0.00           C  
ATOM    663  HA  ASP    49      29.039  48.032  45.533  1.00  0.00           H  
ATOM    664  CB  ASP    49      30.523  49.356  44.860  1.00  0.00           C  
ATOM    665  HB2 ASP    49      30.311  49.885  45.789  1.00  0.00           H  
ATOM    666  HB3 ASP    49      31.451  48.787  44.922  1.00  0.00           H  
ATOM    667  CG  ASP    49      30.889  50.481  43.844  1.00  0.00           C  
ATOM    668  OD1 ASP    49      31.893  51.189  44.048  1.00  0.00           O  
ATOM    669  OD2 ASP    49      30.354  50.523  42.715  1.00  0.00           O  
ATOM    670  C   ASP    49      28.025  49.412  44.324  1.00  0.00           C  
ATOM    671  O   ASP    49      27.424  50.030  45.172  1.00  0.00           O  
ATOM    672  N   SER    50      27.584  49.420  43.070  1.00  0.00           N  
ATOM    673  H   SER    50      28.259  49.153  42.369  1.00  0.00           H  
ATOM    674  CA  SER    50      26.366  50.132  42.556  1.00  0.00           C  
ATOM    675  HA  SER    50      26.043  50.990  43.146  1.00  0.00           H  
ATOM    676  CB  SER    50      26.550  50.675  41.208  1.00  0.00           C  
ATOM    677  HB2 SER    50      25.609  51.155  40.937  1.00  0.00           H  
ATOM    678  HB3 SER    50      27.277  51.487  41.206  1.00  0.00           H  
ATOM    679  OG  SER    50      26.878  49.594  40.358  1.00  0.00           O  
ATOM    680  HG  SER    50      27.820  49.410  40.391  1.00  0.00           H  
ATOM    681  C   SER    50      25.171  49.174  42.588  1.00  0.00           C  
ATOM    682  O   SER    50      24.069  49.578  42.254  1.00  0.00           O  
ATOM    683  N   ASN    51      25.388  47.910  42.868  1.00  0.00           N  
ATOM    684  H   ASN    51      26.287  47.725  43.289  1.00  0.00           H  
ATOM    685  CA  ASN    51      24.410  46.804  42.719  1.00  0.00           C  
ATOM    686  HA  ASN    51      23.371  47.119  42.823  1.00  0.00           H  
ATOM    687  CB  ASN    51      24.459  46.370  41.255  1.00  0.00           C  
ATOM    688  HB2 ASN    51      23.693  45.642  40.986  1.00  0.00           H  
ATOM    689  HB3 ASN    51      24.207  47.202  40.597  1.00  0.00           H  
ATOM    690  CG  ASN    51      25.826  45.893  40.714  1.00  0.00           C  
ATOM    691  OD1 ASN    51      26.038  44.694  40.549  1.00  0.00           O  
ATOM    692  ND2 ASN    51      26.707  46.742  40.328  1.00  0.00           N  
ATOM    693 HD21 ASN    51      27.602  46.342  40.087  1.00  0.00           H  
ATOM    694 HD22 ASN    51      26.425  47.712  40.325  1.00  0.00           H  
ATOM    695  C   ASN    51      24.596  45.650  43.701  1.00  0.00           C  
ATOM    696  O   ASN    51      23.972  45.751  44.757  1.00  0.00           O  
ATOM    697  N   TRP    52      25.236  44.556  43.333  1.00  0.00           N  
ATOM    698  H   TRP    52      25.658  44.447  42.422  1.00  0.00           H  
ATOM    699  CA  TRP    52      25.184  43.343  44.184  1.00  0.00           C  
ATOM    700  HA  TRP    52      24.131  43.348  44.465  1.00  0.00           H  
ATOM    701  CB  TRP    52      25.353  42.051  43.443  1.00  0.00           C  
ATOM    702  HB2 TRP    52      26.349  41.995  43.005  1.00  0.00           H  
ATOM    703  HB3 TRP    52      25.312  41.215  44.141  1.00  0.00           H  
ATOM    704  CG  TRP    52      24.306  41.872  42.381  1.00  0.00           C  
ATOM    705  CD1 TRP    52      24.465  41.977  41.051  1.00  0.00           C  
ATOM    706  HD1 TRP    52      25.413  42.322  40.665  1.00  0.00           H  
ATOM    707  NE1 TRP    52      23.298  41.790  40.387  1.00  0.00           N  
ATOM    708  HE1 TRP    52      23.131  42.144  39.456  1.00  0.00           H  
ATOM    709  CE2 TRP    52      22.331  41.313  41.245  1.00  0.00           C  
ATOM    710  CZ2 TRP    52      20.972  41.002  41.142  1.00  0.00           C  
ATOM    711  HZ2 TRP    52      20.531  40.949  40.158  1.00  0.00           H  
ATOM    712  CH2 TRP    52      20.223  40.670  42.290  1.00  0.00           C  
ATOM    713  HH2 TRP    52      19.176  40.433  42.177  1.00  0.00           H  
ATOM    714  CZ3 TRP    52      20.829  40.778  43.514  1.00  0.00           C  
ATOM    715  HZ3 TRP    52      20.248  40.582  44.403  1.00  0.00           H  
ATOM    716  CE3 TRP    52      22.193  41.113  43.657  1.00  0.00           C  
ATOM    717  HE3 TRP    52      22.582  41.306  44.646  1.00  0.00           H  
ATOM    718  CD2 TRP    52      22.966  41.325  42.499  1.00  0.00           C  
ATOM    719  C   TRP    52      25.874  43.462  45.569  1.00  0.00           C  
ATOM    720  O   TRP    52      25.598  42.651  46.416  1.00  0.00           O  
ATOM    721  N   ILE    53      26.645  44.483  45.910  1.00  0.00           N  
ATOM    722  H   ILE    53      26.877  45.072  45.123  1.00  0.00           H  
ATOM    723  CA  ILE    53      27.162  44.705  47.291  1.00  0.00           C  
ATOM    724  HA  ILE    53      27.388  43.753  47.771  1.00  0.00           H  
ATOM    725  CB  ILE    53      28.448  45.447  47.213  1.00  0.00           C  
ATOM    726  HB  ILE    53      28.259  46.286  46.543  1.00  0.00           H  
ATOM    727  CG2 ILE    53      28.686  45.904  48.673  1.00  0.00           C  
ATOM    728 HG21 ILE    53      29.050  45.002  49.163  1.00  0.00           H  
ATOM    729 HG22 ILE    53      29.490  46.640  48.680  1.00  0.00           H  
ATOM    730 HG23 ILE    53      27.840  46.404  49.145  1.00  0.00           H  
ATOM    731  CG1 ILE    53      29.686  44.599  46.739  1.00  0.00           C  
ATOM    732 HG12 ILE    53      29.925  43.810  47.452  1.00  0.00           H  
ATOM    733 HG13 ILE    53      29.480  43.933  45.901  1.00  0.00           H  
ATOM    734  CD1 ILE    53      31.016  45.369  46.401  1.00  0.00           C  
ATOM    735 HD11 ILE    53      31.222  46.008  47.260  1.00  0.00           H  
ATOM    736 HD12 ILE    53      31.895  44.764  46.179  1.00  0.00           H  
ATOM    737 HD13 ILE    53      30.887  46.032  45.545  1.00  0.00           H  
ATOM    738  C   ILE    53      26.012  45.253  48.095  1.00  0.00           C  
ATOM    739  O   ILE    53      25.504  44.577  48.958  1.00  0.00           O  
ATOM    740  N   PRO    54      25.416  46.437  47.799  1.00  0.00           N  
ATOM    741  CD  PRO    54      25.851  47.442  46.834  1.00  0.00           C  
ATOM    742  HD2 PRO    54      25.858  47.076  45.808  1.00  0.00           H  
ATOM    743  HD3 PRO    54      26.829  47.783  47.173  1.00  0.00           H  
ATOM    744  CG  PRO    54      24.755  48.520  46.800  1.00  0.00           C  
ATOM    745  HG2 PRO    54      24.051  48.184  46.038  1.00  0.00           H  
ATOM    746  HG3 PRO    54      25.083  49.548  46.645  1.00  0.00           H  
ATOM    747  CB  PRO    54      23.988  48.399  48.061  1.00  0.00           C  
ATOM    748  HB2 PRO    54      22.952  48.434  47.724  1.00  0.00           H  
ATOM    749  HB3 PRO    54      24.328  49.193  48.727  1.00  0.00           H  
ATOM    750  CA  PRO    54      24.294  47.017  48.615  1.00  0.00           C  
ATOM    751  HA  PRO    54      24.589  47.041  49.664  1.00  0.00           H  
ATOM    752  C   PRO    54      23.049  46.143  48.557  1.00  0.00           C  
ATOM    753  O   PRO    54      22.374  46.088  49.552  1.00  0.00           O  
ATOM    754  N   LEU    55      22.736  45.492  47.435  1.00  0.00           N  
ATOM    755  H   LEU    55      23.415  45.585  46.693  1.00  0.00           H  
ATOM    756  CA  LEU    55      21.575  44.602  47.253  1.00  0.00           C  
ATOM    757  HA  LEU    55      20.656  45.000  47.684  1.00  0.00           H  
ATOM    758  CB  LEU    55      21.356  44.320  45.754  1.00  0.00           C  
ATOM    759  HB2 LEU    55      22.263  43.876  45.343  1.00  0.00           H  
ATOM    760  HB3 LEU    55      20.544  43.594  45.713  1.00  0.00           H  
ATOM    761  CG  LEU    55      20.883  45.479  44.929  1.00  0.00           C  
ATOM    762  HG  LEU    55      21.676  46.220  45.026  1.00  0.00           H  
ATOM    763  CD1 LEU    55      20.666  45.066  43.500  1.00  0.00           C  
ATOM    764 HD11 LEU    55      20.117  44.127  43.431  1.00  0.00           H  
ATOM    765 HD12 LEU    55      20.135  45.797  42.890  1.00  0.00           H  
ATOM    766 HD13 LEU    55      21.660  44.891  43.088  1.00  0.00           H  
ATOM    767  CD2 LEU    55      19.608  46.069  45.502  1.00  0.00           C  
ATOM    768 HD21 LEU    55      19.198  46.818  44.825  1.00  0.00           H  
ATOM    769 HD22 LEU    55      18.990  45.192  45.698  1.00  0.00           H  
ATOM    770 HD23 LEU    55      19.791  46.583  46.445  1.00  0.00           H  
ATOM    771  C   LEU    55      21.687  43.282  47.914  1.00  0.00           C  
ATOM    772  O   LEU    55      20.674  42.793  48.388  1.00  0.00           O  
ATOM    773  N   SER    56      22.815  42.609  48.041  1.00  0.00           N  
ATOM    774  H   SER    56      23.526  43.045  47.472  1.00  0.00           H  
ATOM    775  CA  SER    56      22.948  41.411  48.877  1.00  0.00           C  
ATOM    776  HA  SER    56      22.107  40.758  48.644  1.00  0.00           H  
ATOM    777  CB  SER    56      24.200  40.655  48.544  1.00  0.00           C  
ATOM    778  HB2 SER    56      24.178  39.638  48.937  1.00  0.00           H  
ATOM    779  HB3 SER    56      24.264  40.503  47.466  1.00  0.00           H  
ATOM    780  OG  SER    56      25.236  41.386  49.033  1.00  0.00           O  
ATOM    781  HG  SER    56      25.544  42.005  48.367  1.00  0.00           H  
ATOM    782  C   SER    56      22.891  41.722  50.343  1.00  0.00           C  
ATOM    783  O   SER    56      22.582  40.792  51.121  1.00  0.00           O  
ATOM    784  N   ALA    57      23.270  42.976  50.769  1.00  0.00           N  
ATOM    785  H   ALA    57      23.590  43.605  50.046  1.00  0.00           H  
ATOM    786  CA  ALA    57      23.109  43.353  52.159  1.00  0.00           C  
ATOM    787  HA  ALA    57      23.468  42.652  52.913  1.00  0.00           H  
ATOM    788  CB  ALA    57      24.057  44.576  52.406  1.00  0.00           C  
ATOM    789  HB1 ALA    57      23.629  45.452  51.919  1.00  0.00           H  
ATOM    790  HB2 ALA    57      24.150  44.818  53.465  1.00  0.00           H  
ATOM    791  HB3 ALA    57      24.997  44.391  51.885  1.00  0.00           H  
ATOM    792  C   ALA    57      21.596  43.688  52.446  1.00  0.00           C  
ATOM    793  O   ALA    57      21.048  43.409  53.462  1.00  0.00           O  
ATOM    794  N   GLN    58      20.895  44.304  51.518  1.00  0.00           N  
ATOM    795  H   GLN    58      21.456  44.780  50.826  1.00  0.00           H  
ATOM    796  CA  GLN    58      19.425  44.480  51.523  1.00  0.00           C  
ATOM    797  HA  GLN    58      19.113  45.103  52.361  1.00  0.00           H  
ATOM    798  CB  GLN    58      19.109  45.138  50.151  1.00  0.00           C  
ATOM    799  HB2 GLN    58      19.635  46.089  50.067  1.00  0.00           H  
ATOM    800  HB3 GLN    58      19.373  44.516  49.295  1.00  0.00           H  
ATOM    801  CG  GLN    58      17.590  45.446  50.002  1.00  0.00           C  
ATOM    802  HG2 GLN    58      17.532  45.891  49.009  1.00  0.00           H  
ATOM    803  HG3 GLN    58      16.941  44.570  49.993  1.00  0.00           H  
ATOM    804  CD  GLN    58      17.064  46.433  51.001  1.00  0.00           C  
ATOM    805  OE1 GLN    58      16.566  46.093  52.076  1.00  0.00           O  
ATOM    806  NE2 GLN    58      17.294  47.714  50.819  1.00  0.00           N  
ATOM    807 HE21 GLN    58      17.226  48.416  51.542  1.00  0.00           H  
ATOM    808 HE22 GLN    58      17.735  48.055  49.977  1.00  0.00           H  
ATOM    809  C   GLN    58      18.625  43.153  51.670  1.00  0.00           C  
ATOM    810  O   GLN    58      17.605  43.184  52.438  1.00  0.00           O  
ATOM    811  N   LEU    59      19.072  42.016  51.057  1.00  0.00           N  
ATOM    812  H   LEU    59      19.787  42.109  50.350  1.00  0.00           H  
ATOM    813  CA  LEU    59      18.535  40.636  51.220  1.00  0.00           C  
ATOM    814  HA  LEU    59      17.479  40.722  51.476  1.00  0.00           H  
ATOM    815  CB  LEU    59      18.700  39.819  49.834  1.00  0.00           C  
ATOM    816  HB2 LEU    59      19.777  39.752  49.682  1.00  0.00           H  
ATOM    817  HB3 LEU    59      18.188  38.868  49.980  1.00  0.00           H  
ATOM    818  CG  LEU    59      18.032  40.454  48.595  1.00  0.00           C  
ATOM    819  HG  LEU    59      18.460  41.455  48.549  1.00  0.00           H  
ATOM    820  CD1 LEU    59      18.347  39.753  47.295  1.00  0.00           C  
ATOM    821 HD11 LEU    59      18.217  40.440  46.459  1.00  0.00           H  
ATOM    822 HD12 LEU    59      19.395  39.456  47.324  1.00  0.00           H  
ATOM    823 HD13 LEU    59      17.709  38.874  47.196  1.00  0.00           H  
ATOM    824  CD2 LEU    59      16.514  40.720  48.814  1.00  0.00           C  
ATOM    825 HD21 LEU    59      16.421  41.407  49.656  1.00  0.00           H  
ATOM    826 HD22 LEU    59      16.054  41.103  47.903  1.00  0.00           H  
ATOM    827 HD23 LEU    59      15.978  39.791  49.007  1.00  0.00           H  
ATOM    828  C   LEU    59      19.105  39.869  52.419  1.00  0.00           C  
ATOM    829  O   LEU    59      18.848  38.665  52.559  1.00  0.00           O  
ATOM    830  N   GLY    60      20.051  40.458  53.175  1.00  0.00           N  
ATOM    831  H   GLY    60      20.356  41.404  52.997  1.00  0.00           H  
ATOM    832  CA  GLY    60      20.578  39.947  54.455  1.00  0.00           C  
ATOM    833  HA2 GLY    60      20.763  40.845  55.044  1.00  0.00           H  
ATOM    834  HA3 GLY    60      19.757  39.399  54.918  1.00  0.00           H  
ATOM    835  C   GLY    60      21.799  39.015  54.404  1.00  0.00           C  
ATOM    836  O   GLY    60      22.164  38.500  55.462  1.00  0.00           O  
ATOM    837  N   TYR    61      22.459  38.890  53.267  1.00  0.00           N  
ATOM    838  H   TYR    61      22.136  39.467  52.504  1.00  0.00           H  
ATOM    839  CA  TYR    61      23.818  38.334  53.026  1.00  0.00           C  
ATOM    840  HA  TYR    61      23.862  37.465  53.683  1.00  0.00           H  
ATOM    841  CB  TYR    61      24.036  37.861  51.589  1.00  0.00           C  
ATOM    842  HB2 TYR    61      24.280  38.726  50.972  1.00  0.00           H  
ATOM    843  HB3 TYR    61      24.930  37.238  51.596  1.00  0.00           H  
ATOM    844  CG  TYR    61      22.953  37.025  51.049  1.00  0.00           C  
ATOM    845  CD1 TYR    61      21.695  37.505  50.681  1.00  0.00           C  
ATOM    846  HD1 TYR    61      21.498  38.564  50.763  1.00  0.00           H  
ATOM    847  CE1 TYR    61      20.702  36.628  50.185  1.00  0.00           C  
ATOM    848  HE1 TYR    61      19.796  37.093  49.826  1.00  0.00           H  
ATOM    849  CZ  TYR    61      20.894  35.274  50.100  1.00  0.00           C  
ATOM    850  OH  TYR    61      19.830  34.404  49.837  1.00  0.00           O  
ATOM    851  HH  TYR    61      20.003  33.470  49.978  1.00  0.00           H  
ATOM    852  CE2 TYR    61      22.128  34.782  50.559  1.00  0.00           C  
ATOM    853  HE2 TYR    61      22.169  33.706  50.654  1.00  0.00           H  
ATOM    854  CD2 TYR    61      23.176  35.621  51.033  1.00  0.00           C  
ATOM    855  HD2 TYR    61      24.027  35.133  51.485  1.00  0.00           H  
ATOM    856  C   TYR    61      24.978  39.382  53.279  1.00  0.00           C  
ATOM    857  O   TYR    61      24.796  40.567  53.148  1.00  0.00           O  
ATOM    858  N   THR    62      26.118  38.887  53.813  1.00  0.00           N  
ATOM    859  H   THR    62      25.958  37.895  53.914  1.00  0.00           H  
ATOM    860  CA  THR    62      27.363  39.613  53.719  1.00  0.00           C  
ATOM    861  HA  THR    62      27.202  40.667  53.949  1.00  0.00           H  
ATOM    862  CB  THR    62      28.434  39.080  54.744  1.00  0.00           C  
ATOM    863  HB  THR    62      28.755  38.071  54.485  1.00  0.00           H  
ATOM    864  CG2 THR    62      29.634  39.965  54.770  1.00  0.00           C  
ATOM    865 HG21 THR    62      29.910  40.223  53.748  1.00  0.00           H  
ATOM    866 HG22 THR    62      29.377  40.836  55.372  1.00  0.00           H  
ATOM    867 HG23 THR    62      30.518  39.451  55.148  1.00  0.00           H  
ATOM    868  OG1 THR    62      27.998  38.959  56.101  1.00  0.00           O  
ATOM    869  HG1 THR    62      27.298  38.302  56.087  1.00  0.00           H  
ATOM    870  C   THR    62      27.810  39.432  52.269  1.00  0.00           C  
ATOM    871  O   THR    62      27.916  38.240  51.896  1.00  0.00           O  
ATOM    872  N   PRO    63      28.221  40.461  51.464  1.00  0.00           N  
ATOM    873  CD  PRO    63      27.755  41.824  51.631  1.00  0.00           C  
ATOM    874  HD2 PRO    63      28.187  42.222  52.549  1.00  0.00           H  
ATOM    875  HD3 PRO    63      26.683  41.938  51.793  1.00  0.00           H  
ATOM    876  CG  PRO    63      28.387  42.651  50.379  1.00  0.00           C  
ATOM    877  HG2 PRO    63      29.331  42.997  50.800  1.00  0.00           H  
ATOM    878  HG3 PRO    63      27.736  43.425  49.970  1.00  0.00           H  
ATOM    879  CB  PRO    63      28.790  41.507  49.384  1.00  0.00           C  
ATOM    880  HB2 PRO    63      29.656  41.795  48.787  1.00  0.00           H  
ATOM    881  HB3 PRO    63      27.946  41.240  48.748  1.00  0.00           H  
ATOM    882  CA  PRO    63      29.029  40.235  50.244  1.00  0.00           C  
ATOM    883  HA  PRO    63      28.605  39.412  49.670  1.00  0.00           H  
ATOM    884  C   PRO    63      30.475  39.989  50.657  1.00  0.00           C  
ATOM    885  O   PRO    63      31.096  40.766  51.388  1.00  0.00           O  
ATOM    886  N   CYS    64      31.166  39.016  50.010  1.00  0.00           N  
ATOM    887  H   CYS    64      30.620  38.365  49.464  1.00  0.00           H  
ATOM    888  CA  CYS    64      32.579  38.694  50.111  1.00  0.00           C  
ATOM    889  HA  CYS    64      33.049  39.509  50.663  1.00  0.00           H  
ATOM    890  CB  CYS    64      32.814  37.366  50.887  1.00  0.00           C  
ATOM    891  HB2 CYS    64      32.603  36.553  50.193  1.00  0.00           H  
ATOM    892  HB3 CYS    64      33.845  37.236  51.215  1.00  0.00           H  
ATOM    893  SG  CYS    64      31.636  37.150  52.287  1.00  0.00           S  
ATOM    894  HG  CYS    64      30.552  36.859  51.562  1.00  0.00           H  
ATOM    895  C   CYS    64      33.040  38.637  48.657  1.00  0.00           C  
ATOM    896  O   CYS    64      32.433  37.932  47.829  1.00  0.00           O  
ATOM    897  N   TRP    65      34.193  39.245  48.355  1.00  0.00           N  
ATOM    898  H   TRP    65      34.730  39.628  49.120  1.00  0.00           H  
ATOM    899  CA  TRP    65      34.741  39.238  46.998  1.00  0.00           C  
ATOM    900  HA  TRP    65      34.344  38.410  46.411  1.00  0.00           H  
ATOM    901  CB  TRP    65      34.417  40.590  46.354  1.00  0.00           C  
ATOM    902  HB2 TRP    65      34.821  40.573  45.342  1.00  0.00           H  
ATOM    903  HB3 TRP    65      33.334  40.548  46.232  1.00  0.00           H  
ATOM    904  CG  TRP    65      34.867  41.849  47.002  1.00  0.00           C  
ATOM    905  CD1 TRP    65      36.118  42.260  46.945  1.00  0.00           C  
ATOM    906  HD1 TRP    65      36.662  41.685  46.210  1.00  0.00           H  
ATOM    907  NE1 TRP    65      36.273  43.434  47.686  1.00  0.00           N  
ATOM    908  HE1 TRP    65      37.098  43.977  47.477  1.00  0.00           H  
ATOM    909  CE2 TRP    65      35.133  43.640  48.406  1.00  0.00           C  
ATOM    910  CZ2 TRP    65      34.751  44.621  49.303  1.00  0.00           C  
ATOM    911  HZ2 TRP    65      35.470  45.348  49.651  1.00  0.00           H  
ATOM    912  CH2 TRP    65      33.508  44.521  49.972  1.00  0.00           C  
ATOM    913  HH2 TRP    65      33.152  45.374  50.531  1.00  0.00           H  
ATOM    914  CZ3 TRP    65      32.628  43.493  49.575  1.00  0.00           C  
ATOM    915  HZ3 TRP    65      31.649  43.493  50.030  1.00  0.00           H  
ATOM    916  CE3 TRP    65      32.947  42.470  48.705  1.00  0.00           C  
ATOM    917  HE3 TRP    65      32.284  41.650  48.473  1.00  0.00           H  
ATOM    918  CD2 TRP    65      34.196  42.614  48.056  1.00  0.00           C  
ATOM    919  C   TRP    65      36.237  38.928  46.808  1.00  0.00           C  
ATOM    920  O   TRP    65      37.006  38.828  47.800  1.00  0.00           O  
ATOM    921  N   ILE    66      36.687  38.760  45.559  1.00  0.00           N  
ATOM    922  H   ILE    66      35.985  38.725  44.833  1.00  0.00           H  
ATOM    923  CA  ILE    66      38.010  38.571  45.088  1.00  0.00           C  
ATOM    924  HA  ILE    66      38.707  38.681  45.919  1.00  0.00           H  
ATOM    925  CB  ILE    66      38.180  37.091  44.699  1.00  0.00           C  
ATOM    926  HB  ILE    66      39.170  36.946  44.266  1.00  0.00           H  
ATOM    927  CG2 ILE    66      38.063  36.201  45.938  1.00  0.00           C  
ATOM    928 HG21 ILE    66      37.030  36.162  46.283  1.00  0.00           H  
ATOM    929 HG22 ILE    66      38.272  35.212  45.531  1.00  0.00           H  
ATOM    930 HG23 ILE    66      38.689  36.410  46.805  1.00  0.00           H  
ATOM    931  CG1 ILE    66      37.414  36.523  43.502  1.00  0.00           C  
ATOM    932 HG12 ILE    66      36.371  36.336  43.757  1.00  0.00           H  
ATOM    933 HG13 ILE    66      37.266  37.290  42.742  1.00  0.00           H  
ATOM    934  CD1 ILE    66      38.026  35.301  42.750  1.00  0.00           C  
ATOM    935 HD11 ILE    66      38.150  34.393  43.340  1.00  0.00           H  
ATOM    936 HD12 ILE    66      37.417  35.096  41.870  1.00  0.00           H  
ATOM    937 HD13 ILE    66      38.984  35.580  42.311  1.00  0.00           H  
ATOM    938  C   ILE    66      38.314  39.555  43.904  1.00  0.00           C  
ATOM    939  O   ILE    66      37.446  40.026  43.177  1.00  0.00           O  
ATOM    940  N   SER    67      39.603  39.849  43.583  1.00  0.00           N  
ATOM    941  H   SER    67      40.326  39.327  44.056  1.00  0.00           H  
ATOM    942  CA  SER    67      40.092  40.647  42.445  1.00  0.00           C  
ATOM    943  HA  SER    67      39.452  40.432  41.590  1.00  0.00           H  
ATOM    944  CB  SER    67      39.890  42.149  42.753  1.00  0.00           C  
ATOM    945  HB2 SER    67      38.864  42.514  42.803  1.00  0.00           H  
ATOM    946  HB3 SER    67      40.393  42.405  43.685  1.00  0.00           H  
ATOM    947  OG  SER    67      40.435  42.904  41.686  1.00  0.00           O  
ATOM    948  HG  SER    67      41.233  43.264  42.080  1.00  0.00           H  
ATOM    949  C   SER    67      41.574  40.236  42.034  1.00  0.00           C  
ATOM    950  O   SER    67      42.504  40.974  42.384  1.00  0.00           O  
ATOM    951  N   PRO    68      41.807  39.131  41.362  1.00  0.00           N  
ATOM    952  CD  PRO    68      40.699  38.159  41.043  1.00  0.00           C  
ATOM    953  HD2 PRO    68      40.270  38.451  40.084  1.00  0.00           H  
ATOM    954  HD3 PRO    68      39.881  38.193  41.762  1.00  0.00           H  
ATOM    955  CG  PRO    68      41.456  36.820  41.005  1.00  0.00           C  
ATOM    956  HG2 PRO    68      40.796  36.125  40.486  1.00  0.00           H  
ATOM    957  HG3 PRO    68      41.603  36.460  42.024  1.00  0.00           H  
ATOM    958  CB  PRO    68      42.825  37.221  40.375  1.00  0.00           C  
ATOM    959  HB2 PRO    68      42.773  37.319  39.291  1.00  0.00           H  
ATOM    960  HB3 PRO    68      43.517  36.387  40.487  1.00  0.00           H  
ATOM    961  CA  PRO    68      43.133  38.509  41.111  1.00  0.00           C  
ATOM    962  HA  PRO    68      43.599  38.337  42.081  1.00  0.00           H  
ATOM    963  C   PRO    68      44.111  39.442  40.276  1.00  0.00           C  
ATOM    964  O   PRO    68      43.618  40.085  39.361  1.00  0.00           O  
ATOM    965  N   PRO    69      45.494  39.364  40.399  1.00  0.00           N  
ATOM    966  CD  PRO    69      46.178  38.352  41.195  1.00  0.00           C  
ATOM    967  HD2 PRO    69      45.906  37.337  40.906  1.00  0.00           H  
ATOM    968  HD3 PRO    69      46.060  38.535  42.263  1.00  0.00           H  
ATOM    969  CG  PRO    69      47.672  38.569  40.920  1.00  0.00           C  
ATOM    970  HG2 PRO    69      48.071  37.869  40.186  1.00  0.00           H  
ATOM    971  HG3 PRO    69      48.384  38.456  41.737  1.00  0.00           H  
ATOM    972  CB  PRO    69      47.785  40.026  40.439  1.00  0.00           C  
ATOM    973  HB2 PRO    69      48.592  40.049  39.707  1.00  0.00           H  
ATOM    974  HB3 PRO    69      47.933  40.697  41.285  1.00  0.00           H  
ATOM    975  CA  PRO    69      46.445  40.115  39.702  1.00  0.00           C  
ATOM    976  HA  PRO    69      46.035  41.111  39.875  1.00  0.00           H  
ATOM    977  C   PRO    69      46.617  39.815  38.206  1.00  0.00           C  
ATOM    978  O   PRO    69      46.957  38.673  37.857  1.00  0.00           O  
ATOM    979  N   PRO    70      46.548  40.828  37.367  1.00  0.00           N  
ATOM    980  CD  PRO    70      46.906  40.832  35.914  1.00  0.00           C  
ATOM    981  HD2 PRO    70      46.068  40.363  35.398  1.00  0.00           H  
ATOM    982  HD3 PRO    70      47.865  40.328  35.798  1.00  0.00           H  
ATOM    983  CG  PRO    70      47.045  42.272  35.422  1.00  0.00           C  
ATOM    984  HG2 PRO    70      46.181  42.461  34.786  1.00  0.00           H  
ATOM    985  HG3 PRO    70      48.006  42.355  34.913  1.00  0.00           H  
ATOM    986  CB  PRO    70      46.936  43.096  36.728  1.00  0.00           C  
ATOM    987  HB2 PRO    70      46.480  44.060  36.505  1.00  0.00           H  
ATOM    988  HB3 PRO    70      47.940  43.133  37.152  1.00  0.00           H  
ATOM    989  CA  PRO    70      46.023  42.176  37.589  1.00  0.00           C  
ATOM    990  HA  PRO    70      46.104  42.559  38.606  1.00  0.00           H  
ATOM    991  C   PRO    70      44.522  42.315  37.102  1.00  0.00           C  
ATOM    992  O   PRO    70      44.099  42.208  35.929  1.00  0.00           O  
ATOM    993  N   PHE    71      43.515  42.587  37.976  1.00  0.00           N  
ATOM    994  H   PHE    71      43.764  42.595  38.955  1.00  0.00           H  
ATOM    995  CA  PHE    71      42.146  43.013  37.613  1.00  0.00           C  
ATOM    996  HA  PHE    71      41.592  43.172  38.538  1.00  0.00           H  
ATOM    997  CB  PHE    71      42.244  44.373  36.922  1.00  0.00           C  
ATOM    998  HB2 PHE    71      42.560  44.175  35.898  1.00  0.00           H  
ATOM    999  HB3 PHE    71      41.247  44.812  36.924  1.00  0.00           H  
ATOM   1000  CG  PHE    71      43.104  45.467  37.633  1.00  0.00           C  
ATOM   1001  CD1 PHE    71      43.482  45.347  39.022  1.00  0.00           C  
ATOM   1002  HD1 PHE    71      43.019  44.633  39.686  1.00  0.00           H  
ATOM   1003  CE1 PHE    71      44.443  46.282  39.535  1.00  0.00           C  
ATOM   1004  HE1 PHE    71      44.621  46.337  40.599  1.00  0.00           H  
ATOM   1005  CZ  PHE    71      45.131  47.156  38.710  1.00  0.00           C  
ATOM   1006  HZ  PHE    71      45.877  47.848  39.073  1.00  0.00           H  
ATOM   1007  CE2 PHE    71      44.917  47.078  37.344  1.00  0.00           C  
ATOM   1008  HE2 PHE    71      45.568  47.602  36.660  1.00  0.00           H  
ATOM   1009  CD2 PHE    71      43.892  46.362  36.794  1.00  0.00           C  
ATOM   1010  HD2 PHE    71      43.663  46.334  35.739  1.00  0.00           H  
ATOM   1011  C   PHE    71      41.424  41.913  36.755  1.00  0.00           C  
ATOM   1012  O   PHE    71      40.760  42.236  35.740  1.00  0.00           O  
ATOM   1013  N   MET    72      41.590  40.644  37.094  1.00  0.00           N  
ATOM   1014  H   MET    72      42.031  40.457  37.983  1.00  0.00           H  
ATOM   1015  CA  MET    72      41.013  39.472  36.386  1.00  0.00           C  
ATOM   1016  HA  MET    72      41.281  38.620  37.010  1.00  0.00           H  
ATOM   1017  CB  MET    72      39.455  39.595  36.458  1.00  0.00           C  
ATOM   1018  HB2 MET    72      39.233  40.070  37.414  1.00  0.00           H  
ATOM   1019  HB3 MET    72      39.099  40.352  35.760  1.00  0.00           H  
ATOM   1020  CG  MET    72      38.646  38.255  36.173  1.00  0.00           C  
ATOM   1021  HG2 MET    72      37.604  38.573  36.145  1.00  0.00           H  
ATOM   1022  HG3 MET    72      38.816  38.072  35.112  1.00  0.00           H  
ATOM   1023  SD  MET    72      38.830  36.774  37.266  1.00  0.00           S  
ATOM   1024  CE  MET    72      37.846  37.531  38.656  1.00  0.00           C  
ATOM   1025  HE1 MET    72      38.074  36.857  39.482  1.00  0.00           H  
ATOM   1026  HE2 MET    72      38.134  38.557  38.885  1.00  0.00           H  
ATOM   1027  HE3 MET    72      36.777  37.405  38.488  1.00  0.00           H  
ATOM   1028  C   MET    72      41.560  39.266  34.955  1.00  0.00           C  
ATOM   1029  O   MET    72      41.074  38.412  34.276  1.00  0.00           O  
ATOM   1030  N   LEU    73      42.514  40.050  34.501  1.00  0.00           N  
ATOM   1031  H   LEU    73      42.875  40.746  35.138  1.00  0.00           H  
ATOM   1032  CA  LEU    73      43.004  40.043  33.085  1.00  0.00           C  
ATOM   1033  HA  LEU    73      42.143  39.951  32.423  1.00  0.00           H  
ATOM   1034  CB  LEU    73      43.719  41.389  32.686  1.00  0.00           C  
ATOM   1035  HB2 LEU    73      44.450  41.532  33.482  1.00  0.00           H  
ATOM   1036  HB3 LEU    73      44.284  41.370  31.754  1.00  0.00           H  
ATOM   1037  CG  LEU    73      42.817  42.578  32.664  1.00  0.00           C  
ATOM   1038  HG  LEU    73      42.158  42.424  33.518  1.00  0.00           H  
ATOM   1039  CD1 LEU    73      43.694  43.861  32.816  1.00  0.00           C  
ATOM   1040 HD11 LEU    73      44.424  43.704  33.610  1.00  0.00           H  
ATOM   1041 HD12 LEU    73      44.145  44.093  31.851  1.00  0.00           H  
ATOM   1042 HD13 LEU    73      43.089  44.711  33.130  1.00  0.00           H  
ATOM   1043  CD2 LEU    73      41.943  42.691  31.361  1.00  0.00           C  
ATOM   1044 HD21 LEU    73      41.213  41.881  31.347  1.00  0.00           H  
ATOM   1045 HD22 LEU    73      41.320  43.585  31.380  1.00  0.00           H  
ATOM   1046 HD23 LEU    73      42.574  42.507  30.492  1.00  0.00           H  
ATOM   1047  C   LEU    73      44.081  38.943  32.777  1.00  0.00           C  
ATOM   1048  O   LEU    73      44.484  38.829  31.630  1.00  0.00           O  
ATOM   1049  N   ASN    74      44.499  38.206  33.739  1.00  0.00           N  
ATOM   1050  H   ASN    74      44.023  38.407  34.607  1.00  0.00           H  
ATOM   1051  CA  ASN    74      45.437  37.092  33.574  1.00  0.00           C  
ATOM   1052  HA  ASN    74      46.161  37.316  32.791  1.00  0.00           H  
ATOM   1053  CB  ASN    74      46.121  36.823  34.881  1.00  0.00           C  
ATOM   1054  HB2 ASN    74      46.294  37.808  35.313  1.00  0.00           H  
ATOM   1055  HB3 ASN    74      45.549  36.216  35.583  1.00  0.00           H  
ATOM   1056  CG  ASN    74      47.436  36.091  34.874  1.00  0.00           C  
ATOM   1057  OD1 ASN    74      48.108  35.882  33.900  1.00  0.00           O  
ATOM   1058  ND2 ASN    74      47.779  35.423  35.968  1.00  0.00           N  
ATOM   1059 HD21 ASN    74      48.739  35.110  35.951  1.00  0.00           H  
ATOM   1060 HD22 ASN    74      47.382  35.480  36.895  1.00  0.00           H  
ATOM   1061  C   ASN    74      44.758  35.851  33.088  1.00  0.00           C  
ATOM   1062  O   ASN    74      43.566  35.801  32.844  1.00  0.00           O  
ATOM   1063  N   ASP    75      45.565  34.769  32.944  1.00  0.00           N  
ATOM   1064  H   ASP    75      46.548  35.003  32.954  1.00  0.00           H  
ATOM   1065  CA  ASP    75      45.145  33.337  32.976  1.00  0.00           C  
ATOM   1066  HA  ASP    75      44.671  33.212  32.002  1.00  0.00           H  
ATOM   1067  CB  ASP    75      46.409  32.502  32.984  1.00  0.00           C  
ATOM   1068  HB2 ASP    75      46.949  32.806  32.087  1.00  0.00           H  
ATOM   1069  HB3 ASP    75      47.033  32.664  33.862  1.00  0.00           H  
ATOM   1070  CG  ASP    75      46.084  31.005  32.906  1.00  0.00           C  
ATOM   1071  OD1 ASP    75      46.936  30.188  33.307  1.00  0.00           O  
ATOM   1072  OD2 ASP    75      44.961  30.626  32.532  1.00  0.00           O  
ATOM   1073  C   ASP    75      44.047  33.031  34.049  1.00  0.00           C  
ATOM   1074  O   ASP    75      44.191  33.239  35.240  1.00  0.00           O  
ATOM   1075  N   THR    76      42.943  32.540  33.514  1.00  0.00           N  
ATOM   1076  H   THR    76      43.013  32.475  32.509  1.00  0.00           H  
ATOM   1077  CA  THR    76      41.732  32.127  34.277  1.00  0.00           C  
ATOM   1078  HA  THR    76      41.359  32.931  34.912  1.00  0.00           H  
ATOM   1079  CB  THR    76      40.719  31.534  33.336  1.00  0.00           C  
ATOM   1080  HB  THR    76      41.012  30.563  32.936  1.00  0.00           H  
ATOM   1081  CG2 THR    76      39.377  31.349  34.102  1.00  0.00           C  
ATOM   1082 HG21 THR    76      38.593  31.019  33.421  1.00  0.00           H  
ATOM   1083 HG22 THR    76      39.535  30.568  34.846  1.00  0.00           H  
ATOM   1084 HG23 THR    76      39.043  32.226  34.656  1.00  0.00           H  
ATOM   1085  OG1 THR    76      40.449  32.445  32.355  1.00  0.00           O  
ATOM   1086  HG1 THR    76      41.232  32.556  31.809  1.00  0.00           H  
ATOM   1087  C   THR    76      42.134  30.996  35.291  1.00  0.00           C  
ATOM   1088  O   THR    76      41.673  31.037  36.454  1.00  0.00           O  
ATOM   1089  N   GLN    77      42.954  30.102  34.890  1.00  0.00           N  
ATOM   1090  H   GLN    77      43.323  30.278  33.966  1.00  0.00           H  
ATOM   1091  CA  GLN    77      43.392  28.972  35.694  1.00  0.00           C  
ATOM   1092  HA  GLN    77      42.564  28.365  36.060  1.00  0.00           H  
ATOM   1093  CB  GLN    77      44.276  28.102  34.864  1.00  0.00           C  
ATOM   1094  HB2 GLN    77      45.129  28.668  34.488  1.00  0.00           H  
ATOM   1095  HB3 GLN    77      44.730  27.384  35.547  1.00  0.00           H  
ATOM   1096  CG  GLN    77      43.603  27.363  33.715  1.00  0.00           C  
ATOM   1097  HG2 GLN    77      43.204  26.409  34.060  1.00  0.00           H  
ATOM   1098  HG3 GLN    77      42.846  28.021  33.289  1.00  0.00           H  
ATOM   1099  CD  GLN    77      44.487  26.956  32.523  1.00  0.00           C  
ATOM   1100  OE1 GLN    77      44.483  25.858  32.001  1.00  0.00           O  
ATOM   1101  NE2 GLN    77      45.216  27.943  31.996  1.00  0.00           N  
ATOM   1102 HE21 GLN    77      45.842  27.798  31.217  1.00  0.00           H  
ATOM   1103 HE22 GLN    77      45.323  28.856  32.416  1.00  0.00           H  
ATOM   1104  C   GLN    77      44.110  29.559  36.904  1.00  0.00           C  
ATOM   1105  O   GLN    77      44.017  28.995  37.981  1.00  0.00           O  
ATOM   1106  N   VAL    78      44.878  30.646  36.826  1.00  0.00           N  
ATOM   1107  H   VAL    78      44.942  31.135  35.944  1.00  0.00           H  
ATOM   1108  CA  VAL    78      45.427  31.355  37.953  1.00  0.00           C  
ATOM   1109  HA  VAL    78      45.771  30.606  38.666  1.00  0.00           H  
ATOM   1110  CB  VAL    78      46.603  32.230  37.449  1.00  0.00           C  
ATOM   1111  HB  VAL    78      46.168  33.070  36.907  1.00  0.00           H  
ATOM   1112  CG1 VAL    78      47.384  32.901  38.616  1.00  0.00           C  
ATOM   1113 HG11 VAL    78      47.967  32.143  39.139  1.00  0.00           H  
ATOM   1114 HG12 VAL    78      48.038  33.646  38.162  1.00  0.00           H  
ATOM   1115 HG13 VAL    78      46.663  33.390  39.269  1.00  0.00           H  
ATOM   1116  CG2 VAL    78      47.619  31.418  36.598  1.00  0.00           C  
ATOM   1117 HG21 VAL    78      47.191  30.958  35.707  1.00  0.00           H  
ATOM   1118 HG22 VAL    78      48.496  31.958  36.238  1.00  0.00           H  
ATOM   1119 HG23 VAL    78      47.963  30.520  37.111  1.00  0.00           H  
ATOM   1120  C   VAL    78      44.338  32.211  38.739  1.00  0.00           C  
ATOM   1121  O   VAL    78      44.324  32.188  39.937  1.00  0.00           O  
ATOM   1122  N   ASN    79      43.539  32.966  38.038  1.00  0.00           N  
ATOM   1123  H   ASN    79      43.630  33.053  37.036  1.00  0.00           H  
ATOM   1124  CA  ASN    79      42.445  33.775  38.680  1.00  0.00           C  
ATOM   1125  HA  ASN    79      42.999  34.330  39.437  1.00  0.00           H  
ATOM   1126  CB  ASN    79      41.652  34.717  37.769  1.00  0.00           C  
ATOM   1127  HB2 ASN    79      40.841  34.193  37.263  1.00  0.00           H  
ATOM   1128  HB3 ASN    79      41.128  35.482  38.342  1.00  0.00           H  
ATOM   1129  CG  ASN    79      42.526  35.523  36.763  1.00  0.00           C  
ATOM   1130  OD1 ASN    79      43.606  35.841  37.110  1.00  0.00           O  
ATOM   1131  ND2 ASN    79      42.091  35.731  35.570  1.00  0.00           N  
ATOM   1132 HD21 ASN    79      42.698  36.105  34.854  1.00  0.00           H  
ATOM   1133 HD22 ASN    79      41.251  35.260  35.265  1.00  0.00           H  
ATOM   1134  C   ASN    79      41.567  32.878  39.524  1.00  0.00           C  
ATOM   1135  O   ASN    79      40.834  33.382  40.384  1.00  0.00           O  
ATOM   1136  N   THR    80      41.467  31.546  39.342  1.00  0.00           N  
ATOM   1137  H   THR    80      41.904  31.064  38.570  1.00  0.00           H  
ATOM   1138  CA  THR    80      40.723  30.550  40.120  1.00  0.00           C  
ATOM   1139  HA  THR    80      39.764  31.023  40.328  1.00  0.00           H  
ATOM   1140  CB  THR    80      40.650  29.394  39.221  1.00  0.00           C  
ATOM   1141  HB  THR    80      41.691  29.175  38.986  1.00  0.00           H  
ATOM   1142  CG2 THR    80      39.931  28.211  39.821  1.00  0.00           C  
ATOM   1143 HG21 THR    80      39.967  27.437  39.054  1.00  0.00           H  
ATOM   1144 HG22 THR    80      40.325  27.812  40.756  1.00  0.00           H  
ATOM   1145 HG23 THR    80      38.871  28.463  39.850  1.00  0.00           H  
ATOM   1146  OG1 THR    80      39.953  29.658  38.037  1.00  0.00           O  
ATOM   1147  HG1 THR    80      40.519  30.064  37.376  1.00  0.00           H  
ATOM   1148  C   THR    80      41.220  30.259  41.553  1.00  0.00           C  
ATOM   1149  O   THR    80      40.391  29.942  42.416  1.00  0.00           O  
ATOM   1150  N   GLU    81      42.552  30.534  41.823  1.00  0.00           N  
ATOM   1151  H   GLU    81      43.130  30.932  41.096  1.00  0.00           H  
ATOM   1152  CA  GLU    81      43.187  30.130  43.023  1.00  0.00           C  
ATOM   1153  HA  GLU    81      42.970  29.080  43.217  1.00  0.00           H  
ATOM   1154  CB  GLU    81      44.736  30.226  42.895  1.00  0.00           C  
ATOM   1155  HB2 GLU    81      45.191  31.217  42.919  1.00  0.00           H  
ATOM   1156  HB3 GLU    81      45.030  29.816  43.862  1.00  0.00           H  
ATOM   1157  CG  GLU    81      45.407  29.444  41.879  1.00  0.00           C  
ATOM   1158  HG2 GLU    81      44.744  28.615  41.631  1.00  0.00           H  
ATOM   1159  HG3 GLU    81      45.427  30.014  40.951  1.00  0.00           H  
ATOM   1160  CD  GLU    81      46.849  29.001  42.169  1.00  0.00           C  
ATOM   1161  OE1 GLU    81      47.482  29.559  43.133  1.00  0.00           O  
ATOM   1162  OE2 GLU    81      47.379  28.181  41.415  1.00  0.00           O  
ATOM   1163  C   GLU    81      42.626  30.836  44.217  1.00  0.00           C  
ATOM   1164  O   GLU    81      42.442  30.288  45.265  1.00  0.00           O  
ATOM   1165  N   TYR    82      42.271  32.174  43.977  1.00  0.00           N  
ATOM   1166  H   TYR    82      42.477  32.592  43.081  1.00  0.00           H  
ATOM   1167  CA  TYR    82      41.570  33.001  44.975  1.00  0.00           C  
ATOM   1168  HA  TYR    82      42.067  32.884  45.938  1.00  0.00           H  
ATOM   1169  CB  TYR    82      41.663  34.547  44.603  1.00  0.00           C  
ATOM   1170  HB2 TYR    82      41.169  34.594  43.633  1.00  0.00           H  
ATOM   1171  HB3 TYR    82      41.107  35.018  45.414  1.00  0.00           H  
ATOM   1172  CG  TYR    82      43.054  35.202  44.456  1.00  0.00           C  
ATOM   1173  CD1 TYR    82      43.742  34.959  43.299  1.00  0.00           C  
ATOM   1174  HD1 TYR    82      43.303  34.329  42.539  1.00  0.00           H  
ATOM   1175  CE1 TYR    82      45.066  35.442  43.086  1.00  0.00           C  
ATOM   1176  HE1 TYR    82      45.501  35.370  42.100  1.00  0.00           H  
ATOM   1177  CZ  TYR    82      45.681  36.195  44.108  1.00  0.00           C  
ATOM   1178  OH  TYR    82      46.916  36.816  43.978  1.00  0.00           O  
ATOM   1179  HH  TYR    82      47.442  36.193  43.471  1.00  0.00           H  
ATOM   1180  CE2 TYR    82      44.985  36.350  45.343  1.00  0.00           C  
ATOM   1181  HE2 TYR    82      45.441  36.885  46.163  1.00  0.00           H  
ATOM   1182  CD2 TYR    82      43.589  35.950  45.517  1.00  0.00           C  
ATOM   1183  HD2 TYR    82      43.008  36.196  46.394  1.00  0.00           H  
ATOM   1184  C   TYR    82      40.194  32.462  45.221  1.00  0.00           C  
ATOM   1185  O   TYR    82      39.808  32.539  46.355  1.00  0.00           O  
ATOM   1186  N   MET    83      39.457  32.047  44.190  1.00  0.00           N  
ATOM   1187  H   MET    83      39.937  31.918  43.311  1.00  0.00           H  
ATOM   1188  CA  MET    83      38.039  31.655  44.223  1.00  0.00           C  
ATOM   1189  HA  MET    83      37.513  32.475  44.712  1.00  0.00           H  
ATOM   1190  CB  MET    83      37.584  31.649  42.759  1.00  0.00           C  
ATOM   1191  HB2 MET    83      38.130  32.398  42.186  1.00  0.00           H  
ATOM   1192  HB3 MET    83      37.950  30.671  42.446  1.00  0.00           H  
ATOM   1193  CG  MET    83      36.016  31.763  42.520  1.00  0.00           C  
ATOM   1194  HG2 MET    83      35.757  32.725  42.962  1.00  0.00           H  
ATOM   1195  HG3 MET    83      35.779  31.728  41.456  1.00  0.00           H  
ATOM   1196  SD  MET    83      35.051  30.431  43.341  1.00  0.00           S  
ATOM   1197  CE  MET    83      35.519  29.061  42.332  1.00  0.00           C  
ATOM   1198  HE1 MET    83      34.926  28.211  42.669  1.00  0.00           H  
ATOM   1199  HE2 MET    83      35.462  29.123  41.245  1.00  0.00           H  
ATOM   1200  HE3 MET    83      36.550  28.861  42.623  1.00  0.00           H  
ATOM   1201  C   MET    83      37.894  30.319  45.075  1.00  0.00           C  
ATOM   1202  O   MET    83      37.163  30.356  46.085  1.00  0.00           O  
ATOM   1203  N   VAL    84      38.547  29.227  44.644  1.00  0.00           N  
ATOM   1204  H   VAL    84      38.999  29.435  43.765  1.00  0.00           H  
ATOM   1205  CA  VAL    84      38.645  27.985  45.392  1.00  0.00           C  
ATOM   1206  HA  VAL    84      37.635  27.575  45.424  1.00  0.00           H  
ATOM   1207  CB  VAL    84      39.601  27.006  44.676  1.00  0.00           C  
ATOM   1208  HB  VAL    84      40.550  27.537  44.614  1.00  0.00           H  
ATOM   1209  CG1 VAL    84      39.797  25.686  45.440  1.00  0.00           C  
ATOM   1210 HG11 VAL    84      40.205  25.809  46.443  1.00  0.00           H  
ATOM   1211 HG12 VAL    84      38.830  25.197  45.554  1.00  0.00           H  
ATOM   1212 HG13 VAL    84      40.592  25.047  45.053  1.00  0.00           H  
ATOM   1213  CG2 VAL    84      39.133  26.649  43.236  1.00  0.00           C  
ATOM   1214 HG21 VAL    84      39.813  25.944  42.758  1.00  0.00           H  
ATOM   1215 HG22 VAL    84      38.096  26.319  43.172  1.00  0.00           H  
ATOM   1216 HG23 VAL    84      39.201  27.576  42.668  1.00  0.00           H  
ATOM   1217  C   VAL    84      38.997  28.168  46.884  1.00  0.00           C  
ATOM   1218  O   VAL    84      38.167  27.702  47.645  1.00  0.00           O  
ATOM   1219  N   ASN    85      40.128  28.791  47.246  1.00  0.00           N  
ATOM   1220  H   ASN    85      40.779  29.054  46.520  1.00  0.00           H  
ATOM   1221  CA  ASN    85      40.494  29.101  48.678  1.00  0.00           C  
ATOM   1222  HA  ASN    85      40.620  28.110  49.115  1.00  0.00           H  
ATOM   1223  CB  ASN    85      41.892  29.712  48.733  1.00  0.00           C  
ATOM   1224  HB2 ASN    85      42.638  28.973  48.442  1.00  0.00           H  
ATOM   1225  HB3 ASN    85      41.969  30.547  48.037  1.00  0.00           H  
ATOM   1226  CG  ASN    85      42.258  30.082  50.139  1.00  0.00           C  
ATOM   1227  OD1 ASN    85      42.434  29.210  50.998  1.00  0.00           O  
ATOM   1228  ND2 ASN    85      42.308  31.306  50.591  1.00  0.00           N  
ATOM   1229 HD21 ASN    85      42.799  31.554  51.437  1.00  0.00           H  
ATOM   1230 HD22 ASN    85      42.029  32.084  50.011  1.00  0.00           H  
ATOM   1231  C   ASN    85      39.421  29.887  49.443  1.00  0.00           C  
ATOM   1232  O   ASN    85      39.114  29.612  50.634  1.00  0.00           O  
ATOM   1233  N   ALA    86      38.725  30.835  48.815  1.00  0.00           N  
ATOM   1234  H   ALA    86      38.863  31.064  47.841  1.00  0.00           H  
ATOM   1235  CA  ALA    86      37.667  31.582  49.523  1.00  0.00           C  
ATOM   1236  HA  ALA    86      38.021  32.121  50.402  1.00  0.00           H  
ATOM   1237  CB  ALA    86      37.074  32.629  48.590  1.00  0.00           C  
ATOM   1238  HB1 ALA    86      36.331  33.269  49.065  1.00  0.00           H  
ATOM   1239  HB2 ALA    86      37.920  33.249  48.294  1.00  0.00           H  
ATOM   1240  HB3 ALA    86      36.611  32.120  47.744  1.00  0.00           H  
ATOM   1241  C   ALA    86      36.562  30.737  49.968  1.00  0.00           C  
ATOM   1242  O   ALA    86      36.157  30.844  51.157  1.00  0.00           O  
ATOM   1243  N   ILE    87      36.129  29.837  49.069  1.00  0.00           N  
ATOM   1244  H   ILE    87      36.520  29.877  48.139  1.00  0.00           H  
ATOM   1245  CA  ILE    87      34.930  28.944  49.441  1.00  0.00           C  
ATOM   1246  HA  ILE    87      34.199  29.587  49.930  1.00  0.00           H  
ATOM   1247  CB  ILE    87      34.442  28.294  48.123  1.00  0.00           C  
ATOM   1248  HB  ILE    87      35.297  27.747  47.727  1.00  0.00           H  
ATOM   1249  CG2 ILE    87      33.404  27.227  48.471  1.00  0.00           C  
ATOM   1250 HG21 ILE    87      34.026  26.345  48.622  1.00  0.00           H  
ATOM   1251 HG22 ILE    87      32.883  27.543  49.374  1.00  0.00           H  
ATOM   1252 HG23 ILE    87      32.702  27.056  47.654  1.00  0.00           H  
ATOM   1253  CG1 ILE    87      34.042  29.383  47.125  1.00  0.00           C  
ATOM   1254 HG12 ILE    87      33.655  30.246  47.668  1.00  0.00           H  
ATOM   1255 HG13 ILE    87      34.887  29.690  46.509  1.00  0.00           H  
ATOM   1256  CD1 ILE    87      32.947  29.012  46.167  1.00  0.00           C  
ATOM   1257 HD11 ILE    87      32.762  29.761  45.397  1.00  0.00           H  
ATOM   1258 HD12 ILE    87      33.282  28.078  45.716  1.00  0.00           H  
ATOM   1259 HD13 ILE    87      31.964  28.908  46.627  1.00  0.00           H  
ATOM   1260  C   ILE    87      35.438  27.870  50.502  1.00  0.00           C  
ATOM   1261  O   ILE    87      34.762  27.531  51.441  1.00  0.00           O  
ATOM   1262  N   THR    88      36.710  27.458  50.401  1.00  0.00           N  
ATOM   1263  H   THR    88      37.243  27.780  49.606  1.00  0.00           H  
ATOM   1264  CA  THR    88      37.460  26.643  51.448  1.00  0.00           C  
ATOM   1265  HA  THR    88      36.895  25.718  51.561  1.00  0.00           H  
ATOM   1266  CB  THR    88      38.882  26.267  50.967  1.00  0.00           C  
ATOM   1267  HB  THR    88      39.526  27.146  50.966  1.00  0.00           H  
ATOM   1268  CG2 THR    88      39.486  25.234  51.916  1.00  0.00           C  
ATOM   1269 HG21 THR    88      39.688  25.659  52.899  1.00  0.00           H  
ATOM   1270 HG22 THR    88      38.842  24.357  51.980  1.00  0.00           H  
ATOM   1271 HG23 THR    88      40.485  24.996  51.551  1.00  0.00           H  
ATOM   1272  OG1 THR    88      38.784  25.762  49.627  1.00  0.00           O  
ATOM   1273  HG1 THR    88      38.555  26.436  48.983  1.00  0.00           H  
ATOM   1274  C   THR    88      37.418  27.309  52.873  1.00  0.00           C  
ATOM   1275  O   THR    88      37.082  26.594  53.841  1.00  0.00           O  
ATOM   1276  N   THR    89      37.429  28.647  52.940  1.00  0.00           N  
ATOM   1277  H   THR    89      37.558  29.102  52.048  1.00  0.00           H  
ATOM   1278  CA  THR    89      37.271  29.487  54.172  1.00  0.00           C  
ATOM   1279  HA  THR    89      37.717  28.982  55.029  1.00  0.00           H  
ATOM   1280  CB  THR    89      38.122  30.758  53.912  1.00  0.00           C  
ATOM   1281  HB  THR    89      37.703  31.335  53.088  1.00  0.00           H  
ATOM   1282  CG2 THR    89      38.146  31.566  55.217  1.00  0.00           C  
ATOM   1283 HG21 THR    89      38.941  32.311  55.232  1.00  0.00           H  
ATOM   1284 HG22 THR    89      37.266  32.102  55.575  1.00  0.00           H  
ATOM   1285 HG23 THR    89      38.391  30.906  56.049  1.00  0.00           H  
ATOM   1286  OG1 THR    89      39.341  30.405  53.549  1.00  0.00           O  
ATOM   1287  HG1 THR    89      39.784  31.222  53.310  1.00  0.00           H  
ATOM   1288  C   THR    89      35.850  29.766  54.557  1.00  0.00           C  
ATOM   1289  O   THR    89      35.403  29.254  55.591  1.00  0.00           O  
ATOM   1290  N   LEU    90      35.155  30.579  53.798  1.00  0.00           N  
ATOM   1291  H   LEU    90      35.710  31.068  53.110  1.00  0.00           H  
ATOM   1292  CA  LEU    90      33.883  31.242  54.048  1.00  0.00           C  
ATOM   1293  HA  LEU    90      33.975  31.922  54.895  1.00  0.00           H  
ATOM   1294  CB  LEU    90      33.350  31.916  52.790  1.00  0.00           C  
ATOM   1295  HB2 LEU    90      33.318  31.210  51.960  1.00  0.00           H  
ATOM   1296  HB3 LEU    90      32.311  32.165  53.004  1.00  0.00           H  
ATOM   1297  CG  LEU    90      34.119  33.230  52.450  1.00  0.00           C  
ATOM   1298  HG  LEU    90      35.166  32.946  52.553  1.00  0.00           H  
ATOM   1299  CD1 LEU    90      33.857  33.690  51.019  1.00  0.00           C  
ATOM   1300 HD11 LEU    90      33.769  32.850  50.330  1.00  0.00           H  
ATOM   1301 HD12 LEU    90      32.948  34.275  50.885  1.00  0.00           H  
ATOM   1302 HD13 LEU    90      34.698  34.357  50.827  1.00  0.00           H  
ATOM   1303  CD2 LEU    90      33.786  34.460  53.371  1.00  0.00           C  
ATOM   1304 HD21 LEU    90      32.717  34.639  53.265  1.00  0.00           H  
ATOM   1305 HD22 LEU    90      34.028  34.108  54.374  1.00  0.00           H  
ATOM   1306 HD23 LEU    90      34.360  35.323  53.033  1.00  0.00           H  
ATOM   1307  C   LEU    90      32.810  30.173  54.538  1.00  0.00           C  
ATOM   1308  O   LEU    90      31.906  30.496  55.371  1.00  0.00           O  
ATOM   1309  N   TYR    91      32.857  28.916  53.983  1.00  0.00           N  
ATOM   1310  H   TYR    91      33.566  28.684  53.303  1.00  0.00           H  
ATOM   1311  CA  TYR    91      32.037  27.818  54.381  1.00  0.00           C  
ATOM   1312  HA  TYR    91      30.959  27.925  54.259  1.00  0.00           H  
ATOM   1313  CB  TYR    91      32.469  26.515  53.620  1.00  0.00           C  
ATOM   1314  HB2 TYR    91      32.284  26.754  52.572  1.00  0.00           H  
ATOM   1315  HB3 TYR    91      33.539  26.455  53.822  1.00  0.00           H  
ATOM   1316  CG  TYR    91      31.844  25.178  54.002  1.00  0.00           C  
ATOM   1317  CD1 TYR    91      30.707  24.743  53.367  1.00  0.00           C  
ATOM   1318  HD1 TYR    91      30.204  25.366  52.642  1.00  0.00           H  
ATOM   1319  CE1 TYR    91      30.114  23.544  53.606  1.00  0.00           C  
ATOM   1320  HE1 TYR    91      29.191  23.330  53.088  1.00  0.00           H  
ATOM   1321  CZ  TYR    91      30.686  22.698  54.580  1.00  0.00           C  
ATOM   1322  OH  TYR    91      30.305  21.412  54.761  1.00  0.00           O  
ATOM   1323  HH  TYR    91      30.649  21.091  55.598  1.00  0.00           H  
ATOM   1324  CE2 TYR    91      31.804  23.117  55.349  1.00  0.00           C  
ATOM   1325  HE2 TYR    91      32.287  22.538  56.122  1.00  0.00           H  
ATOM   1326  CD2 TYR    91      32.416  24.354  54.991  1.00  0.00           C  
ATOM   1327  HD2 TYR    91      33.230  24.799  55.544  1.00  0.00           H  
ATOM   1328  C   TYR    91      32.200  27.593  55.877  1.00  0.00           C  
ATOM   1329  O   TYR    91      31.141  27.605  56.582  1.00  0.00           O  
ATOM   1330  N   ALA    92      33.407  27.323  56.368  1.00  0.00           N  
ATOM   1331  H   ALA    92      34.198  27.556  55.785  1.00  0.00           H  
ATOM   1332  CA  ALA    92      33.492  26.938  57.743  1.00  0.00           C  
ATOM   1333  HA  ALA    92      32.641  26.295  57.966  1.00  0.00           H  
ATOM   1334  CB  ALA    92      34.764  26.112  57.811  1.00  0.00           C  
ATOM   1335  HB1 ALA    92      34.662  25.211  57.206  1.00  0.00           H  
ATOM   1336  HB2 ALA    92      35.630  26.708  57.524  1.00  0.00           H  
ATOM   1337  HB3 ALA    92      34.780  25.783  58.850  1.00  0.00           H  
ATOM   1338  C   ALA    92      33.337  28.241  58.636  1.00  0.00           C  
ATOM   1339  O   ALA    92      32.830  28.106  59.774  1.00  0.00           O  
ATOM   1340  N   GLY    93      33.747  29.456  58.234  1.00  0.00           N  
ATOM   1341  H   GLY    93      34.019  29.465  57.261  1.00  0.00           H  
ATOM   1342  CA  GLY    93      33.621  30.713  59.055  1.00  0.00           C  
ATOM   1343  HA2 GLY    93      33.913  30.552  60.093  1.00  0.00           H  
ATOM   1344  HA3 GLY    93      34.238  31.568  58.777  1.00  0.00           H  
ATOM   1345  C   GLY    93      32.188  31.176  59.197  1.00  0.00           C  
ATOM   1346  O   GLY    93      31.870  31.843  60.123  1.00  0.00           O  
ATOM   1347  N   SER    94      31.236  30.693  58.389  1.00  0.00           N  
ATOM   1348  H   SER    94      31.575  30.055  57.683  1.00  0.00           H  
ATOM   1349  CA  SER    94      29.834  30.836  58.589  1.00  0.00           C  
ATOM   1350  HA  SER    94      29.680  31.536  59.410  1.00  0.00           H  
ATOM   1351  CB  SER    94      29.126  31.293  57.316  1.00  0.00           C  
ATOM   1352  HB2 SER    94      28.056  31.495  57.373  1.00  0.00           H  
ATOM   1353  HB3 SER    94      29.473  32.286  57.030  1.00  0.00           H  
ATOM   1354  OG  SER    94      29.210  30.348  56.196  1.00  0.00           O  
ATOM   1355  HG  SER    94      30.118  30.116  55.988  1.00  0.00           H  
ATOM   1356  C   SER    94      29.177  29.491  59.085  1.00  0.00           C  
ATOM   1357  O   SER    94      27.956  29.181  58.879  1.00  0.00           O  
ATOM   1358  N   GLY    95      29.939  28.750  59.860  1.00  0.00           N  
ATOM   1359  H   GLY    95      30.925  28.891  60.027  1.00  0.00           H  
ATOM   1360  CA  GLY    95      29.270  27.693  60.656  1.00  0.00           C  
ATOM   1361  HA2 GLY    95      29.944  27.346  61.439  1.00  0.00           H  
ATOM   1362  HA3 GLY    95      28.400  28.154  61.124  1.00  0.00           H  
ATOM   1363  C   GLY    95      28.890  26.463  59.807  1.00  0.00           C  
ATOM   1364  O   GLY    95      27.865  25.841  59.906  1.00  0.00           O  
ATOM   1365  N   ASN    96      29.759  26.136  58.819  1.00  0.00           N  
ATOM   1366  H   ASN    96      30.593  26.690  58.953  1.00  0.00           H  
ATOM   1367  CA  ASN    96      29.704  25.044  57.838  1.00  0.00           C  
ATOM   1368  HA  ASN    96      30.475  25.152  57.075  1.00  0.00           H  
ATOM   1369  CB  ASN    96      29.890  23.679  58.551  1.00  0.00           C  
ATOM   1370  HB2 ASN    96      29.000  23.454  59.140  1.00  0.00           H  
ATOM   1371  HB3 ASN    96      30.033  22.949  57.754  1.00  0.00           H  
ATOM   1372  CG  ASN    96      31.015  23.580  59.564  1.00  0.00           C  
ATOM   1373  OD1 ASN    96      31.927  24.381  59.750  1.00  0.00           O  
ATOM   1374  ND2 ASN    96      30.957  22.575  60.379  1.00  0.00           N  
ATOM   1375 HD21 ASN    96      31.698  22.395  61.041  1.00  0.00           H  
ATOM   1376 HD22 ASN    96      30.240  21.872  60.272  1.00  0.00           H  
ATOM   1377  C   ASN    96      28.434  25.108  56.955  1.00  0.00           C  
ATOM   1378  O   ASN    96      28.123  24.142  56.239  1.00  0.00           O  
ATOM   1379  N   ASN    97      27.722  26.175  56.877  1.00  0.00           N  
ATOM   1380  H   ASN    97      28.036  26.958  57.432  1.00  0.00           H  
ATOM   1381  CA  ASN    97      26.609  26.366  55.986  1.00  0.00           C  
ATOM   1382  HA  ASN    97      25.997  25.469  56.079  1.00  0.00           H  
ATOM   1383  CB  ASN    97      25.631  27.465  56.444  1.00  0.00           C  
ATOM   1384  HB2 ASN    97      26.184  28.402  56.515  1.00  0.00           H  
ATOM   1385  HB3 ASN    97      24.876  27.660  55.682  1.00  0.00           H  
ATOM   1386  CG  ASN    97      25.030  27.254  57.839  1.00  0.00           C  
ATOM   1387  OD1 ASN    97      24.212  26.387  58.083  1.00  0.00           O  
ATOM   1388  ND2 ASN    97      25.467  27.992  58.863  1.00  0.00           N  
ATOM   1389 HD21 ASN    97      25.266  27.651  59.792  1.00  0.00           H  
ATOM   1390 HD22 ASN    97      26.079  28.765  58.643  1.00  0.00           H  
ATOM   1391  C   ASN    97      27.129  26.512  54.534  1.00  0.00           C  
ATOM   1392  O   ASN    97      28.113  27.216  54.321  1.00  0.00           O  
ATOM   1393  N   LYS    98      26.432  25.918  53.579  1.00  0.00           N  
ATOM   1394  H   LYS    98      25.529  25.512  53.782  1.00  0.00           H  
ATOM   1395  CA  LYS    98      26.811  25.929  52.180  1.00  0.00           C  
ATOM   1396  HA  LYS    98      27.854  25.616  52.129  1.00  0.00           H  
ATOM   1397  CB  LYS    98      25.956  24.980  51.312  1.00  0.00           C  
ATOM   1398  HB2 LYS    98      24.933  25.287  51.528  1.00  0.00           H  
ATOM   1399  HB3 LYS    98      26.228  25.222  50.284  1.00  0.00           H  
ATOM   1400  CG  LYS    98      26.178  23.453  51.696  1.00  0.00           C  
ATOM   1401  HG2 LYS    98      27.184  23.256  51.325  1.00  0.00           H  
ATOM   1402  HG3 LYS    98      26.123  23.427  52.784  1.00  0.00           H  
ATOM   1403  CD  LYS    98      25.189  22.516  50.992  1.00  0.00           C  
ATOM   1404  HD2 LYS    98      24.158  22.833  51.148  1.00  0.00           H  
ATOM   1405  HD3 LYS    98      25.486  22.618  49.948  1.00  0.00           H  
ATOM   1406  CE  LYS    98      25.267  21.027  51.391  1.00  0.00           C  
ATOM   1407  HE2 LYS    98      24.500  20.444  50.881  1.00  0.00           H  
ATOM   1408  HE3 LYS    98      26.197  20.505  51.166  1.00  0.00           H  
ATOM   1409  NZ  LYS    98      25.117  20.756  52.846  1.00  0.00           N  
ATOM   1410  HZ1 LYS    98      24.213  21.098  53.139  1.00  0.00           H  
ATOM   1411  HZ2 LYS    98      25.044  19.782  53.104  1.00  0.00           H  
ATOM   1412  HZ3 LYS    98      25.872  21.150  53.388  1.00  0.00           H  
ATOM   1413  C   LYS    98      26.850  27.390  51.685  1.00  0.00           C  
ATOM   1414  O   LYS    98      26.171  28.250  52.223  1.00  0.00           O  
ATOM   1415  N   LEU    99      27.650  27.665  50.668  1.00  0.00           N  
ATOM   1416  H   LEU    99      28.208  26.895  50.327  1.00  0.00           H  
ATOM   1417  CA  LEU    99      27.971  28.969  50.144  1.00  0.00           C  
ATOM   1418  HA  LEU    99      27.628  29.715  50.860  1.00  0.00           H  
ATOM   1419  CB  LEU    99      29.498  29.101  50.199  1.00  0.00           C  
ATOM   1420  HB2 LEU    99      29.920  28.842  51.170  1.00  0.00           H  
ATOM   1421  HB3 LEU    99      29.880  28.349  49.509  1.00  0.00           H  
ATOM   1422  CG  LEU    99      29.965  30.475  49.716  1.00  0.00           C  
ATOM   1423  HG  LEU    99      29.677  30.578  48.670  1.00  0.00           H  
ATOM   1424  CD1 LEU    99      29.527  31.705  50.562  1.00  0.00           C  
ATOM   1425 HD11 LEU    99      29.855  31.524  51.586  1.00  0.00           H  
ATOM   1426 HD12 LEU    99      30.052  32.616  50.273  1.00  0.00           H  
ATOM   1427 HD13 LEU    99      28.452  31.885  50.572  1.00  0.00           H  
ATOM   1428  CD2 LEU    99      31.574  30.338  49.740  1.00  0.00           C  
ATOM   1429 HD21 LEU    99      31.885  29.505  49.109  1.00  0.00           H  
ATOM   1430 HD22 LEU    99      32.143  31.227  49.469  1.00  0.00           H  
ATOM   1431 HD23 LEU    99      32.017  30.167  50.721  1.00  0.00           H  
ATOM   1432  C   LEU    99      27.320  29.246  48.744  1.00  0.00           C  
ATOM   1433  O   LEU    99      27.656  28.618  47.754  1.00  0.00           O  
ATOM   1434  N   PRO   100      26.419  30.288  48.716  1.00  0.00           N  
ATOM   1435  CD  PRO   100      25.703  30.923  49.814  1.00  0.00           C  
ATOM   1436  HD2 PRO   100      26.470  31.407  50.419  1.00  0.00           H  
ATOM   1437  HD3 PRO   100      25.208  30.088  50.310  1.00  0.00           H  
ATOM   1438  CG  PRO   100      24.782  32.034  49.159  1.00  0.00           C  
ATOM   1439  HG2 PRO   100      25.315  32.978  49.266  1.00  0.00           H  
ATOM   1440  HG3 PRO   100      23.830  32.112  49.683  1.00  0.00           H  
ATOM   1441  CB  PRO   100      24.691  31.609  47.732  1.00  0.00           C  
ATOM   1442  HB2 PRO   100      24.512  32.420  47.027  1.00  0.00           H  
ATOM   1443  HB3 PRO   100      23.885  30.899  47.543  1.00  0.00           H  
ATOM   1444  CA  PRO   100      25.959  30.827  47.409  1.00  0.00           C  
ATOM   1445  HA  PRO   100      25.616  29.983  46.811  1.00  0.00           H  
ATOM   1446  C   PRO   100      27.049  31.676  46.660  1.00  0.00           C  
ATOM   1447  O   PRO   100      27.728  32.475  47.255  1.00  0.00           O  
ATOM   1448  N   VAL   101      27.089  31.579  45.308  1.00  0.00           N  
ATOM   1449  H   VAL   101      26.493  30.860  44.924  1.00  0.00           H  
ATOM   1450  CA  VAL   101      28.132  32.261  44.429  1.00  0.00           C  
ATOM   1451  HA  VAL   101      28.818  32.807  45.076  1.00  0.00           H  
ATOM   1452  CB  VAL   101      29.003  31.224  43.726  1.00  0.00           C  
ATOM   1453  HB  VAL   101      28.367  30.651  43.051  1.00  0.00           H  
ATOM   1454  CG1 VAL   101      30.180  31.811  43.009  1.00  0.00           C  
ATOM   1455 HG11 VAL   101      30.737  31.115  42.382  1.00  0.00           H  
ATOM   1456 HG12 VAL   101      29.851  32.542  42.271  1.00  0.00           H  
ATOM   1457 HG13 VAL   101      30.934  32.253  43.661  1.00  0.00           H  
ATOM   1458  CG2 VAL   101      29.625  30.196  44.688  1.00  0.00           C  
ATOM   1459 HG21 VAL   101      30.224  30.586  45.511  1.00  0.00           H  
ATOM   1460 HG22 VAL   101      28.890  29.552  45.171  1.00  0.00           H  
ATOM   1461 HG23 VAL   101      30.189  29.426  44.161  1.00  0.00           H  
ATOM   1462  C   VAL   101      27.429  33.147  43.336  1.00  0.00           C  
ATOM   1463  O   VAL   101      26.636  32.558  42.603  1.00  0.00           O  
ATOM   1464  N   LEU   102      27.739  34.456  43.190  1.00  0.00           N  
ATOM   1465  H   LEU   102      28.370  34.963  43.793  1.00  0.00           H  
ATOM   1466  CA  LEU   102      27.152  35.356  42.198  1.00  0.00           C  
ATOM   1467  HA  LEU   102      26.597  34.687  41.540  1.00  0.00           H  
ATOM   1468  CB  LEU   102      26.034  36.104  42.882  1.00  0.00           C  
ATOM   1469  HB2 LEU   102      25.394  35.385  43.393  1.00  0.00           H  
ATOM   1470  HB3 LEU   102      26.530  36.758  43.600  1.00  0.00           H  
ATOM   1471  CG  LEU   102      25.034  36.993  42.026  1.00  0.00           C  
ATOM   1472  HG  LEU   102      24.928  36.614  41.009  1.00  0.00           H  
ATOM   1473  CD1 LEU   102      23.670  36.990  42.672  1.00  0.00           C  
ATOM   1474 HD11 LEU   102      23.143  37.736  42.078  1.00  0.00           H  
ATOM   1475 HD12 LEU   102      23.218  36.004  42.566  1.00  0.00           H  
ATOM   1476 HD13 LEU   102      23.687  37.391  43.686  1.00  0.00           H  
ATOM   1477  CD2 LEU   102      25.474  38.451  41.780  1.00  0.00           C  
ATOM   1478 HD21 LEU   102      25.349  39.048  42.683  1.00  0.00           H  
ATOM   1479 HD22 LEU   102      26.513  38.534  41.462  1.00  0.00           H  
ATOM   1480 HD23 LEU   102      24.877  38.834  40.953  1.00  0.00           H  
ATOM   1481  C   LEU   102      28.068  36.208  41.381  1.00  0.00           C  
ATOM   1482  O   LEU   102      29.015  36.813  41.836  1.00  0.00           O  
ATOM   1483  N   THR   103      27.919  36.120  40.058  1.00  0.00           N  
ATOM   1484  H   THR   103      27.076  35.715  39.676  1.00  0.00           H  
ATOM   1485  CA  THR   103      29.103  36.322  39.145  1.00  0.00           C  
ATOM   1486  HA  THR   103      29.842  36.918  39.680  1.00  0.00           H  
ATOM   1487  CB  THR   103      29.706  34.958  38.732  1.00  0.00           C  
ATOM   1488  HB  THR   103      30.547  35.166  38.070  1.00  0.00           H  
ATOM   1489  CG2 THR   103      30.191  34.164  39.873  1.00  0.00           C  
ATOM   1490 HG21 THR   103      30.956  33.475  39.516  1.00  0.00           H  
ATOM   1491 HG22 THR   103      30.738  34.860  40.509  1.00  0.00           H  
ATOM   1492 HG23 THR   103      29.377  33.596  40.324  1.00  0.00           H  
ATOM   1493  OG1 THR   103      28.855  34.160  38.028  1.00  0.00           O  
ATOM   1494  HG1 THR   103      28.025  34.057  38.500  1.00  0.00           H  
ATOM   1495  C   THR   103      28.696  37.151  37.930  1.00  0.00           C  
ATOM   1496  O   THR   103      27.495  37.101  37.612  1.00  0.00           O  
ATOM   1497  N   VAL   104      29.633  37.814  37.257  1.00  0.00           N  
ATOM   1498  H   VAL   104      30.595  37.802  37.565  1.00  0.00           H  
ATOM   1499  CA  VAL   104      29.366  38.436  35.902  1.00  0.00           C  
ATOM   1500  HA  VAL   104      28.353  38.073  35.729  1.00  0.00           H  
ATOM   1501  CB  VAL   104      29.245  39.987  35.908  1.00  0.00           C  
ATOM   1502  HB  VAL   104      28.617  40.302  36.741  1.00  0.00           H  
ATOM   1503  CG1 VAL   104      30.620  40.647  36.082  1.00  0.00           C  
ATOM   1504 HG11 VAL   104      30.535  41.723  36.233  1.00  0.00           H  
ATOM   1505 HG12 VAL   104      31.201  40.211  36.894  1.00  0.00           H  
ATOM   1506 HG13 VAL   104      31.151  40.423  35.156  1.00  0.00           H  
ATOM   1507  CG2 VAL   104      28.586  40.540  34.643  1.00  0.00           C  
ATOM   1508 HG21 VAL   104      29.115  40.302  33.720  1.00  0.00           H  
ATOM   1509 HG22 VAL   104      27.574  40.169  34.478  1.00  0.00           H  
ATOM   1510 HG23 VAL   104      28.535  41.628  34.684  1.00  0.00           H  
ATOM   1511  C   VAL   104      30.357  37.908  34.850  1.00  0.00           C  
ATOM   1512  O   VAL   104      31.514  37.697  35.148  1.00  0.00           O  
ATOM   1513  N   SER   105      29.896  37.588  33.631  1.00  0.00           N  
ATOM   1514  H   SER   105      28.889  37.672  33.635  1.00  0.00           H  
ATOM   1515  CA  SER   105      30.637  37.162  32.416  1.00  0.00           C  
ATOM   1516  HA  SER   105      29.888  36.642  31.819  1.00  0.00           H  
ATOM   1517  CB  SER   105      31.055  38.399  31.585  1.00  0.00           C  
ATOM   1518  HB2 SER   105      31.384  37.945  30.651  1.00  0.00           H  
ATOM   1519  HB3 SER   105      30.202  39.071  31.492  1.00  0.00           H  
ATOM   1520  OG  SER   105      32.097  39.022  32.332  1.00  0.00           O  
ATOM   1521  HG  SER   105      32.632  39.523  31.712  1.00  0.00           H  
ATOM   1522  C   SER   105      31.722  36.087  32.580  1.00  0.00           C  
ATOM   1523  O   SER   105      31.408  34.943  32.884  1.00  0.00           O  
ATOM   1524  N   GLN   106      33.012  36.470  32.443  1.00  0.00           N  
ATOM   1525  H   GLN   106      33.118  37.404  32.076  1.00  0.00           H  
ATOM   1526  CA  GLN   106      34.174  35.652  32.784  1.00  0.00           C  
ATOM   1527  HA  GLN   106      34.316  34.803  32.115  1.00  0.00           H  
ATOM   1528  CB  GLN   106      35.542  36.344  32.484  1.00  0.00           C  
ATOM   1529  HB2 GLN   106      35.440  36.760  31.482  1.00  0.00           H  
ATOM   1530  HB3 GLN   106      35.655  37.233  33.105  1.00  0.00           H  
ATOM   1531  CG  GLN   106      36.859  35.607  32.792  1.00  0.00           C  
ATOM   1532  HG2 GLN   106      36.780  35.190  33.795  1.00  0.00           H  
ATOM   1533  HG3 GLN   106      36.994  34.768  32.109  1.00  0.00           H  
ATOM   1534  CD  GLN   106      38.168  36.460  32.689  1.00  0.00           C  
ATOM   1535  OE1 GLN   106      38.197  37.549  32.124  1.00  0.00           O  
ATOM   1536  NE2 GLN   106      39.230  36.105  33.341  1.00  0.00           N  
ATOM   1537 HE21 GLN   106      40.024  36.730  33.360  1.00  0.00           H  
ATOM   1538 HE22 GLN   106      39.251  35.197  33.782  1.00  0.00           H  
ATOM   1539  C   GLN   106      34.173  35.169  34.229  1.00  0.00           C  
ATOM   1540  O   GLN   106      34.737  34.117  34.450  1.00  0.00           O  
ATOM   1541  N   GLY   107      33.578  35.786  35.213  1.00  0.00           N  
ATOM   1542  H   GLY   107      33.136  36.664  34.984  1.00  0.00           H  
ATOM   1543  CA  GLY   107      33.440  35.277  36.555  1.00  0.00           C  
ATOM   1544  HA2 GLY   107      34.391  35.043  37.033  1.00  0.00           H  
ATOM   1545  HA3 GLY   107      33.017  36.100  37.132  1.00  0.00           H  
ATOM   1546  C   GLY   107      32.454  34.075  36.615  1.00  0.00           C  
ATOM   1547  O   GLY   107      32.700  33.181  37.432  1.00  0.00           O  
ATOM   1548  N   GLY   108      31.463  33.869  35.713  1.00  0.00           N  
ATOM   1549  H   GLY   108      31.160  34.555  35.037  1.00  0.00           H  
ATOM   1550  CA  GLY   108      30.710  32.632  35.725  1.00  0.00           C  
ATOM   1551  HA2 GLY   108      30.647  32.274  36.752  1.00  0.00           H  
ATOM   1552  HA3 GLY   108      29.716  32.636  35.277  1.00  0.00           H  
ATOM   1553  C   GLY   108      31.510  31.467  35.062  1.00  0.00           C  
ATOM   1554  O   GLY   108      31.562  30.398  35.677  1.00  0.00           O  
ATOM   1555  N   LEU   109      32.358  31.761  34.080  1.00  0.00           N  
ATOM   1556  H   LEU   109      32.398  32.736  33.819  1.00  0.00           H  
ATOM   1557  CA  LEU   109      33.352  30.792  33.573  1.00  0.00           C  
ATOM   1558  HA  LEU   109      32.765  29.906  33.329  1.00  0.00           H  
ATOM   1559  CB  LEU   109      34.062  31.305  32.305  1.00  0.00           C  
ATOM   1560  HB2 LEU   109      33.309  31.382  31.521  1.00  0.00           H  
ATOM   1561  HB3 LEU   109      34.324  32.349  32.476  1.00  0.00           H  
ATOM   1562  CG  LEU   109      35.232  30.504  31.656  1.00  0.00           C  
ATOM   1563  HG  LEU   109      35.875  30.141  32.457  1.00  0.00           H  
ATOM   1564  CD1 LEU   109      34.773  29.222  30.922  1.00  0.00           C  
ATOM   1565 HD11 LEU   109      34.306  28.541  31.634  1.00  0.00           H  
ATOM   1566 HD12 LEU   109      34.082  29.365  30.091  1.00  0.00           H  
ATOM   1567 HD13 LEU   109      35.660  28.738  30.514  1.00  0.00           H  
ATOM   1568  CD2 LEU   109      35.744  31.500  30.637  1.00  0.00           C  
ATOM   1569 HD21 LEU   109      34.980  31.855  29.945  1.00  0.00           H  
ATOM   1570 HD22 LEU   109      36.041  32.348  31.254  1.00  0.00           H  
ATOM   1571 HD23 LEU   109      36.642  31.145  30.130  1.00  0.00           H  
ATOM   1572  C   LEU   109      34.367  30.551  34.699  1.00  0.00           C  
ATOM   1573  O   LEU   109      34.691  29.347  34.865  1.00  0.00           O  
ATOM   1574  N   VAL   110      34.897  31.576  35.417  1.00  0.00           N  
ATOM   1575  H   VAL   110      34.572  32.515  35.238  1.00  0.00           H  
ATOM   1576  CA  VAL   110      35.789  31.365  36.677  1.00  0.00           C  
ATOM   1577  HA  VAL   110      36.743  30.900  36.427  1.00  0.00           H  
ATOM   1578  CB  VAL   110      36.221  32.701  37.284  1.00  0.00           C  
ATOM   1579  HB  VAL   110      35.308  33.289  37.384  1.00  0.00           H  
ATOM   1580  CG1 VAL   110      37.018  32.547  38.592  1.00  0.00           C  
ATOM   1581 HG11 VAL   110      37.851  31.846  38.552  1.00  0.00           H  
ATOM   1582 HG12 VAL   110      37.494  33.473  38.917  1.00  0.00           H  
ATOM   1583 HG13 VAL   110      36.360  32.234  39.403  1.00  0.00           H  
ATOM   1584  CG2 VAL   110      37.244  33.358  36.318  1.00  0.00           C  
ATOM   1585 HG21 VAL   110      37.374  34.424  36.504  1.00  0.00           H  
ATOM   1586 HG22 VAL   110      38.205  32.880  36.509  1.00  0.00           H  
ATOM   1587 HG23 VAL   110      36.934  33.108  35.303  1.00  0.00           H  
ATOM   1588  C   VAL   110      35.085  30.382  37.615  1.00  0.00           C  
ATOM   1589  O   VAL   110      35.797  29.458  38.144  1.00  0.00           O  
ATOM   1590  N   ALA   111      33.823  30.627  37.948  1.00  0.00           N  
ATOM   1591  H   ALA   111      33.270  31.342  37.498  1.00  0.00           H  
ATOM   1592  CA  ALA   111      33.075  29.756  38.922  1.00  0.00           C  
ATOM   1593  HA  ALA   111      33.619  29.639  39.859  1.00  0.00           H  
ATOM   1594  CB  ALA   111      31.668  30.374  39.127  1.00  0.00           C  
ATOM   1595  HB1 ALA   111      31.071  29.825  39.856  1.00  0.00           H  
ATOM   1596  HB2 ALA   111      31.716  31.413  39.452  1.00  0.00           H  
ATOM   1597  HB3 ALA   111      31.046  30.293  38.236  1.00  0.00           H  
ATOM   1598  C   ALA   111      33.071  28.317  38.292  1.00  0.00           C  
ATOM   1599  O   ALA   111      33.328  27.419  39.132  1.00  0.00           O  
ATOM   1600  N   GLN   112      32.734  28.159  37.032  1.00  0.00           N  
ATOM   1601  H   GLN   112      32.395  28.967  36.530  1.00  0.00           H  
ATOM   1602  CA  GLN   112      32.646  26.862  36.359  1.00  0.00           C  
ATOM   1603  HA  GLN   112      32.051  26.126  36.901  1.00  0.00           H  
ATOM   1604  CB  GLN   112      31.852  27.028  35.086  1.00  0.00           C  
ATOM   1605  HB2 GLN   112      30.924  27.544  35.333  1.00  0.00           H  
ATOM   1606  HB3 GLN   112      32.400  27.553  34.303  1.00  0.00           H  
ATOM   1607  CG  GLN   112      31.392  25.686  34.520  1.00  0.00           C  
ATOM   1608  HG2 GLN   112      31.055  25.913  33.509  1.00  0.00           H  
ATOM   1609  HG3 GLN   112      32.246  25.028  34.363  1.00  0.00           H  
ATOM   1610  CD  GLN   112      30.302  24.866  35.259  1.00  0.00           C  
ATOM   1611  OE1 GLN   112      29.951  24.983  36.403  1.00  0.00           O  
ATOM   1612  NE2 GLN   112      29.674  23.958  34.485  1.00  0.00           N  
ATOM   1613 HE21 GLN   112      28.958  23.406  34.936  1.00  0.00           H  
ATOM   1614 HE22 GLN   112      30.034  23.807  33.554  1.00  0.00           H  
ATOM   1615  C   GLN   112      34.071  26.243  36.215  1.00  0.00           C  
ATOM   1616  O   GLN   112      34.211  24.999  36.315  1.00  0.00           O  
ATOM   1617  N   TRP   113      35.145  26.936  35.887  1.00  0.00           N  
ATOM   1618  H   TRP   113      34.963  27.904  35.662  1.00  0.00           H  
ATOM   1619  CA  TRP   113      36.535  26.325  35.894  1.00  0.00           C  
ATOM   1620  HA  TRP   113      36.563  25.478  35.209  1.00  0.00           H  
ATOM   1621  CB  TRP   113      37.488  27.308  35.305  1.00  0.00           C  
ATOM   1622  HB2 TRP   113      37.070  27.661  34.362  1.00  0.00           H  
ATOM   1623  HB3 TRP   113      37.601  28.232  35.873  1.00  0.00           H  
ATOM   1624  CG  TRP   113      38.792  26.688  34.947  1.00  0.00           C  
ATOM   1625  CD1 TRP   113      39.858  26.543  35.786  1.00  0.00           C  
ATOM   1626  HD1 TRP   113      39.870  26.832  36.827  1.00  0.00           H  
ATOM   1627  NE1 TRP   113      40.825  25.699  35.269  1.00  0.00           N  
ATOM   1628  HE1 TRP   113      41.480  25.228  35.877  1.00  0.00           H  
ATOM   1629  CE2 TRP   113      40.536  25.356  33.957  1.00  0.00           C  
ATOM   1630  CZ2 TRP   113      41.270  24.614  33.085  1.00  0.00           C  
ATOM   1631  HZ2 TRP   113      42.257  24.278  33.368  1.00  0.00           H  
ATOM   1632  CH2 TRP   113      40.642  24.480  31.810  1.00  0.00           C  
ATOM   1633  HH2 TRP   113      41.268  23.988  31.080  1.00  0.00           H  
ATOM   1634  CZ3 TRP   113      39.359  24.962  31.538  1.00  0.00           C  
ATOM   1635  HZ3 TRP   113      38.914  24.842  30.561  1.00  0.00           H  
ATOM   1636  CE3 TRP   113      38.709  25.792  32.473  1.00  0.00           C  
ATOM   1637  HE3 TRP   113      37.802  26.321  32.219  1.00  0.00           H  
ATOM   1638  CD2 TRP   113      39.258  25.978  33.765  1.00  0.00           C  
ATOM   1639  C   TRP   113      36.950  25.752  37.269  1.00  0.00           C  
ATOM   1640  O   TRP   113      37.303  24.579  37.344  1.00  0.00           O  
ATOM   1641  N   GLY   114      36.729  26.567  38.335  1.00  0.00           N  
ATOM   1642  H   GLY   114      36.276  27.440  38.108  1.00  0.00           H  
ATOM   1643  CA  GLY   114      36.971  26.265  39.718  1.00  0.00           C  
ATOM   1644  HA2 GLY   114      37.994  25.904  39.831  1.00  0.00           H  
ATOM   1645  HA3 GLY   114      36.796  27.099  40.399  1.00  0.00           H  
ATOM   1646  C   GLY   114      36.138  25.007  40.144  1.00  0.00           C  
ATOM   1647  O   GLY   114      36.704  23.994  40.617  1.00  0.00           O  
ATOM   1648  N   LEU   115      34.805  24.942  39.883  1.00  0.00           N  
ATOM   1649  H   LEU   115      34.423  25.768  39.445  1.00  0.00           H  
ATOM   1650  CA  LEU   115      33.972  23.742  40.154  1.00  0.00           C  
ATOM   1651  HA  LEU   115      34.188  23.514  41.197  1.00  0.00           H  
ATOM   1652  CB  LEU   115      32.560  24.089  39.878  1.00  0.00           C  
ATOM   1653  HB2 LEU   115      32.431  24.675  38.968  1.00  0.00           H  
ATOM   1654  HB3 LEU   115      31.981  23.234  39.530  1.00  0.00           H  
ATOM   1655  CG  LEU   115      31.763  24.730  41.114  1.00  0.00           C  
ATOM   1656  HG  LEU   115      32.381  25.507  41.564  1.00  0.00           H  
ATOM   1657  CD1 LEU   115      30.474  25.303  40.567  1.00  0.00           C  
ATOM   1658 HD11 LEU   115      30.083  26.039  41.270  1.00  0.00           H  
ATOM   1659 HD12 LEU   115      30.691  25.759  39.601  1.00  0.00           H  
ATOM   1660 HD13 LEU   115      29.648  24.592  40.551  1.00  0.00           H  
ATOM   1661  CD2 LEU   115      31.547  23.648  42.175  1.00  0.00           C  
ATOM   1662 HD21 LEU   115      32.453  23.163  42.538  1.00  0.00           H  
ATOM   1663 HD22 LEU   115      30.989  23.927  43.068  1.00  0.00           H  
ATOM   1664 HD23 LEU   115      30.983  22.862  41.672  1.00  0.00           H  
ATOM   1665  C   LEU   115      34.390  22.574  39.388  1.00  0.00           C  
ATOM   1666  O   LEU   115      34.402  21.492  39.884  1.00  0.00           O  
ATOM   1667  N   THR   116      34.690  22.794  38.099  1.00  0.00           N  
ATOM   1668  H   THR   116      34.676  23.721  37.696  1.00  0.00           H  
ATOM   1669  CA  THR   116      35.147  21.666  37.247  1.00  0.00           C  
ATOM   1670  HA  THR   116      34.327  20.972  37.430  1.00  0.00           H  
ATOM   1671  CB  THR   116      35.222  21.986  35.750  1.00  0.00           C  
ATOM   1672  HB  THR   116      36.067  22.656  35.595  1.00  0.00           H  
ATOM   1673  CG2 THR   116      35.403  20.685  35.029  1.00  0.00           C  
ATOM   1674 HG21 THR   116      36.292  20.140  35.345  1.00  0.00           H  
ATOM   1675 HG22 THR   116      34.403  20.260  35.108  1.00  0.00           H  
ATOM   1676 HG23 THR   116      35.491  20.904  33.965  1.00  0.00           H  
ATOM   1677  OG1 THR   116      34.097  22.584  35.195  1.00  0.00           O  
ATOM   1678  HG1 THR   116      34.036  23.447  35.612  1.00  0.00           H  
ATOM   1679  C   THR   116      36.359  20.962  37.750  1.00  0.00           C  
ATOM   1680  O   THR   116      36.299  19.765  37.994  1.00  0.00           O  
ATOM   1681  N   PHE   117      37.512  21.605  37.918  1.00  0.00           N  
ATOM   1682  H   PHE   117      37.532  22.573  37.631  1.00  0.00           H  
ATOM   1683  CA  PHE   117      38.858  21.066  38.108  1.00  0.00           C  
ATOM   1684  HA  PHE   117      38.911  20.015  37.822  1.00  0.00           H  
ATOM   1685  CB  PHE   117      39.765  21.756  37.125  1.00  0.00           C  
ATOM   1686  HB2 PHE   117      39.599  22.831  37.181  1.00  0.00           H  
ATOM   1687  HB3 PHE   117      40.812  21.627  37.403  1.00  0.00           H  
ATOM   1688  CG  PHE   117      39.512  21.379  35.652  1.00  0.00           C  
ATOM   1689  CD1 PHE   117      39.882  20.109  35.166  1.00  0.00           C  
ATOM   1690  HD1 PHE   117      40.387  19.359  35.756  1.00  0.00           H  
ATOM   1691  CE1 PHE   117      39.727  19.833  33.797  1.00  0.00           C  
ATOM   1692  HE1 PHE   117      39.974  18.908  33.297  1.00  0.00           H  
ATOM   1693  CZ  PHE   117      39.141  20.848  32.918  1.00  0.00           C  
ATOM   1694  HZ  PHE   117      38.969  20.684  31.864  1.00  0.00           H  
ATOM   1695  CE2 PHE   117      38.738  22.032  33.418  1.00  0.00           C  
ATOM   1696  HE2 PHE   117      38.324  22.700  32.676  1.00  0.00           H  
ATOM   1697  CD2 PHE   117      39.028  22.331  34.740  1.00  0.00           C  
ATOM   1698  HD2 PHE   117      38.743  23.291  35.143  1.00  0.00           H  
ATOM   1699  C   PHE   117      39.354  21.039  39.566  1.00  0.00           C  
ATOM   1700  O   PHE   117      40.411  20.459  39.719  1.00  0.00           O  
ATOM   1701  N   PHE   118      38.570  21.565  40.553  1.00  0.00           N  
ATOM   1702  H   PHE   118      37.661  21.938  40.319  1.00  0.00           H  
ATOM   1703  CA  PHE   118      38.889  21.580  41.994  1.00  0.00           C  
ATOM   1704  HA  PHE   118      39.762  20.942  42.134  1.00  0.00           H  
ATOM   1705  CB  PHE   118      39.225  23.015  42.444  1.00  0.00           C  
ATOM   1706  HB2 PHE   118      38.390  23.706  42.322  1.00  0.00           H  
ATOM   1707  HB3 PHE   118      39.532  22.940  43.487  1.00  0.00           H  
ATOM   1708  CG  PHE   118      40.500  23.617  41.830  1.00  0.00           C  
ATOM   1709  CD1 PHE   118      40.424  24.144  40.558  1.00  0.00           C  
ATOM   1710  HD1 PHE   118      39.566  24.032  39.912  1.00  0.00           H  
ATOM   1711  CE1 PHE   118      41.495  24.618  39.866  1.00  0.00           C  
ATOM   1712  HE1 PHE   118      41.434  24.812  38.806  1.00  0.00           H  
ATOM   1713  CZ  PHE   118      42.694  24.762  40.604  1.00  0.00           C  
ATOM   1714  HZ  PHE   118      43.632  25.000  40.125  1.00  0.00           H  
ATOM   1715  CE2 PHE   118      42.755  24.449  41.956  1.00  0.00           C  
ATOM   1716  HE2 PHE   118      43.724  24.446  42.432  1.00  0.00           H  
ATOM   1717  CD2 PHE   118      41.669  23.784  42.565  1.00  0.00           C  
ATOM   1718  HD2 PHE   118      41.739  23.474  43.597  1.00  0.00           H  
ATOM   1719  C   PHE   118      37.733  20.905  42.755  1.00  0.00           C  
ATOM   1720  O   PHE   118      36.830  21.593  43.262  1.00  0.00           O  
ATOM   1721  N   PRO   119      37.735  19.529  42.873  1.00  0.00           N  
ATOM   1722  CD  PRO   119      38.585  18.593  42.202  1.00  0.00           C  
ATOM   1723  HD2 PRO   119      39.544  18.442  42.697  1.00  0.00           H  
ATOM   1724  HD3 PRO   119      38.738  18.890  41.164  1.00  0.00           H  
ATOM   1725  CG  PRO   119      37.818  17.249  42.089  1.00  0.00           C  
ATOM   1726  HG2 PRO   119      38.526  16.454  42.323  1.00  0.00           H  
ATOM   1727  HG3 PRO   119      37.487  17.184  41.053  1.00  0.00           H  
ATOM   1728  CB  PRO   119      36.734  17.325  43.163  1.00  0.00           C  
ATOM   1729  HB2 PRO   119      36.973  16.745  44.055  1.00  0.00           H  
ATOM   1730  HB3 PRO   119      35.842  16.837  42.769  1.00  0.00           H  
ATOM   1731  CA  PRO   119      36.528  18.817  43.438  1.00  0.00           C  
ATOM   1732  HA  PRO   119      35.706  19.147  42.801  1.00  0.00           H  
ATOM   1733  C   PRO   119      36.087  19.100  44.858  1.00  0.00           C  
ATOM   1734  O   PRO   119      34.900  18.986  45.128  1.00  0.00           O  
ATOM   1735  N   SER   120      37.081  19.450  45.723  1.00  0.00           N  
ATOM   1736  H   SER   120      38.039  19.572  45.424  1.00  0.00           H  
ATOM   1737  CA  SER   120      36.800  19.660  47.148  1.00  0.00           C  
ATOM   1738  HA  SER   120      36.297  18.787  47.565  1.00  0.00           H  
ATOM   1739  CB  SER   120      38.037  20.120  47.955  1.00  0.00           C  
ATOM   1740  HB2 SER   120      37.770  20.125  49.012  1.00  0.00           H  
ATOM   1741  HB3 SER   120      38.812  19.392  47.715  1.00  0.00           H  
ATOM   1742  OG  SER   120      38.483  21.499  47.658  1.00  0.00           O  
ATOM   1743  HG  SER   120      38.978  21.458  46.836  1.00  0.00           H  
ATOM   1744  C   SER   120      35.755  20.733  47.375  1.00  0.00           C  
ATOM   1745  O   SER   120      35.116  20.513  48.389  1.00  0.00           O  
ATOM   1746  N   ILE   121      35.543  21.777  46.464  1.00  0.00           N  
ATOM   1747  H   ILE   121      36.201  21.979  45.724  1.00  0.00           H  
ATOM   1748  CA  ILE   121      34.430  22.750  46.712  1.00  0.00           C  
ATOM   1749  HA  ILE   121      34.373  22.969  47.778  1.00  0.00           H  
ATOM   1750  CB  ILE   121      34.767  24.140  46.158  1.00  0.00           C  
ATOM   1751  HB  ILE   121      33.910  24.773  46.387  1.00  0.00           H  
ATOM   1752  CG2 ILE   121      35.978  24.712  46.919  1.00  0.00           C  
ATOM   1753 HG21 ILE   121      36.958  24.275  46.729  1.00  0.00           H  
ATOM   1754 HG22 ILE   121      36.134  25.776  46.746  1.00  0.00           H  
ATOM   1755 HG23 ILE   121      35.855  24.689  48.002  1.00  0.00           H  
ATOM   1756  CG1 ILE   121      35.022  24.119  44.662  1.00  0.00           C  
ATOM   1757 HG12 ILE   121      36.071  23.878  44.488  1.00  0.00           H  
ATOM   1758 HG13 ILE   121      34.371  23.367  44.216  1.00  0.00           H  
ATOM   1759  CD1 ILE   121      34.766  25.503  44.051  1.00  0.00           C  
ATOM   1760 HD11 ILE   121      35.211  26.280  44.673  1.00  0.00           H  
ATOM   1761 HD12 ILE   121      35.067  25.590  43.007  1.00  0.00           H  
ATOM   1762 HD13 ILE   121      33.697  25.717  44.043  1.00  0.00           H  
ATOM   1763  C   ILE   121      33.031  22.226  46.371  1.00  0.00           C  
ATOM   1764  O   ILE   121      32.050  22.867  46.802  1.00  0.00           O  
ATOM   1765  N   ARG   122      32.780  21.013  45.771  1.00  0.00           N  
ATOM   1766  H   ARG   122      33.619  20.598  45.390  1.00  0.00           H  
ATOM   1767  CA  ARG   122      31.479  20.633  45.247  1.00  0.00           C  
ATOM   1768  HA  ARG   122      31.102  21.458  44.642  1.00  0.00           H  
ATOM   1769  CB  ARG   122      31.588  19.375  44.324  1.00  0.00           C  
ATOM   1770  HB2 ARG   122      32.020  18.503  44.815  1.00  0.00           H  
ATOM   1771  HB3 ARG   122      30.576  19.106  44.019  1.00  0.00           H  
ATOM   1772  CG  ARG   122      32.425  19.785  43.065  1.00  0.00           C  
ATOM   1773  HG2 ARG   122      31.996  20.685  42.626  1.00  0.00           H  
ATOM   1774  HG3 ARG   122      33.469  19.988  43.305  1.00  0.00           H  
ATOM   1775  CD  ARG   122      32.454  18.633  42.130  1.00  0.00           C  
ATOM   1776  HD2 ARG   122      32.760  17.786  42.745  1.00  0.00           H  
ATOM   1777  HD3 ARG   122      31.420  18.463  41.828  1.00  0.00           H  
ATOM   1778  NE  ARG   122      33.287  18.736  40.968  1.00  0.00           N  
ATOM   1779  HE  ARG   122      33.566  19.642  40.620  1.00  0.00           H  
ATOM   1780  CZ  ARG   122      33.955  17.787  40.413  1.00  0.00           C  
ATOM   1781  NH1 ARG   122      33.797  16.515  40.668  1.00  0.00           N  
ATOM   1782 HH11 ARG   122      33.074  16.249  41.321  1.00  0.00           H  
ATOM   1783 HH12 ARG   122      34.448  15.871  40.241  1.00  0.00           H  
ATOM   1784  NH2 ARG   122      34.891  17.995  39.557  1.00  0.00           N  
ATOM   1785 HH21 ARG   122      35.204  18.941  39.390  1.00  0.00           H  
ATOM   1786 HH22 ARG   122      35.466  17.270  39.152  1.00  0.00           H  
ATOM   1787  C   ARG   122      30.434  20.493  46.383  1.00  0.00           C  
ATOM   1788  O   ARG   122      29.309  20.881  46.151  1.00  0.00           O  
ATOM   1789  N   SER   123      30.732  19.860  47.497  1.00  0.00           N  
ATOM   1790  H   SER   123      31.678  19.507  47.518  1.00  0.00           H  
ATOM   1791  CA  SER   123      29.999  19.624  48.703  1.00  0.00           C  
ATOM   1792  HA  SER   123      29.032  19.204  48.426  1.00  0.00           H  
ATOM   1793  CB  SER   123      30.890  18.643  49.539  1.00  0.00           C  
ATOM   1794  HB2 SER   123      30.264  18.158  50.287  1.00  0.00           H  
ATOM   1795  HB3 SER   123      31.236  17.814  48.921  1.00  0.00           H  
ATOM   1796  OG  SER   123      31.897  19.181  50.317  1.00  0.00           O  
ATOM   1797  HG  SER   123      32.647  18.588  50.229  1.00  0.00           H  
ATOM   1798  C   SER   123      29.712  20.842  49.566  1.00  0.00           C  
ATOM   1799  O   SER   123      28.857  20.859  50.500  1.00  0.00           O  
ATOM   1800  N   LYS   124      30.525  21.907  49.270  1.00  0.00           N  
ATOM   1801  H   LYS   124      31.204  21.740  48.542  1.00  0.00           H  
ATOM   1802  CA  LYS   124      30.465  23.149  49.950  1.00  0.00           C  
ATOM   1803  HA  LYS   124      30.067  22.903  50.935  1.00  0.00           H  
ATOM   1804  CB  LYS   124      31.866  23.702  50.094  1.00  0.00           C  
ATOM   1805  HB2 LYS   124      32.407  23.892  49.167  1.00  0.00           H  
ATOM   1806  HB3 LYS   124      31.766  24.603  50.700  1.00  0.00           H  
ATOM   1807  CG  LYS   124      32.820  22.767  50.806  1.00  0.00           C  
ATOM   1808  HG2 LYS   124      32.381  22.425  51.743  1.00  0.00           H  
ATOM   1809  HG3 LYS   124      32.842  21.816  50.274  1.00  0.00           H  
ATOM   1810  CD  LYS   124      34.272  23.027  50.966  1.00  0.00           C  
ATOM   1811  HD2 LYS   124      34.747  23.506  50.111  1.00  0.00           H  
ATOM   1812  HD3 LYS   124      34.254  23.684  51.836  1.00  0.00           H  
ATOM   1813  CE  LYS   124      35.140  21.897  51.440  1.00  0.00           C  
ATOM   1814  HE2 LYS   124      34.665  21.421  52.299  1.00  0.00           H  
ATOM   1815  HE3 LYS   124      35.121  21.234  50.575  1.00  0.00           H  
ATOM   1816  NZ  LYS   124      36.458  22.281  51.834  1.00  0.00           N  
ATOM   1817  HZ1 LYS   124      36.503  22.895  52.635  1.00  0.00           H  
ATOM   1818  HZ2 LYS   124      36.926  21.421  52.082  1.00  0.00           H  
ATOM   1819  HZ3 LYS   124      36.966  22.758  51.103  1.00  0.00           H  
ATOM   1820  C   LYS   124      29.602  24.204  49.200  1.00  0.00           C  
ATOM   1821  O   LYS   124      28.956  25.025  49.902  1.00  0.00           O  
ATOM   1822  N   VAL   125      29.572  24.362  47.904  1.00  0.00           N  
ATOM   1823  H   VAL   125      30.194  23.824  47.318  1.00  0.00           H  
ATOM   1824  CA  VAL   125      28.756  25.313  47.143  1.00  0.00           C  
ATOM   1825  HA  VAL   125      28.948  26.312  47.535  1.00  0.00           H  
ATOM   1826  CB  VAL   125      29.130  25.368  45.586  1.00  0.00           C  
ATOM   1827  HB  VAL   125      29.097  24.318  45.294  1.00  0.00           H  
ATOM   1828  CG1 VAL   125      28.229  26.312  44.743  1.00  0.00           C  
ATOM   1829 HG11 VAL   125      28.584  26.479  43.726  1.00  0.00           H  
ATOM   1830 HG12 VAL   125      27.234  25.892  44.594  1.00  0.00           H  
ATOM   1831 HG13 VAL   125      28.087  27.230  45.314  1.00  0.00           H  
ATOM   1832  CG2 VAL   125      30.570  25.861  45.496  1.00  0.00           C  
ATOM   1833 HG21 VAL   125      31.115  25.153  46.121  1.00  0.00           H  
ATOM   1834 HG22 VAL   125      31.075  25.796  44.533  1.00  0.00           H  
ATOM   1835 HG23 VAL   125      30.799  26.839  45.918  1.00  0.00           H  
ATOM   1836  C   VAL   125      27.237  25.025  47.312  1.00  0.00           C  
ATOM   1837  O   VAL   125      26.870  23.848  47.071  1.00  0.00           O  
ATOM   1838  N   ASP   126      26.457  26.063  47.481  1.00  0.00           N  
ATOM   1839  H   ASP   126      26.851  26.991  47.538  1.00  0.00           H  
ATOM   1840  CA  ASP   126      24.989  25.973  47.501  1.00  0.00           C  
ATOM   1841  HA  ASP   126      24.617  25.011  47.854  1.00  0.00           H  
ATOM   1842  CB  ASP   126      24.481  27.161  48.368  1.00  0.00           C  
ATOM   1843  HB2 ASP   126      24.711  26.906  49.402  1.00  0.00           H  
ATOM   1844  HB3 ASP   126      24.930  28.113  48.088  1.00  0.00           H  
ATOM   1845  CG  ASP   126      22.979  27.463  48.312  1.00  0.00           C  
ATOM   1846  OD1 ASP   126      22.194  26.746  47.572  1.00  0.00           O  
ATOM   1847  OD2 ASP   126      22.569  28.479  48.859  1.00  0.00           O  
ATOM   1848  C   ASP   126      24.530  26.106  46.047  1.00  0.00           C  
ATOM   1849  O   ASP   126      23.956  25.124  45.509  1.00  0.00           O  
ATOM   1850  N   ARG   127      24.706  27.299  45.389  1.00  0.00           N  
ATOM   1851  H   ARG   127      25.276  27.944  45.917  1.00  0.00           H  
ATOM   1852  CA  ARG   127      24.285  27.618  43.964  1.00  0.00           C  
ATOM   1853  HA  ARG   127      24.358  26.709  43.366  1.00  0.00           H  
ATOM   1854  CB  ARG   127      22.792  27.935  43.971  1.00  0.00           C  
ATOM   1855  HB2 ARG   127      22.493  28.077  42.932  1.00  0.00           H  
ATOM   1856  HB3 ARG   127      22.252  27.107  44.429  1.00  0.00           H  
ATOM   1857  CG  ARG   127      22.533  29.291  44.695  1.00  0.00           C  
ATOM   1858  HG2 ARG   127      23.149  29.374  45.590  1.00  0.00           H  
ATOM   1859  HG3 ARG   127      22.860  30.107  44.052  1.00  0.00           H  
ATOM   1860  CD  ARG   127      21.084  29.627  45.113  1.00  0.00           C  
ATOM   1861  HD2 ARG   127      20.970  30.710  45.075  1.00  0.00           H  
ATOM   1862  HD3 ARG   127      20.368  29.202  44.409  1.00  0.00           H  
ATOM   1863  NE  ARG   127      20.749  28.972  46.405  1.00  0.00           N  
ATOM   1864  HE  ARG   127      21.422  28.318  46.777  1.00  0.00           H  
ATOM   1865  CZ  ARG   127      19.761  29.260  47.195  1.00  0.00           C  
ATOM   1866  NH1 ARG   127      18.820  30.113  46.917  1.00  0.00           N  
ATOM   1867 HH11 ARG   127      18.801  30.628  46.049  1.00  0.00           H  
ATOM   1868 HH12 ARG   127      18.157  30.343  47.644  1.00  0.00           H  
ATOM   1869  NH2 ARG   127      19.614  28.604  48.268  1.00  0.00           N  
ATOM   1870 HH21 ARG   127      20.445  28.071  48.480  1.00  0.00           H  
ATOM   1871 HH22 ARG   127      18.886  28.862  48.919  1.00  0.00           H  
ATOM   1872  C   ARG   127      25.073  28.751  43.296  1.00  0.00           C  
ATOM   1873  O   ARG   127      25.716  29.453  44.021  1.00  0.00           O  
ATOM   1874  N   LEU   128      25.054  28.762  41.937  1.00  0.00           N  
ATOM   1875  H   LEU   128      24.550  28.008  41.492  1.00  0.00           H  
ATOM   1876  CA  LEU   128      25.508  29.845  41.099  1.00  0.00           C  
ATOM   1877  HA  LEU   128      26.035  30.665  41.587  1.00  0.00           H  
ATOM   1878  CB  LEU   128      26.419  29.206  39.981  1.00  0.00           C  
ATOM   1879  HB2 LEU   128      27.143  28.580  40.502  1.00  0.00           H  
ATOM   1880  HB3 LEU   128      25.935  28.376  39.465  1.00  0.00           H  
ATOM   1881  CG  LEU   128      27.051  30.198  39.049  1.00  0.00           C  
ATOM   1882  HG  LEU   128      26.287  30.623  38.398  1.00  0.00           H  
ATOM   1883  CD1 LEU   128      28.056  31.256  39.551  1.00  0.00           C  
ATOM   1884 HD11 LEU   128      28.893  30.685  39.951  1.00  0.00           H  
ATOM   1885 HD12 LEU   128      28.476  31.954  38.827  1.00  0.00           H  
ATOM   1886 HD13 LEU   128      27.624  31.869  40.342  1.00  0.00           H  
ATOM   1887  CD2 LEU   128      27.838  29.373  38.007  1.00  0.00           C  
ATOM   1888 HD21 LEU   128      27.243  28.946  37.199  1.00  0.00           H  
ATOM   1889 HD22 LEU   128      28.632  29.931  37.511  1.00  0.00           H  
ATOM   1890 HD23 LEU   128      28.392  28.661  38.618  1.00  0.00           H  
ATOM   1891  C   LEU   128      24.300  30.625  40.408  1.00  0.00           C  
ATOM   1892  O   LEU   128      23.292  30.095  39.891  1.00  0.00           O  
ATOM   1893  N   MET   129      24.445  31.927  40.444  1.00  0.00           N  
ATOM   1894  H   MET   129      25.274  32.310  40.876  1.00  0.00           H  
ATOM   1895  CA  MET   129      23.625  32.936  39.689  1.00  0.00           C  
ATOM   1896  HA  MET   129      23.062  32.286  39.019  1.00  0.00           H  
ATOM   1897  CB  MET   129      22.663  33.706  40.530  1.00  0.00           C  
ATOM   1898  HB2 MET   129      21.905  33.083  41.005  1.00  0.00           H  
ATOM   1899  HB3 MET   129      23.040  34.027  41.500  1.00  0.00           H  
ATOM   1900  CG  MET   129      22.089  34.966  39.884  1.00  0.00           C  
ATOM   1901  HG2 MET   129      21.688  35.578  40.692  1.00  0.00           H  
ATOM   1902  HG3 MET   129      22.942  35.444  39.403  1.00  0.00           H  
ATOM   1903  SD  MET   129      20.649  34.766  38.718  1.00  0.00           S  
ATOM   1904  CE  MET   129      21.407  34.986  37.096  1.00  0.00           C  
ATOM   1905  HE1 MET   129      22.128  35.797  36.993  1.00  0.00           H  
ATOM   1906  HE2 MET   129      22.161  34.214  36.942  1.00  0.00           H  
ATOM   1907  HE3 MET   129      20.639  34.878  36.331  1.00  0.00           H  
ATOM   1908  C   MET   129      24.621  33.752  38.924  1.00  0.00           C  
ATOM   1909  O   MET   129      25.444  34.454  39.514  1.00  0.00           O  
ATOM   1910  N   ALA   130      24.657  33.537  37.593  1.00  0.00           N  
ATOM   1911  H   ALA   130      24.001  32.879  37.196  1.00  0.00           H  
ATOM   1912  CA  ALA   130      25.595  34.131  36.693  1.00  0.00           C  
ATOM   1913  HA  ALA   130      26.272  34.798  37.225  1.00  0.00           H  
ATOM   1914  CB  ALA   130      26.316  32.987  35.986  1.00  0.00           C  
ATOM   1915  HB1 ALA   130      25.673  32.155  35.700  1.00  0.00           H  
ATOM   1916  HB2 ALA   130      26.703  33.413  35.060  1.00  0.00           H  
ATOM   1917  HB3 ALA   130      27.192  32.640  36.534  1.00  0.00           H  
ATOM   1918  C   ALA   130      24.912  35.077  35.659  1.00  0.00           C  
ATOM   1919  O   ALA   130      23.970  34.653  35.056  1.00  0.00           O  
ATOM   1920  N   PHE   131      25.553  36.263  35.382  1.00  0.00           N  
ATOM   1921  H   PHE   131      26.361  36.552  35.915  1.00  0.00           H  
ATOM   1922  CA  PHE   131      25.005  37.272  34.491  1.00  0.00           C  
ATOM   1923  HA  PHE   131      23.982  37.092  34.161  1.00  0.00           H  
ATOM   1924  CB  PHE   131      24.910  38.490  35.353  1.00  0.00           C  
ATOM   1925  HB2 PHE   131      25.863  38.722  35.829  1.00  0.00           H  
ATOM   1926  HB3 PHE   131      24.564  39.285  34.693  1.00  0.00           H  
ATOM   1927  CG  PHE   131      23.757  38.447  36.391  1.00  0.00           C  
ATOM   1928  CD1 PHE   131      24.069  38.075  37.759  1.00  0.00           C  
ATOM   1929  HD1 PHE   131      25.086  37.878  38.063  1.00  0.00           H  
ATOM   1930  CE1 PHE   131      23.020  38.060  38.679  1.00  0.00           C  
ATOM   1931  HE1 PHE   131      23.315  37.954  39.712  1.00  0.00           H  
ATOM   1932  CZ  PHE   131      21.641  38.087  38.259  1.00  0.00           C  
ATOM   1933  HZ  PHE   131      20.860  37.963  38.994  1.00  0.00           H  
ATOM   1934  CE2 PHE   131      21.349  38.413  36.917  1.00  0.00           C  
ATOM   1935  HE2 PHE   131      20.354  38.644  36.567  1.00  0.00           H  
ATOM   1936  CD2 PHE   131      22.438  38.634  36.060  1.00  0.00           C  
ATOM   1937  HD2 PHE   131      22.235  38.923  35.040  1.00  0.00           H  
ATOM   1938  C   PHE   131      25.851  37.614  33.241  1.00  0.00           C  
ATOM   1939  O   PHE   131      27.030  37.926  33.359  1.00  0.00           O  
ATOM   1940  N   ALA   132      25.146  37.307  32.136  1.00  0.00           N  
ATOM   1941  H   ALA   132      24.150  37.169  32.233  1.00  0.00           H  
ATOM   1942  CA  ALA   132      25.712  37.118  30.831  1.00  0.00           C  
ATOM   1943  HA  ALA   132      24.962  36.667  30.181  1.00  0.00           H  
ATOM   1944  CB  ALA   132      25.966  38.554  30.307  1.00  0.00           C  
ATOM   1945  HB1 ALA   132      26.598  39.126  30.986  1.00  0.00           H  
ATOM   1946  HB2 ALA   132      26.533  38.593  29.377  1.00  0.00           H  
ATOM   1947  HB3 ALA   132      25.003  39.063  30.255  1.00  0.00           H  
ATOM   1948  C   ALA   132      26.976  36.204  30.710  1.00  0.00           C  
ATOM   1949  O   ALA   132      27.971  36.621  30.131  1.00  0.00           O  
ATOM   1950  N   PRO   133      27.058  35.031  31.480  1.00  0.00           N  
ATOM   1951  CD  PRO   133      25.922  34.378  32.017  1.00  0.00           C  
ATOM   1952  HD2 PRO   133      25.036  34.492  31.393  1.00  0.00           H  
ATOM   1953  HD3 PRO   133      25.773  34.790  33.015  1.00  0.00           H  
ATOM   1954  CG  PRO   133      26.344  32.968  32.201  1.00  0.00           C  
ATOM   1955  HG2 PRO   133      26.100  32.292  31.381  1.00  0.00           H  
ATOM   1956  HG3 PRO   133      25.950  32.541  33.123  1.00  0.00           H  
ATOM   1957  CB  PRO   133      27.855  32.974  32.323  1.00  0.00           C  
ATOM   1958  HB2 PRO   133      28.309  32.069  31.919  1.00  0.00           H  
ATOM   1959  HB3 PRO   133      28.083  33.221  33.359  1.00  0.00           H  
ATOM   1960  CA  PRO   133      28.260  34.215  31.533  1.00  0.00           C  
ATOM   1961  HA  PRO   133      29.043  34.709  32.110  1.00  0.00           H  
ATOM   1962  C   PRO   133      28.754  33.820  30.164  1.00  0.00           C  
ATOM   1963  O   PRO   133      27.966  33.568  29.219  1.00  0.00           O  
ATOM   1964  N   ASH   134      30.050  33.654  29.937  1.00  0.00           N  
ATOM   1965  H   ASH   134      30.649  33.765  30.743  1.00  0.00           H  
ATOM   1966  CA  ASH   134      30.653  33.051  28.692  1.00  0.00           C  
ATOM   1967  HA  ASH   134      29.911  32.964  27.898  1.00  0.00           H  
ATOM   1968  CB  ASH   134      31.592  34.067  28.094  1.00  0.00           C  
ATOM   1969  HB2 ASH   134      32.024  33.672  27.175  1.00  0.00           H  
ATOM   1970  HB3 ASH   134      30.987  34.965  27.965  1.00  0.00           H  
ATOM   1971  CG  ASH   134      32.675  34.428  29.107  1.00  0.00           C  
ATOM   1972  OD1 ASH   134      32.600  34.334  30.321  1.00  0.00           O  
ATOM   1973  OD2 ASH   134      33.794  34.754  28.476  1.00  0.00           O  
ATOM   1974  HD2 ASH   134      34.547  34.565  29.041  1.00  0.00           H  
ATOM   1975  C   ASH   134      31.317  31.713  28.912  1.00  0.00           C  
ATOM   1976  O   ASH   134      32.525  31.542  28.718  1.00  0.00           O  
ATOM   1977  N   TYR   135      30.499  30.656  29.033  1.00  0.00           N  
ATOM   1978  H   TYR   135      29.518  30.837  29.191  1.00  0.00           H  
ATOM   1979  CA  TYR   135      31.011  29.243  29.098  1.00  0.00           C  
ATOM   1980  HA  TYR   135      31.848  29.176  29.792  1.00  0.00           H  
ATOM   1981  CB  TYR   135      30.028  28.374  29.775  1.00  0.00           C  
ATOM   1982  HB2 TYR   135      29.361  28.076  28.966  1.00  0.00           H  
ATOM   1983  HB3 TYR   135      30.542  27.496  30.165  1.00  0.00           H  
ATOM   1984  CG  TYR   135      29.205  28.905  30.986  1.00  0.00           C  
ATOM   1985  CD1 TYR   135      29.896  29.045  32.212  1.00  0.00           C  
ATOM   1986  HD1 TYR   135      30.931  28.759  32.327  1.00  0.00           H  
ATOM   1987  CE1 TYR   135      29.244  29.514  33.322  1.00  0.00           C  
ATOM   1988  HE1 TYR   135      29.685  29.576  34.306  1.00  0.00           H  
ATOM   1989  CZ  TYR   135      27.840  29.611  33.280  1.00  0.00           C  
ATOM   1990  OH  TYR   135      27.192  30.132  34.361  1.00  0.00           O  
ATOM   1991  HH  TYR   135      26.232  30.132  34.347  1.00  0.00           H  
ATOM   1992  CE2 TYR   135      27.114  29.439  32.045  1.00  0.00           C  
ATOM   1993  HE2 TYR   135      26.084  29.761  32.089  1.00  0.00           H  
ATOM   1994  CD2 TYR   135      27.784  29.186  30.847  1.00  0.00           C  
ATOM   1995  HD2 TYR   135      27.272  29.039  29.908  1.00  0.00           H  
ATOM   1996  C   TYR   135      31.509  28.758  27.740  1.00  0.00           C  
ATOM   1997  O   TYR   135      32.467  27.990  27.634  1.00  0.00           O  
ATOM   1998  N   LYS   136      30.852  29.170  26.613  1.00  0.00           N  
ATOM   1999  H   LYS   136      29.984  29.659  26.776  1.00  0.00           H  
ATOM   2000  CA  LYS   136      31.352  28.990  25.269  1.00  0.00           C  
ATOM   2001  HA  LYS   136      31.999  28.113  25.313  1.00  0.00           H  
ATOM   2002  CB  LYS   136      30.197  28.693  24.319  1.00  0.00           C  
ATOM   2003  HB2 LYS   136      29.486  29.517  24.383  1.00  0.00           H  
ATOM   2004  HB3 LYS   136      30.549  28.571  23.295  1.00  0.00           H  
ATOM   2005  CG  LYS   136      29.487  27.293  24.495  1.00  0.00           C  
ATOM   2006  HG2 LYS   136      30.236  26.504  24.555  1.00  0.00           H  
ATOM   2007  HG3 LYS   136      28.920  27.282  25.426  1.00  0.00           H  
ATOM   2008  CD  LYS   136      28.413  27.027  23.397  1.00  0.00           C  
ATOM   2009  HD2 LYS   136      27.910  27.957  23.133  1.00  0.00           H  
ATOM   2010  HD3 LYS   136      28.917  26.702  22.487  1.00  0.00           H  
ATOM   2011  CE  LYS   136      27.297  26.040  23.686  1.00  0.00           C  
ATOM   2012  HE2 LYS   136      26.777  25.637  22.817  1.00  0.00           H  
ATOM   2013  HE3 LYS   136      27.832  25.141  23.994  1.00  0.00           H  
ATOM   2014  NZ  LYS   136      26.421  26.497  24.735  1.00  0.00           N  
ATOM   2015  HZ1 LYS   136      26.966  26.523  25.585  1.00  0.00           H  
ATOM   2016  HZ2 LYS   136      26.048  27.418  24.554  1.00  0.00           H  
ATOM   2017  HZ3 LYS   136      25.638  25.900  24.961  1.00  0.00           H  
ATOM   2018  C   LYS   136      32.293  30.098  24.788  1.00  0.00           C  
ATOM   2019  O   LYS   136      32.493  30.282  23.595  1.00  0.00           O  
ATOM   2020  N   GLY   137      32.810  30.925  25.705  1.00  0.00           N  
ATOM   2021  H   GLY   137      32.673  30.762  26.692  1.00  0.00           H  
ATOM   2022  CA  GLY   137      33.461  32.154  25.307  1.00  0.00           C  
ATOM   2023  HA2 GLY   137      33.722  32.597  26.268  1.00  0.00           H  
ATOM   2024  HA3 GLY   137      34.467  31.930  24.951  1.00  0.00           H  
ATOM   2025  C   GLY   137      32.623  33.122  24.407  1.00  0.00           C  
ATOM   2026  O   GLY   137      31.447  33.285  24.670  1.00  0.00           O  
ATOM   2027  N   THR   138      33.239  33.644  23.336  1.00  0.00           N  
ATOM   2028  H   THR   138      34.227  33.457  23.248  1.00  0.00           H  
ATOM   2029  CA  THR   138      32.621  34.531  22.323  1.00  0.00           C  
ATOM   2030  HA  THR   138      31.556  34.309  22.252  1.00  0.00           H  
ATOM   2031  CB  THR   138      32.718  36.001  22.840  1.00  0.00           C  
ATOM   2032  HB  THR   138      32.207  36.053  23.802  1.00  0.00           H  
ATOM   2033  CG2 THR   138      34.050  36.726  23.001  1.00  0.00           C  
ATOM   2034 HG21 THR   138      34.695  36.682  22.124  1.00  0.00           H  
ATOM   2035 HG22 THR   138      33.728  37.767  23.018  1.00  0.00           H  
ATOM   2036 HG23 THR   138      34.624  36.394  23.866  1.00  0.00           H  
ATOM   2037  OG1 THR   138      31.959  36.725  21.862  1.00  0.00           O  
ATOM   2038  HG1 THR   138      31.944  37.615  22.221  1.00  0.00           H  
ATOM   2039  C   THR   138      33.272  34.401  20.982  1.00  0.00           C  
ATOM   2040  O   THR   138      34.528  34.328  20.863  1.00  0.00           O  
ATOM   2041  N   VAL   139      32.489  34.393  19.888  1.00  0.00           N  
ATOM   2042  H   VAL   139      31.496  34.435  20.065  1.00  0.00           H  
ATOM   2043  CA  VAL   139      32.963  34.371  18.521  1.00  0.00           C  
ATOM   2044  HA  VAL   139      33.901  33.817  18.565  1.00  0.00           H  
ATOM   2045  CB  VAL   139      31.975  33.663  17.566  1.00  0.00           C  
ATOM   2046  HB  VAL   139      32.434  33.497  16.592  1.00  0.00           H  
ATOM   2047  CG1 VAL   139      31.618  32.199  17.988  1.00  0.00           C  
ATOM   2048 HG11 VAL   139      30.922  31.690  17.320  1.00  0.00           H  
ATOM   2049 HG12 VAL   139      32.492  31.556  18.083  1.00  0.00           H  
ATOM   2050 HG13 VAL   139      31.128  32.297  18.957  1.00  0.00           H  
ATOM   2051  CG2 VAL   139      30.731  34.571  17.405  1.00  0.00           C  
ATOM   2052 HG21 VAL   139      31.003  35.565  17.051  1.00  0.00           H  
ATOM   2053 HG22 VAL   139      30.128  34.111  16.622  1.00  0.00           H  
ATOM   2054 HG23 VAL   139      30.172  34.548  18.341  1.00  0.00           H  
ATOM   2055  C   VAL   139      33.314  35.749  18.001  1.00  0.00           C  
ATOM   2056  O   VAL   139      33.621  35.784  16.803  1.00  0.00           O  
ATOM   2057  N   LEU   140      33.224  36.867  18.755  1.00  0.00           N  
ATOM   2058  H   LEU   140      32.894  36.585  19.667  1.00  0.00           H  
ATOM   2059  CA  LEU   140      33.743  38.200  18.382  1.00  0.00           C  
ATOM   2060  HA  LEU   140      33.245  38.335  17.422  1.00  0.00           H  
ATOM   2061  CB  LEU   140      33.026  39.235  19.278  1.00  0.00           C  
ATOM   2062  HB2 LEU   140      33.454  39.051  20.263  1.00  0.00           H  
ATOM   2063  HB3 LEU   140      33.297  40.247  18.977  1.00  0.00           H  
ATOM   2064  CG  LEU   140      31.525  39.229  19.320  1.00  0.00           C  
ATOM   2065  HG  LEU   140      31.191  38.334  19.844  1.00  0.00           H  
ATOM   2066  CD1 LEU   140      30.991  40.525  20.061  1.00  0.00           C  
ATOM   2067 HD11 LEU   140      30.962  41.445  19.476  1.00  0.00           H  
ATOM   2068 HD12 LEU   140      29.941  40.363  20.305  1.00  0.00           H  
ATOM   2069 HD13 LEU   140      31.468  40.657  21.032  1.00  0.00           H  
ATOM   2070  CD2 LEU   140      30.778  39.396  18.025  1.00  0.00           C  
ATOM   2071 HD21 LEU   140      30.766  38.383  17.622  1.00  0.00           H  
ATOM   2072 HD22 LEU   140      29.732  39.602  18.250  1.00  0.00           H  
ATOM   2073 HD23 LEU   140      31.187  40.140  17.342  1.00  0.00           H  
ATOM   2074  C   LEU   140      35.227  38.468  18.275  1.00  0.00           C  
ATOM   2075  O   LEU   140      35.977  37.945  19.116  1.00  0.00           O  
ATOM   2076  N   ALA   141      35.643  39.230  17.273  1.00  0.00           N  
ATOM   2077  H   ALA   141      34.931  39.742  16.774  1.00  0.00           H  
ATOM   2078  CA  ALA   141      37.008  39.765  17.207  1.00  0.00           C  
ATOM   2079  HA  ALA   141      37.558  39.260  18.001  1.00  0.00           H  
ATOM   2080  CB  ALA   141      37.727  39.234  15.943  1.00  0.00           C  
ATOM   2081  HB1 ALA   141      37.397  38.235  15.654  1.00  0.00           H  
ATOM   2082  HB2 ALA   141      37.546  39.937  15.130  1.00  0.00           H  
ATOM   2083  HB3 ALA   141      38.801  39.095  16.063  1.00  0.00           H  
ATOM   2084  C   ALA   141      37.056  41.332  17.336  1.00  0.00           C  
ATOM   2085  O   ALA   141      36.280  42.008  18.006  1.00  0.00           O  
ATOM   2086  N   GLY   142      37.960  42.071  16.629  1.00  0.00           N  
ATOM   2087  H   GLY   142      38.611  41.530  16.077  1.00  0.00           H  
ATOM   2088  CA  GLY   142      38.049  43.559  16.677  1.00  0.00           C  
ATOM   2089  HA2 GLY   142      38.336  43.939  15.697  1.00  0.00           H  
ATOM   2090  HA3 GLY   142      37.045  43.983  16.678  1.00  0.00           H  
ATOM   2091  C   GLY   142      39.006  44.084  17.711  1.00  0.00           C  
ATOM   2092  O   GLY   142      40.193  43.702  17.679  1.00  0.00           O  
ATOM   2093  N   PRO   143      38.498  44.767  18.694  1.00  0.00           N  
ATOM   2094  CD  PRO   143      37.147  45.292  18.759  1.00  0.00           C  
ATOM   2095  HD2 PRO   143      36.520  44.538  19.235  1.00  0.00           H  
ATOM   2096  HD3 PRO   143      36.835  45.601  17.761  1.00  0.00           H  
ATOM   2097  CG  PRO   143      37.255  46.544  19.648  1.00  0.00           C  
ATOM   2098  HG2 PRO   143      36.276  46.826  20.037  1.00  0.00           H  
ATOM   2099  HG3 PRO   143      37.667  47.431  19.166  1.00  0.00           H  
ATOM   2100  CB  PRO   143      38.335  46.078  20.587  1.00  0.00           C  
ATOM   2101  HB2 PRO   143      37.787  45.636  21.419  1.00  0.00           H  
ATOM   2102  HB3 PRO   143      38.880  46.968  20.901  1.00  0.00           H  
ATOM   2103  CA  PRO   143      39.206  45.032  19.915  1.00  0.00           C  
ATOM   2104  HA  PRO   143      40.189  45.430  19.661  1.00  0.00           H  
ATOM   2105  C   PRO   143      39.447  43.751  20.825  1.00  0.00           C  
ATOM   2106  O   PRO   143      40.266  43.770  21.717  1.00  0.00           O  
ATOM   2107  N   LEU   144      38.798  42.620  20.588  1.00  0.00           N  
ATOM   2108  H   LEU   144      38.048  42.664  19.912  1.00  0.00           H  
ATOM   2109  CA  LEU   144      39.175  41.244  20.961  1.00  0.00           C  
ATOM   2110  HA  LEU   144      39.757  41.325  21.879  1.00  0.00           H  
ATOM   2111  CB  LEU   144      37.887  40.384  21.103  1.00  0.00           C  
ATOM   2112  HB2 LEU   144      37.569  40.155  20.086  1.00  0.00           H  
ATOM   2113  HB3 LEU   144      38.153  39.391  21.468  1.00  0.00           H  
ATOM   2114  CG  LEU   144      36.726  40.943  21.969  1.00  0.00           C  
ATOM   2115  HG  LEU   144      37.159  41.585  22.737  1.00  0.00           H  
ATOM   2116  CD1 LEU   144      35.771  41.644  21.064  1.00  0.00           C  
ATOM   2117 HD11 LEU   144      35.599  40.948  20.243  1.00  0.00           H  
ATOM   2118 HD12 LEU   144      34.890  42.009  21.592  1.00  0.00           H  
ATOM   2119 HD13 LEU   144      36.157  42.557  20.611  1.00  0.00           H  
ATOM   2120  CD2 LEU   144      35.943  39.798  22.616  1.00  0.00           C  
ATOM   2121 HD21 LEU   144      35.105  40.253  23.143  1.00  0.00           H  
ATOM   2122 HD22 LEU   144      35.451  39.224  21.830  1.00  0.00           H  
ATOM   2123 HD23 LEU   144      36.469  39.127  23.296  1.00  0.00           H  
ATOM   2124  C   LEU   144      40.168  40.718  19.863  1.00  0.00           C  
ATOM   2125  O   LEU   144      40.051  41.038  18.716  1.00  0.00           O  
ATOM   2126  N   ASH   145      41.013  39.818  20.335  1.00  0.00           N  
ATOM   2127  H   ASH   145      40.979  39.623  21.326  1.00  0.00           H  
ATOM   2128  CA  ASH   145      42.045  39.049  19.626  1.00  0.00           C  
ATOM   2129  HA  ASH   145      42.640  38.723  20.479  1.00  0.00           H  
ATOM   2130  CB  ASH   145      41.272  37.849  19.069  1.00  0.00           C  
ATOM   2131  HB2 ASH   145      40.530  38.203  18.353  1.00  0.00           H  
ATOM   2132  HB3 ASH   145      41.826  37.213  18.378  1.00  0.00           H  
ATOM   2133  CG  ASH   145      40.590  36.901  20.099  1.00  0.00           C  
ATOM   2134  OD1 ASH   145      40.387  37.136  21.288  1.00  0.00           O  
ATOM   2135  OD2 ASH   145      40.115  35.776  19.572  1.00  0.00           O  
ATOM   2136  HD2 ASH   145      39.793  35.291  20.336  1.00  0.00           H  
ATOM   2137  C   ASH   145      42.871  39.814  18.581  1.00  0.00           C  
ATOM   2138  O   ASH   145      42.960  39.346  17.472  1.00  0.00           O  
ATOM   2139  N   ALA   146      43.295  41.056  18.992  1.00  0.00           N  
ATOM   2140  H   ALA   146      43.198  41.228  19.982  1.00  0.00           H  
ATOM   2141  CA  ALA   146      43.870  42.008  18.124  1.00  0.00           C  
ATOM   2142  HA  ALA   146      43.070  42.188  17.405  1.00  0.00           H  
ATOM   2143  CB  ALA   146      44.093  43.284  18.896  1.00  0.00           C  
ATOM   2144  HB1 ALA   146      43.151  43.579  19.358  1.00  0.00           H  
ATOM   2145  HB2 ALA   146      44.856  43.197  19.670  1.00  0.00           H  
ATOM   2146  HB3 ALA   146      44.365  44.046  18.165  1.00  0.00           H  
ATOM   2147  C   ALA   146      45.165  41.593  17.417  1.00  0.00           C  
ATOM   2148  O   ALA   146      46.089  41.130  18.058  1.00  0.00           O  
ATOM   2149  N   LEU   147      45.388  41.992  16.163  1.00  0.00           N  
ATOM   2150  H   LEU   147      44.579  42.348  15.674  1.00  0.00           H  
ATOM   2151  CA  LEU   147      46.669  41.978  15.436  1.00  0.00           C  
ATOM   2152  HA  LEU   147      46.934  40.948  15.200  1.00  0.00           H  
ATOM   2153  CB  LEU   147      46.350  42.522  14.036  1.00  0.00           C  
ATOM   2154  HB2 LEU   147      45.999  43.548  14.151  1.00  0.00           H  
ATOM   2155  HB3 LEU   147      47.256  42.470  13.433  1.00  0.00           H  
ATOM   2156  CG  LEU   147      45.413  41.691  13.168  1.00  0.00           C  
ATOM   2157  HG  LEU   147      44.405  41.751  13.578  1.00  0.00           H  
ATOM   2158  CD1 LEU   147      45.406  42.243  11.709  1.00  0.00           C  
ATOM   2159 HD11 LEU   147      44.992  43.251  11.727  1.00  0.00           H  
ATOM   2160 HD12 LEU   147      46.436  42.144  11.366  1.00  0.00           H  
ATOM   2161 HD13 LEU   147      44.688  41.645  11.147  1.00  0.00           H  
ATOM   2162  CD2 LEU   147      45.646  40.191  13.150  1.00  0.00           C  
ATOM   2163 HD21 LEU   147      45.337  39.836  14.133  1.00  0.00           H  
ATOM   2164 HD22 LEU   147      45.091  39.728  12.334  1.00  0.00           H  
ATOM   2165 HD23 LEU   147      46.730  40.202  13.037  1.00  0.00           H  
ATOM   2166  C   LEU   147      47.847  42.740  16.106  1.00  0.00           C  
ATOM   2167  O   LEU   147      48.982  42.193  16.161  1.00  0.00           O  
ATOM   2168  N   ALA   148      47.537  43.913  16.672  1.00  0.00           N  
ATOM   2169  H   ALA   148      46.692  44.420  16.449  1.00  0.00           H  
ATOM   2170  CA  ALA   148      48.479  44.574  17.601  1.00  0.00           C  
ATOM   2171  HA  ALA   148      49.410  44.662  17.040  1.00  0.00           H  
ATOM   2172  CB  ALA   148      47.852  46.023  17.782  1.00  0.00           C  
ATOM   2173  HB1 ALA   148      47.605  46.357  16.774  1.00  0.00           H  
ATOM   2174  HB2 ALA   148      46.991  46.000  18.450  1.00  0.00           H  
ATOM   2175  HB3 ALA   148      48.646  46.744  17.977  1.00  0.00           H  
ATOM   2176  C   ALA   148      48.684  43.852  18.992  1.00  0.00           C  
ATOM   2177  O   ALA   148      49.350  44.380  19.868  1.00  0.00           O  
ATOM   2178  N   GLY   149      48.157  42.639  19.162  1.00  0.00           N  
ATOM   2179  H   GLY   149      47.618  42.260  18.397  1.00  0.00           H  
ATOM   2180  CA  GLY   149      47.894  41.957  20.482  1.00  0.00           C  
ATOM   2181  HA2 GLY   149      47.679  40.898  20.339  1.00  0.00           H  
ATOM   2182  HA3 GLY   149      48.827  41.849  21.035  1.00  0.00           H  
ATOM   2183  C   GLY   149      46.775  42.448  21.425  1.00  0.00           C  
ATOM   2184  O   GLY   149      46.399  43.629  21.368  1.00  0.00           O  
ATOM   2185  N   SER   150      46.307  41.543  22.308  1.00  0.00           N  
ATOM   2186  H   SER   150      46.746  40.633  22.314  1.00  0.00           H  
ATOM   2187  CA  SER   150      45.255  41.892  23.300  1.00  0.00           C  
ATOM   2188  HA  SER   150      45.102  42.967  23.402  1.00  0.00           H  
ATOM   2189  CB  SER   150      43.904  41.190  22.904  1.00  0.00           C  
ATOM   2190  HB2 SER   150      43.916  40.103  22.993  1.00  0.00           H  
ATOM   2191  HB3 SER   150      43.209  41.438  23.706  1.00  0.00           H  
ATOM   2192  OG  SER   150      43.329  41.505  21.692  1.00  0.00           O  
ATOM   2193  HG  SER   150      43.126  42.441  21.754  1.00  0.00           H  
ATOM   2194  C   SER   150      45.585  41.286  24.745  1.00  0.00           C  
ATOM   2195  O   SER   150      46.437  40.425  24.892  1.00  0.00           O  
ATOM   2196  N   ALA   151      44.831  41.749  25.812  1.00  0.00           N  
ATOM   2197  H   ALA   151      44.238  42.521  25.541  1.00  0.00           H  
ATOM   2198  CA  ALA   151      44.768  41.265  27.224  1.00  0.00           C  
ATOM   2199  HA  ALA   151      45.721  41.647  27.590  1.00  0.00           H  
ATOM   2200  CB  ALA   151      43.649  41.971  28.003  1.00  0.00           C  
ATOM   2201  HB1 ALA   151      43.899  41.802  29.051  1.00  0.00           H  
ATOM   2202  HB2 ALA   151      43.614  43.054  27.886  1.00  0.00           H  
ATOM   2203  HB3 ALA   151      42.726  41.455  27.738  1.00  0.00           H  
ATOM   2204  C   ALA   151      44.693  39.710  27.387  1.00  0.00           C  
ATOM   2205  O   ALA   151      43.940  39.042  26.716  1.00  0.00           O  
ATOM   2206  N   PRO   152      45.519  39.127  28.235  1.00  0.00           N  
ATOM   2207  CD  PRO   152      46.434  39.814  29.116  1.00  0.00           C  
ATOM   2208  HD2 PRO   152      45.835  40.351  29.852  1.00  0.00           H  
ATOM   2209  HD3 PRO   152      47.096  40.547  28.655  1.00  0.00           H  
ATOM   2210  CG  PRO   152      47.389  38.731  29.617  1.00  0.00           C  
ATOM   2211  HG2 PRO   152      47.685  38.920  30.649  1.00  0.00           H  
ATOM   2212  HG3 PRO   152      48.310  38.672  29.038  1.00  0.00           H  
ATOM   2213  CB  PRO   152      46.617  37.429  29.487  1.00  0.00           C  
ATOM   2214  HB2 PRO   152      46.263  37.113  30.468  1.00  0.00           H  
ATOM   2215  HB3 PRO   152      47.290  36.642  29.147  1.00  0.00           H  
ATOM   2216  CA  PRO   152      45.604  37.656  28.382  1.00  0.00           C  
ATOM   2217  HA  PRO   152      46.101  37.172  27.541  1.00  0.00           H  
ATOM   2218  C   PRO   152      44.296  36.924  28.672  1.00  0.00           C  
ATOM   2219  O   PRO   152      44.058  35.806  28.153  1.00  0.00           O  
ATOM   2220  N   SER   153      43.356  37.480  29.474  1.00  0.00           N  
ATOM   2221  H   SER   153      43.578  38.397  29.834  1.00  0.00           H  
ATOM   2222  CA  SER   153      42.003  36.901  29.611  1.00  0.00           C  
ATOM   2223  HA  SER   153      42.038  35.922  30.088  1.00  0.00           H  
ATOM   2224  CB  SER   153      41.160  37.729  30.484  1.00  0.00           C  
ATOM   2225  HB2 SER   153      40.226  37.245  30.767  1.00  0.00           H  
ATOM   2226  HB3 SER   153      41.688  37.706  31.438  1.00  0.00           H  
ATOM   2227  OG  SER   153      41.045  39.024  29.946  1.00  0.00           O  
ATOM   2228  HG  SER   153      40.509  39.488  30.592  1.00  0.00           H  
ATOM   2229  C   SER   153      41.356  36.710  28.249  1.00  0.00           C  
ATOM   2230  O   SER   153      40.745  35.730  27.974  1.00  0.00           O  
ATOM   2231  N   VAL   154      41.519  37.615  27.282  1.00  0.00           N  
ATOM   2232  H   VAL   154      42.238  38.315  27.394  1.00  0.00           H  
ATOM   2233  CA  VAL   154      40.614  37.723  26.104  1.00  0.00           C  
ATOM   2234  HA  VAL   154      39.635  37.765  26.583  1.00  0.00           H  
ATOM   2235  CB  VAL   154      40.822  39.036  25.382  1.00  0.00           C  
ATOM   2236  HB  VAL   154      41.902  39.100  25.249  1.00  0.00           H  
ATOM   2237  CG1 VAL   154      40.295  39.411  24.035  1.00  0.00           C  
ATOM   2238 HG11 VAL   154      40.341  40.491  23.891  1.00  0.00           H  
ATOM   2239 HG12 VAL   154      40.842  38.877  23.258  1.00  0.00           H  
ATOM   2240 HG13 VAL   154      39.275  39.026  24.043  1.00  0.00           H  
ATOM   2241  CG2 VAL   154      40.455  40.179  26.333  1.00  0.00           C  
ATOM   2242 HG21 VAL   154      39.367  40.229  26.297  1.00  0.00           H  
ATOM   2243 HG22 VAL   154      40.885  39.984  27.316  1.00  0.00           H  
ATOM   2244 HG23 VAL   154      40.823  41.140  25.973  1.00  0.00           H  
ATOM   2245  C   VAL   154      40.872  36.539  25.120  1.00  0.00           C  
ATOM   2246  O   VAL   154      39.935  35.945  24.544  1.00  0.00           O  
ATOM   2247  N   TRP   155      42.115  36.144  25.043  1.00  0.00           N  
ATOM   2248  H   TRP   155      42.909  36.702  25.324  1.00  0.00           H  
ATOM   2249  CA  TRP   155      42.461  35.044  24.175  1.00  0.00           C  
ATOM   2250  HA  TRP   155      42.033  35.156  23.179  1.00  0.00           H  
ATOM   2251  CB  TRP   155      44.020  34.990  24.045  1.00  0.00           C  
ATOM   2252  HB2 TRP   155      44.415  34.763  25.036  1.00  0.00           H  
ATOM   2253  HB3 TRP   155      44.371  34.221  23.357  1.00  0.00           H  
ATOM   2254  CG  TRP   155      44.655  36.194  23.473  1.00  0.00           C  
ATOM   2255  CD1 TRP   155      45.359  37.178  24.109  1.00  0.00           C  
ATOM   2256  HD1 TRP   155      45.309  37.267  25.184  1.00  0.00           H  
ATOM   2257  NE1 TRP   155      45.782  38.124  23.190  1.00  0.00           N  
ATOM   2258  HE1 TRP   155      46.169  39.003  23.502  1.00  0.00           H  
ATOM   2259  CE2 TRP   155      45.398  37.800  21.919  1.00  0.00           C  
ATOM   2260  CZ2 TRP   155      45.552  38.451  20.702  1.00  0.00           C  
ATOM   2261  HZ2 TRP   155      45.899  39.474  20.699  1.00  0.00           H  
ATOM   2262  CH2 TRP   155      45.153  37.795  19.514  1.00  0.00           C  
ATOM   2263  HH2 TRP   155      45.331  38.247  18.550  1.00  0.00           H  
ATOM   2264  CZ3 TRP   155      44.453  36.590  19.632  1.00  0.00           C  
ATOM   2265  HZ3 TRP   155      44.103  36.072  18.752  1.00  0.00           H  
ATOM   2266  CE3 TRP   155      44.243  36.016  20.883  1.00  0.00           C  
ATOM   2267  HE3 TRP   155      43.803  35.029  20.877  1.00  0.00           H  
ATOM   2268  CD2 TRP   155      44.759  36.544  22.091  1.00  0.00           C  
ATOM   2269  C   TRP   155      41.878  33.698  24.638  1.00  0.00           C  
ATOM   2270  O   TRP   155      41.348  32.918  23.805  1.00  0.00           O  
ATOM   2271  N   GLN   156      41.830  33.514  25.967  1.00  0.00           N  
ATOM   2272  H   GLN   156      42.228  34.194  26.599  1.00  0.00           H  
ATOM   2273  CA  GLN   156      40.967  32.471  26.632  1.00  0.00           C  
ATOM   2274  HA  GLN   156      41.192  31.510  26.170  1.00  0.00           H  
ATOM   2275  CB  GLN   156      41.324  32.459  28.168  1.00  0.00           C  
ATOM   2276  HB2 GLN   156      41.036  33.399  28.639  1.00  0.00           H  
ATOM   2277  HB3 GLN   156      40.764  31.674  28.678  1.00  0.00           H  
ATOM   2278  CG  GLN   156      42.817  32.206  28.392  1.00  0.00           C  
ATOM   2279  HG2 GLN   156      43.000  31.314  27.793  1.00  0.00           H  
ATOM   2280  HG3 GLN   156      43.439  33.068  28.149  1.00  0.00           H  
ATOM   2281  CD  GLN   156      43.106  31.855  29.813  1.00  0.00           C  
ATOM   2282  OE1 GLN   156      42.479  32.392  30.727  1.00  0.00           O  
ATOM   2283  NE2 GLN   156      44.027  30.944  30.048  1.00  0.00           N  
ATOM   2284 HE21 GLN   156      44.393  30.893  30.988  1.00  0.00           H  
ATOM   2285 HE22 GLN   156      44.377  30.378  29.288  1.00  0.00           H  
ATOM   2286  C   GLN   156      39.421  32.642  26.379  1.00  0.00           C  
ATOM   2287  O   GLN   156      38.766  31.660  26.239  1.00  0.00           O  
ATOM   2288  N   GLN   157      38.830  33.842  26.482  1.00  0.00           N  
ATOM   2289  H   GLN   157      39.424  34.624  26.718  1.00  0.00           H  
ATOM   2290  CA  GLN   157      37.357  34.077  26.233  1.00  0.00           C  
ATOM   2291  HA  GLN   157      36.861  33.378  26.907  1.00  0.00           H  
ATOM   2292  CB  GLN   157      36.934  35.553  26.603  1.00  0.00           C  
ATOM   2293  HB2 GLN   157      37.299  36.252  25.851  1.00  0.00           H  
ATOM   2294  HB3 GLN   157      35.845  35.561  26.633  1.00  0.00           H  
ATOM   2295  CG  GLN   157      37.471  36.023  28.007  1.00  0.00           C  
ATOM   2296  HG2 GLN   157      38.546  36.123  27.860  1.00  0.00           H  
ATOM   2297  HG3 GLN   157      36.978  36.916  28.392  1.00  0.00           H  
ATOM   2298  CD  GLN   157      37.320  35.013  29.087  1.00  0.00           C  
ATOM   2299  OE1 GLN   157      36.211  34.781  29.533  1.00  0.00           O  
ATOM   2300  NE2 GLN   157      38.393  34.546  29.697  1.00  0.00           N  
ATOM   2301 HE21 GLN   157      38.306  33.758  30.323  1.00  0.00           H  
ATOM   2302 HE22 GLN   157      39.320  34.738  29.345  1.00  0.00           H  
ATOM   2303  C   GLN   157      36.881  33.875  24.782  1.00  0.00           C  
ATOM   2304  O   GLN   157      35.735  34.044  24.400  1.00  0.00           O  
ATOM   2305  N   THR   158      37.821  33.549  23.948  1.00  0.00           N  
ATOM   2306  H   THR   158      38.690  33.242  24.360  1.00  0.00           H  
ATOM   2307  CA  THR   158      37.570  33.260  22.498  1.00  0.00           C  
ATOM   2308  HA  THR   158      37.022  34.094  22.060  1.00  0.00           H  
ATOM   2309  CB  THR   158      38.918  33.134  21.814  1.00  0.00           C  
ATOM   2310  HB  THR   158      39.598  32.438  22.304  1.00  0.00           H  
ATOM   2311  CG2 THR   158      38.926  32.755  20.327  1.00  0.00           C  
ATOM   2312 HG21 THR   158      38.279  33.423  19.760  1.00  0.00           H  
ATOM   2313 HG22 THR   158      39.955  32.724  19.968  1.00  0.00           H  
ATOM   2314 HG23 THR   158      38.601  31.717  20.265  1.00  0.00           H  
ATOM   2315  OG1 THR   158      39.437  34.438  21.838  1.00  0.00           O  
ATOM   2316  HG1 THR   158      39.590  34.674  22.755  1.00  0.00           H  
ATOM   2317  C   THR   158      36.847  31.914  22.294  1.00  0.00           C  
ATOM   2318  O   THR   158      37.245  30.933  22.918  1.00  0.00           O  
ATOM   2319  N   THR   159      35.790  31.823  21.525  1.00  0.00           N  
ATOM   2320  H   THR   159      35.306  32.664  21.245  1.00  0.00           H  
ATOM   2321  CA  THR   159      35.039  30.583  21.317  1.00  0.00           C  
ATOM   2322  HA  THR   159      34.759  30.092  22.249  1.00  0.00           H  
ATOM   2323  CB  THR   159      33.639  30.800  20.466  1.00  0.00           C  
ATOM   2324  HB  THR   159      34.016  31.521  19.740  1.00  0.00           H  
ATOM   2325  CG2 THR   159      33.161  29.422  20.013  1.00  0.00           C  
ATOM   2326 HG21 THR   159      33.769  28.941  19.247  1.00  0.00           H  
ATOM   2327 HG22 THR   159      33.069  28.731  20.851  1.00  0.00           H  
ATOM   2328 HG23 THR   159      32.177  29.621  19.587  1.00  0.00           H  
ATOM   2329  OG1 THR   159      32.704  31.430  21.315  1.00  0.00           O  
ATOM   2330  HG1 THR   159      32.592  30.884  22.096  1.00  0.00           H  
ATOM   2331  C   THR   159      35.921  29.606  20.466  1.00  0.00           C  
ATOM   2332  O   THR   159      36.402  30.000  19.365  1.00  0.00           O  
ATOM   2333  N   GLY   160      36.221  28.382  20.917  1.00  0.00           N  
ATOM   2334  H   GLY   160      35.675  28.044  21.697  1.00  0.00           H  
ATOM   2335  CA  GLY   160      37.207  27.510  20.448  1.00  0.00           C  
ATOM   2336  HA2 GLY   160      36.754  26.529  20.590  1.00  0.00           H  
ATOM   2337  HA3 GLY   160      37.361  27.631  19.376  1.00  0.00           H  
ATOM   2338  C   GLY   160      38.646  27.757  20.871  1.00  0.00           C  
ATOM   2339  O   GLY   160      39.558  27.359  20.170  1.00  0.00           O  
ATOM   2340  N   SER   161      38.876  28.472  21.995  1.00  0.00           N  
ATOM   2341  H   SER   161      38.172  29.155  22.237  1.00  0.00           H  
ATOM   2342  CA  SER   161      40.182  28.565  22.610  1.00  0.00           C  
ATOM   2343  HA  SER   161      40.895  28.914  21.863  1.00  0.00           H  
ATOM   2344  CB  SER   161      40.146  29.595  23.778  1.00  0.00           C  
ATOM   2345  HB2 SER   161      41.154  29.807  24.133  1.00  0.00           H  
ATOM   2346  HB3 SER   161      39.744  30.555  23.452  1.00  0.00           H  
ATOM   2347  OG  SER   161      39.411  29.037  24.871  1.00  0.00           O  
ATOM   2348  HG  SER   161      39.371  29.723  25.542  1.00  0.00           H  
ATOM   2349  C   SER   161      40.582  27.178  23.261  1.00  0.00           C  
ATOM   2350  O   SER   161      39.760  26.306  23.436  1.00  0.00           O  
ATOM   2351  N   ALA   162      41.801  27.035  23.806  1.00  0.00           N  
ATOM   2352  H   ALA   162      42.425  27.829  23.824  1.00  0.00           H  
ATOM   2353  CA  ALA   162      42.212  25.787  24.514  1.00  0.00           C  
ATOM   2354  HA  ALA   162      41.907  24.916  23.933  1.00  0.00           H  
ATOM   2355  CB  ALA   162      43.712  25.816  24.638  1.00  0.00           C  
ATOM   2356  HB1 ALA   162      44.255  25.881  23.696  1.00  0.00           H  
ATOM   2357  HB2 ALA   162      43.996  26.629  25.307  1.00  0.00           H  
ATOM   2358  HB3 ALA   162      44.030  24.919  25.170  1.00  0.00           H  
ATOM   2359  C   ALA   162      41.501  25.754  25.909  1.00  0.00           C  
ATOM   2360  O   ALA   162      41.133  24.651  26.211  1.00  0.00           O  
ATOM   2361  N   LEU   163      41.299  26.858  26.675  1.00  0.00           N  
ATOM   2362  H   LEU   163      41.724  27.695  26.303  1.00  0.00           H  
ATOM   2363  CA  LEU   163      40.527  26.811  27.981  1.00  0.00           C  
ATOM   2364  HA  LEU   163      40.823  25.951  28.582  1.00  0.00           H  
ATOM   2365  CB  LEU   163      40.715  28.143  28.671  1.00  0.00           C  
ATOM   2366  HB2 LEU   163      41.755  28.445  28.798  1.00  0.00           H  
ATOM   2367  HB3 LEU   163      40.292  28.916  28.029  1.00  0.00           H  
ATOM   2368  CG  LEU   163      40.014  28.319  30.025  1.00  0.00           C  
ATOM   2369  HG  LEU   163      39.253  27.551  30.157  1.00  0.00           H  
ATOM   2370  CD1 LEU   163      40.963  28.218  31.254  1.00  0.00           C  
ATOM   2371 HD11 LEU   163      41.272  27.175  31.318  1.00  0.00           H  
ATOM   2372 HD12 LEU   163      41.790  28.910  31.093  1.00  0.00           H  
ATOM   2373 HD13 LEU   163      40.483  28.522  32.184  1.00  0.00           H  
ATOM   2374  CD2 LEU   163      39.229  29.628  30.298  1.00  0.00           C  
ATOM   2375 HD21 LEU   163      38.489  29.355  31.050  1.00  0.00           H  
ATOM   2376 HD22 LEU   163      39.968  30.409  30.477  1.00  0.00           H  
ATOM   2377 HD23 LEU   163      38.668  29.897  29.403  1.00  0.00           H  
ATOM   2378  C   LEU   163      39.043  26.330  27.776  1.00  0.00           C  
ATOM   2379  O   LEU   163      38.457  25.423  28.424  1.00  0.00           O  
ATOM   2380  N   THR   164      38.453  26.849  26.665  1.00  0.00           N  
ATOM   2381  H   THR   164      38.973  27.502  26.096  1.00  0.00           H  
ATOM   2382  CA  THR   164      37.004  26.614  26.484  1.00  0.00           C  
ATOM   2383  HA  THR   164      36.476  26.649  27.437  1.00  0.00           H  
ATOM   2384  CB  THR   164      36.322  27.650  25.517  1.00  0.00           C  
ATOM   2385  HB  THR   164      35.293  27.333  25.350  1.00  0.00           H  
ATOM   2386  CG2 THR   164      36.210  29.020  26.194  1.00  0.00           C  
ATOM   2387 HG21 THR   164      37.215  29.380  26.412  1.00  0.00           H  
ATOM   2388 HG22 THR   164      35.712  29.764  25.573  1.00  0.00           H  
ATOM   2389 HG23 THR   164      35.627  28.968  27.114  1.00  0.00           H  
ATOM   2390  OG1 THR   164      36.890  27.715  24.265  1.00  0.00           O  
ATOM   2391  HG1 THR   164      37.625  28.309  24.436  1.00  0.00           H  
ATOM   2392  C   THR   164      36.849  25.212  25.827  1.00  0.00           C  
ATOM   2393  O   THR   164      35.755  24.673  26.048  1.00  0.00           O  
ATOM   2394  N   THR   165      37.840  24.661  25.072  1.00  0.00           N  
ATOM   2395  H   THR   165      38.533  25.300  24.709  1.00  0.00           H  
ATOM   2396  CA  THR   165      37.848  23.278  24.509  1.00  0.00           C  
ATOM   2397  HA  THR   165      36.819  23.117  24.187  1.00  0.00           H  
ATOM   2398  CB  THR   165      38.804  23.186  23.304  1.00  0.00           C  
ATOM   2399  HB  THR   165      39.763  23.381  23.783  1.00  0.00           H  
ATOM   2400  CG2 THR   165      38.723  21.870  22.542  1.00  0.00           C  
ATOM   2401 HG21 THR   165      39.348  21.125  23.033  1.00  0.00           H  
ATOM   2402 HG22 THR   165      37.682  21.657  22.296  1.00  0.00           H  
ATOM   2403 HG23 THR   165      39.217  22.107  21.600  1.00  0.00           H  
ATOM   2404  OG1 THR   165      38.538  24.222  22.387  1.00  0.00           O  
ATOM   2405  HG1 THR   165      38.945  25.003  22.768  1.00  0.00           H  
ATOM   2406  C   THR   165      38.179  22.203  25.571  1.00  0.00           C  
ATOM   2407  O   THR   165      37.502  21.176  25.698  1.00  0.00           O  
ATOM   2408  N   ALA   166      38.991  22.586  26.574  1.00  0.00           N  
ATOM   2409  H   ALA   166      39.522  23.444  26.523  1.00  0.00           H  
ATOM   2410  CA  ALA   166      39.234  21.750  27.722  1.00  0.00           C  
ATOM   2411  HA  ALA   166      39.588  20.754  27.456  1.00  0.00           H  
ATOM   2412  CB  ALA   166      40.457  22.362  28.516  1.00  0.00           C  
ATOM   2413  HB1 ALA   166      41.317  22.382  27.847  1.00  0.00           H  
ATOM   2414  HB2 ALA   166      40.247  23.311  29.010  1.00  0.00           H  
ATOM   2415  HB3 ALA   166      40.864  21.712  29.290  1.00  0.00           H  
ATOM   2416  C   ALA   166      37.996  21.434  28.553  1.00  0.00           C  
ATOM   2417  O   ALA   166      37.592  20.304  28.844  1.00  0.00           O  
ATOM   2418  N   LEU   167      37.262  22.541  28.909  1.00  0.00           N  
ATOM   2419  H   LEU   167      37.486  23.463  28.561  1.00  0.00           H  
ATOM   2420  CA  LEU   167      35.967  22.500  29.698  1.00  0.00           C  
ATOM   2421  HA  LEU   167      36.198  22.094  30.683  1.00  0.00           H  
ATOM   2422  CB  LEU   167      35.431  23.946  29.742  1.00  0.00           C  
ATOM   2423  HB2 LEU   167      36.252  24.587  30.061  1.00  0.00           H  
ATOM   2424  HB3 LEU   167      35.088  24.176  28.733  1.00  0.00           H  
ATOM   2425  CG  LEU   167      34.385  24.159  30.786  1.00  0.00           C  
ATOM   2426  HG  LEU   167      33.541  23.491  30.615  1.00  0.00           H  
ATOM   2427  CD1 LEU   167      34.898  23.901  32.196  1.00  0.00           C  
ATOM   2428 HD11 LEU   167      34.083  24.069  32.900  1.00  0.00           H  
ATOM   2429 HD12 LEU   167      35.275  22.882  32.277  1.00  0.00           H  
ATOM   2430 HD13 LEU   167      35.718  24.581  32.431  1.00  0.00           H  
ATOM   2431  CD2 LEU   167      33.878  25.586  30.819  1.00  0.00           C  
ATOM   2432 HD21 LEU   167      33.061  25.865  31.484  1.00  0.00           H  
ATOM   2433 HD22 LEU   167      34.697  26.249  31.096  1.00  0.00           H  
ATOM   2434 HD23 LEU   167      33.546  25.726  29.790  1.00  0.00           H  
ATOM   2435  C   LEU   167      34.986  21.463  29.118  1.00  0.00           C  
ATOM   2436  O   LEU   167      34.516  20.625  29.832  1.00  0.00           O  
ATOM   2437  N   ARG   168      34.760  21.522  27.799  1.00  0.00           N  
ATOM   2438  H   ARG   168      35.260  22.240  27.294  1.00  0.00           H  
ATOM   2439  CA  ARG   168      33.818  20.655  27.056  1.00  0.00           C  
ATOM   2440  HA  ARG   168      32.817  20.655  27.486  1.00  0.00           H  
ATOM   2441  CB  ARG   168      33.685  21.253  25.651  1.00  0.00           C  
ATOM   2442  HB2 ARG   168      33.297  22.269  25.724  1.00  0.00           H  
ATOM   2443  HB3 ARG   168      34.700  21.236  25.255  1.00  0.00           H  
ATOM   2444  CG  ARG   168      32.707  20.456  24.701  1.00  0.00           C  
ATOM   2445  HG2 ARG   168      33.040  19.423  24.603  1.00  0.00           H  
ATOM   2446  HG3 ARG   168      31.719  20.376  25.154  1.00  0.00           H  
ATOM   2447  CD  ARG   168      32.522  21.189  23.366  1.00  0.00           C  
ATOM   2448  HD2 ARG   168      31.628  20.929  22.799  1.00  0.00           H  
ATOM   2449  HD3 ARG   168      32.377  22.250  23.566  1.00  0.00           H  
ATOM   2450  NE  ARG   168      33.704  20.996  22.558  1.00  0.00           N  
ATOM   2451  HE  ARG   168      33.853  20.058  22.216  1.00  0.00           H  
ATOM   2452  CZ  ARG   168      34.445  21.889  21.884  1.00  0.00           C  
ATOM   2453  NH1 ARG   168      35.282  21.514  21.015  1.00  0.00           N  
ATOM   2454 HH11 ARG   168      35.268  20.529  20.792  1.00  0.00           H  
ATOM   2455 HH12 ARG   168      35.699  22.189  20.390  1.00  0.00           H  
ATOM   2456  NH2 ARG   168      34.376  23.220  22.099  1.00  0.00           N  
ATOM   2457 HH21 ARG   168      33.936  23.581  22.933  1.00  0.00           H  
ATOM   2458 HH22 ARG   168      34.849  23.835  21.451  1.00  0.00           H  
ATOM   2459  C   ARG   168      34.126  19.176  27.074  1.00  0.00           C  
ATOM   2460  O   ARG   168      33.184  18.355  27.272  1.00  0.00           O  
ATOM   2461  N   ASN   169      35.415  18.858  26.946  1.00  0.00           N  
ATOM   2462  H   ASN   169      36.117  19.584  26.918  1.00  0.00           H  
ATOM   2463  CA  ASN   169      35.981  17.491  27.021  1.00  0.00           C  
ATOM   2464  HA  ASN   169      35.440  16.801  26.373  1.00  0.00           H  
ATOM   2465  CB  ASN   169      37.417  17.633  26.507  1.00  0.00           C  
ATOM   2466  HB2 ASN   169      37.805  18.595  26.840  1.00  0.00           H  
ATOM   2467  HB3 ASN   169      37.946  16.748  26.861  1.00  0.00           H  
ATOM   2468  CG  ASN   169      37.489  17.806  25.037  1.00  0.00           C  
ATOM   2469  OD1 ASN   169      36.564  17.445  24.347  1.00  0.00           O  
ATOM   2470  ND2 ASN   169      38.564  18.391  24.435  1.00  0.00           N  
ATOM   2471 HD21 ASN   169      38.524  18.487  23.430  1.00  0.00           H  
ATOM   2472 HD22 ASN   169      39.376  18.757  24.912  1.00  0.00           H  
ATOM   2473  C   ASN   169      35.823  16.936  28.482  1.00  0.00           C  
ATOM   2474  O   ASN   169      35.481  15.799  28.669  1.00  0.00           O  
ATOM   2475  N   ALA   170      36.055  17.795  29.513  1.00  0.00           N  
ATOM   2476  H   ALA   170      36.096  18.755  29.203  1.00  0.00           H  
ATOM   2477  CA  ALA   170      35.816  17.512  30.889  1.00  0.00           C  
ATOM   2478  HA  ALA   170      36.243  16.519  31.031  1.00  0.00           H  
ATOM   2479  CB  ALA   170      36.706  18.459  31.698  1.00  0.00           C  
ATOM   2480  HB1 ALA   170      36.558  18.544  32.775  1.00  0.00           H  
ATOM   2481  HB2 ALA   170      37.709  18.100  31.468  1.00  0.00           H  
ATOM   2482  HB3 ALA   170      36.584  19.503  31.408  1.00  0.00           H  
ATOM   2483  C   ALA   170      34.357  17.485  31.364  1.00  0.00           C  
ATOM   2484  O   ALA   170      34.048  17.187  32.516  1.00  0.00           O  
ATOM   2485  N   GLY   171      33.412  17.606  30.404  1.00  0.00           N  
ATOM   2486  H   GLY   171      33.776  17.770  29.476  1.00  0.00           H  
ATOM   2487  CA  GLY   171      31.943  17.654  30.676  1.00  0.00           C  
ATOM   2488  HA2 GLY   171      31.396  17.397  29.769  1.00  0.00           H  
ATOM   2489  HA3 GLY   171      31.795  16.863  31.411  1.00  0.00           H  
ATOM   2490  C   GLY   171      31.481  18.945  31.279  1.00  0.00           C  
ATOM   2491  O   GLY   171      30.336  19.030  31.625  1.00  0.00           O  
ATOM   2492  N   GLY   172      32.368  19.952  31.397  1.00  0.00           N  
ATOM   2493  H   GLY   172      33.290  19.800  31.014  1.00  0.00           H  
ATOM   2494  CA  GLY   172      32.093  21.184  32.117  1.00  0.00           C  
ATOM   2495  HA2 GLY   172      31.665  20.992  33.101  1.00  0.00           H  
ATOM   2496  HA3 GLY   172      33.026  21.701  32.341  1.00  0.00           H  
ATOM   2497  C   GLY   172      31.097  22.112  31.518  1.00  0.00           C  
ATOM   2498  O   GLY   172      30.988  23.149  32.165  1.00  0.00           O  
ATOM   2499  N   LEU   173      30.353  21.758  30.477  1.00  0.00           N  
ATOM   2500  H   LEU   173      30.540  20.898  29.981  1.00  0.00           H  
ATOM   2501  CA  LEU   173      29.200  22.548  30.137  1.00  0.00           C  
ATOM   2502  HA  LEU   173      29.286  23.597  30.421  1.00  0.00           H  
ATOM   2503  CB  LEU   173      29.199  22.630  28.623  1.00  0.00           C  
ATOM   2504  HB2 LEU   173      29.245  21.613  28.231  1.00  0.00           H  
ATOM   2505  HB3 LEU   173      28.251  23.099  28.360  1.00  0.00           H  
ATOM   2506  CG  LEU   173      30.281  23.264  27.886  1.00  0.00           C  
ATOM   2507  HG  LEU   173      31.225  22.734  28.012  1.00  0.00           H  
ATOM   2508  CD1 LEU   173      30.077  23.327  26.402  1.00  0.00           C  
ATOM   2509 HD11 LEU   173      30.071  22.362  25.895  1.00  0.00           H  
ATOM   2510 HD12 LEU   173      29.125  23.826  26.216  1.00  0.00           H  
ATOM   2511 HD13 LEU   173      30.860  23.883  25.887  1.00  0.00           H  
ATOM   2512  CD2 LEU   173      30.394  24.663  28.401  1.00  0.00           C  
ATOM   2513 HD21 LEU   173      29.407  25.099  28.563  1.00  0.00           H  
ATOM   2514 HD22 LEU   173      30.913  24.573  29.355  1.00  0.00           H  
ATOM   2515 HD23 LEU   173      31.017  25.262  27.736  1.00  0.00           H  
ATOM   2516  C   LEU   173      27.927  22.016  30.828  1.00  0.00           C  
ATOM   2517  O   LEU   173      26.807  22.318  30.343  1.00  0.00           O  
ATOM   2518  N   THR   174      28.003  21.177  31.870  1.00  0.00           N  
ATOM   2519  H   THR   174      28.963  20.989  32.119  1.00  0.00           H  
ATOM   2520  CA  THR   174      26.990  20.578  32.725  1.00  0.00           C  
ATOM   2521  HA  THR   174      26.033  20.460  32.216  1.00  0.00           H  
ATOM   2522  CB  THR   174      27.465  19.126  33.154  1.00  0.00           C  
ATOM   2523  HB  THR   174      28.340  19.105  33.804  1.00  0.00           H  
ATOM   2524  CG2 THR   174      26.332  18.372  33.808  1.00  0.00           C  
ATOM   2525 HG21 THR   174      26.240  18.704  34.842  1.00  0.00           H  
ATOM   2526 HG22 THR   174      25.360  18.482  33.327  1.00  0.00           H  
ATOM   2527 HG23 THR   174      26.513  17.302  33.915  1.00  0.00           H  
ATOM   2528  OG1 THR   174      27.643  18.381  32.000  1.00  0.00           O  
ATOM   2529  HG1 THR   174      28.505  18.713  31.739  1.00  0.00           H  
ATOM   2530  C   THR   174      26.869  21.408  34.006  1.00  0.00           C  
ATOM   2531  O   THR   174      27.854  21.783  34.592  1.00  0.00           O  
ATOM   2532  N   GLN   175      25.659  21.652  34.466  1.00  0.00           N  
ATOM   2533  H   GLN   175      24.819  21.393  33.969  1.00  0.00           H  
ATOM   2534  CA  GLN   175      25.516  22.293  35.800  1.00  0.00           C  
ATOM   2535  HA  GLN   175      26.124  23.192  35.700  1.00  0.00           H  
ATOM   2536  CB  GLN   175      24.107  22.869  36.075  1.00  0.00           C  
ATOM   2537  HB2 GLN   175      24.316  23.784  36.629  1.00  0.00           H  
ATOM   2538  HB3 GLN   175      23.676  23.163  35.117  1.00  0.00           H  
ATOM   2539  CG  GLN   175      23.135  22.017  36.774  1.00  0.00           C  
ATOM   2540  HG2 GLN   175      22.946  21.265  36.008  1.00  0.00           H  
ATOM   2541  HG3 GLN   175      23.651  21.665  37.667  1.00  0.00           H  
ATOM   2542  CD  GLN   175      21.861  22.701  37.253  1.00  0.00           C  
ATOM   2543  OE1 GLN   175      21.577  23.914  37.146  1.00  0.00           O  
ATOM   2544  NE2 GLN   175      21.025  21.881  37.862  1.00  0.00           N  
ATOM   2545 HE21 GLN   175      20.181  22.276  38.251  1.00  0.00           H  
ATOM   2546 HE22 GLN   175      21.328  20.917  37.892  1.00  0.00           H  
ATOM   2547  C   GLN   175      26.136  21.298  36.864  1.00  0.00           C  
ATOM   2548  O   GLN   175      25.613  20.189  37.155  1.00  0.00           O  
ATOM   2549  N   ILE   176      27.316  21.640  37.432  1.00  0.00           N  
ATOM   2550  H   ILE   176      27.754  22.499  37.130  1.00  0.00           H  
ATOM   2551  CA  ILE   176      27.952  20.883  38.525  1.00  0.00           C  
ATOM   2552  HA  ILE   176      27.967  19.800  38.399  1.00  0.00           H  
ATOM   2553  CB  ILE   176      29.412  21.277  38.631  1.00  0.00           C  
ATOM   2554  HB  ILE   176      29.496  22.357  38.753  1.00  0.00           H  
ATOM   2555  CG2 ILE   176      30.228  20.592  39.745  1.00  0.00           C  
ATOM   2556 HG21 ILE   176      31.254  20.945  39.849  1.00  0.00           H  
ATOM   2557 HG22 ILE   176      29.763  20.791  40.710  1.00  0.00           H  
ATOM   2558 HG23 ILE   176      30.231  19.551  39.421  1.00  0.00           H  
ATOM   2559  CG1 ILE   176      30.012  21.075  37.210  1.00  0.00           C  
ATOM   2560 HG12 ILE   176      29.915  20.000  37.055  1.00  0.00           H  
ATOM   2561 HG13 ILE   176      29.526  21.539  36.352  1.00  0.00           H  
ATOM   2562  CD1 ILE   176      31.415  21.508  37.007  1.00  0.00           C  
ATOM   2563 HD11 ILE   176      32.093  20.990  37.684  1.00  0.00           H  
ATOM   2564 HD12 ILE   176      31.718  21.193  36.008  1.00  0.00           H  
ATOM   2565 HD13 ILE   176      31.514  22.580  37.181  1.00  0.00           H  
ATOM   2566  C   ILE   176      27.268  21.042  39.902  1.00  0.00           C  
ATOM   2567  O   ILE   176      27.388  20.186  40.791  1.00  0.00           O  
ATOM   2568  N   VAL   177      26.516  22.133  40.059  1.00  0.00           N  
ATOM   2569  H   VAL   177      26.764  22.822  39.363  1.00  0.00           H  
ATOM   2570  CA  VAL   177      25.639  22.529  41.239  1.00  0.00           C  
ATOM   2571  HA  VAL   177      25.293  21.640  41.766  1.00  0.00           H  
ATOM   2572  CB  VAL   177      26.355  23.519  42.248  1.00  0.00           C  
ATOM   2573  HB  VAL   177      25.692  23.689  43.097  1.00  0.00           H  
ATOM   2574  CG1 VAL   177      27.751  22.914  42.643  1.00  0.00           C  
ATOM   2575 HG11 VAL   177      28.382  22.916  41.754  1.00  0.00           H  
ATOM   2576 HG12 VAL   177      28.184  23.491  43.460  1.00  0.00           H  
ATOM   2577 HG13 VAL   177      27.673  21.884  42.993  1.00  0.00           H  
ATOM   2578  CG2 VAL   177      26.612  24.899  41.698  1.00  0.00           C  
ATOM   2579 HG21 VAL   177      27.333  25.363  42.373  1.00  0.00           H  
ATOM   2580 HG22 VAL   177      27.105  24.840  40.728  1.00  0.00           H  
ATOM   2581 HG23 VAL   177      25.672  25.439  41.591  1.00  0.00           H  
ATOM   2582  C   VAL   177      24.426  23.248  40.669  1.00  0.00           C  
ATOM   2583  O   VAL   177      24.499  23.701  39.485  1.00  0.00           O  
ATOM   2584  N   PRO   178      23.307  23.439  41.364  1.00  0.00           N  
ATOM   2585  CD  PRO   178      22.816  22.759  42.619  1.00  0.00           C  
ATOM   2586  HD2 PRO   178      23.280  23.162  43.519  1.00  0.00           H  
ATOM   2587  HD3 PRO   178      23.003  21.688  42.534  1.00  0.00           H  
ATOM   2588  CG  PRO   178      21.354  23.024  42.638  1.00  0.00           C  
ATOM   2589  HG2 PRO   178      21.005  23.053  43.670  1.00  0.00           H  
ATOM   2590  HG3 PRO   178      20.925  22.251  42.000  1.00  0.00           H  
ATOM   2591  CB  PRO   178      21.284  24.421  42.109  1.00  0.00           C  
ATOM   2592  HB2 PRO   178      21.791  25.099  42.795  1.00  0.00           H  
ATOM   2593  HB3 PRO   178      20.266  24.731  41.872  1.00  0.00           H  
ATOM   2594  CA  PRO   178      22.159  24.247  40.821  1.00  0.00           C  
ATOM   2595  HA  PRO   178      21.665  23.638  40.065  1.00  0.00           H  
ATOM   2596  C   PRO   178      22.568  25.565  40.302  1.00  0.00           C  
ATOM   2597  O   PRO   178      23.138  26.355  41.031  1.00  0.00           O  
ATOM   2598  N   THR   179      22.239  25.868  39.065  1.00  0.00           N  
ATOM   2599  H   THR   179      21.942  25.066  38.529  1.00  0.00           H  
ATOM   2600  CA  THR   179      22.746  27.031  38.348  1.00  0.00           C  
ATOM   2601  HA  THR   179      23.190  27.687  39.097  1.00  0.00           H  
ATOM   2602  CB  THR   179      23.847  26.750  37.383  1.00  0.00           C  
ATOM   2603  HB  THR   179      23.530  26.110  36.560  1.00  0.00           H  
ATOM   2604  CG2 THR   179      24.332  28.093  36.765  1.00  0.00           C  
ATOM   2605 HG21 THR   179      24.404  28.939  37.449  1.00  0.00           H  
ATOM   2606 HG22 THR   179      25.286  27.944  36.259  1.00  0.00           H  
ATOM   2607 HG23 THR   179      23.643  28.279  35.941  1.00  0.00           H  
ATOM   2608  OG1 THR   179      25.003  26.257  38.052  1.00  0.00           O  
ATOM   2609  HG1 THR   179      24.761  25.435  38.483  1.00  0.00           H  
ATOM   2610  C   THR   179      21.591  27.700  37.641  1.00  0.00           C  
ATOM   2611  O   THR   179      20.718  27.044  37.045  1.00  0.00           O  
ATOM   2612  N   THR   180      21.694  29.019  37.840  1.00  0.00           N  
ATOM   2613  H   THR   180      22.530  29.361  38.291  1.00  0.00           H  
ATOM   2614  CA  THR   180      20.909  30.049  37.228  1.00  0.00           C  
ATOM   2615  HA  THR   180      20.163  29.567  36.596  1.00  0.00           H  
ATOM   2616  CB  THR   180      20.205  30.925  38.289  1.00  0.00           C  
ATOM   2617  HB  THR   180      20.883  31.629  38.772  1.00  0.00           H  
ATOM   2618  CG2 THR   180      19.051  31.621  37.600  1.00  0.00           C  
ATOM   2619 HG21 THR   180      18.407  30.908  37.084  1.00  0.00           H  
ATOM   2620 HG22 THR   180      18.450  32.206  38.296  1.00  0.00           H  
ATOM   2621 HG23 THR   180      19.538  32.202  36.816  1.00  0.00           H  
ATOM   2622  OG1 THR   180      19.634  30.092  39.278  1.00  0.00           O  
ATOM   2623  HG1 THR   180      20.317  29.752  39.860  1.00  0.00           H  
ATOM   2624  C   THR   180      21.857  30.878  36.304  1.00  0.00           C  
ATOM   2625  O   THR   180      22.870  31.355  36.712  1.00  0.00           O  
ATOM   2626  N   ASN   181      21.353  31.153  35.123  1.00  0.00           N  
ATOM   2627  H   ASN   181      20.389  30.920  34.931  1.00  0.00           H  
ATOM   2628  CA  ASN   181      22.028  32.015  34.104  1.00  0.00           C  
ATOM   2629  HA  ASN   181      22.815  32.562  34.623  1.00  0.00           H  
ATOM   2630  CB  ASN   181      22.654  31.193  32.919  1.00  0.00           C  
ATOM   2631  HB2 ASN   181      21.820  30.703  32.416  1.00  0.00           H  
ATOM   2632  HB3 ASN   181      23.009  31.948  32.217  1.00  0.00           H  
ATOM   2633  CG  ASN   181      23.676  30.160  33.445  1.00  0.00           C  
ATOM   2634  OD1 ASN   181      24.536  30.496  34.263  1.00  0.00           O  
ATOM   2635  ND2 ASN   181      23.621  28.921  32.972  1.00  0.00           N  
ATOM   2636 HD21 ASN   181      24.362  28.273  33.197  1.00  0.00           H  
ATOM   2637 HD22 ASN   181      22.893  28.600  32.350  1.00  0.00           H  
ATOM   2638  C   ASN   181      21.069  33.069  33.545  1.00  0.00           C  
ATOM   2639  O   ASN   181      19.931  32.705  33.303  1.00  0.00           O  
ATOM   2640  N   LEU   182      21.495  34.331  33.356  1.00  0.00           N  
ATOM   2641  H   LEU   182      22.365  34.629  33.775  1.00  0.00           H  
ATOM   2642  CA  LEU   182      20.613  35.371  32.812  1.00  0.00           C  
ATOM   2643  HA  LEU   182      19.729  34.884  32.401  1.00  0.00           H  
ATOM   2644  CB  LEU   182      20.284  36.409  33.921  1.00  0.00           C  
ATOM   2645  HB2 LEU   182      19.795  35.944  34.777  1.00  0.00           H  
ATOM   2646  HB3 LEU   182      21.233  36.836  34.247  1.00  0.00           H  
ATOM   2647  CG  LEU   182      19.304  37.544  33.551  1.00  0.00           C  
ATOM   2648  HG  LEU   182      19.039  38.074  34.466  1.00  0.00           H  
ATOM   2649  CD1 LEU   182      19.830  38.593  32.589  1.00  0.00           C  
ATOM   2650 HD11 LEU   182      19.931  39.513  33.165  1.00  0.00           H  
ATOM   2651 HD12 LEU   182      20.828  38.497  32.162  1.00  0.00           H  
ATOM   2652 HD13 LEU   182      19.052  38.791  31.851  1.00  0.00           H  
ATOM   2653  CD2 LEU   182      18.040  36.952  33.060  1.00  0.00           C  
ATOM   2654 HD21 LEU   182      17.227  37.677  33.101  1.00  0.00           H  
ATOM   2655 HD22 LEU   182      17.953  36.599  32.032  1.00  0.00           H  
ATOM   2656 HD23 LEU   182      17.732  36.156  33.738  1.00  0.00           H  
ATOM   2657  C   LEU   182      21.289  36.127  31.667  1.00  0.00           C  
ATOM   2658  O   LEU   182      22.459  36.503  31.784  1.00  0.00           O  
ATOM   2659  N   TYR   183      20.691  36.234  30.493  1.00  0.00           N  
ATOM   2660  H   TYR   183      19.735  35.921  30.406  1.00  0.00           H  
ATOM   2661  CA  TYR   183      21.350  36.795  29.264  1.00  0.00           C  
ATOM   2662  HA  TYR   183      22.123  37.521  29.517  1.00  0.00           H  
ATOM   2663  CB  TYR   183      22.214  35.660  28.584  1.00  0.00           C  
ATOM   2664  HB2 TYR   183      22.677  36.158  27.732  1.00  0.00           H  
ATOM   2665  HB3 TYR   183      23.073  35.412  29.207  1.00  0.00           H  
ATOM   2666  CG  TYR   183      21.550  34.360  28.121  1.00  0.00           C  
ATOM   2667  CD1 TYR   183      21.385  33.303  29.016  1.00  0.00           C  
ATOM   2668  HD1 TYR   183      21.642  33.421  30.059  1.00  0.00           H  
ATOM   2669  CE1 TYR   183      20.818  32.016  28.672  1.00  0.00           C  
ATOM   2670  HE1 TYR   183      20.814  31.196  29.374  1.00  0.00           H  
ATOM   2671  CZ  TYR   183      20.376  31.842  27.333  1.00  0.00           C  
ATOM   2672  OH  TYR   183      19.898  30.700  26.779  1.00  0.00           O  
ATOM   2673  HH  TYR   183      20.003  30.766  25.828  1.00  0.00           H  
ATOM   2674  CE2 TYR   183      20.645  32.865  26.443  1.00  0.00           C  
ATOM   2675  HE2 TYR   183      20.456  32.662  25.399  1.00  0.00           H  
ATOM   2676  CD2 TYR   183      21.172  34.104  26.802  1.00  0.00           C  
ATOM   2677  HD2 TYR   183      21.292  34.920  26.106  1.00  0.00           H  
ATOM   2678  C   TYR   183      20.404  37.518  28.247  1.00  0.00           C  
ATOM   2679  O   TYR   183      19.177  37.456  28.344  1.00  0.00           O  
ATOM   2680  N   SER   184      20.961  38.204  27.185  1.00  0.00           N  
ATOM   2681  H   SER   184      21.970  38.238  27.175  1.00  0.00           H  
ATOM   2682  CA  SER   184      20.265  38.920  26.108  1.00  0.00           C  
ATOM   2683  HA  SER   184      19.186  38.770  26.149  1.00  0.00           H  
ATOM   2684  CB  SER   184      20.660  40.369  26.184  1.00  0.00           C  
ATOM   2685  HB2 SER   184      20.545  40.740  27.202  1.00  0.00           H  
ATOM   2686  HB3 SER   184      21.699  40.461  25.869  1.00  0.00           H  
ATOM   2687  OG  SER   184      19.934  41.179  25.317  1.00  0.00           O  
ATOM   2688  HG  SER   184      20.353  42.036  25.416  1.00  0.00           H  
ATOM   2689  C   SER   184      20.630  38.346  24.751  1.00  0.00           C  
ATOM   2690  O   SER   184      21.748  37.917  24.575  1.00  0.00           O  
ATOM   2691  N   ALA   185      19.690  38.388  23.772  1.00  0.00           N  
ATOM   2692  H   ALA   185      18.763  38.730  23.977  1.00  0.00           H  
ATOM   2693  CA  ALA   185      19.869  38.008  22.418  1.00  0.00           C  
ATOM   2694  HA  ALA   185      20.196  36.969  22.379  1.00  0.00           H  
ATOM   2695  CB  ALA   185      18.435  37.992  21.778  1.00  0.00           C  
ATOM   2696  HB1 ALA   185      18.027  38.972  21.531  1.00  0.00           H  
ATOM   2697  HB2 ALA   185      18.321  37.274  20.965  1.00  0.00           H  
ATOM   2698  HB3 ALA   185      17.751  37.603  22.532  1.00  0.00           H  
ATOM   2699  C   ALA   185      20.876  38.864  21.627  1.00  0.00           C  
ATOM   2700  O   ALA   185      20.978  38.814  20.409  1.00  0.00           O  
ATOM   2701  N   THR   186      21.574  39.750  22.252  1.00  0.00           N  
ATOM   2702  H   THR   186      21.474  39.924  23.242  1.00  0.00           H  
ATOM   2703  CA  THR   186      22.538  40.660  21.595  1.00  0.00           C  
ATOM   2704  HA  THR   186      23.096  40.054  20.882  1.00  0.00           H  
ATOM   2705  CB  THR   186      21.728  41.692  20.822  1.00  0.00           C  
ATOM   2706  HB  THR   186      21.331  41.218  19.924  1.00  0.00           H  
ATOM   2707  CG2 THR   186      20.614  42.441  21.574  1.00  0.00           C  
ATOM   2708 HG21 THR   186      20.257  43.167  20.844  1.00  0.00           H  
ATOM   2709 HG22 THR   186      19.774  41.844  21.931  1.00  0.00           H  
ATOM   2710 HG23 THR   186      21.131  42.956  22.384  1.00  0.00           H  
ATOM   2711  OG1 THR   186      22.682  42.614  20.310  1.00  0.00           O  
ATOM   2712  HG1 THR   186      23.426  42.121  19.957  1.00  0.00           H  
ATOM   2713  C   THR   186      23.553  41.236  22.479  1.00  0.00           C  
ATOM   2714  O   THR   186      23.135  41.599  23.532  1.00  0.00           O  
ATOM   2715  N   ASP   187      24.846  41.378  22.078  1.00  0.00           N  
ATOM   2716  H   ASP   187      25.141  40.973  21.201  1.00  0.00           H  
ATOM   2717  CA  ASP   187      25.922  41.995  22.876  1.00  0.00           C  
ATOM   2718  HA  ASP   187      25.657  43.006  23.184  1.00  0.00           H  
ATOM   2719  CB  ASP   187      26.222  41.109  24.072  1.00  0.00           C  
ATOM   2720  HB2 ASP   187      25.285  40.952  24.607  1.00  0.00           H  
ATOM   2721  HB3 ASP   187      26.487  40.100  23.754  1.00  0.00           H  
ATOM   2722  CG  ASP   187      27.237  41.617  25.097  1.00  0.00           C  
ATOM   2723  OD1 ASP   187      27.647  40.874  26.000  1.00  0.00           O  
ATOM   2724  OD2 ASP   187      27.591  42.886  25.115  1.00  0.00           O  
ATOM   2725  C   ASP   187      27.265  42.239  22.094  1.00  0.00           C  
ATOM   2726  O   ASP   187      27.523  41.421  21.213  1.00  0.00           O  
ATOM   2727  N   GLU   188      27.999  43.267  22.359  1.00  0.00           N  
ATOM   2728  H   GLU   188      27.812  43.846  23.166  1.00  0.00           H  
ATOM   2729  CA  GLU   188      29.317  43.422  21.697  1.00  0.00           C  
ATOM   2730  HA  GLU   188      29.331  42.843  20.774  1.00  0.00           H  
ATOM   2731  CB  GLU   188      29.409  44.966  21.453  1.00  0.00           C  
ATOM   2732  HB2 GLU   188      29.119  45.482  22.369  1.00  0.00           H  
ATOM   2733  HB3 GLU   188      30.417  45.235  21.138  1.00  0.00           H  
ATOM   2734  CG  GLU   188      28.581  45.553  20.356  1.00  0.00           C  
ATOM   2735  HG2 GLU   188      27.593  45.095  20.300  1.00  0.00           H  
ATOM   2736  HG3 GLU   188      28.515  46.630  20.511  1.00  0.00           H  
ATOM   2737  CD  GLU   188      29.236  45.310  18.983  1.00  0.00           C  
ATOM   2738  OE1 GLU   188      28.512  44.638  18.168  1.00  0.00           O  
ATOM   2739  OE2 GLU   188      30.428  45.714  18.801  1.00  0.00           O  
ATOM   2740  C   GLU   188      30.545  42.869  22.586  1.00  0.00           C  
ATOM   2741  O   GLU   188      31.719  43.162  22.364  1.00  0.00           O  
ATOM   2742  N   ILE   189      30.283  41.997  23.583  1.00  0.00           N  
ATOM   2743  H   ILE   189      29.327  42.013  23.910  1.00  0.00           H  
ATOM   2744  CA  ILE   189      31.212  41.076  24.285  1.00  0.00           C  
ATOM   2745  HA  ILE   189      32.186  41.209  23.813  1.00  0.00           H  
ATOM   2746  CB  ILE   189      31.219  41.366  25.852  1.00  0.00           C  
ATOM   2747  HB  ILE   189      30.205  41.364  26.252  1.00  0.00           H  
ATOM   2748  CG2 ILE   189      32.159  40.361  26.604  1.00  0.00           C  
ATOM   2749 HG21 ILE   189      31.980  40.387  27.679  1.00  0.00           H  
ATOM   2750 HG22 ILE   189      31.844  39.395  26.209  1.00  0.00           H  
ATOM   2751 HG23 ILE   189      33.205  40.636  26.466  1.00  0.00           H  
ATOM   2752  CG1 ILE   189      31.820  42.743  26.215  1.00  0.00           C  
ATOM   2753 HG12 ILE   189      32.904  42.666  26.298  1.00  0.00           H  
ATOM   2754 HG13 ILE   189      31.605  43.471  25.433  1.00  0.00           H  
ATOM   2755  CD1 ILE   189      31.190  43.326  27.521  1.00  0.00           C  
ATOM   2756 HD11 ILE   189      31.748  44.142  27.982  1.00  0.00           H  
ATOM   2757 HD12 ILE   189      30.170  43.615  27.267  1.00  0.00           H  
ATOM   2758 HD13 ILE   189      31.186  42.545  28.282  1.00  0.00           H  
ATOM   2759  C   ILE   189      30.825  39.608  24.015  1.00  0.00           C  
ATOM   2760  O   ILE   189      31.524  38.866  23.292  1.00  0.00           O  
ATOM   2761  N   VAL   190      29.719  39.072  24.545  1.00  0.00           N  
ATOM   2762  H   VAL   190      29.150  39.612  25.181  1.00  0.00           H  
ATOM   2763  CA  VAL   190      29.489  37.616  24.621  1.00  0.00           C  
ATOM   2764  HA  VAL   190      30.457  37.130  24.495  1.00  0.00           H  
ATOM   2765  CB  VAL   190      28.955  37.165  26.036  1.00  0.00           C  
ATOM   2766  HB  VAL   190      27.945  37.545  26.186  1.00  0.00           H  
ATOM   2767  CG1 VAL   190      28.802  35.683  26.176  1.00  0.00           C  
ATOM   2768 HG11 VAL   190      28.650  35.432  27.225  1.00  0.00           H  
ATOM   2769 HG12 VAL   190      27.933  35.440  25.565  1.00  0.00           H  
ATOM   2770 HG13 VAL   190      29.690  35.160  25.819  1.00  0.00           H  
ATOM   2771  CG2 VAL   190      29.772  37.615  27.217  1.00  0.00           C  
ATOM   2772 HG21 VAL   190      29.392  37.393  28.214  1.00  0.00           H  
ATOM   2773 HG22 VAL   190      30.804  37.299  27.065  1.00  0.00           H  
ATOM   2774 HG23 VAL   190      29.899  38.697  27.171  1.00  0.00           H  
ATOM   2775  C   VAL   190      28.436  37.190  23.553  1.00  0.00           C  
ATOM   2776  O   VAL   190      27.220  37.388  23.771  1.00  0.00           O  
ATOM   2777  N   GLN   191      28.842  36.432  22.539  1.00  0.00           N  
ATOM   2778  H   GLN   191      29.844  36.323  22.477  1.00  0.00           H  
ATOM   2779  CA  GLN   191      28.049  36.061  21.380  1.00  0.00           C  
ATOM   2780  HA  GLN   191      26.994  36.023  21.654  1.00  0.00           H  
ATOM   2781  CB  GLN   191      28.309  37.051  20.296  1.00  0.00           C  
ATOM   2782  HB2 GLN   191      29.389  37.145  20.182  1.00  0.00           H  
ATOM   2783  HB3 GLN   191      27.952  36.708  19.325  1.00  0.00           H  
ATOM   2784  CG  GLN   191      27.750  38.419  20.589  1.00  0.00           C  
ATOM   2785  HG2 GLN   191      28.031  38.768  21.582  1.00  0.00           H  
ATOM   2786  HG3 GLN   191      28.225  39.158  19.944  1.00  0.00           H  
ATOM   2787  CD  GLN   191      26.230  38.599  20.431  1.00  0.00           C  
ATOM   2788  OE1 GLN   191      25.699  39.218  19.507  1.00  0.00           O  
ATOM   2789  NE2 GLN   191      25.402  38.150  21.342  1.00  0.00           N  
ATOM   2790 HE21 GLN   191      24.471  37.977  20.992  1.00  0.00           H  
ATOM   2791 HE22 GLN   191      25.805  37.686  22.143  1.00  0.00           H  
ATOM   2792  C   GLN   191      28.367  34.600  20.864  1.00  0.00           C  
ATOM   2793  O   GLN   191      29.480  34.066  20.953  1.00  0.00           O  
ATOM   2794  N   PRO   192      27.369  33.976  20.251  1.00  0.00           N  
ATOM   2795  CD  PRO   192      27.629  32.640  19.607  1.00  0.00           C  
ATOM   2796  HD2 PRO   192      28.205  31.918  20.187  1.00  0.00           H  
ATOM   2797  HD3 PRO   192      28.190  32.871  18.702  1.00  0.00           H  
ATOM   2798  CG  PRO   192      26.184  32.079  19.304  1.00  0.00           C  
ATOM   2799  HG2 PRO   192      25.765  31.486  20.116  1.00  0.00           H  
ATOM   2800  HG3 PRO   192      26.211  31.456  18.410  1.00  0.00           H  
ATOM   2801  CB  PRO   192      25.411  33.396  19.164  1.00  0.00           C  
ATOM   2802  HB2 PRO   192      24.366  33.097  19.242  1.00  0.00           H  
ATOM   2803  HB3 PRO   192      25.704  33.809  18.199  1.00  0.00           H  
ATOM   2804  CA  PRO   192      25.966  34.337  20.226  1.00  0.00           C  
ATOM   2805  HA  PRO   192      25.791  35.402  20.073  1.00  0.00           H  
ATOM   2806  C   PRO   192      25.220  34.001  21.604  1.00  0.00           C  
ATOM   2807  O   PRO   192      25.699  33.250  22.471  1.00  0.00           O  
ATOM   2808  N   GLN   193      23.973  34.561  21.695  1.00  0.00           N  
ATOM   2809  H   GLN   193      23.624  35.168  20.967  1.00  0.00           H  
ATOM   2810  CA  GLN   193      23.133  34.429  22.831  1.00  0.00           C  
ATOM   2811  HA  GLN   193      23.213  33.458  23.320  1.00  0.00           H  
ATOM   2812  CB  GLN   193      23.438  35.586  23.800  1.00  0.00           C  
ATOM   2813  HB2 GLN   193      23.344  36.533  23.267  1.00  0.00           H  
ATOM   2814  HB3 GLN   193      22.717  35.756  24.600  1.00  0.00           H  
ATOM   2815  CG  GLN   193      24.841  35.636  24.474  1.00  0.00           C  
ATOM   2816  HG2 GLN   193      25.588  35.337  23.739  1.00  0.00           H  
ATOM   2817  HG3 GLN   193      24.887  36.698  24.715  1.00  0.00           H  
ATOM   2818  CD  GLN   193      24.844  34.787  25.712  1.00  0.00           C  
ATOM   2819  OE1 GLN   193      24.480  33.625  25.724  1.00  0.00           O  
ATOM   2820  NE2 GLN   193      25.461  35.357  26.722  1.00  0.00           N  
ATOM   2821 HE21 GLN   193      25.525  34.861  27.600  1.00  0.00           H  
ATOM   2822 HE22 GLN   193      25.787  36.302  26.576  1.00  0.00           H  
ATOM   2823  C   GLN   193      21.603  34.484  22.416  1.00  0.00           C  
ATOM   2824  O   GLN   193      20.803  34.709  23.276  1.00  0.00           O  
ATOM   2825  N   VAL   194      21.344  34.360  21.092  1.00  0.00           N  
ATOM   2826  H   VAL   194      22.040  34.190  20.379  1.00  0.00           H  
ATOM   2827  CA  VAL   194      20.106  34.587  20.360  1.00  0.00           C  
ATOM   2828  HA  VAL   194      19.606  35.465  20.768  1.00  0.00           H  
ATOM   2829  CB  VAL   194      20.493  34.973  18.921  1.00  0.00           C  
ATOM   2830  HB  VAL   194      21.248  35.742  19.086  1.00  0.00           H  
ATOM   2831  CG1 VAL   194      21.117  33.797  18.136  1.00  0.00           C  
ATOM   2832 HG11 VAL   194      20.453  32.945  17.990  1.00  0.00           H  
ATOM   2833 HG12 VAL   194      21.532  34.261  17.241  1.00  0.00           H  
ATOM   2834 HG13 VAL   194      21.944  33.390  18.718  1.00  0.00           H  
ATOM   2835  CG2 VAL   194      19.354  35.554  18.067  1.00  0.00           C  
ATOM   2836 HG21 VAL   194      18.758  36.329  18.549  1.00  0.00           H  
ATOM   2837 HG22 VAL   194      19.921  36.054  17.281  1.00  0.00           H  
ATOM   2838 HG23 VAL   194      18.784  34.687  17.731  1.00  0.00           H  
ATOM   2839  C   VAL   194      19.061  33.473  20.414  1.00  0.00           C  
ATOM   2840  O   VAL   194      17.916  33.787  20.185  1.00  0.00           O  
ATOM   2841  N   SER   195      19.401  32.219  20.646  1.00  0.00           N  
ATOM   2842  H   SER   195      20.366  32.016  20.867  1.00  0.00           H  
ATOM   2843  CA  SER   195      18.600  31.005  20.337  1.00  0.00           C  
ATOM   2844  HA  SER   195      17.972  31.260  19.484  1.00  0.00           H  
ATOM   2845  CB  SER   195      19.475  29.859  19.982  1.00  0.00           C  
ATOM   2846  HB2 SER   195      18.851  29.079  19.547  1.00  0.00           H  
ATOM   2847  HB3 SER   195      20.263  30.065  19.257  1.00  0.00           H  
ATOM   2848  OG  SER   195      19.882  29.268  21.163  1.00  0.00           O  
ATOM   2849  HG  SER   195      20.518  29.890  21.525  1.00  0.00           H  
ATOM   2850  C   SER   195      17.525  30.575  21.398  1.00  0.00           C  
ATOM   2851  O   SER   195      16.429  30.031  21.128  1.00  0.00           O  
ATOM   2852  N   ASN   196      17.719  31.108  22.614  1.00  0.00           N  
ATOM   2853  H   ASN   196      18.653  31.409  22.853  1.00  0.00           H  
ATOM   2854  CA  ASN   196      17.021  30.652  23.797  1.00  0.00           C  
ATOM   2855  HA  ASN   196      17.508  31.106  24.660  1.00  0.00           H  
ATOM   2856  CB  ASN   196      15.647  31.284  23.829  1.00  0.00           C  
ATOM   2857  HB2 ASN   196      15.692  32.353  23.621  1.00  0.00           H  
ATOM   2858  HB3 ASN   196      14.982  30.836  23.091  1.00  0.00           H  
ATOM   2859  CG  ASN   196      14.953  31.114  25.253  1.00  0.00           C  
ATOM   2860  OD1 ASN   196      15.479  31.160  26.389  1.00  0.00           O  
ATOM   2861  ND2 ASN   196      13.647  30.811  25.264  1.00  0.00           N  
ATOM   2862 HD21 ASN   196      13.039  30.789  26.070  1.00  0.00           H  
ATOM   2863 HD22 ASN   196      13.186  30.833  24.365  1.00  0.00           H  
ATOM   2864  C   ASN   196      17.154  29.089  23.908  1.00  0.00           C  
ATOM   2865  O   ASN   196      16.114  28.372  23.867  1.00  0.00           O  
ATOM   2866  N   SER   197      18.350  28.504  23.881  1.00  0.00           N  
ATOM   2867  H   SER   197      19.152  29.113  23.963  1.00  0.00           H  
ATOM   2868  CA  SER   197      18.637  27.122  23.620  1.00  0.00           C  
ATOM   2869  HA  SER   197      17.995  26.641  24.358  1.00  0.00           H  
ATOM   2870  CB  SER   197      18.242  26.567  22.171  1.00  0.00           C  
ATOM   2871  HB2 SER   197      17.835  25.556  22.199  1.00  0.00           H  
ATOM   2872  HB3 SER   197      17.455  27.214  21.783  1.00  0.00           H  
ATOM   2873  OG  SER   197      19.255  26.777  21.284  1.00  0.00           O  
ATOM   2874  HG  SER   197      19.397  27.725  21.322  1.00  0.00           H  
ATOM   2875  C   SER   197      20.122  26.764  23.857  1.00  0.00           C  
ATOM   2876  O   SER   197      20.875  27.733  23.955  1.00  0.00           O  
ATOM   2877  N   PRO   198      20.572  25.551  23.801  1.00  0.00           N  
ATOM   2878  CD  PRO   198      19.705  24.333  23.684  1.00  0.00           C  
ATOM   2879  HD2 PRO   198      19.569  24.138  22.621  1.00  0.00           H  
ATOM   2880  HD3 PRO   198      18.820  24.403  24.316  1.00  0.00           H  
ATOM   2881  CG  PRO   198      20.584  23.073  24.041  1.00  0.00           C  
ATOM   2882  HG2 PRO   198      20.233  22.272  23.390  1.00  0.00           H  
ATOM   2883  HG3 PRO   198      20.391  22.788  25.076  1.00  0.00           H  
ATOM   2884  CB  PRO   198      21.963  23.593  23.682  1.00  0.00           C  
ATOM   2885  HB2 PRO   198      22.048  23.528  22.597  1.00  0.00           H  
ATOM   2886  HB3 PRO   198      22.707  22.966  24.172  1.00  0.00           H  
ATOM   2887  CA  PRO   198      21.936  25.100  23.999  1.00  0.00           C  
ATOM   2888  HA  PRO   198      22.160  25.124  25.066  1.00  0.00           H  
ATOM   2889  C   PRO   198      23.057  25.755  23.214  1.00  0.00           C  
ATOM   2890  O   PRO   198      24.238  25.788  23.581  1.00  0.00           O  
ATOM   2891  N   LEU   199      22.710  26.472  22.111  1.00  0.00           N  
ATOM   2892  H   LEU   199      21.721  26.534  21.916  1.00  0.00           H  
ATOM   2893  CA  LEU   199      23.620  27.216  21.267  1.00  0.00           C  
ATOM   2894  HA  LEU   199      24.549  26.645  21.266  1.00  0.00           H  
ATOM   2895  CB  LEU   199      23.063  27.334  19.833  1.00  0.00           C  
ATOM   2896  HB2 LEU   199      22.076  27.794  19.891  1.00  0.00           H  
ATOM   2897  HB3 LEU   199      23.731  27.968  19.250  1.00  0.00           H  
ATOM   2898  CG  LEU   199      23.015  25.913  19.106  1.00  0.00           C  
ATOM   2899  HG  LEU   199      22.515  25.252  19.814  1.00  0.00           H  
ATOM   2900  CD1 LEU   199      22.249  26.102  17.864  1.00  0.00           C  
ATOM   2901 HD11 LEU   199      22.722  26.853  17.230  1.00  0.00           H  
ATOM   2902 HD12 LEU   199      22.340  25.183  17.286  1.00  0.00           H  
ATOM   2903 HD13 LEU   199      21.215  26.362  18.089  1.00  0.00           H  
ATOM   2904  CD2 LEU   199      24.312  25.216  19.010  1.00  0.00           C  
ATOM   2905 HD21 LEU   199      24.932  25.633  18.216  1.00  0.00           H  
ATOM   2906 HD22 LEU   199      24.776  25.215  19.996  1.00  0.00           H  
ATOM   2907 HD23 LEU   199      24.138  24.177  18.731  1.00  0.00           H  
ATOM   2908  C   LEU   199      23.943  28.577  21.815  1.00  0.00           C  
ATOM   2909  O   LEU   199      24.807  29.227  21.285  1.00  0.00           O  
ATOM   2910  N   ASP   200      23.345  29.054  22.927  1.00  0.00           N  
ATOM   2911  H   ASP   200      22.525  28.588  23.289  1.00  0.00           H  
ATOM   2912  CA  ASP   200      23.691  30.317  23.591  1.00  0.00           C  
ATOM   2913  HA  ASP   200      24.000  31.100  22.898  1.00  0.00           H  
ATOM   2914  CB  ASP   200      22.473  30.672  24.407  1.00  0.00           C  
ATOM   2915  HB2 ASP   200      22.320  29.915  25.176  1.00  0.00           H  
ATOM   2916  HB3 ASP   200      22.589  31.590  24.984  1.00  0.00           H  
ATOM   2917  CG  ASP   200      21.235  30.822  23.545  1.00  0.00           C  
ATOM   2918  OD1 ASP   200      20.109  30.583  24.049  1.00  0.00           O  
ATOM   2919  OD2 ASP   200      21.356  31.067  22.291  1.00  0.00           O  
ATOM   2920  C   ASP   200      24.930  30.083  24.506  1.00  0.00           C  
ATOM   2921  O   ASP   200      25.083  29.038  25.103  1.00  0.00           O  
ATOM   2922  N   SER   201      25.862  31.095  24.554  1.00  0.00           N  
ATOM   2923  H   SER   201      25.636  31.821  23.889  1.00  0.00           H  
ATOM   2924  CA  SER   201      27.116  30.960  25.306  1.00  0.00           C  
ATOM   2925  HA  SER   201      27.678  30.060  25.060  1.00  0.00           H  
ATOM   2926  CB  SER   201      27.936  32.223  24.949  1.00  0.00           C  
ATOM   2927  HB2 SER   201      27.993  32.331  23.866  1.00  0.00           H  
ATOM   2928  HB3 SER   201      27.447  33.076  25.419  1.00  0.00           H  
ATOM   2929  OG  SER   201      29.256  32.124  25.412  1.00  0.00           O  
ATOM   2930  HG  SER   201      29.817  32.601  24.797  1.00  0.00           H  
ATOM   2931  C   SER   201      26.895  30.870  26.809  1.00  0.00           C  
ATOM   2932  O   SER   201      27.631  30.193  27.441  1.00  0.00           O  
ATOM   2933  N   SER   202      25.852  31.501  27.331  1.00  0.00           N  
ATOM   2934  H   SER   202      25.422  32.202  26.746  1.00  0.00           H  
ATOM   2935  CA  SER   202      25.480  31.455  28.712  1.00  0.00           C  
ATOM   2936  HA  SER   202      26.325  31.533  29.396  1.00  0.00           H  
ATOM   2937  CB  SER   202      24.594  32.641  29.074  1.00  0.00           C  
ATOM   2938  HB2 SER   202      23.797  32.584  28.334  1.00  0.00           H  
ATOM   2939  HB3 SER   202      24.061  32.414  29.998  1.00  0.00           H  
ATOM   2940  OG  SER   202      25.292  33.832  29.033  1.00  0.00           O  
ATOM   2941  HG  SER   202      26.226  33.626  29.112  1.00  0.00           H  
ATOM   2942  C   SER   202      24.661  30.227  29.160  1.00  0.00           C  
ATOM   2943  O   SER   202      24.357  30.103  30.306  1.00  0.00           O  
ATOM   2944  N   TYR   203      24.327  29.266  28.274  1.00  0.00           N  
ATOM   2945  H   TYR   203      24.659  29.396  27.329  1.00  0.00           H  
ATOM   2946  CA  TYR   203      23.625  28.066  28.616  1.00  0.00           C  
ATOM   2947  HA  TYR   203      22.750  28.363  29.195  1.00  0.00           H  
ATOM   2948  CB  TYR   203      23.199  27.369  27.393  1.00  0.00           C  
ATOM   2949  HB2 TYR   203      22.909  28.055  26.597  1.00  0.00           H  
ATOM   2950  HB3 TYR   203      24.025  26.822  26.937  1.00  0.00           H  
ATOM   2951  CG  TYR   203      22.026  26.410  27.491  1.00  0.00           C  
ATOM   2952  CD1 TYR   203      22.306  25.117  27.892  1.00  0.00           C  
ATOM   2953  HD1 TYR   203      23.283  24.810  28.237  1.00  0.00           H  
ATOM   2954  CE1 TYR   203      21.205  24.222  27.999  1.00  0.00           C  
ATOM   2955  HE1 TYR   203      21.271  23.209  28.367  1.00  0.00           H  
ATOM   2956  CZ  TYR   203      19.921  24.689  27.744  1.00  0.00           C  
ATOM   2957  OH  TYR   203      18.867  23.870  27.966  1.00  0.00           O  
ATOM   2958  HH  TYR   203      18.011  24.241  27.739  1.00  0.00           H  
ATOM   2959  CE2 TYR   203      19.677  25.949  27.217  1.00  0.00           C  
ATOM   2960  HE2 TYR   203      18.752  26.215  26.727  1.00  0.00           H  
ATOM   2961  CD2 TYR   203      20.725  26.868  27.135  1.00  0.00           C  
ATOM   2962  HD2 TYR   203      20.621  27.817  26.632  1.00  0.00           H  
ATOM   2963  C   TYR   203      24.464  27.042  29.448  1.00  0.00           C  
ATOM   2964  O   TYR   203      25.616  26.771  29.139  1.00  0.00           O  
ATOM   2965  N   LEU   204      23.860  26.342  30.399  1.00  0.00           N  
ATOM   2966  H   LEU   204      22.869  26.396  30.586  1.00  0.00           H  
ATOM   2967  CA  LEU   204      24.406  25.063  30.951  1.00  0.00           C  
ATOM   2968  HA  LEU   204      25.185  24.763  30.250  1.00  0.00           H  
ATOM   2969  CB  LEU   204      24.830  25.261  32.410  1.00  0.00           C  
ATOM   2970  HB2 LEU   204      24.028  25.617  33.056  1.00  0.00           H  
ATOM   2971  HB3 LEU   204      25.006  24.279  32.849  1.00  0.00           H  
ATOM   2972  CG  LEU   204      26.075  26.106  32.525  1.00  0.00           C  
ATOM   2973  HG  LEU   204      25.955  27.057  32.006  1.00  0.00           H  
ATOM   2974  CD1 LEU   204      26.288  26.459  34.003  1.00  0.00           C  
ATOM   2975 HD11 LEU   204      26.968  27.293  34.177  1.00  0.00           H  
ATOM   2976 HD12 LEU   204      25.344  26.786  34.440  1.00  0.00           H  
ATOM   2977 HD13 LEU   204      26.762  25.615  34.503  1.00  0.00           H  
ATOM   2978  CD2 LEU   204      27.376  25.442  32.008  1.00  0.00           C  
ATOM   2979 HD21 LEU   204      28.177  26.182  31.998  1.00  0.00           H  
ATOM   2980 HD22 LEU   204      27.647  24.564  32.594  1.00  0.00           H  
ATOM   2981 HD23 LEU   204      27.252  25.297  30.935  1.00  0.00           H  
ATOM   2982  C   LEU   204      23.416  23.926  30.937  1.00  0.00           C  
ATOM   2983  O   LEU   204      22.181  24.058  31.136  1.00  0.00           O  
ATOM   2984  N   PHE   205      23.876  22.727  30.592  1.00  0.00           N  
ATOM   2985  H   PHE   205      24.796  22.661  30.182  1.00  0.00           H  
ATOM   2986  CA  PHE   205      23.007  21.552  30.594  1.00  0.00           C  
ATOM   2987  HA  PHE   205      22.154  21.880  30.000  1.00  0.00           H  
ATOM   2988  CB  PHE   205      23.703  20.408  29.989  1.00  0.00           C  
ATOM   2989  HB2 PHE   205      24.544  20.085  30.604  1.00  0.00           H  
ATOM   2990  HB3 PHE   205      23.109  19.525  30.227  1.00  0.00           H  
ATOM   2991  CG  PHE   205      24.107  20.348  28.560  1.00  0.00           C  
ATOM   2992  CD1 PHE   205      23.107  20.762  27.618  1.00  0.00           C  
ATOM   2993  HD1 PHE   205      22.239  21.289  27.985  1.00  0.00           H  
ATOM   2994  CE1 PHE   205      23.272  20.603  26.226  1.00  0.00           C  
ATOM   2995  HE1 PHE   205      22.543  20.833  25.463  1.00  0.00           H  
ATOM   2996  CZ  PHE   205      24.450  19.997  25.814  1.00  0.00           C  
ATOM   2997  HZ  PHE   205      24.582  19.610  24.814  1.00  0.00           H  
ATOM   2998  CE2 PHE   205      25.517  19.735  26.698  1.00  0.00           C  
ATOM   2999  HE2 PHE   205      26.393  19.298  26.243  1.00  0.00           H  
ATOM   3000  CD2 PHE   205      25.336  19.885  28.111  1.00  0.00           C  
ATOM   3001  HD2 PHE   205      26.211  19.725  28.724  1.00  0.00           H  
ATOM   3002  C   PHE   205      22.352  21.393  32.017  1.00  0.00           C  
ATOM   3003  O   PHE   205      23.036  21.658  33.049  1.00  0.00           O  
ATOM   3004  N   ASN   206      20.993  21.167  32.022  1.00  0.00           N  
ATOM   3005  H   ASN   206      20.631  20.847  31.135  1.00  0.00           H  
ATOM   3006  CA  ASN   206      20.220  21.163  33.220  1.00  0.00           C  
ATOM   3007  HA  ASN   206      19.273  20.725  32.907  1.00  0.00           H  
ATOM   3008  CB  ASN   206      20.593  20.071  34.233  1.00  0.00           C  
ATOM   3009  HB2 ASN   206      21.575  20.308  34.643  1.00  0.00           H  
ATOM   3010  HB3 ASN   206      19.825  20.075  35.005  1.00  0.00           H  
ATOM   3011  CG  ASN   206      20.598  18.659  33.659  1.00  0.00           C  
ATOM   3012  OD1 ASN   206      19.854  18.245  32.837  1.00  0.00           O  
ATOM   3013  ND2 ASN   206      21.524  17.847  34.153  1.00  0.00           N  
ATOM   3014 HD21 ASN   206      21.459  16.843  34.059  1.00  0.00           H  
ATOM   3015 HD22 ASN   206      22.188  18.186  34.835  1.00  0.00           H  
ATOM   3016  C   ASN   206      19.963  22.532  33.916  1.00  0.00           C  
ATOM   3017  O   ASN   206      19.251  22.704  34.907  1.00  0.00           O  
ATOM   3018  N   GLY   207      20.644  23.608  33.397  1.00  0.00           N  
ATOM   3019  H   GLY   207      21.172  23.503  32.542  1.00  0.00           H  
ATOM   3020  CA  GLY   207      20.729  24.921  33.973  1.00  0.00           C  
ATOM   3021  HA2 GLY   207      20.973  24.825  35.031  1.00  0.00           H  
ATOM   3022  HA3 GLY   207      21.540  25.454  33.477  1.00  0.00           H  
ATOM   3023  C   GLY   207      19.451  25.770  33.684  1.00  0.00           C  
ATOM   3024  O   GLY   207      18.675  25.422  32.790  1.00  0.00           O  
ATOM   3025  N   LYS   208      19.211  26.724  34.643  1.00  0.00           N  
ATOM   3026  H   LYS   208      19.858  26.849  35.409  1.00  0.00           H  
ATOM   3027  CA  LYS   208      18.120  27.665  34.479  1.00  0.00           C  
ATOM   3028  HA  LYS   208      17.272  27.176  33.998  1.00  0.00           H  
ATOM   3029  CB  LYS   208      17.493  28.084  35.879  1.00  0.00           C  
ATOM   3030  HB2 LYS   208      17.028  27.172  36.255  1.00  0.00           H  
ATOM   3031  HB3 LYS   208      18.282  28.452  36.534  1.00  0.00           H  
ATOM   3032  CG  LYS   208      16.412  29.161  35.894  1.00  0.00           C  
ATOM   3033  HG2 LYS   208      16.208  29.332  36.951  1.00  0.00           H  
ATOM   3034  HG3 LYS   208      16.739  30.128  35.513  1.00  0.00           H  
ATOM   3035  CD  LYS   208      15.192  28.776  35.108  1.00  0.00           C  
ATOM   3036  HD2 LYS   208      15.382  28.424  34.094  1.00  0.00           H  
ATOM   3037  HD3 LYS   208      14.856  27.906  35.672  1.00  0.00           H  
ATOM   3038  CE  LYS   208      14.098  29.851  35.285  1.00  0.00           C  
ATOM   3039  HE2 LYS   208      14.104  30.107  36.345  1.00  0.00           H  
ATOM   3040  HE3 LYS   208      14.417  30.631  34.594  1.00  0.00           H  
ATOM   3041  NZ  LYS   208      12.706  29.370  35.000  1.00  0.00           N  
ATOM   3042  HZ1 LYS   208      12.490  28.608  35.627  1.00  0.00           H  
ATOM   3043  HZ2 LYS   208      12.062  30.143  35.076  1.00  0.00           H  
ATOM   3044  HZ3 LYS   208      12.598  29.052  34.047  1.00  0.00           H  
ATOM   3045  C   LYS   208      18.604  28.805  33.623  1.00  0.00           C  
ATOM   3046  O   LYS   208      19.014  29.889  34.072  1.00  0.00           O  
ATOM   3047  N   ASN   209      18.508  28.605  32.320  1.00  0.00           N  
ATOM   3048  H   ASN   209      18.047  27.758  32.021  1.00  0.00           H  
ATOM   3049  CA  ASN   209      19.142  29.443  31.309  1.00  0.00           C  
ATOM   3050  HA  ASN   209      19.970  30.015  31.727  1.00  0.00           H  
ATOM   3051  CB  ASN   209      19.656  28.535  30.238  1.00  0.00           C  
ATOM   3052  HB2 ASN   209      18.791  28.059  29.775  1.00  0.00           H  
ATOM   3053  HB3 ASN   209      20.163  29.102  29.457  1.00  0.00           H  
ATOM   3054  CG  ASN   209      20.584  27.457  30.724  1.00  0.00           C  
ATOM   3055  OD1 ASN   209      21.533  27.787  31.443  1.00  0.00           O  
ATOM   3056  ND2 ASN   209      20.366  26.195  30.444  1.00  0.00           N  
ATOM   3057 HD21 ASN   209      20.802  25.431  30.941  1.00  0.00           H  
ATOM   3058 HD22 ASN   209      19.454  25.995  30.058  1.00  0.00           H  
ATOM   3059  C   ASN   209      18.116  30.472  30.754  1.00  0.00           C  
ATOM   3060  O   ASN   209      17.406  30.144  29.804  1.00  0.00           O  
ATOM   3061  N   VAL   210      18.104  31.716  31.332  1.00  0.00           N  
ATOM   3062  H   VAL   210      18.967  31.951  31.800  1.00  0.00           H  
ATOM   3063  CA  VAL   210      17.089  32.725  31.245  1.00  0.00           C  
ATOM   3064  HA  VAL   210      16.199  32.178  30.934  1.00  0.00           H  
ATOM   3065  CB  VAL   210      16.715  33.382  32.626  1.00  0.00           C  
ATOM   3066  HB  VAL   210      17.658  33.757  33.023  1.00  0.00           H  
ATOM   3067  CG1 VAL   210      15.641  34.498  32.561  1.00  0.00           C  
ATOM   3068 HG11 VAL   210      14.698  34.148  32.142  1.00  0.00           H  
ATOM   3069 HG12 VAL   210      15.512  34.840  33.588  1.00  0.00           H  
ATOM   3070 HG13 VAL   210      15.866  35.345  31.914  1.00  0.00           H  
ATOM   3071  CG2 VAL   210      16.354  32.275  33.622  1.00  0.00           C  
ATOM   3072 HG21 VAL   210      15.751  31.470  33.202  1.00  0.00           H  
ATOM   3073 HG22 VAL   210      17.276  31.904  34.069  1.00  0.00           H  
ATOM   3074 HG23 VAL   210      15.742  32.697  34.419  1.00  0.00           H  
ATOM   3075  C   VAL   210      17.602  33.700  30.202  1.00  0.00           C  
ATOM   3076  O   VAL   210      18.473  34.553  30.474  1.00  0.00           O  
ATOM   3077  N   GLN   211      17.101  33.479  28.984  1.00  0.00           N  
ATOM   3078  H   GLN   211      16.499  32.682  28.834  1.00  0.00           H  
ATOM   3079  CA  GLN   211      17.218  34.613  28.039  1.00  0.00           C  
ATOM   3080  HA  GLN   211      18.236  34.995  28.117  1.00  0.00           H  
ATOM   3081  CB  GLN   211      16.996  34.085  26.581  1.00  0.00           C  
ATOM   3082  HB2 GLN   211      17.509  33.123  26.566  1.00  0.00           H  
ATOM   3083  HB3 GLN   211      15.969  33.985  26.230  1.00  0.00           H  
ATOM   3084  CG  GLN   211      17.733  35.023  25.576  1.00  0.00           C  
ATOM   3085  HG2 GLN   211      17.748  36.072  25.871  1.00  0.00           H  
ATOM   3086  HG3 GLN   211      18.766  34.684  25.500  1.00  0.00           H  
ATOM   3087  CD  GLN   211      17.090  35.069  24.118  1.00  0.00           C  
ATOM   3088  OE1 GLN   211      15.882  35.221  23.859  1.00  0.00           O  
ATOM   3089  NE2 GLN   211      17.935  35.050  23.102  1.00  0.00           N  
ATOM   3090 HE21 GLN   211      17.550  35.329  22.211  1.00  0.00           H  
ATOM   3091 HE22 GLN   211      18.921  34.950  23.301  1.00  0.00           H  
ATOM   3092  C   GLN   211      16.260  35.734  28.493  1.00  0.00           C  
ATOM   3093  O   GLN   211      15.130  35.364  28.945  1.00  0.00           O  
ATOM   3094  N   ALA   212      16.619  36.997  28.325  1.00  0.00           N  
ATOM   3095  H   ALA   212      17.540  37.291  28.030  1.00  0.00           H  
ATOM   3096  CA  ALA   212      15.734  38.058  28.736  1.00  0.00           C  
ATOM   3097  HA  ALA   212      15.372  37.850  29.743  1.00  0.00           H  
ATOM   3098  CB  ALA   212      16.567  39.386  28.720  1.00  0.00           C  
ATOM   3099  HB1 ALA   212      15.917  40.230  28.949  1.00  0.00           H  
ATOM   3100  HB2 ALA   212      17.400  39.377  29.423  1.00  0.00           H  
ATOM   3101  HB3 ALA   212      17.039  39.651  27.773  1.00  0.00           H  
ATOM   3102  C   ALA   212      14.507  38.260  27.784  1.00  0.00           C  
ATOM   3103  O   ALA   212      13.304  38.406  28.247  1.00  0.00           O  
ATOM   3104  N   GLN   213      14.723  38.183  26.454  1.00  0.00           N  
ATOM   3105  H   GLN   213      15.693  38.061  26.199  1.00  0.00           H  
ATOM   3106  CA  GLN   213      13.658  38.374  25.519  1.00  0.00           C  
ATOM   3107  HA  GLN   213      13.260  39.366  25.730  1.00  0.00           H  
ATOM   3108  CB  GLN   213      14.218  38.436  24.080  1.00  0.00           C  
ATOM   3109  HB2 GLN   213      14.679  37.458  23.940  1.00  0.00           H  
ATOM   3110  HB3 GLN   213      13.368  38.594  23.415  1.00  0.00           H  
ATOM   3111  CG  GLN   213      15.138  39.617  23.733  1.00  0.00           C  
ATOM   3112  HG2 GLN   213      15.281  39.460  22.663  1.00  0.00           H  
ATOM   3113  HG3 GLN   213      14.594  40.560  23.788  1.00  0.00           H  
ATOM   3114  CD  GLN   213      16.506  39.683  24.367  1.00  0.00           C  
ATOM   3115  OE1 GLN   213      17.136  38.786  24.859  1.00  0.00           O  
ATOM   3116  NE2 GLN   213      17.076  40.871  24.561  1.00  0.00           N  
ATOM   3117 HE21 GLN   213      18.083  40.876  24.631  1.00  0.00           H  
ATOM   3118 HE22 GLN   213      16.500  41.659  24.301  1.00  0.00           H  
ATOM   3119  C   GLN   213      12.523  37.357  25.688  1.00  0.00           C  
ATOM   3120  O   GLN   213      11.445  37.643  25.192  1.00  0.00           O  
ATOM   3121  N   ALA   214      12.762  36.278  26.446  1.00  0.00           N  
ATOM   3122  H   ALA   214      13.679  36.105  26.833  1.00  0.00           H  
ATOM   3123  CA  ALA   214      11.773  35.290  26.594  1.00  0.00           C  
ATOM   3124  HA  ALA   214      11.339  35.133  25.607  1.00  0.00           H  
ATOM   3125  CB  ALA   214      12.434  34.092  27.125  1.00  0.00           C  
ATOM   3126  HB1 ALA   214      13.430  33.988  26.693  1.00  0.00           H  
ATOM   3127  HB2 ALA   214      12.430  34.007  28.212  1.00  0.00           H  
ATOM   3128  HB3 ALA   214      11.865  33.217  26.813  1.00  0.00           H  
ATOM   3129  C   ALA   214      10.556  35.779  27.400  1.00  0.00           C  
ATOM   3130  O   ALA   214       9.373  35.573  27.048  1.00  0.00           O  
ATOM   3131  N   VAL   215      10.863  36.580  28.437  1.00  0.00           N  
ATOM   3132  H   VAL   215      11.847  36.705  28.627  1.00  0.00           H  
ATOM   3133  CA  VAL   215       9.861  37.217  29.332  1.00  0.00           C  
ATOM   3134  HA  VAL   215       8.969  36.597  29.238  1.00  0.00           H  
ATOM   3135  CB  VAL   215      10.258  37.094  30.816  1.00  0.00           C  
ATOM   3136  HB  VAL   215      11.168  37.654  31.034  1.00  0.00           H  
ATOM   3137  CG1 VAL   215       9.101  37.569  31.672  1.00  0.00           C  
ATOM   3138 HG11 VAL   215       8.984  38.652  31.629  1.00  0.00           H  
ATOM   3139 HG12 VAL   215       8.155  37.183  31.291  1.00  0.00           H  
ATOM   3140 HG13 VAL   215       9.190  37.365  32.739  1.00  0.00           H  
ATOM   3141  CG2 VAL   215      10.631  35.577  31.150  1.00  0.00           C  
ATOM   3142 HG21 VAL   215      11.455  35.172  30.562  1.00  0.00           H  
ATOM   3143 HG22 VAL   215      10.894  35.404  32.193  1.00  0.00           H  
ATOM   3144 HG23 VAL   215       9.851  34.825  31.029  1.00  0.00           H  
ATOM   3145  C   VAL   215       9.510  38.654  28.973  1.00  0.00           C  
ATOM   3146  O   VAL   215       8.364  39.001  28.745  1.00  0.00           O  
ATOM   3147  N   CYS   216      10.556  39.448  28.732  1.00  0.00           N  
ATOM   3148  H   CYS   216      11.439  39.145  29.117  1.00  0.00           H  
ATOM   3149  CA  CYS   216      10.392  40.877  28.376  1.00  0.00           C  
ATOM   3150  HA  CYS   216       9.621  41.148  29.098  1.00  0.00           H  
ATOM   3151  CB  CYS   216      11.703  41.701  28.565  1.00  0.00           C  
ATOM   3152  HB2 CYS   216      12.340  41.632  27.684  1.00  0.00           H  
ATOM   3153  HB3 CYS   216      11.480  42.731  28.846  1.00  0.00           H  
ATOM   3154  SG  CYS   216      12.891  41.098  29.839  1.00  0.00           S  
ATOM   3155  HG  CYS   216      12.346  41.667  30.918  1.00  0.00           H  
ATOM   3156  C   CYS   216       9.835  41.106  27.022  1.00  0.00           C  
ATOM   3157  O   CYS   216       9.368  42.201  26.665  1.00  0.00           O  
ATOM   3158  N   GLY   217       9.779  40.071  26.177  1.00  0.00           N  
ATOM   3159  H   GLY   217      10.163  39.190  26.487  1.00  0.00           H  
ATOM   3160  CA  GLY   217       9.113  40.029  24.824  1.00  0.00           C  
ATOM   3161  HA2 GLY   217       8.576  39.081  24.789  1.00  0.00           H  
ATOM   3162  HA3 GLY   217       8.421  40.870  24.773  1.00  0.00           H  
ATOM   3163  C   GLY   217      10.025  40.321  23.652  1.00  0.00           C  
ATOM   3164  O   GLY   217      11.057  40.904  23.798  1.00  0.00           O  
ATOM   3165  N   PRO   218       9.574  40.051  22.407  1.00  0.00           N  
ATOM   3166  CD  PRO   218       8.316  39.365  22.047  1.00  0.00           C  
ATOM   3167  HD2 PRO   218       7.605  40.081  21.635  1.00  0.00           H  
ATOM   3168  HD3 PRO   218       7.808  38.760  22.799  1.00  0.00           H  
ATOM   3169  CG  PRO   218       8.598  38.468  20.849  1.00  0.00           C  
ATOM   3170  HG2 PRO   218       7.657  38.229  20.352  1.00  0.00           H  
ATOM   3171  HG3 PRO   218       9.119  37.554  21.135  1.00  0.00           H  
ATOM   3172  CB  PRO   218       9.598  39.384  20.105  1.00  0.00           C  
ATOM   3173  HB2 PRO   218       9.075  40.158  19.544  1.00  0.00           H  
ATOM   3174  HB3 PRO   218      10.210  38.796  19.420  1.00  0.00           H  
ATOM   3175  CA  PRO   218      10.445  40.046  21.177  1.00  0.00           C  
ATOM   3176  HA  PRO   218      11.355  39.507  21.441  1.00  0.00           H  
ATOM   3177  C   PRO   218      10.990  41.344  20.701  1.00  0.00           C  
ATOM   3178  O   PRO   218      11.866  41.265  19.875  1.00  0.00           O  
ATOM   3179  N   LEU   219      10.471  42.482  21.100  1.00  0.00           N  
ATOM   3180  H   LEU   219       9.860  42.472  21.903  1.00  0.00           H  
ATOM   3181  CA  LEU   219      11.000  43.822  20.776  1.00  0.00           C  
ATOM   3182  HA  LEU   219      11.639  43.694  19.903  1.00  0.00           H  
ATOM   3183  CB  LEU   219       9.898  44.836  20.507  1.00  0.00           C  
ATOM   3184  HB2 LEU   219       9.410  45.021  21.464  1.00  0.00           H  
ATOM   3185  HB3 LEU   219      10.290  45.845  20.384  1.00  0.00           H  
ATOM   3186  CG  LEU   219       8.842  44.571  19.390  1.00  0.00           C  
ATOM   3187  HG  LEU   219       8.159  43.827  19.800  1.00  0.00           H  
ATOM   3188  CD1 LEU   219       8.061  45.845  19.020  1.00  0.00           C  
ATOM   3189 HD11 LEU   219       7.652  46.305  19.919  1.00  0.00           H  
ATOM   3190 HD12 LEU   219       8.751  46.507  18.497  1.00  0.00           H  
ATOM   3191 HD13 LEU   219       7.326  45.582  18.260  1.00  0.00           H  
ATOM   3192  CD2 LEU   219       9.478  43.826  18.172  1.00  0.00           C  
ATOM   3193 HD21 LEU   219      10.321  44.450  17.873  1.00  0.00           H  
ATOM   3194 HD22 LEU   219       9.841  42.835  18.442  1.00  0.00           H  
ATOM   3195 HD23 LEU   219       8.763  43.835  17.350  1.00  0.00           H  
ATOM   3196  C   LEU   219      12.038  44.221  21.857  1.00  0.00           C  
ATOM   3197  O   LEU   219      12.637  45.263  21.705  1.00  0.00           O  
ATOM   3198  N   PHE   220      12.344  43.365  22.860  1.00  0.00           N  
ATOM   3199  H   PHE   220      11.905  42.463  22.975  1.00  0.00           H  
ATOM   3200  CA  PHE   220      13.211  43.897  23.970  1.00  0.00           C  
ATOM   3201  HA  PHE   220      12.907  44.913  24.220  1.00  0.00           H  
ATOM   3202  CB  PHE   220      12.994  43.096  25.276  1.00  0.00           C  
ATOM   3203  HB2 PHE   220      11.907  43.059  25.353  1.00  0.00           H  
ATOM   3204  HB3 PHE   220      13.360  42.081  25.122  1.00  0.00           H  
ATOM   3205  CG  PHE   220      13.559  43.616  26.538  1.00  0.00           C  
ATOM   3206  CD1 PHE   220      14.425  42.825  27.281  1.00  0.00           C  
ATOM   3207  HD1 PHE   220      14.719  41.824  27.004  1.00  0.00           H  
ATOM   3208  CE1 PHE   220      14.826  43.264  28.547  1.00  0.00           C  
ATOM   3209  HE1 PHE   220      15.372  42.543  29.137  1.00  0.00           H  
ATOM   3210  CZ  PHE   220      14.450  44.516  29.042  1.00  0.00           C  
ATOM   3211  HZ  PHE   220      14.664  44.804  30.060  1.00  0.00           H  
ATOM   3212  CE2 PHE   220      13.602  45.299  28.254  1.00  0.00           C  
ATOM   3213  HE2 PHE   220      13.229  46.237  28.638  1.00  0.00           H  
ATOM   3214  CD2 PHE   220      13.075  44.831  27.027  1.00  0.00           C  
ATOM   3215  HD2 PHE   220      12.463  45.436  26.375  1.00  0.00           H  
ATOM   3216  C   PHE   220      14.660  43.923  23.591  1.00  0.00           C  
ATOM   3217  O   PHE   220      15.158  42.904  23.020  1.00  0.00           O  
ATOM   3218  N   VAL   221      15.449  44.882  24.100  1.00  0.00           N  
ATOM   3219  H   VAL   221      15.040  45.749  24.418  1.00  0.00           H  
ATOM   3220  CA  VAL   221      16.961  44.809  24.204  1.00  0.00           C  
ATOM   3221  HA  VAL   221      17.282  43.775  24.082  1.00  0.00           H  
ATOM   3222  CB  VAL   221      17.720  45.572  23.083  1.00  0.00           C  
ATOM   3223  HB  VAL   221      17.313  46.573  22.942  1.00  0.00           H  
ATOM   3224  CG1 VAL   221      19.193  45.899  23.391  1.00  0.00           C  
ATOM   3225 HG11 VAL   221      19.766  45.004  23.633  1.00  0.00           H  
ATOM   3226 HG12 VAL   221      19.662  46.481  22.597  1.00  0.00           H  
ATOM   3227 HG13 VAL   221      19.261  46.704  24.123  1.00  0.00           H  
ATOM   3228  CG2 VAL   221      17.576  44.900  21.715  1.00  0.00           C  
ATOM   3229 HG21 VAL   221      16.532  44.801  21.419  1.00  0.00           H  
ATOM   3230 HG22 VAL   221      18.023  45.538  20.952  1.00  0.00           H  
ATOM   3231 HG23 VAL   221      17.936  43.874  21.782  1.00  0.00           H  
ATOM   3232  C   VAL   221      17.441  45.305  25.601  1.00  0.00           C  
ATOM   3233  O   VAL   221      16.909  46.263  26.141  1.00  0.00           O  
ATOM   3234  N   ILE   222      18.310  44.544  26.240  1.00  0.00           N  
ATOM   3235  H   ILE   222      18.680  43.772  25.704  1.00  0.00           H  
ATOM   3236  CA  ILE   222      18.989  44.712  27.484  1.00  0.00           C  
ATOM   3237  HA  ILE   222      18.873  45.773  27.702  1.00  0.00           H  
ATOM   3238  CB  ILE   222      18.342  43.858  28.585  1.00  0.00           C  
ATOM   3239  HB  ILE   222      17.261  43.992  28.631  1.00  0.00           H  
ATOM   3240  CG2 ILE   222      18.759  42.335  28.449  1.00  0.00           C  
ATOM   3241 HG21 ILE   222      18.433  41.914  27.498  1.00  0.00           H  
ATOM   3242 HG22 ILE   222      19.847  42.321  28.391  1.00  0.00           H  
ATOM   3243 HG23 ILE   222      18.288  41.808  29.279  1.00  0.00           H  
ATOM   3244  CG1 ILE   222      18.847  44.411  30.008  1.00  0.00           C  
ATOM   3245 HG12 ILE   222      19.909  44.196  30.126  1.00  0.00           H  
ATOM   3246 HG13 ILE   222      18.863  45.501  29.984  1.00  0.00           H  
ATOM   3247  CD1 ILE   222      18.067  43.843  31.222  1.00  0.00           C  
ATOM   3248 HD11 ILE   222      17.005  43.948  31.000  1.00  0.00           H  
ATOM   3249 HD12 ILE   222      18.348  42.831  31.511  1.00  0.00           H  
ATOM   3250 HD13 ILE   222      18.372  44.514  32.025  1.00  0.00           H  
ATOM   3251  C   ILE   222      20.475  44.594  27.277  1.00  0.00           C  
ATOM   3252  O   ILE   222      20.929  43.643  26.562  1.00  0.00           O  
ATOM   3253  N   ASP   223      21.252  45.611  27.630  1.00  0.00           N  
ATOM   3254  H   ASP   223      20.764  46.481  27.791  1.00  0.00           H  
ATOM   3255  CA  ASP   223      22.746  45.661  27.450  1.00  0.00           C  
ATOM   3256  HA  ASP   223      22.904  45.125  26.514  1.00  0.00           H  
ATOM   3257  CB  ASP   223      23.226  47.183  27.253  1.00  0.00           C  
ATOM   3258  HB2 ASP   223      24.168  47.171  26.706  1.00  0.00           H  
ATOM   3259  HB3 ASP   223      22.505  47.643  26.577  1.00  0.00           H  
ATOM   3260  CG  ASP   223      23.287  48.101  28.459  1.00  0.00           C  
ATOM   3261  OD1 ASP   223      22.406  48.983  28.475  1.00  0.00           O  
ATOM   3262  OD2 ASP   223      24.127  48.049  29.359  1.00  0.00           O  
ATOM   3263  C   ASP   223      23.473  44.942  28.569  1.00  0.00           C  
ATOM   3264  O   ASP   223      22.885  44.392  29.534  1.00  0.00           O  
ATOM   3265  N   HID   224      24.791  44.898  28.442  1.00  0.00           N  
ATOM   3266  H   HID   224      25.187  45.221  27.571  1.00  0.00           H  
ATOM   3267  CA  HID   224      25.644  44.028  29.304  1.00  0.00           C  
ATOM   3268  HA  HID   224      25.150  43.080  29.519  1.00  0.00           H  
ATOM   3269  CB  HID   224      27.055  43.806  28.774  1.00  0.00           C  
ATOM   3270  HB2 HID   224      27.057  43.741  27.686  1.00  0.00           H  
ATOM   3271  HB3 HID   224      27.693  44.630  29.095  1.00  0.00           H  
ATOM   3272  CG  HID   224      27.561  42.545  29.360  1.00  0.00           C  
ATOM   3273  ND1 HID   224      27.789  41.368  28.627  1.00  0.00           N  
ATOM   3274  HD1 HID   224      27.832  41.284  27.622  1.00  0.00           H  
ATOM   3275  CE1 HID   224      28.321  40.503  29.494  1.00  0.00           C  
ATOM   3276  HE1 HID   224      28.552  39.463  29.313  1.00  0.00           H  
ATOM   3277  NE2 HID   224      28.438  40.997  30.742  1.00  0.00           N  
ATOM   3278  CD2 HID   224      27.956  42.325  30.707  1.00  0.00           C  
ATOM   3279  HD2 HID   224      28.030  43.068  31.487  1.00  0.00           H  
ATOM   3280  C   HID   224      25.668  44.595  30.763  1.00  0.00           C  
ATOM   3281  O   HID   224      25.403  43.927  31.754  1.00  0.00           O  
ATOM   3282  N   ALA   225      25.740  45.966  30.862  1.00  0.00           N  
ATOM   3283  H   ALA   225      25.890  46.506  30.023  1.00  0.00           H  
ATOM   3284  CA  ALA   225      25.580  46.674  32.133  1.00  0.00           C  
ATOM   3285  HA  ALA   225      26.144  46.138  32.896  1.00  0.00           H  
ATOM   3286  CB  ALA   225      26.146  48.120  32.095  1.00  0.00           C  
ATOM   3287  HB1 ALA   225      27.210  48.140  31.858  1.00  0.00           H  
ATOM   3288  HB2 ALA   225      25.697  48.784  31.356  1.00  0.00           H  
ATOM   3289  HB3 ALA   225      25.946  48.616  33.045  1.00  0.00           H  
ATOM   3290  C   ALA   225      24.115  46.618  32.710  1.00  0.00           C  
ATOM   3291  O   ALA   225      24.047  46.439  33.910  1.00  0.00           O  
ATOM   3292  N   GLY   226      23.136  46.720  31.855  1.00  0.00           N  
ATOM   3293  H   GLY   226      23.385  46.935  30.900  1.00  0.00           H  
ATOM   3294  CA  GLY   226      21.793  46.601  32.267  1.00  0.00           C  
ATOM   3295  HA2 GLY   226      21.467  47.296  33.042  1.00  0.00           H  
ATOM   3296  HA3 GLY   226      21.099  46.858  31.467  1.00  0.00           H  
ATOM   3297  C   GLY   226      21.484  45.195  32.795  1.00  0.00           C  
ATOM   3298  O   GLY   226      20.862  45.131  33.879  1.00  0.00           O  
ATOM   3299  N   SER   227      21.952  44.093  32.205  1.00  0.00           N  
ATOM   3300  H   SER   227      22.484  44.241  31.359  1.00  0.00           H  
ATOM   3301  CA  SER   227      21.662  42.672  32.416  1.00  0.00           C  
ATOM   3302  HA  SER   227      20.623  42.412  32.213  1.00  0.00           H  
ATOM   3303  CB  SER   227      22.532  41.727  31.515  1.00  0.00           C  
ATOM   3304  HB2 SER   227      23.534  42.156  31.516  1.00  0.00           H  
ATOM   3305  HB3 SER   227      22.639  40.725  31.931  1.00  0.00           H  
ATOM   3306  OG  SER   227      21.836  41.699  30.315  1.00  0.00           O  
ATOM   3307  HG  SER   227      21.711  42.599  30.007  1.00  0.00           H  
ATOM   3308  C   SER   227      21.996  42.286  33.876  1.00  0.00           C  
ATOM   3309  O   SER   227      21.281  41.431  34.416  1.00  0.00           O  
ATOM   3310  N   LEU   228      23.015  42.903  34.481  1.00  0.00           N  
ATOM   3311  H   LEU   228      23.657  43.508  33.989  1.00  0.00           H  
ATOM   3312  CA  LEU   228      23.416  42.721  35.813  1.00  0.00           C  
ATOM   3313  HA  LEU   228      23.202  41.668  36.001  1.00  0.00           H  
ATOM   3314  CB  LEU   228      24.900  43.092  35.972  1.00  0.00           C  
ATOM   3315  HB2 LEU   228      25.447  42.534  35.213  1.00  0.00           H  
ATOM   3316  HB3 LEU   228      24.985  44.154  35.740  1.00  0.00           H  
ATOM   3317  CG  LEU   228      25.466  42.826  37.405  1.00  0.00           C  
ATOM   3318  HG  LEU   228      24.883  43.277  38.208  1.00  0.00           H  
ATOM   3319  CD1 LEU   228      25.430  41.266  37.652  1.00  0.00           C  
ATOM   3320 HD11 LEU   228      25.940  40.811  38.502  1.00  0.00           H  
ATOM   3321 HD12 LEU   228      24.407  40.917  37.797  1.00  0.00           H  
ATOM   3322 HD13 LEU   228      25.963  40.835  36.805  1.00  0.00           H  
ATOM   3323  CD2 LEU   228      26.932  43.260  37.486  1.00  0.00           C  
ATOM   3324 HD21 LEU   228      27.464  42.729  36.696  1.00  0.00           H  
ATOM   3325 HD22 LEU   228      27.044  44.341  37.411  1.00  0.00           H  
ATOM   3326 HD23 LEU   228      27.410  43.020  38.436  1.00  0.00           H  
ATOM   3327  C   LEU   228      22.641  43.684  36.799  1.00  0.00           C  
ATOM   3328  O   LEU   228      22.420  43.347  37.937  1.00  0.00           O  
ATOM   3329  N   THR   229      22.247  44.960  36.444  1.00  0.00           N  
ATOM   3330  H   THR   229      22.233  45.073  35.441  1.00  0.00           H  
ATOM   3331  CA  THR   229      21.885  46.086  37.372  1.00  0.00           C  
ATOM   3332  HA  THR   229      22.099  45.776  38.395  1.00  0.00           H  
ATOM   3333  CB  THR   229      22.770  47.335  37.108  1.00  0.00           C  
ATOM   3334  HB  THR   229      22.414  48.029  37.869  1.00  0.00           H  
ATOM   3335  CG2 THR   229      24.256  47.071  37.210  1.00  0.00           C  
ATOM   3336 HG21 THR   229      24.450  46.748  38.233  1.00  0.00           H  
ATOM   3337 HG22 THR   229      24.646  46.360  36.481  1.00  0.00           H  
ATOM   3338 HG23 THR   229      24.893  47.909  36.929  1.00  0.00           H  
ATOM   3339  OG1 THR   229      22.562  47.843  35.803  1.00  0.00           O  
ATOM   3340  HG1 THR   229      23.218  47.441  35.229  1.00  0.00           H  
ATOM   3341  C   THR   229      20.436  46.575  37.386  1.00  0.00           C  
ATOM   3342  O   THR   229      19.956  47.245  38.333  1.00  0.00           O  
ATOM   3343  N   SER   230      19.682  46.256  36.332  1.00  0.00           N  
ATOM   3344  H   SER   230      20.101  45.716  35.589  1.00  0.00           H  
ATOM   3345  CA  SER   230      18.278  46.731  36.343  1.00  0.00           C  
ATOM   3346  HA  SER   230      18.390  47.780  36.617  1.00  0.00           H  
ATOM   3347  CB  SER   230      17.803  46.630  34.909  1.00  0.00           C  
ATOM   3348  HB2 SER   230      16.822  47.090  34.792  1.00  0.00           H  
ATOM   3349  HB3 SER   230      18.473  47.170  34.239  1.00  0.00           H  
ATOM   3350  OG  SER   230      17.603  45.292  34.494  1.00  0.00           O  
ATOM   3351  HG  SER   230      18.348  44.772  34.805  1.00  0.00           H  
ATOM   3352  C   SER   230      17.311  46.093  37.284  1.00  0.00           C  
ATOM   3353  O   SER   230      17.661  45.069  37.927  1.00  0.00           O  
ATOM   3354  N   GLN   231      16.158  46.698  37.569  1.00  0.00           N  
ATOM   3355  H   GLN   231      16.038  47.628  37.195  1.00  0.00           H  
ATOM   3356  CA  GLN   231      15.092  46.094  38.355  1.00  0.00           C  
ATOM   3357  HA  GLN   231      15.563  46.013  39.334  1.00  0.00           H  
ATOM   3358  CB  GLN   231      13.971  47.007  38.353  1.00  0.00           C  
ATOM   3359  HB2 GLN   231      14.358  47.996  38.599  1.00  0.00           H  
ATOM   3360  HB3 GLN   231      13.516  47.121  37.369  1.00  0.00           H  
ATOM   3361  CG  GLN   231      12.808  46.539  39.251  1.00  0.00           C  
ATOM   3362  HG2 GLN   231      12.073  47.332  39.112  1.00  0.00           H  
ATOM   3363  HG3 GLN   231      12.384  45.637  38.809  1.00  0.00           H  
ATOM   3364  CD  GLN   231      13.136  46.476  40.781  1.00  0.00           C  
ATOM   3365  OE1 GLN   231      14.154  46.950  41.309  1.00  0.00           O  
ATOM   3366  NE2 GLN   231      12.302  45.863  41.465  1.00  0.00           N  
ATOM   3367 HE21 GLN   231      12.511  45.609  42.419  1.00  0.00           H  
ATOM   3368 HE22 GLN   231      11.419  45.496  41.139  1.00  0.00           H  
ATOM   3369  C   GLN   231      14.751  44.691  37.889  1.00  0.00           C  
ATOM   3370  O   GLN   231      14.453  43.839  38.743  1.00  0.00           O  
ATOM   3371  N   PHE   232      14.678  44.412  36.582  1.00  0.00           N  
ATOM   3372  H   PHE   232      14.712  45.185  35.933  1.00  0.00           H  
ATOM   3373  CA  PHE   232      14.339  43.010  36.172  1.00  0.00           C  
ATOM   3374  HA  PHE   232      13.392  42.620  36.545  1.00  0.00           H  
ATOM   3375  CB  PHE   232      14.230  42.872  34.669  1.00  0.00           C  
ATOM   3376  HB2 PHE   232      13.339  43.346  34.256  1.00  0.00           H  
ATOM   3377  HB3 PHE   232      15.045  43.420  34.195  1.00  0.00           H  
ATOM   3378  CG  PHE   232      14.356  41.453  34.083  1.00  0.00           C  
ATOM   3379  CD1 PHE   232      15.214  41.097  33.014  1.00  0.00           C  
ATOM   3380  HD1 PHE   232      15.974  41.780  32.662  1.00  0.00           H  
ATOM   3381  CE1 PHE   232      15.229  39.861  32.508  1.00  0.00           C  
ATOM   3382  HE1 PHE   232      15.886  39.715  31.663  1.00  0.00           H  
ATOM   3383  CZ  PHE   232      14.393  38.858  33.013  1.00  0.00           C  
ATOM   3384  HZ  PHE   232      14.281  37.915  32.500  1.00  0.00           H  
ATOM   3385  CE2 PHE   232      13.523  39.191  34.091  1.00  0.00           C  
ATOM   3386  HE2 PHE   232      12.863  38.484  34.572  1.00  0.00           H  
ATOM   3387  CD2 PHE   232      13.520  40.458  34.573  1.00  0.00           C  
ATOM   3388  HD2 PHE   232      12.870  40.675  35.408  1.00  0.00           H  
ATOM   3389  C   PHE   232      15.453  42.091  36.733  1.00  0.00           C  
ATOM   3390  O   PHE   232      15.162  41.035  37.332  1.00  0.00           O  
ATOM   3391  N   SER   233      16.753  42.497  36.658  1.00  0.00           N  
ATOM   3392  H   SER   233      17.027  43.373  36.235  1.00  0.00           H  
ATOM   3393  CA  SER   233      17.865  41.702  37.037  1.00  0.00           C  
ATOM   3394  HA  SER   233      17.814  40.685  36.649  1.00  0.00           H  
ATOM   3395  CB  SER   233      19.144  42.434  36.677  1.00  0.00           C  
ATOM   3396  HB2 SER   233      19.341  43.308  37.297  1.00  0.00           H  
ATOM   3397  HB3 SER   233      19.986  41.741  36.684  1.00  0.00           H  
ATOM   3398  OG  SER   233      19.036  42.803  35.336  1.00  0.00           O  
ATOM   3399  HG  SER   233      19.808  42.442  34.894  1.00  0.00           H  
ATOM   3400  C   SER   233      17.844  41.427  38.538  1.00  0.00           C  
ATOM   3401  O   SER   233      18.281  40.335  38.979  1.00  0.00           O  
ATOM   3402  N   TYR   234      17.406  42.456  39.350  1.00  0.00           N  
ATOM   3403  H   TYR   234      17.232  43.338  38.890  1.00  0.00           H  
ATOM   3404  CA  TYR   234      17.248  42.255  40.764  1.00  0.00           C  
ATOM   3405  HA  TYR   234      18.211  41.969  41.185  1.00  0.00           H  
ATOM   3406  CB  TYR   234      17.012  43.609  41.453  1.00  0.00           C  
ATOM   3407  HB2 TYR   234      17.776  44.348  41.212  1.00  0.00           H  
ATOM   3408  HB3 TYR   234      16.123  43.953  40.924  1.00  0.00           H  
ATOM   3409  CG  TYR   234      16.780  43.629  42.919  1.00  0.00           C  
ATOM   3410  CD1 TYR   234      16.028  44.659  43.401  1.00  0.00           C  
ATOM   3411  HD1 TYR   234      15.655  45.423  42.734  1.00  0.00           H  
ATOM   3412  CE1 TYR   234      15.778  44.955  44.841  1.00  0.00           C  
ATOM   3413  HE1 TYR   234      15.274  45.835  45.213  1.00  0.00           H  
ATOM   3414  CZ  TYR   234      16.408  44.072  45.748  1.00  0.00           C  
ATOM   3415  OH  TYR   234      16.481  44.363  47.121  1.00  0.00           O  
ATOM   3416  HH  TYR   234      15.742  44.968  47.219  1.00  0.00           H  
ATOM   3417  CE2 TYR   234      17.266  43.098  45.194  1.00  0.00           C  
ATOM   3418  HE2 TYR   234      17.961  42.694  45.915  1.00  0.00           H  
ATOM   3419  CD2 TYR   234      17.484  42.816  43.834  1.00  0.00           C  
ATOM   3420  HD2 TYR   234      18.194  42.059  43.535  1.00  0.00           H  
ATOM   3421  C   TYR   234      16.109  41.361  41.144  1.00  0.00           C  
ATOM   3422  O   TYR   234      16.404  40.454  41.891  1.00  0.00           O  
ATOM   3423  N   VAL   235      14.879  41.450  40.577  1.00  0.00           N  
ATOM   3424  H   VAL   235      14.630  42.195  39.942  1.00  0.00           H  
ATOM   3425  CA  VAL   235      13.784  40.442  40.888  1.00  0.00           C  
ATOM   3426  HA  VAL   235      13.626  40.517  41.964  1.00  0.00           H  
ATOM   3427  CB  VAL   235      12.437  40.841  40.226  1.00  0.00           C  
ATOM   3428  HB  VAL   235      11.736  40.099  40.608  1.00  0.00           H  
ATOM   3429  CG1 VAL   235      11.996  42.263  40.717  1.00  0.00           C  
ATOM   3430 HG11 VAL   235      10.936  42.242  40.465  1.00  0.00           H  
ATOM   3431 HG12 VAL   235      12.011  42.374  41.802  1.00  0.00           H  
ATOM   3432 HG13 VAL   235      12.523  43.043  40.167  1.00  0.00           H  
ATOM   3433  CG2 VAL   235      12.388  40.834  38.696  1.00  0.00           C  
ATOM   3434 HG21 VAL   235      11.308  40.755  38.574  1.00  0.00           H  
ATOM   3435 HG22 VAL   235      12.635  41.762  38.181  1.00  0.00           H  
ATOM   3436 HG23 VAL   235      12.759  39.896  38.284  1.00  0.00           H  
ATOM   3437  C   VAL   235      14.160  39.033  40.467  1.00  0.00           C  
ATOM   3438  O   VAL   235      13.671  38.044  41.134  1.00  0.00           O  
ATOM   3439  N   VAL   236      15.097  38.834  39.594  1.00  0.00           N  
ATOM   3440  H   VAL   236      15.411  39.572  38.980  1.00  0.00           H  
ATOM   3441  CA  VAL   236      15.518  37.429  39.165  1.00  0.00           C  
ATOM   3442  HA  VAL   236      14.647  36.808  39.377  1.00  0.00           H  
ATOM   3443  CB  VAL   236      15.863  37.416  37.597  1.00  0.00           C  
ATOM   3444  HB  VAL   236      16.639  38.150  37.379  1.00  0.00           H  
ATOM   3445  CG1 VAL   236      16.366  35.996  37.082  1.00  0.00           C  
ATOM   3446 HG11 VAL   236      16.266  35.790  36.017  1.00  0.00           H  
ATOM   3447 HG12 VAL   236      17.261  35.612  37.572  1.00  0.00           H  
ATOM   3448 HG13 VAL   236      15.730  35.257  37.568  1.00  0.00           H  
ATOM   3449  CG2 VAL   236      14.706  37.732  36.643  1.00  0.00           C  
ATOM   3450 HG21 VAL   236      15.034  37.616  35.610  1.00  0.00           H  
ATOM   3451 HG22 VAL   236      13.803  37.166  36.871  1.00  0.00           H  
ATOM   3452 HG23 VAL   236      14.443  38.781  36.771  1.00  0.00           H  
ATOM   3453  C   VAL   236      16.660  36.810  40.002  1.00  0.00           C  
ATOM   3454  O   VAL   236      16.778  35.583  40.235  1.00  0.00           O  
ATOM   3455  N   GLY   237      17.623  37.613  40.447  1.00  0.00           N  
ATOM   3456  H   GLY   237      17.601  38.597  40.220  1.00  0.00           H  
ATOM   3457  CA  GLY   237      18.667  37.313  41.427  1.00  0.00           C  
ATOM   3458  HA2 GLY   237      19.176  36.386  41.164  1.00  0.00           H  
ATOM   3459  HA3 GLY   237      19.354  38.150  41.549  1.00  0.00           H  
ATOM   3460  C   GLY   237      18.024  37.057  42.805  1.00  0.00           C  
ATOM   3461  O   GLY   237      18.269  35.970  43.411  1.00  0.00           O  
ATOM   3462  N   ARG   238      17.095  37.947  43.202  1.00  0.00           N  
ATOM   3463  H   ARG   238      16.903  38.768  42.646  1.00  0.00           H  
ATOM   3464  CA  ARG   238      16.195  37.788  44.318  1.00  0.00           C  
ATOM   3465  HA  ARG   238      16.676  37.616  45.281  1.00  0.00           H  
ATOM   3466  CB  ARG   238      15.216  38.949  44.347  1.00  0.00           C  
ATOM   3467  HB2 ARG   238      15.795  39.872  44.375  1.00  0.00           H  
ATOM   3468  HB3 ARG   238      14.661  38.907  43.409  1.00  0.00           H  
ATOM   3469  CG  ARG   238      14.232  38.877  45.580  1.00  0.00           C  
ATOM   3470  HG2 ARG   238      13.813  37.871  45.545  1.00  0.00           H  
ATOM   3471  HG3 ARG   238      14.702  38.978  46.559  1.00  0.00           H  
ATOM   3472  CD  ARG   238      13.193  39.889  45.426  1.00  0.00           C  
ATOM   3473  HD2 ARG   238      13.786  40.791  45.274  1.00  0.00           H  
ATOM   3474  HD3 ARG   238      12.652  39.755  44.489  1.00  0.00           H  
ATOM   3475  NE  ARG   238      12.311  39.962  46.568  1.00  0.00           N  
ATOM   3476  HE  ARG   238      12.514  39.341  47.338  1.00  0.00           H  
ATOM   3477  CZ  ARG   238      11.182  40.634  46.512  1.00  0.00           C  
ATOM   3478  NH1 ARG   238      10.977  41.606  45.651  1.00  0.00           N  
ATOM   3479 HH11 ARG   238      11.689  41.957  45.026  1.00  0.00           H  
ATOM   3480 HH12 ARG   238      10.066  42.034  45.562  1.00  0.00           H  
ATOM   3481  NH2 ARG   238      10.295  40.534  47.430  1.00  0.00           N  
ATOM   3482 HH21 ARG   238      10.453  40.032  48.292  1.00  0.00           H  
ATOM   3483 HH22 ARG   238       9.421  41.027  47.316  1.00  0.00           H  
ATOM   3484  C   ARG   238      15.404  36.464  44.211  1.00  0.00           C  
ATOM   3485  O   ARG   238      15.147  35.799  45.199  1.00  0.00           O  
ATOM   3486  N   SER   239      15.075  36.065  42.962  1.00  0.00           N  
ATOM   3487  H   SER   239      15.177  36.676  42.164  1.00  0.00           H  
ATOM   3488  CA  SER   239      14.367  34.760  42.736  1.00  0.00           C  
ATOM   3489  HA  SER   239      13.447  34.788  43.321  1.00  0.00           H  
ATOM   3490  CB  SER   239      13.761  34.702  41.318  1.00  0.00           C  
ATOM   3491  HB2 SER   239      13.212  35.597  41.027  1.00  0.00           H  
ATOM   3492  HB3 SER   239      14.526  34.638  40.545  1.00  0.00           H  
ATOM   3493  OG  SER   239      13.014  33.616  41.060  1.00  0.00           O  
ATOM   3494  HG  SER   239      12.142  33.713  41.451  1.00  0.00           H  
ATOM   3495  C   SER   239      15.172  33.528  42.988  1.00  0.00           C  
ATOM   3496  O   SER   239      14.778  32.614  43.741  1.00  0.00           O  
ATOM   3497  N   ALA   240      16.296  33.449  42.328  1.00  0.00           N  
ATOM   3498  H   ALA   240      16.607  34.273  41.834  1.00  0.00           H  
ATOM   3499  CA  ALA   240      17.449  32.612  42.611  1.00  0.00           C  
ATOM   3500  HA  ALA   240      17.141  31.601  42.345  1.00  0.00           H  
ATOM   3501  CB  ALA   240      18.628  33.053  41.678  1.00  0.00           C  
ATOM   3502  HB1 ALA   240      18.329  32.803  40.660  1.00  0.00           H  
ATOM   3503  HB2 ALA   240      18.698  34.130  41.833  1.00  0.00           H  
ATOM   3504  HB3 ALA   240      19.504  32.544  42.082  1.00  0.00           H  
ATOM   3505  C   ALA   240      17.897  32.453  44.030  1.00  0.00           C  
ATOM   3506  O   ALA   240      18.360  31.344  44.341  1.00  0.00           O  
ATOM   3507  N   LEU   241      17.917  33.558  44.745  1.00  0.00           N  
ATOM   3508  H   LEU   241      17.566  34.441  44.401  1.00  0.00           H  
ATOM   3509  CA  LEU   241      18.232  33.583  46.184  1.00  0.00           C  
ATOM   3510  HA  LEU   241      19.041  32.870  46.345  1.00  0.00           H  
ATOM   3511  CB  LEU   241      18.935  34.933  46.530  1.00  0.00           C  
ATOM   3512  HB2 LEU   241      18.232  35.712  46.237  1.00  0.00           H  
ATOM   3513  HB3 LEU   241      19.020  35.061  47.610  1.00  0.00           H  
ATOM   3514  CG  LEU   241      20.313  35.288  45.866  1.00  0.00           C  
ATOM   3515  HG  LEU   241      20.319  35.072  44.798  1.00  0.00           H  
ATOM   3516  CD1 LEU   241      20.665  36.769  45.884  1.00  0.00           C  
ATOM   3517 HD11 LEU   241      19.880  37.256  45.305  1.00  0.00           H  
ATOM   3518 HD12 LEU   241      20.625  37.231  46.871  1.00  0.00           H  
ATOM   3519 HD13 LEU   241      21.628  36.996  45.426  1.00  0.00           H  
ATOM   3520  CD2 LEU   241      21.409  34.467  46.573  1.00  0.00           C  
ATOM   3521 HD21 LEU   241      22.411  34.492  46.145  1.00  0.00           H  
ATOM   3522 HD22 LEU   241      21.405  34.663  47.646  1.00  0.00           H  
ATOM   3523 HD23 LEU   241      21.134  33.423  46.426  1.00  0.00           H  
ATOM   3524  C   LEU   241      17.132  33.233  47.156  1.00  0.00           C  
ATOM   3525  O   LEU   241      17.499  32.786  48.236  1.00  0.00           O  
ATOM   3526  N   ARG   242      15.851  33.365  46.803  1.00  0.00           N  
ATOM   3527  H   ARG   242      15.733  34.069  46.089  1.00  0.00           H  
ATOM   3528  CA  ARG   242      14.738  32.956  47.644  1.00  0.00           C  
ATOM   3529  HA  ARG   242      15.083  32.845  48.672  1.00  0.00           H  
ATOM   3530  CB  ARG   242      13.680  34.029  47.687  1.00  0.00           C  
ATOM   3531  HB2 ARG   242      13.102  33.910  48.604  1.00  0.00           H  
ATOM   3532  HB3 ARG   242      14.138  35.017  47.697  1.00  0.00           H  
ATOM   3533  CG  ARG   242      12.598  33.939  46.624  1.00  0.00           C  
ATOM   3534  HG2 ARG   242      13.047  33.703  45.659  1.00  0.00           H  
ATOM   3535  HG3 ARG   242      11.837  33.182  46.812  1.00  0.00           H  
ATOM   3536  CD  ARG   242      11.992  35.347  46.404  1.00  0.00           C  
ATOM   3537  HD2 ARG   242      11.759  35.837  47.349  1.00  0.00           H  
ATOM   3538  HD3 ARG   242      12.687  35.921  45.791  1.00  0.00           H  
ATOM   3539  NE  ARG   242      10.720  35.210  45.645  1.00  0.00           N  
ATOM   3540  HE  ARG   242      10.841  34.924  44.684  1.00  0.00           H  
ATOM   3541  CZ  ARG   242       9.590  35.735  46.021  1.00  0.00           C  
ATOM   3542  NH1 ARG   242       9.478  36.526  47.003  1.00  0.00           N  
ATOM   3543 HH11 ARG   242      10.267  36.554  47.633  1.00  0.00           H  
ATOM   3544 HH12 ARG   242       8.606  36.904  47.345  1.00  0.00           H  
ATOM   3545  NH2 ARG   242       8.509  35.561  45.305  1.00  0.00           N  
ATOM   3546 HH21 ARG   242       8.621  35.078  44.425  1.00  0.00           H  
ATOM   3547 HH22 ARG   242       7.686  36.119  45.487  1.00  0.00           H  
ATOM   3548  C   ARG   242      14.213  31.564  47.339  1.00  0.00           C  
ATOM   3549  O   ARG   242      13.313  31.056  47.978  1.00  0.00           O  
ATOM   3550  N   SER   243      14.794  30.961  46.323  1.00  0.00           N  
ATOM   3551  H   SER   243      15.332  31.541  45.694  1.00  0.00           H  
ATOM   3552  CA  SER   243      14.457  29.610  45.915  1.00  0.00           C  
ATOM   3553  HA  SER   243      13.369  29.556  45.965  1.00  0.00           H  
ATOM   3554  CB  SER   243      15.080  29.320  44.485  1.00  0.00           C  
ATOM   3555  HB2 SER   243      14.897  30.135  43.784  1.00  0.00           H  
ATOM   3556  HB3 SER   243      16.166  29.346  44.569  1.00  0.00           H  
ATOM   3557  OG  SER   243      14.728  28.079  43.930  1.00  0.00           O  
ATOM   3558  HG  SER   243      14.923  28.097  42.990  1.00  0.00           H  
ATOM   3559  C   SER   243      14.873  28.587  46.922  1.00  0.00           C  
ATOM   3560  O   SER   243      16.048  28.527  47.309  1.00  0.00           O  
ATOM   3561  N   THR   244      13.988  27.629  47.196  1.00  0.00           N  
ATOM   3562  H   THR   244      13.026  27.844  46.978  1.00  0.00           H  
ATOM   3563  CA  THR   244      14.391  26.445  47.920  1.00  0.00           C  
ATOM   3564  HA  THR   244      15.094  26.811  48.669  1.00  0.00           H  
ATOM   3565  CB  THR   244      13.210  25.745  48.619  1.00  0.00           C  
ATOM   3566  HB  THR   244      13.522  24.960  49.308  1.00  0.00           H  
ATOM   3567  CG2 THR   244      12.352  26.731  49.341  1.00  0.00           C  
ATOM   3568 HG21 THR   244      12.875  27.384  50.041  1.00  0.00           H  
ATOM   3569 HG22 THR   244      11.785  27.384  48.678  1.00  0.00           H  
ATOM   3570 HG23 THR   244      11.731  26.128  50.003  1.00  0.00           H  
ATOM   3571  OG1 THR   244      12.287  25.120  47.636  1.00  0.00           O  
ATOM   3572  HG1 THR   244      11.952  25.842  47.099  1.00  0.00           H  
ATOM   3573  C   THR   244      15.173  25.430  47.007  1.00  0.00           C  
ATOM   3574  O   THR   244      15.962  24.682  47.569  1.00  0.00           O  
ATOM   3575  N   THR   245      15.029  25.472  45.647  1.00  0.00           N  
ATOM   3576  H   THR   245      14.487  26.227  45.254  1.00  0.00           H  
ATOM   3577  CA  THR   245      15.725  24.548  44.711  1.00  0.00           C  
ATOM   3578  HA  THR   245      16.115  23.698  45.271  1.00  0.00           H  
ATOM   3579  CB  THR   245      14.747  23.978  43.648  1.00  0.00           C  
ATOM   3580  HB  THR   245      15.242  23.375  42.888  1.00  0.00           H  
ATOM   3581  CG2 THR   245      13.554  23.058  44.060  1.00  0.00           C  
ATOM   3582 HG21 THR   245      12.778  23.515  44.674  1.00  0.00           H  
ATOM   3583 HG22 THR   245      13.125  22.744  43.109  1.00  0.00           H  
ATOM   3584 HG23 THR   245      13.953  22.140  44.492  1.00  0.00           H  
ATOM   3585  OG1 THR   245      14.125  25.088  43.035  1.00  0.00           O  
ATOM   3586  HG1 THR   245      13.899  24.827  42.139  1.00  0.00           H  
ATOM   3587  C   THR   245      16.950  25.169  44.113  1.00  0.00           C  
ATOM   3588  O   THR   245      17.480  24.640  43.093  1.00  0.00           O  
ATOM   3589  N   GLY   246      17.409  26.356  44.553  1.00  0.00           N  
ATOM   3590  H   GLY   246      17.115  26.674  45.465  1.00  0.00           H  
ATOM   3591  CA  GLY   246      18.621  27.068  44.135  1.00  0.00           C  
ATOM   3592  HA2 GLY   246      18.934  27.796  44.883  1.00  0.00           H  
ATOM   3593  HA3 GLY   246      19.392  26.298  44.151  1.00  0.00           H  
ATOM   3594  C   GLY   246      18.565  27.813  42.767  1.00  0.00           C  
ATOM   3595  O   GLY   246      19.290  28.709  42.487  1.00  0.00           O  
ATOM   3596  N   GLN   247      17.628  27.354  41.914  1.00  0.00           N  
ATOM   3597  H   GLN   247      17.117  26.542  42.230  1.00  0.00           H  
ATOM   3598  CA  GLN   247      17.313  27.866  40.512  1.00  0.00           C  
ATOM   3599  HA  GLN   247      18.226  28.356  40.173  1.00  0.00           H  
ATOM   3600  CB  GLN   247      16.995  26.747  39.544  1.00  0.00           C  
ATOM   3601  HB2 GLN   247      16.352  26.018  40.037  1.00  0.00           H  
ATOM   3602  HB3 GLN   247      16.609  27.202  38.632  1.00  0.00           H  
ATOM   3603  CG  GLN   247      18.215  25.984  39.058  1.00  0.00           C  
ATOM   3604  HG2 GLN   247      18.994  26.700  38.799  1.00  0.00           H  
ATOM   3605  HG3 GLN   247      18.590  25.402  39.900  1.00  0.00           H  
ATOM   3606  CD  GLN   247      17.886  25.065  37.840  1.00  0.00           C  
ATOM   3607  OE1 GLN   247      16.704  24.852  37.556  1.00  0.00           O  
ATOM   3608  NE2 GLN   247      18.873  24.433  37.228  1.00  0.00           N  
ATOM   3609 HE21 GLN   247      18.613  24.062  36.325  1.00  0.00           H  
ATOM   3610 HE22 GLN   247      19.819  24.667  37.493  1.00  0.00           H  
ATOM   3611  C   GLN   247      16.321  29.067  40.620  1.00  0.00           C  
ATOM   3612  O   GLN   247      15.284  29.007  41.340  1.00  0.00           O  
ATOM   3613  N   ALA   248      16.467  30.120  39.821  1.00  0.00           N  
ATOM   3614  H   ALA   248      17.259  30.178  39.196  1.00  0.00           H  
ATOM   3615  CA  ALA   248      15.298  30.971  39.518  1.00  0.00           C  
ATOM   3616  HA  ALA   248      15.027  31.413  40.477  1.00  0.00           H  
ATOM   3617  CB  ALA   248      15.640  32.057  38.511  1.00  0.00           C  
ATOM   3618  HB1 ALA   248      16.086  31.608  37.624  1.00  0.00           H  
ATOM   3619  HB2 ALA   248      14.693  32.560  38.313  1.00  0.00           H  
ATOM   3620  HB3 ALA   248      16.383  32.719  38.957  1.00  0.00           H  
ATOM   3621  C   ALA   248      14.034  30.217  39.162  1.00  0.00           C  
ATOM   3622  O   ALA   248      14.024  29.073  38.606  1.00  0.00           O  
ATOM   3623  N   ARG   249      12.923  30.869  39.483  1.00  0.00           N  
ATOM   3624  H   ARG   249      13.039  31.748  39.967  1.00  0.00           H  
ATOM   3625  CA  ARG   249      11.474  30.374  39.431  1.00  0.00           C  
ATOM   3626  HA  ARG   249      11.373  29.413  38.926  1.00  0.00           H  
ATOM   3627  CB  ARG   249      11.071  30.168  40.820  1.00  0.00           C  
ATOM   3628  HB2 ARG   249      11.361  31.015  41.442  1.00  0.00           H  
ATOM   3629  HB3 ARG   249       9.999  30.000  40.920  1.00  0.00           H  
ATOM   3630  CG  ARG   249      11.615  28.888  41.472  1.00  0.00           C  
ATOM   3631  HG2 ARG   249      11.318  28.010  40.898  1.00  0.00           H  
ATOM   3632  HG3 ARG   249      12.701  28.969  41.426  1.00  0.00           H  
ATOM   3633  CD  ARG   249      11.235  28.593  42.934  1.00  0.00           C  
ATOM   3634  HD2 ARG   249      11.652  29.250  43.698  1.00  0.00           H  
ATOM   3635  HD3 ARG   249      10.169  28.798  42.842  1.00  0.00           H  
ATOM   3636  NE  ARG   249      11.510  27.184  43.352  1.00  0.00           N  
ATOM   3637  HE  ARG   249      12.445  26.935  43.063  1.00  0.00           H  
ATOM   3638  CZ  ARG   249      10.609  26.278  43.615  1.00  0.00           C  
ATOM   3639  NH1 ARG   249      11.010  25.090  43.950  1.00  0.00           N  
ATOM   3640 HH11 ARG   249      11.910  24.826  43.576  1.00  0.00           H  
ATOM   3641 HH12 ARG   249      10.341  24.360  44.150  1.00  0.00           H  
ATOM   3642  NH2 ARG   249       9.345  26.480  43.703  1.00  0.00           N  
ATOM   3643 HH21 ARG   249       8.993  27.418  43.579  1.00  0.00           H  
ATOM   3644 HH22 ARG   249       8.753  25.663  43.762  1.00  0.00           H  
ATOM   3645  C   ARG   249      10.573  31.380  38.738  1.00  0.00           C  
ATOM   3646  O   ARG   249      10.349  32.480  39.290  1.00  0.00           O  
ATOM   3647  N   SER   250       9.947  30.968  37.624  1.00  0.00           N  
ATOM   3648  H   SER   250      10.016  30.003  37.333  1.00  0.00           H  
ATOM   3649  CA  SER   250       9.094  31.851  36.745  1.00  0.00           C  
ATOM   3650  HA  SER   250       9.714  32.734  36.592  1.00  0.00           H  
ATOM   3651  CB  SER   250       8.718  30.975  35.503  1.00  0.00           C  
ATOM   3652  HB2 SER   250       7.995  30.212  35.790  1.00  0.00           H  
ATOM   3653  HB3 SER   250       8.106  31.540  34.801  1.00  0.00           H  
ATOM   3654  OG  SER   250       9.859  30.477  34.901  1.00  0.00           O  
ATOM   3655  HG  SER   250       9.673  30.462  33.959  1.00  0.00           H  
ATOM   3656  C   SER   250       7.862  32.473  37.395  1.00  0.00           C  
ATOM   3657  O   SER   250       7.229  33.280  36.745  1.00  0.00           O  
ATOM   3658  N   ALA   251       7.552  32.100  38.668  1.00  0.00           N  
ATOM   3659  H   ALA   251       8.066  31.324  39.061  1.00  0.00           H  
ATOM   3660  CA  ALA   251       6.414  32.681  39.318  1.00  0.00           C  
ATOM   3661  HA  ALA   251       5.648  32.764  38.547  1.00  0.00           H  
ATOM   3662  CB  ALA   251       5.976  31.755  40.483  1.00  0.00           C  
ATOM   3663  HB1 ALA   251       5.924  30.733  40.108  1.00  0.00           H  
ATOM   3664  HB2 ALA   251       6.720  31.822  41.277  1.00  0.00           H  
ATOM   3665  HB3 ALA   251       5.039  32.157  40.869  1.00  0.00           H  
ATOM   3666  C   ALA   251       6.820  34.116  39.750  1.00  0.00           C  
ATOM   3667  O   ALA   251       6.013  35.020  39.853  1.00  0.00           O  
ATOM   3668  N   ASP   252       8.088  34.490  39.950  1.00  0.00           N  
ATOM   3669  H   ASP   252       8.839  33.814  39.934  1.00  0.00           H  
ATOM   3670  CA  ASP   252       8.595  35.764  40.584  1.00  0.00           C  
ATOM   3671  HA  ASP   252       7.836  36.005  41.328  1.00  0.00           H  
ATOM   3672  CB  ASP   252       9.938  35.515  41.351  1.00  0.00           C  
ATOM   3673  HB2 ASP   252      10.694  35.185  40.638  1.00  0.00           H  
ATOM   3674  HB3 ASP   252      10.294  36.412  41.859  1.00  0.00           H  
ATOM   3675  CG  ASP   252       9.834  34.488  42.476  1.00  0.00           C  
ATOM   3676  OD1 ASP   252       8.740  34.135  42.967  1.00  0.00           O  
ATOM   3677  OD2 ASP   252      10.881  34.096  42.931  1.00  0.00           O  
ATOM   3678  C   ASP   252       8.707  37.004  39.665  1.00  0.00           C  
ATOM   3679  O   ASP   252       8.910  38.111  40.177  1.00  0.00           O  
ATOM   3680  N   TYR   253       8.569  36.734  38.395  1.00  0.00           N  
ATOM   3681  H   TYR   253       8.084  35.889  38.129  1.00  0.00           H  
ATOM   3682  CA  TYR   253       8.800  37.741  37.359  1.00  0.00           C  
ATOM   3683  HA  TYR   253       8.522  38.751  37.659  1.00  0.00           H  
ATOM   3684  CB  TYR   253      10.278  37.751  36.948  1.00  0.00           C  
ATOM   3685  HB2 TYR   253      10.465  38.467  36.148  1.00  0.00           H  
ATOM   3686  HB3 TYR   253      10.817  38.262  37.745  1.00  0.00           H  
ATOM   3687  CG  TYR   253      10.944  36.407  36.622  1.00  0.00           C  
ATOM   3688  CD1 TYR   253      10.899  35.856  35.343  1.00  0.00           C  
ATOM   3689  HD1 TYR   253      10.482  36.334  34.469  1.00  0.00           H  
ATOM   3690  CE1 TYR   253      11.596  34.696  35.108  1.00  0.00           C  
ATOM   3691  HE1 TYR   253      11.599  34.302  34.102  1.00  0.00           H  
ATOM   3692  CZ  TYR   253      12.228  33.944  36.140  1.00  0.00           C  
ATOM   3693  OH  TYR   253      12.692  32.694  35.940  1.00  0.00           O  
ATOM   3694  HH  TYR   253      12.823  32.496  35.010  1.00  0.00           H  
ATOM   3695  CE2 TYR   253      12.284  34.526  37.437  1.00  0.00           C  
ATOM   3696  HE2 TYR   253      12.755  34.097  38.309  1.00  0.00           H  
ATOM   3697  CD2 TYR   253      11.656  35.741  37.665  1.00  0.00           C  
ATOM   3698  HD2 TYR   253      11.771  36.257  38.606  1.00  0.00           H  
ATOM   3699  C   TYR   253       7.912  37.585  36.094  1.00  0.00           C  
ATOM   3700  O   TYR   253       7.687  36.518  35.617  1.00  0.00           O  
ATOM   3701  N   GLY   254       7.621  38.705  35.537  1.00  0.00           N  
ATOM   3702  H   GLY   254       7.698  39.546  36.090  1.00  0.00           H  
ATOM   3703  CA  GLY   254       6.679  38.676  34.358  1.00  0.00           C  
ATOM   3704  HA2 GLY   254       7.035  37.837  33.761  1.00  0.00           H  
ATOM   3705  HA3 GLY   254       5.692  38.408  34.733  1.00  0.00           H  
ATOM   3706  C   GLY   254       6.802  39.906  33.411  1.00  0.00           C  
ATOM   3707  O   GLY   254       7.621  40.814  33.621  1.00  0.00           O  
ATOM   3708  N   ILE   255       5.933  40.007  32.431  1.00  0.00           N  
ATOM   3709  H   ILE   255       5.339  39.231  32.178  1.00  0.00           H  
ATOM   3710  CA  ILE   255       5.864  41.136  31.493  1.00  0.00           C  
ATOM   3711  HA  ILE   255       6.886  41.225  31.126  1.00  0.00           H  
ATOM   3712  CB  ILE   255       5.058  40.794  30.241  1.00  0.00           C  
ATOM   3713  HB  ILE   255       5.489  39.856  29.893  1.00  0.00           H  
ATOM   3714  CG2 ILE   255       3.517  40.538  30.573  1.00  0.00           C  
ATOM   3715 HG21 ILE   255       3.037  41.514  30.644  1.00  0.00           H  
ATOM   3716 HG22 ILE   255       3.014  40.045  29.741  1.00  0.00           H  
ATOM   3717 HG23 ILE   255       3.459  39.872  31.433  1.00  0.00           H  
ATOM   3718  CG1 ILE   255       5.045  41.953  29.224  1.00  0.00           C  
ATOM   3719 HG12 ILE   255       4.267  41.823  28.471  1.00  0.00           H  
ATOM   3720 HG13 ILE   255       4.828  42.939  29.635  1.00  0.00           H  
ATOM   3721  CD1 ILE   255       6.378  42.058  28.473  1.00  0.00           C  
ATOM   3722 HD11 ILE   255       6.157  42.732  27.645  1.00  0.00           H  
ATOM   3723 HD12 ILE   255       7.090  42.586  29.106  1.00  0.00           H  
ATOM   3724 HD13 ILE   255       6.700  41.125  28.010  1.00  0.00           H  
ATOM   3725  C   ILE   255       5.477  42.579  32.084  1.00  0.00           C  
ATOM   3726  O   ILE   255       6.121  43.583  31.934  1.00  0.00           O  
ATOM   3727  N   THR   256       4.615  42.597  33.098  1.00  0.00           N  
ATOM   3728  H   THR   256       4.049  41.775  33.254  1.00  0.00           H  
ATOM   3729  CA  THR   256       4.382  43.727  34.017  1.00  0.00           C  
ATOM   3730  HA  THR   256       4.149  44.620  33.438  1.00  0.00           H  
ATOM   3731  CB  THR   256       3.154  43.581  34.942  1.00  0.00           C  
ATOM   3732  HB  THR   256       2.909  44.475  35.515  1.00  0.00           H  
ATOM   3733  CG2 THR   256       1.855  43.260  34.093  1.00  0.00           C  
ATOM   3734 HG21 THR   256       1.549  42.214  34.072  1.00  0.00           H  
ATOM   3735 HG22 THR   256       1.006  43.790  34.524  1.00  0.00           H  
ATOM   3736 HG23 THR   256       1.884  43.660  33.080  1.00  0.00           H  
ATOM   3737  OG1 THR   256       3.295  42.498  35.766  1.00  0.00           O  
ATOM   3738  HG1 THR   256       2.555  42.500  36.377  1.00  0.00           H  
ATOM   3739  C   THR   256       5.512  44.112  34.949  1.00  0.00           C  
ATOM   3740  O   THR   256       5.580  45.248  35.357  1.00  0.00           O  
ATOM   3741  N   ASP   257       6.415  43.188  35.171  1.00  0.00           N  
ATOM   3742  H   ASP   257       6.294  42.239  34.849  1.00  0.00           H  
ATOM   3743  CA  ASP   257       7.587  43.434  36.044  1.00  0.00           C  
ATOM   3744  HA  ASP   257       7.364  44.114  36.865  1.00  0.00           H  
ATOM   3745  CB  ASP   257       7.904  42.181  36.871  1.00  0.00           C  
ATOM   3746  HB2 ASP   257       8.330  41.450  36.183  1.00  0.00           H  
ATOM   3747  HB3 ASP   257       8.640  42.367  37.653  1.00  0.00           H  
ATOM   3748  CG  ASP   257       6.652  41.591  37.591  1.00  0.00           C  
ATOM   3749  OD1 ASP   257       5.612  42.268  37.878  1.00  0.00           O  
ATOM   3750  OD2 ASP   257       6.739  40.426  38.030  1.00  0.00           O  
ATOM   3751  C   ASP   257       8.889  43.899  35.289  1.00  0.00           C  
ATOM   3752  O   ASP   257       9.699  44.605  35.901  1.00  0.00           O  
ATOM   3753  N   CYS   258       8.903  43.650  33.954  1.00  0.00           N  
ATOM   3754  H   CYS   258       8.083  43.183  33.594  1.00  0.00           H  
ATOM   3755  CA  CYS   258      10.173  43.659  33.125  1.00  0.00           C  
ATOM   3756  HA  CYS   258      10.862  42.999  33.653  1.00  0.00           H  
ATOM   3757  CB  CYS   258       9.901  42.921  31.834  1.00  0.00           C  
ATOM   3758  HB2 CYS   258       8.843  42.953  31.574  1.00  0.00           H  
ATOM   3759  HB3 CYS   258      10.479  43.231  30.963  1.00  0.00           H  
ATOM   3760  SG  CYS   258      10.262  41.174  32.038  1.00  0.00           S  
ATOM   3761  HG  CYS   258       9.795  41.089  33.287  1.00  0.00           H  
ATOM   3762  C   CYS   258      11.073  44.978  33.044  1.00  0.00           C  
ATOM   3763  O   CYS   258      11.601  45.192  31.920  1.00  0.00           O  
ATOM   3764  N   ASN   259      11.092  45.874  34.006  1.00  0.00           N  
ATOM   3765  H   ASN   259      10.411  45.679  34.725  1.00  0.00           H  
ATOM   3766  CA  ASN   259      11.665  47.178  33.928  1.00  0.00           C  
ATOM   3767  HA  ASN   259      11.338  47.735  33.050  1.00  0.00           H  
ATOM   3768  CB  ASN   259      11.222  47.915  35.187  1.00  0.00           C  
ATOM   3769  HB2 ASN   259      10.171  48.199  35.148  1.00  0.00           H  
ATOM   3770  HB3 ASN   259      11.417  47.335  36.089  1.00  0.00           H  
ATOM   3771  CG  ASN   259      11.949  49.228  35.526  1.00  0.00           C  
ATOM   3772  OD1 ASN   259      12.561  49.859  34.684  1.00  0.00           O  
ATOM   3773  ND2 ASN   259      11.883  49.713  36.724  1.00  0.00           N  
ATOM   3774 HD21 ASN   259      12.603  50.395  36.912  1.00  0.00           H  
ATOM   3775 HD22 ASN   259      11.312  49.243  37.412  1.00  0.00           H  
ATOM   3776  C   ASN   259      13.243  47.183  33.877  1.00  0.00           C  
ATOM   3777  O   ASN   259      13.920  46.648  34.764  1.00  0.00           O  
ATOM   3778  N   PRO   260      13.846  47.863  32.901  1.00  0.00           N  
ATOM   3779  CD  PRO   260      13.143  48.369  31.725  1.00  0.00           C  
ATOM   3780  HD2 PRO   260      12.505  49.244  31.839  1.00  0.00           H  
ATOM   3781  HD3 PRO   260      12.669  47.566  31.160  1.00  0.00           H  
ATOM   3782  CG  PRO   260      14.169  48.798  30.801  1.00  0.00           C  
ATOM   3783  HG2 PRO   260      14.343  49.872  30.878  1.00  0.00           H  
ATOM   3784  HG3 PRO   260      13.914  48.626  29.756  1.00  0.00           H  
ATOM   3785  CB  PRO   260      15.415  47.973  31.167  1.00  0.00           C  
ATOM   3786  HB2 PRO   260      16.366  48.429  30.892  1.00  0.00           H  
ATOM   3787  HB3 PRO   260      15.392  47.006  30.665  1.00  0.00           H  
ATOM   3788  CA  PRO   260      15.298  47.845  32.695  1.00  0.00           C  
ATOM   3789  HA  PRO   260      15.710  46.919  33.098  1.00  0.00           H  
ATOM   3790  C   PRO   260      16.037  49.026  33.410  1.00  0.00           C  
ATOM   3791  O   PRO   260      17.232  49.143  33.160  1.00  0.00           O  
ATOM   3792  N   LEU   261      15.422  49.911  34.147  1.00  0.00           N  
ATOM   3793  H   LEU   261      14.433  49.804  34.322  1.00  0.00           H  
ATOM   3794  CA  LEU   261      15.991  50.986  34.876  1.00  0.00           C  
ATOM   3795  HA  LEU   261      16.667  51.538  34.223  1.00  0.00           H  
ATOM   3796  CB  LEU   261      14.963  52.040  35.251  1.00  0.00           C  
ATOM   3797  HB2 LEU   261      14.243  51.564  35.916  1.00  0.00           H  
ATOM   3798  HB3 LEU   261      15.537  52.812  35.764  1.00  0.00           H  
ATOM   3799  CG  LEU   261      14.181  52.697  34.041  1.00  0.00           C  
ATOM   3800  HG  LEU   261      13.581  51.956  33.511  1.00  0.00           H  
ATOM   3801  CD1 LEU   261      13.317  53.866  34.557  1.00  0.00           C  
ATOM   3802 HD11 LEU   261      12.675  54.288  33.784  1.00  0.00           H  
ATOM   3803 HD12 LEU   261      12.567  53.521  35.269  1.00  0.00           H  
ATOM   3804 HD13 LEU   261      13.959  54.672  34.915  1.00  0.00           H  
ATOM   3805  CD2 LEU   261      15.165  53.245  33.077  1.00  0.00           C  
ATOM   3806 HD21 LEU   261      15.712  52.494  32.508  1.00  0.00           H  
ATOM   3807 HD22 LEU   261      14.606  53.790  32.316  1.00  0.00           H  
ATOM   3808 HD23 LEU   261      15.882  53.905  33.566  1.00  0.00           H  
ATOM   3809  C   LEU   261      16.769  50.458  36.070  1.00  0.00           C  
ATOM   3810  O   LEU   261      16.460  49.332  36.468  1.00  0.00           O  
ATOM   3811  N   PRO   262      17.702  51.192  36.700  1.00  0.00           N  
ATOM   3812  CD  PRO   262      18.350  52.456  36.251  1.00  0.00           C  
ATOM   3813  HD2 PRO   262      17.725  53.320  36.476  1.00  0.00           H  
ATOM   3814  HD3 PRO   262      18.635  52.471  35.198  1.00  0.00           H  
ATOM   3815  CG  PRO   262      19.610  52.516  37.131  1.00  0.00           C  
ATOM   3816  HG2 PRO   262      19.833  53.543  37.422  1.00  0.00           H  
ATOM   3817  HG3 PRO   262      20.524  52.154  36.659  1.00  0.00           H  
ATOM   3818  CB  PRO   262      19.300  51.745  38.361  1.00  0.00           C  
ATOM   3819  HB2 PRO   262      18.816  52.354  39.125  1.00  0.00           H  
ATOM   3820  HB3 PRO   262      20.222  51.314  38.751  1.00  0.00           H  
ATOM   3821  CA  PRO   262      18.384  50.634  37.880  1.00  0.00           C  
ATOM   3822  HA  PRO   262      19.001  49.763  37.659  1.00  0.00           H  
ATOM   3823  C   PRO   262      17.504  50.118  38.994  1.00  0.00           C  
ATOM   3824  O   PRO   262      16.365  50.580  39.091  1.00  0.00           O  
ATOM   3825  N   ALA   263      17.896  49.024  39.699  1.00  0.00           N  
ATOM   3826  H   ALA   263      18.750  48.687  39.277  1.00  0.00           H  
ATOM   3827  CA  ALA   263      17.124  48.402  40.820  1.00  0.00           C  
ATOM   3828  HA  ALA   263      16.365  47.827  40.289  1.00  0.00           H  
ATOM   3829  CB  ALA   263      18.055  47.399  41.521  1.00  0.00           C  
ATOM   3830  HB1 ALA   263      18.779  46.918  40.863  1.00  0.00           H  
ATOM   3831  HB2 ALA   263      18.588  47.925  42.313  1.00  0.00           H  
ATOM   3832  HB3 ALA   263      17.453  46.690  42.090  1.00  0.00           H  
ATOM   3833  C   ALA   263      16.472  49.488  41.721  1.00  0.00           C  
ATOM   3834  O   ALA   263      17.161  50.336  42.275  1.00  0.00           O  
ATOM   3835  N   ASN   264      15.174  49.375  42.000  1.00  0.00           N  
ATOM   3836  H   ASN   264      14.813  48.504  41.636  1.00  0.00           H  
ATOM   3837  CA  ASN   264      14.448  50.307  42.831  1.00  0.00           C  
ATOM   3838  HA  ASN   264      14.493  51.271  42.324  1.00  0.00           H  
ATOM   3839  CB  ASN   264      12.962  49.956  42.827  1.00  0.00           C  
ATOM   3840  HB2 ASN   264      12.743  48.987  43.275  1.00  0.00           H  
ATOM   3841  HB3 ASN   264      12.390  50.652  43.440  1.00  0.00           H  
ATOM   3842  CG  ASN   264      12.280  49.929  41.508  1.00  0.00           C  
ATOM   3843  OD1 ASN   264      12.825  50.479  40.509  1.00  0.00           O  
ATOM   3844  ND2 ASN   264      11.141  49.316  41.345  1.00  0.00           N  
ATOM   3845 HD21 ASN   264      10.670  49.274  40.452  1.00  0.00           H  
ATOM   3846 HD22 ASN   264      10.651  48.854  42.097  1.00  0.00           H  
ATOM   3847  C   ASN   264      14.994  50.506  44.206  1.00  0.00           C  
ATOM   3848  O   ASN   264      15.131  51.639  44.529  1.00  0.00           O  
ATOM   3849  N   ASP   265      15.463  49.440  44.956  1.00  0.00           N  
ATOM   3850  H   ASP   265      15.229  48.511  44.635  1.00  0.00           H  
ATOM   3851  CA  ASP   265      15.837  49.538  46.392  1.00  0.00           C  
ATOM   3852  HA  ASP   265      15.097  50.028  47.025  1.00  0.00           H  
ATOM   3853  CB  ASP   265      15.976  48.151  47.003  1.00  0.00           C  
ATOM   3854  HB2 ASP   265      16.681  47.542  46.437  1.00  0.00           H  
ATOM   3855  HB3 ASP   265      16.499  48.258  47.954  1.00  0.00           H  
ATOM   3856  CG  ASP   265      14.650  47.468  47.451  1.00  0.00           C  
ATOM   3857  OD1 ASP   265      14.542  46.209  47.665  1.00  0.00           O  
ATOM   3858  OD2 ASP   265      13.639  48.133  47.692  1.00  0.00           O  
ATOM   3859  C   ASP   265      17.170  50.223  46.580  1.00  0.00           C  
ATOM   3860  O   ASP   265      17.464  50.606  47.698  1.00  0.00           O  
ATOM   3861  N   LEU   266      18.012  50.527  45.610  1.00  0.00           N  
ATOM   3862  H   LEU   266      17.723  50.231  44.689  1.00  0.00           H  
ATOM   3863  CA  LEU   266      19.252  51.338  45.684  1.00  0.00           C  
ATOM   3864  HA  LEU   266      19.832  50.944  46.518  1.00  0.00           H  
ATOM   3865  CB  LEU   266      19.951  51.202  44.280  1.00  0.00           C  
ATOM   3866  HB2 LEU   266      19.238  51.568  43.541  1.00  0.00           H  
ATOM   3867  HB3 LEU   266      20.792  51.895  44.266  1.00  0.00           H  
ATOM   3868  CG  LEU   266      20.500  49.748  43.914  1.00  0.00           C  
ATOM   3869  HG  LEU   266      19.707  49.017  44.076  1.00  0.00           H  
ATOM   3870  CD1 LEU   266      20.790  49.810  42.460  1.00  0.00           C  
ATOM   3871 HD11 LEU   266      19.887  49.913  41.858  1.00  0.00           H  
ATOM   3872 HD12 LEU   266      21.417  50.688  42.303  1.00  0.00           H  
ATOM   3873 HD13 LEU   266      21.319  48.880  42.250  1.00  0.00           H  
ATOM   3874  CD2 LEU   266      21.699  49.357  44.740  1.00  0.00           C  
ATOM   3875 HD21 LEU   266      21.345  49.181  45.756  1.00  0.00           H  
ATOM   3876 HD22 LEU   266      22.199  48.494  44.302  1.00  0.00           H  
ATOM   3877 HD23 LEU   266      22.467  50.125  44.645  1.00  0.00           H  
ATOM   3878  C   LEU   266      19.099  52.839  45.968  1.00  0.00           C  
ATOM   3879  O   LEU   266      18.151  53.563  45.662  1.00  0.00           O  
ATOM   3880  N   THR   267      20.217  53.418  46.437  1.00  0.00           N  
ATOM   3881  H   THR   267      21.139  53.007  46.475  1.00  0.00           H  
ATOM   3882  CA  THR   267      20.187  54.886  46.679  1.00  0.00           C  
ATOM   3883  HA  THR   267      19.220  55.239  47.038  1.00  0.00           H  
ATOM   3884  CB  THR   267      21.149  55.345  47.820  1.00  0.00           C  
ATOM   3885  HB  THR   267      20.886  56.366  48.095  1.00  0.00           H  
ATOM   3886  CG2 THR   267      21.231  54.526  49.102  1.00  0.00           C  
ATOM   3887 HG21 THR   267      21.432  53.500  48.795  1.00  0.00           H  
ATOM   3888 HG22 THR   267      21.979  54.839  49.830  1.00  0.00           H  
ATOM   3889 HG23 THR   267      20.275  54.434  49.618  1.00  0.00           H  
ATOM   3890  OG1 THR   267      22.463  55.268  47.386  1.00  0.00           O  
ATOM   3891  HG1 THR   267      22.993  55.563  48.130  1.00  0.00           H  
ATOM   3892  C   THR   267      20.478  55.608  45.418  1.00  0.00           C  
ATOM   3893  O   THR   267      21.254  55.078  44.622  1.00  0.00           O  
ATOM   3894  N   PRO   268      20.010  56.879  45.151  1.00  0.00           N  
ATOM   3895  CD  PRO   268      18.981  57.577  45.926  1.00  0.00           C  
ATOM   3896  HD2 PRO   268      19.389  57.707  46.928  1.00  0.00           H  
ATOM   3897  HD3 PRO   268      18.075  56.971  45.925  1.00  0.00           H  
ATOM   3898  CG  PRO   268      18.742  58.896  45.258  1.00  0.00           C  
ATOM   3899  HG2 PRO   268      18.504  59.586  46.068  1.00  0.00           H  
ATOM   3900  HG3 PRO   268      17.845  58.805  44.646  1.00  0.00           H  
ATOM   3901  CB  PRO   268      19.996  59.068  44.394  1.00  0.00           C  
ATOM   3902  HB2 PRO   268      20.786  59.404  45.066  1.00  0.00           H  
ATOM   3903  HB3 PRO   268      19.782  59.690  43.525  1.00  0.00           H  
ATOM   3904  CA  PRO   268      20.378  57.658  43.967  1.00  0.00           C  
ATOM   3905  HA  PRO   268      19.781  57.339  43.112  1.00  0.00           H  
ATOM   3906  C   PRO   268      21.866  57.656  43.629  1.00  0.00           C  
ATOM   3907  O   PRO   268      22.210  57.714  42.489  1.00  0.00           O  
ATOM   3908  N   GLU   269      22.757  57.665  44.631  1.00  0.00           N  
ATOM   3909  H   GLU   269      22.444  57.538  45.583  1.00  0.00           H  
ATOM   3910  CA  GLU   269      24.222  57.831  44.468  1.00  0.00           C  
ATOM   3911  HA  GLU   269      24.456  58.691  43.840  1.00  0.00           H  
ATOM   3912  CB  GLU   269      24.800  58.023  45.885  1.00  0.00           C  
ATOM   3913  HB2 GLU   269      24.438  58.972  46.281  1.00  0.00           H  
ATOM   3914  HB3 GLU   269      24.498  57.150  46.465  1.00  0.00           H  
ATOM   3915  CG  GLU   269      26.393  57.983  45.909  1.00  0.00           C  
ATOM   3916  HG2 GLU   269      26.830  57.089  46.354  1.00  0.00           H  
ATOM   3917  HG3 GLU   269      26.797  57.962  44.897  1.00  0.00           H  
ATOM   3918  CD  GLU   269      26.966  59.158  46.656  1.00  0.00           C  
ATOM   3919  OE1 GLU   269      27.550  58.961  47.727  1.00  0.00           O  
ATOM   3920  OE2 GLU   269      26.883  60.319  46.177  1.00  0.00           O  
ATOM   3921  C   GLU   269      24.828  56.526  43.840  1.00  0.00           C  
ATOM   3922  O   GLU   269      25.840  56.463  43.138  1.00  0.00           O  
ATOM   3923  N   GLN   270      24.209  55.393  44.077  1.00  0.00           N  
ATOM   3924  H   GLN   270      23.408  55.466  44.688  1.00  0.00           H  
ATOM   3925  CA  GLN   270      24.413  54.085  43.522  1.00  0.00           C  
ATOM   3926  HA  GLN   270      25.494  53.959  43.466  1.00  0.00           H  
ATOM   3927  CB  GLN   270      23.900  53.007  44.485  1.00  0.00           C  
ATOM   3928  HB2 GLN   270      22.813  53.090  44.488  1.00  0.00           H  
ATOM   3929  HB3 GLN   270      24.123  52.026  44.064  1.00  0.00           H  
ATOM   3930  CG  GLN   270      24.529  53.076  45.942  1.00  0.00           C  
ATOM   3931  HG2 GLN   270      25.493  52.574  46.023  1.00  0.00           H  
ATOM   3932  HG3 GLN   270      24.561  54.133  46.209  1.00  0.00           H  
ATOM   3933  CD  GLN   270      23.686  52.376  46.966  1.00  0.00           C  
ATOM   3934  OE1 GLN   270      22.610  51.908  46.756  1.00  0.00           O  
ATOM   3935  NE2 GLN   270      24.111  52.276  48.204  1.00  0.00           N  
ATOM   3936 HE21 GLN   270      23.669  51.833  48.997  1.00  0.00           H  
ATOM   3937 HE22 GLN   270      24.959  52.765  48.453  1.00  0.00           H  
ATOM   3938  C   GLN   270      23.838  53.944  42.157  1.00  0.00           C  
ATOM   3939  O   GLN   270      24.520  53.397  41.271  1.00  0.00           O  
ATOM   3940  N   LYS   271      22.535  54.313  42.010  1.00  0.00           N  
ATOM   3941  H   LYS   271      22.047  54.597  42.847  1.00  0.00           H  
ATOM   3942  CA  LYS   271      21.738  54.124  40.810  1.00  0.00           C  
ATOM   3943  HA  LYS   271      21.559  53.063  40.632  1.00  0.00           H  
ATOM   3944  CB  LYS   271      20.347  54.779  41.033  1.00  0.00           C  
ATOM   3945  HB2 LYS   271      20.575  55.722  41.529  1.00  0.00           H  
ATOM   3946  HB3 LYS   271      19.846  54.928  40.077  1.00  0.00           H  
ATOM   3947  CG  LYS   271      19.488  53.925  41.900  1.00  0.00           C  
ATOM   3948  HG2 LYS   271      19.188  53.003  41.402  1.00  0.00           H  
ATOM   3949  HG3 LYS   271      20.002  53.730  42.841  1.00  0.00           H  
ATOM   3950  CD  LYS   271      18.170  54.530  42.405  1.00  0.00           C  
ATOM   3951  HD2 LYS   271      18.449  55.147  43.259  1.00  0.00           H  
ATOM   3952  HD3 LYS   271      17.754  54.988  41.508  1.00  0.00           H  
ATOM   3953  CE  LYS   271      17.214  53.442  42.895  1.00  0.00           C  
ATOM   3954  HE2 LYS   271      17.093  52.685  42.120  1.00  0.00           H  
ATOM   3955  HE3 LYS   271      17.515  52.949  43.820  1.00  0.00           H  
ATOM   3956  NZ  LYS   271      15.818  54.046  42.937  1.00  0.00           N  
ATOM   3957  HZ1 LYS   271      15.150  53.359  43.256  1.00  0.00           H  
ATOM   3958  HZ2 LYS   271      15.798  54.855  43.541  1.00  0.00           H  
ATOM   3959  HZ3 LYS   271      15.555  54.338  42.006  1.00  0.00           H  
ATOM   3960  C   LYS   271      22.453  54.735  39.571  1.00  0.00           C  
ATOM   3961  O   LYS   271      22.480  54.089  38.542  1.00  0.00           O  
ATOM   3962  N   VAL   272      23.101  55.914  39.755  1.00  0.00           N  
ATOM   3963  H   VAL   272      22.859  56.366  40.625  1.00  0.00           H  
ATOM   3964  CA  VAL   272      23.925  56.608  38.751  1.00  0.00           C  
ATOM   3965  HA  VAL   272      23.364  56.579  37.817  1.00  0.00           H  
ATOM   3966  CB  VAL   272      24.120  58.110  39.050  1.00  0.00           C  
ATOM   3967  HB  VAL   272      23.169  58.543  39.360  1.00  0.00           H  
ATOM   3968  CG1 VAL   272      24.983  58.394  40.300  1.00  0.00           C  
ATOM   3969 HG11 VAL   272      24.813  57.677  41.104  1.00  0.00           H  
ATOM   3970 HG12 VAL   272      26.019  58.292  39.976  1.00  0.00           H  
ATOM   3971 HG13 VAL   272      24.969  59.414  40.686  1.00  0.00           H  
ATOM   3972  CG2 VAL   272      24.712  58.812  37.827  1.00  0.00           C  
ATOM   3973 HG21 VAL   272      24.136  58.645  36.917  1.00  0.00           H  
ATOM   3974 HG22 VAL   272      24.781  59.899  37.858  1.00  0.00           H  
ATOM   3975 HG23 VAL   272      25.726  58.445  37.665  1.00  0.00           H  
ATOM   3976  C   VAL   272      25.193  55.907  38.397  1.00  0.00           C  
ATOM   3977  O   VAL   272      25.397  55.603  37.214  1.00  0.00           O  
ATOM   3978  N   ALA   273      25.926  55.349  39.392  1.00  0.00           N  
ATOM   3979  H   ALA   273      25.598  55.492  40.337  1.00  0.00           H  
ATOM   3980  CA  ALA   273      27.238  54.699  39.142  1.00  0.00           C  
ATOM   3981  HA  ALA   273      27.833  55.376  38.529  1.00  0.00           H  
ATOM   3982  CB  ALA   273      27.955  54.578  40.440  1.00  0.00           C  
ATOM   3983  HB1 ALA   273      27.470  53.846  41.085  1.00  0.00           H  
ATOM   3984  HB2 ALA   273      28.967  54.224  40.244  1.00  0.00           H  
ATOM   3985  HB3 ALA   273      27.948  55.615  40.777  1.00  0.00           H  
ATOM   3986  C   ALA   273      27.159  53.336  38.406  1.00  0.00           C  
ATOM   3987  O   ALA   273      28.167  52.823  37.886  1.00  0.00           O  
ATOM   3988  N   ALA   274      25.975  52.611  38.474  1.00  0.00           N  
ATOM   3989  H   ALA   274      25.204  53.060  38.948  1.00  0.00           H  
ATOM   3990  CA  ALA   274      25.619  51.355  37.763  1.00  0.00           C  
ATOM   3991  HA  ALA   274      26.306  50.630  38.199  1.00  0.00           H  
ATOM   3992  CB  ALA   274      24.150  50.943  38.070  1.00  0.00           C  
ATOM   3993  HB1 ALA   274      23.471  51.715  37.708  1.00  0.00           H  
ATOM   3994  HB2 ALA   274      23.949  49.979  37.604  1.00  0.00           H  
ATOM   3995  HB3 ALA   274      24.050  50.841  39.151  1.00  0.00           H  
ATOM   3996  C   ALA   274      25.858  51.355  36.256  1.00  0.00           C  
ATOM   3997  O   ALA   274      26.019  50.300  35.602  1.00  0.00           O  
ATOM   3998  N   ALA   275      25.936  52.539  35.665  1.00  0.00           N  
ATOM   3999  H   ALA   275      25.702  53.386  36.162  1.00  0.00           H  
ATOM   4000  CA  ALA   275      26.269  52.724  34.274  1.00  0.00           C  
ATOM   4001  HA  ALA   275      25.823  51.884  33.741  1.00  0.00           H  
ATOM   4002  CB  ALA   275      25.662  53.987  33.786  1.00  0.00           C  
ATOM   4003  HB1 ALA   275      26.159  54.776  34.349  1.00  0.00           H  
ATOM   4004  HB2 ALA   275      25.983  54.114  32.752  1.00  0.00           H  
ATOM   4005  HB3 ALA   275      24.584  54.054  33.932  1.00  0.00           H  
ATOM   4006  C   ALA   275      27.731  52.567  33.950  1.00  0.00           C  
ATOM   4007  O   ALA   275      28.101  52.416  32.773  1.00  0.00           O  
ATOM   4008  N   ALA   276      28.680  52.678  34.983  1.00  0.00           N  
ATOM   4009  H   ALA   276      28.272  53.063  35.822  1.00  0.00           H  
ATOM   4010  CA  ALA   276      30.075  52.714  34.584  1.00  0.00           C  
ATOM   4011  HA  ALA   276      30.121  53.321  33.680  1.00  0.00           H  
ATOM   4012  CB  ALA   276      30.923  53.479  35.704  1.00  0.00           C  
ATOM   4013  HB1 ALA   276      30.459  53.243  36.662  1.00  0.00           H  
ATOM   4014  HB2 ALA   276      31.975  53.197  35.761  1.00  0.00           H  
ATOM   4015  HB3 ALA   276      30.762  54.531  35.470  1.00  0.00           H  
ATOM   4016  C   ALA   276      30.702  51.376  34.282  1.00  0.00           C  
ATOM   4017  O   ALA   276      31.893  51.389  33.926  1.00  0.00           O  
ATOM   4018  N   LEU   277      29.979  50.257  34.395  1.00  0.00           N  
ATOM   4019  H   LEU   277      29.011  50.337  34.673  1.00  0.00           H  
ATOM   4020  CA  LEU   277      30.666  48.943  34.545  1.00  0.00           C  
ATOM   4021  HA  LEU   277      31.228  48.884  35.477  1.00  0.00           H  
ATOM   4022  CB  LEU   277      29.589  47.852  34.706  1.00  0.00           C  
ATOM   4023  HB2 LEU   277      29.010  47.764  33.787  1.00  0.00           H  
ATOM   4024  HB3 LEU   277      30.143  46.937  34.914  1.00  0.00           H  
ATOM   4025  CG  LEU   277      28.650  48.137  35.818  1.00  0.00           C  
ATOM   4026  HG  LEU   277      28.037  48.962  35.453  1.00  0.00           H  
ATOM   4027  CD1 LEU   277      27.679  46.909  35.957  1.00  0.00           C  
ATOM   4028 HD11 LEU   277      27.144  46.700  35.031  1.00  0.00           H  
ATOM   4029 HD12 LEU   277      28.256  46.028  36.238  1.00  0.00           H  
ATOM   4030 HD13 LEU   277      27.045  47.012  36.838  1.00  0.00           H  
ATOM   4031  CD2 LEU   277      29.214  48.238  37.224  1.00  0.00           C  
ATOM   4032 HD21 LEU   277      28.343  48.509  37.821  1.00  0.00           H  
ATOM   4033 HD22 LEU   277      29.787  47.369  37.548  1.00  0.00           H  
ATOM   4034 HD23 LEU   277      29.929  49.059  37.284  1.00  0.00           H  
ATOM   4035  C   LEU   277      31.715  48.581  33.497  1.00  0.00           C  
ATOM   4036  O   LEU   277      32.352  47.583  33.825  1.00  0.00           O  
ATOM   4037  N   LEU   278      31.859  49.195  32.335  1.00  0.00           N  
ATOM   4038  H   LEU   278      31.236  49.975  32.180  1.00  0.00           H  
ATOM   4039  CA  LEU   278      32.970  48.890  31.412  1.00  0.00           C  
ATOM   4040  HA  LEU   278      33.351  47.918  31.727  1.00  0.00           H  
ATOM   4041  CB  LEU   278      32.360  48.587  30.018  1.00  0.00           C  
ATOM   4042  HB2 LEU   278      32.070  49.499  29.495  1.00  0.00           H  
ATOM   4043  HB3 LEU   278      33.174  48.301  29.351  1.00  0.00           H  
ATOM   4044  CG  LEU   278      31.214  47.624  29.921  1.00  0.00           C  
ATOM   4045  HG  LEU   278      30.352  48.009  30.464  1.00  0.00           H  
ATOM   4046  CD1 LEU   278      30.879  47.166  28.496  1.00  0.00           C  
ATOM   4047 HD11 LEU   278      31.619  46.485  28.077  1.00  0.00           H  
ATOM   4048 HD12 LEU   278      29.954  46.602  28.619  1.00  0.00           H  
ATOM   4049 HD13 LEU   278      30.808  48.007  27.806  1.00  0.00           H  
ATOM   4050  CD2 LEU   278      31.497  46.326  30.671  1.00  0.00           C  
ATOM   4051 HD21 LEU   278      31.013  46.388  31.646  1.00  0.00           H  
ATOM   4052 HD22 LEU   278      31.214  45.435  30.112  1.00  0.00           H  
ATOM   4053 HD23 LEU   278      32.575  46.192  30.755  1.00  0.00           H  
ATOM   4054  C   LEU   278      34.111  49.858  31.292  1.00  0.00           C  
ATOM   4055  O   LEU   278      35.148  49.668  30.689  1.00  0.00           O  
ATOM   4056  N   ALA   279      33.840  51.048  31.905  1.00  0.00           N  
ATOM   4057  H   ALA   279      32.991  51.219  32.424  1.00  0.00           H  
ATOM   4058  CA  ALA   279      34.801  52.167  31.938  1.00  0.00           C  
ATOM   4059  HA  ALA   279      35.002  52.450  30.904  1.00  0.00           H  
ATOM   4060  CB  ALA   279      34.185  53.301  32.766  1.00  0.00           C  
ATOM   4061  HB1 ALA   279      34.194  53.090  33.836  1.00  0.00           H  
ATOM   4062  HB2 ALA   279      34.730  54.215  32.530  1.00  0.00           H  
ATOM   4063  HB3 ALA   279      33.119  53.484  32.631  1.00  0.00           H  
ATOM   4064  C   ALA   279      36.197  51.731  32.648  1.00  0.00           C  
ATOM   4065  O   ALA   279      37.234  52.294  32.235  1.00  0.00           O  
ATOM   4066  N   PRO   280      36.191  50.737  33.621  1.00  0.00           N  
ATOM   4067  CD  PRO   280      35.124  50.551  34.593  1.00  0.00           C  
ATOM   4068  HD2 PRO   280      34.516  49.679  34.353  1.00  0.00           H  
ATOM   4069  HD3 PRO   280      34.383  51.329  34.779  1.00  0.00           H  
ATOM   4070  CG  PRO   280      35.847  50.253  35.898  1.00  0.00           C  
ATOM   4071  HG2 PRO   280      35.222  49.723  36.616  1.00  0.00           H  
ATOM   4072  HG3 PRO   280      36.302  51.179  36.250  1.00  0.00           H  
ATOM   4073  CB  PRO   280      37.076  49.436  35.452  1.00  0.00           C  
ATOM   4074  HB2 PRO   280      36.672  48.438  35.280  1.00  0.00           H  
ATOM   4075  HB3 PRO   280      37.848  49.515  36.217  1.00  0.00           H  
ATOM   4076  CA  PRO   280      37.404  50.071  34.123  1.00  0.00           C  
ATOM   4077  HA  PRO   280      38.122  50.858  34.352  1.00  0.00           H  
ATOM   4078  C   PRO   280      38.186  49.258  33.070  1.00  0.00           C  
ATOM   4079  O   PRO   280      39.327  49.582  32.702  1.00  0.00           O  
ATOM   4080  N   TYR   281      37.513  48.344  32.407  1.00  0.00           N  
ATOM   4081  H   TYR   281      36.518  48.243  32.554  1.00  0.00           H  
ATOM   4082  CA  TYR   281      38.023  47.560  31.242  1.00  0.00           C  
ATOM   4083  HA  TYR   281      38.828  46.934  31.626  1.00  0.00           H  
ATOM   4084  CB  TYR   281      36.941  46.511  30.875  1.00  0.00           C  
ATOM   4085  HB2 TYR   281      36.976  45.705  31.608  1.00  0.00           H  
ATOM   4086  HB3 TYR   281      35.949  46.956  30.959  1.00  0.00           H  
ATOM   4087  CG  TYR   281      37.168  45.864  29.495  1.00  0.00           C  
ATOM   4088  CD1 TYR   281      36.477  46.393  28.374  1.00  0.00           C  
ATOM   4089  HD1 TYR   281      35.771  47.200  28.508  1.00  0.00           H  
ATOM   4090  CE1 TYR   281      36.731  45.904  27.071  1.00  0.00           C  
ATOM   4091  HE1 TYR   281      36.212  46.376  26.250  1.00  0.00           H  
ATOM   4092  CZ  TYR   281      37.726  44.988  26.906  1.00  0.00           C  
ATOM   4093  OH  TYR   281      37.937  44.494  25.632  1.00  0.00           O  
ATOM   4094  HH  TYR   281      37.258  44.930  25.112  1.00  0.00           H  
ATOM   4095  CE2 TYR   281      38.557  44.588  27.947  1.00  0.00           C  
ATOM   4096  HE2 TYR   281      39.409  43.953  27.757  1.00  0.00           H  
ATOM   4097  CD2 TYR   281      38.262  44.999  29.253  1.00  0.00           C  
ATOM   4098  HD2 TYR   281      38.877  44.661  30.074  1.00  0.00           H  
ATOM   4099  C   TYR   281      38.557  48.409  30.126  1.00  0.00           C  
ATOM   4100  O   TYR   281      39.655  48.183  29.643  1.00  0.00           O  
ATOM   4101  N   TYR   282      37.842  49.450  29.696  1.00  0.00           N  
ATOM   4102  H   TYR   282      36.873  49.472  29.979  1.00  0.00           H  
ATOM   4103  CA  TYR   282      38.363  50.318  28.639  1.00  0.00           C  
ATOM   4104  HA  TYR   282      38.609  49.674  27.795  1.00  0.00           H  
ATOM   4105  CB  TYR   282      37.185  51.229  28.150  1.00  0.00           C  
ATOM   4106  HB2 TYR   282      36.883  51.797  29.030  1.00  0.00           H  
ATOM   4107  HB3 TYR   282      37.702  51.796  27.376  1.00  0.00           H  
ATOM   4108  CG  TYR   282      36.013  50.483  27.553  1.00  0.00           C  
ATOM   4109  CD1 TYR   282      36.152  49.510  26.559  1.00  0.00           C  
ATOM   4110  HD1 TYR   282      37.163  49.287  26.252  1.00  0.00           H  
ATOM   4111  CE1 TYR   282      34.998  48.905  26.011  1.00  0.00           C  
ATOM   4112  HE1 TYR   282      35.161  48.104  25.305  1.00  0.00           H  
ATOM   4113  CZ  TYR   282      33.717  49.368  26.262  1.00  0.00           C  
ATOM   4114  OH  TYR   282      32.643  48.788  25.535  1.00  0.00           O  
ATOM   4115  HH  TYR   282      32.731  47.841  25.399  1.00  0.00           H  
ATOM   4116  CE2 TYR   282      33.541  50.324  27.254  1.00  0.00           C  
ATOM   4117  HE2 TYR   282      32.525  50.633  27.448  1.00  0.00           H  
ATOM   4118  CD2 TYR   282      34.666  50.956  27.811  1.00  0.00           C  
ATOM   4119  HD2 TYR   282      34.549  51.712  28.573  1.00  0.00           H  
ATOM   4120  C   TYR   282      39.594  51.087  29.083  1.00  0.00           C  
ATOM   4121  O   TYR   282      40.423  51.314  28.191  1.00  0.00           O  
ATOM   4122  N   ALA   283      39.745  51.549  30.342  1.00  0.00           N  
ATOM   4123  H   ALA   283      39.040  51.229  30.990  1.00  0.00           H  
ATOM   4124  CA  ALA   283      41.004  52.185  30.819  1.00  0.00           C  
ATOM   4125  HA  ALA   283      41.332  52.912  30.077  1.00  0.00           H  
ATOM   4126  CB  ALA   283      40.678  52.932  32.098  1.00  0.00           C  
ATOM   4127  HB1 ALA   283      39.983  53.735  31.856  1.00  0.00           H  
ATOM   4128  HB2 ALA   283      40.249  52.282  32.861  1.00  0.00           H  
ATOM   4129  HB3 ALA   283      41.606  53.335  32.505  1.00  0.00           H  
ATOM   4130  C   ALA   283      42.173  51.180  30.915  1.00  0.00           C  
ATOM   4131  O   ALA   283      43.272  51.507  30.606  1.00  0.00           O  
ATOM   4132  N   ALA   284      41.898  49.899  31.329  1.00  0.00           N  
ATOM   4133  H   ALA   284      40.939  49.713  31.585  1.00  0.00           H  
ATOM   4134  CA  ALA   284      42.954  48.901  31.494  1.00  0.00           C  
ATOM   4135  HA  ALA   284      43.737  49.317  32.128  1.00  0.00           H  
ATOM   4136  CB  ALA   284      42.388  47.680  32.244  1.00  0.00           C  
ATOM   4137  HB1 ALA   284      41.594  47.825  32.977  1.00  0.00           H  
ATOM   4138  HB2 ALA   284      41.879  47.050  31.514  1.00  0.00           H  
ATOM   4139  HB3 ALA   284      43.257  47.171  32.661  1.00  0.00           H  
ATOM   4140  C   ALA   284      43.765  48.517  30.195  1.00  0.00           C  
ATOM   4141  O   ALA   284      44.984  48.541  30.185  1.00  0.00           O  
ATOM   4142  N   ILE   285      43.007  48.275  29.100  1.00  0.00           N  
ATOM   4143  H   ILE   285      42.030  48.244  29.352  1.00  0.00           H  
ATOM   4144  CA  ILE   285      43.581  48.050  27.686  1.00  0.00           C  
ATOM   4145  HA  ILE   285      44.368  47.299  27.744  1.00  0.00           H  
ATOM   4146  CB  ILE   285      42.527  47.396  26.772  1.00  0.00           C  
ATOM   4147  HB  ILE   285      43.035  47.120  25.848  1.00  0.00           H  
ATOM   4148  CG2 ILE   285      42.031  46.034  27.365  1.00  0.00           C  
ATOM   4149 HG21 ILE   285      41.346  45.629  26.620  1.00  0.00           H  
ATOM   4150 HG22 ILE   285      42.684  45.177  27.527  1.00  0.00           H  
ATOM   4151 HG23 ILE   285      41.438  46.094  28.278  1.00  0.00           H  
ATOM   4152  CG1 ILE   285      41.333  48.362  26.471  1.00  0.00           C  
ATOM   4153 HG12 ILE   285      40.833  48.722  27.370  1.00  0.00           H  
ATOM   4154 HG13 ILE   285      41.660  49.215  25.877  1.00  0.00           H  
ATOM   4155  CD1 ILE   285      40.254  47.744  25.504  1.00  0.00           C  
ATOM   4156 HD11 ILE   285      39.877  46.762  25.791  1.00  0.00           H  
ATOM   4157 HD12 ILE   285      39.448  48.474  25.433  1.00  0.00           H  
ATOM   4158 HD13 ILE   285      40.729  47.485  24.558  1.00  0.00           H  
ATOM   4159  C   ILE   285      44.182  49.371  27.067  1.00  0.00           C  
ATOM   4160  O   ILE   285      44.574  49.304  25.898  1.00  0.00           O  
ATOM   4161  N   VAL   286      44.251  50.514  27.760  1.00  0.00           N  
ATOM   4162  H   VAL   286      43.995  50.508  28.737  1.00  0.00           H  
ATOM   4163  CA  VAL   286      44.983  51.715  27.252  1.00  0.00           C  
ATOM   4164  HA  VAL   286      44.881  51.800  26.171  1.00  0.00           H  
ATOM   4165  CB  VAL   286      44.540  53.083  27.876  1.00  0.00           C  
ATOM   4166  HB  VAL   286      44.664  52.988  28.955  1.00  0.00           H  
ATOM   4167  CG1 VAL   286      45.339  54.360  27.541  1.00  0.00           C  
ATOM   4168 HG11 VAL   286      45.047  54.602  26.519  1.00  0.00           H  
ATOM   4169 HG12 VAL   286      45.015  55.227  28.117  1.00  0.00           H  
ATOM   4170 HG13 VAL   286      46.412  54.165  27.538  1.00  0.00           H  
ATOM   4171  CG2 VAL   286      43.135  53.432  27.564  1.00  0.00           C  
ATOM   4172 HG21 VAL   286      42.938  53.238  26.510  1.00  0.00           H  
ATOM   4173 HG22 VAL   286      42.446  52.811  28.135  1.00  0.00           H  
ATOM   4174 HG23 VAL   286      42.945  54.495  27.714  1.00  0.00           H  
ATOM   4175  C   VAL   286      46.465  51.532  27.464  1.00  0.00           C  
ATOM   4176  O   VAL   286      47.233  51.984  26.597  1.00  0.00           O  
ATOM   4177  N   ALA   287      46.877  50.815  28.476  1.00  0.00           N  
ATOM   4178  H   ALA   287      46.149  50.429  29.059  1.00  0.00           H  
ATOM   4179  CA  ALA   287      48.251  50.800  28.910  1.00  0.00           C  
ATOM   4180  HA  ALA   287      48.855  50.910  28.010  1.00  0.00           H  
ATOM   4181  CB  ALA   287      48.450  52.050  29.841  1.00  0.00           C  
ATOM   4182  HB1 ALA   287      49.492  52.201  30.123  1.00  0.00           H  
ATOM   4183  HB2 ALA   287      48.201  52.912  29.222  1.00  0.00           H  
ATOM   4184  HB3 ALA   287      47.840  51.975  30.742  1.00  0.00           H  
ATOM   4185  C   ALA   287      48.720  49.611  29.705  1.00  0.00           C  
ATOM   4186  O   ALA   287      49.862  49.293  29.786  1.00  0.00           O  
ATOM   4187  N   GLY   288      47.792  48.743  30.144  1.00  0.00           N  
ATOM   4188  H   GLY   288      46.828  48.998  29.987  1.00  0.00           H  
ATOM   4189  CA  GLY   288      48.061  47.420  30.818  1.00  0.00           C  
ATOM   4190  HA2 GLY   288      48.696  47.513  31.699  1.00  0.00           H  
ATOM   4191  HA3 GLY   288      47.061  47.211  31.199  1.00  0.00           H  
ATOM   4192  C   GLY   288      48.522  46.209  29.972  1.00  0.00           C  
ATOM   4193  O   GLY   288      48.930  46.420  28.843  1.00  0.00           O  
ATOM   4194  N   PRO   289      48.526  45.019  30.488  1.00  0.00           N  
ATOM   4195  CD  PRO   289      47.851  44.578  31.687  1.00  0.00           C  
ATOM   4196  HD2 PRO   289      46.853  44.943  31.928  1.00  0.00           H  
ATOM   4197  HD3 PRO   289      48.521  44.878  32.493  1.00  0.00           H  
ATOM   4198  CG  PRO   289      47.825  43.069  31.564  1.00  0.00           C  
ATOM   4199  HG2 PRO   289      46.987  42.677  30.987  1.00  0.00           H  
ATOM   4200  HG3 PRO   289      47.851  42.634  32.563  1.00  0.00           H  
ATOM   4201  CB  PRO   289      49.143  42.763  30.860  1.00  0.00           C  
ATOM   4202  HB2 PRO   289      49.104  41.779  30.392  1.00  0.00           H  
ATOM   4203  HB3 PRO   289      50.013  42.864  31.508  1.00  0.00           H  
ATOM   4204  CA  PRO   289      49.180  43.879  29.839  1.00  0.00           C  
ATOM   4205  HA  PRO   289      50.197  44.161  29.568  1.00  0.00           H  
ATOM   4206  C   PRO   289      48.535  43.487  28.525  1.00  0.00           C  
ATOM   4207  O   PRO   289      47.301  43.621  28.441  1.00  0.00           O  
ATOM   4208  N   LYS   290      49.309  42.905  27.586  1.00  0.00           N  
ATOM   4209  H   LYS   290      50.307  42.870  27.741  1.00  0.00           H  
ATOM   4210  CA  LYS   290      48.819  42.207  26.358  1.00  0.00           C  
ATOM   4211  HA  LYS   290      47.833  41.771  26.518  1.00  0.00           H  
ATOM   4212  CB  LYS   290      48.691  43.236  25.211  1.00  0.00           C  
ATOM   4213  HB2 LYS   290      48.292  42.583  24.436  1.00  0.00           H  
ATOM   4214  HB3 LYS   290      47.987  44.010  25.517  1.00  0.00           H  
ATOM   4215  CG  LYS   290      50.001  43.827  24.603  1.00  0.00           C  
ATOM   4216  HG2 LYS   290      50.436  44.549  25.293  1.00  0.00           H  
ATOM   4217  HG3 LYS   290      50.643  42.973  24.388  1.00  0.00           H  
ATOM   4218  CD  LYS   290      49.629  44.561  23.301  1.00  0.00           C  
ATOM   4219  HD2 LYS   290      49.243  43.838  22.583  1.00  0.00           H  
ATOM   4220  HD3 LYS   290      48.882  45.289  23.619  1.00  0.00           H  
ATOM   4221  CE  LYS   290      50.872  45.255  22.775  1.00  0.00           C  
ATOM   4222  HE2 LYS   290      51.243  45.816  23.633  1.00  0.00           H  
ATOM   4223  HE3 LYS   290      51.537  44.424  22.540  1.00  0.00           H  
ATOM   4224  NZ  LYS   290      50.581  46.146  21.631  1.00  0.00           N  
ATOM   4225  HZ1 LYS   290      51.320  46.666  21.181  1.00  0.00           H  
ATOM   4226  HZ2 LYS   290      50.218  45.561  20.892  1.00  0.00           H  
ATOM   4227  HZ3 LYS   290      49.824  46.789  21.815  1.00  0.00           H  
ATOM   4228  C   LYS   290      49.854  41.131  25.985  1.00  0.00           C  
ATOM   4229  O   LYS   290      51.014  41.159  26.433  1.00  0.00           O  
ATOM   4230  N   GLN   291      49.430  40.311  25.035  1.00  0.00           N  
ATOM   4231  H   GLN   291      48.448  40.294  24.796  1.00  0.00           H  
ATOM   4232  CA  GLN   291      50.150  39.233  24.347  1.00  0.00           C  
ATOM   4233  HA  GLN   291      51.106  39.630  24.004  1.00  0.00           H  
ATOM   4234  CB  GLN   291      50.417  38.047  25.274  1.00  0.00           C  
ATOM   4235  HB2 GLN   291      51.051  37.333  24.747  1.00  0.00           H  
ATOM   4236  HB3 GLN   291      50.923  38.380  26.180  1.00  0.00           H  
ATOM   4237  CG  GLN   291      49.229  37.258  25.679  1.00  0.00           C  
ATOM   4238  HG2 GLN   291      48.420  37.823  26.141  1.00  0.00           H  
ATOM   4239  HG3 GLN   291      48.765  36.826  24.792  1.00  0.00           H  
ATOM   4240  CD  GLN   291      49.475  36.123  26.700  1.00  0.00           C  
ATOM   4241  OE1 GLN   291      49.623  36.480  27.896  1.00  0.00           O  
ATOM   4242  NE2 GLN   291      49.179  34.894  26.325  1.00  0.00           N  
ATOM   4243 HE21 GLN   291      49.208  34.177  27.035  1.00  0.00           H  
ATOM   4244 HE22 GLN   291      49.055  34.694  25.342  1.00  0.00           H  
ATOM   4245  C   GLN   291      49.449  38.914  23.007  1.00  0.00           C  
ATOM   4246  O   GLN   291      48.462  39.528  22.673  1.00  0.00           O  
ATOM   4247  N   ASN   292      50.125  38.061  22.219  1.00  0.00           N  
ATOM   4248  H   ASN   292      50.929  37.633  22.656  1.00  0.00           H  
ATOM   4249  CA  ASN   292      49.802  37.737  20.879  1.00  0.00           C  
ATOM   4250  HA  ASN   292      49.002  38.423  20.601  1.00  0.00           H  
ATOM   4251  CB  ASN   292      51.035  38.133  20.068  1.00  0.00           C  
ATOM   4252  HB2 ASN   292      51.924  37.621  20.437  1.00  0.00           H  
ATOM   4253  HB3 ASN   292      50.829  37.777  19.058  1.00  0.00           H  
ATOM   4254  CG  ASN   292      51.272  39.621  19.920  1.00  0.00           C  
ATOM   4255  OD1 ASN   292      52.090  40.103  20.688  1.00  0.00           O  
ATOM   4256  ND2 ASN   292      50.587  40.364  19.087  1.00  0.00           N  
ATOM   4257 HD21 ASN   292      50.998  41.261  18.870  1.00  0.00           H  
ATOM   4258 HD22 ASN   292      49.736  40.049  18.645  1.00  0.00           H  
ATOM   4259  C   ASN   292      49.199  36.298  20.628  1.00  0.00           C  
ATOM   4260  O   ASN   292      48.648  36.018  19.542  1.00  0.00           O  
ATOM   4261  N   CYS   293      49.264  35.394  21.590  1.00  0.00           N  
ATOM   4262  H   CYS   293      49.881  35.693  22.332  1.00  0.00           H  
ATOM   4263  CA  CYS   293      48.761  34.007  21.639  1.00  0.00           C  
ATOM   4264  HA  CYS   293      48.005  33.938  20.858  1.00  0.00           H  
ATOM   4265  CB  CYS   293      49.935  33.023  21.225  1.00  0.00           C  
ATOM   4266  HB2 CYS   293      50.313  33.353  20.257  1.00  0.00           H  
ATOM   4267  HB3 CYS   293      50.773  33.012  21.922  1.00  0.00           H  
ATOM   4268  SG  CYS   293      49.227  31.341  20.997  1.00  0.00           S  
ATOM   4269  HG  CYS   293      50.107  30.924  20.083  1.00  0.00           H  
ATOM   4270  C   CYS   293      48.013  33.737  22.943  1.00  0.00           C  
ATOM   4271  O   CYS   293      48.060  34.507  23.868  1.00  0.00           O  
ATOM   4272  N   GLU   294      47.125  32.742  22.945  1.00  0.00           N  
ATOM   4273  H   GLU   294      47.039  32.237  22.075  1.00  0.00           H  
ATOM   4274  CA  GLU   294      46.432  32.343  24.167  1.00  0.00           C  
ATOM   4275  HA  GLU   294      45.843  33.159  24.586  1.00  0.00           H  
ATOM   4276  CB  GLU   294      45.355  31.302  23.863  1.00  0.00           C  
ATOM   4277  HB2 GLU   294      44.654  31.694  23.126  1.00  0.00           H  
ATOM   4278  HB3 GLU   294      45.810  30.414  23.422  1.00  0.00           H  
ATOM   4279  CG  GLU   294      44.501  30.816  25.115  1.00  0.00           C  
ATOM   4280  HG2 GLU   294      45.131  30.421  25.912  1.00  0.00           H  
ATOM   4281  HG3 GLU   294      43.903  31.611  25.560  1.00  0.00           H  
ATOM   4282  CD  GLU   294      43.492  29.666  24.795  1.00  0.00           C  
ATOM   4283  OE1 GLU   294      42.791  29.281  25.777  1.00  0.00           O  
ATOM   4284  OE2 GLU   294      43.441  29.198  23.612  1.00  0.00           O  
ATOM   4285  C   GLU   294      47.402  31.757  25.217  1.00  0.00           C  
ATOM   4286  O   GLU   294      48.457  31.213  24.805  1.00  0.00           O  
ATOM   4287  N   PRO   295      47.194  31.870  26.531  1.00  0.00           N  
ATOM   4288  CD  PRO   295      46.186  32.735  27.145  1.00  0.00           C  
ATOM   4289  HD2 PRO   295      45.273  32.148  27.247  1.00  0.00           H  
ATOM   4290  HD3 PRO   295      46.005  33.659  26.595  1.00  0.00           H  
ATOM   4291  CG  PRO   295      46.789  33.073  28.480  1.00  0.00           C  
ATOM   4292  HG2 PRO   295      46.055  33.454  29.190  1.00  0.00           H  
ATOM   4293  HG3 PRO   295      47.563  33.824  28.324  1.00  0.00           H  
ATOM   4294  CB  PRO   295      47.551  31.820  28.897  1.00  0.00           C  
ATOM   4295  HB2 PRO   295      46.853  31.127  29.367  1.00  0.00           H  
ATOM   4296  HB3 PRO   295      48.347  32.095  29.590  1.00  0.00           H  
ATOM   4297  CA  PRO   295      48.151  31.354  27.567  1.00  0.00           C  
ATOM   4298  HA  PRO   295      49.154  31.769  27.464  1.00  0.00           H  
ATOM   4299  C   PRO   295      48.230  29.799  27.610  1.00  0.00           C  
ATOM   4300  O   PRO   295      47.282  29.138  27.176  1.00  0.00           O  
ATOM   4301  N   ASP   296      49.334  29.275  28.030  1.00  0.00           N  
ATOM   4302  H   ASP   296      50.141  29.864  28.179  1.00  0.00           H  
ATOM   4303  CA  ASP   296      49.435  27.779  28.336  1.00  0.00           C  
ATOM   4304  HA  ASP   296      49.244  27.301  27.375  1.00  0.00           H  
ATOM   4305  CB  ASP   296      50.825  27.366  28.793  1.00  0.00           C  
ATOM   4306  HB2 ASP   296      51.169  27.992  29.617  1.00  0.00           H  
ATOM   4307  HB3 ASP   296      50.879  26.357  29.201  1.00  0.00           H  
ATOM   4308  CG  ASP   296      51.892  27.554  27.718  1.00  0.00           C  
ATOM   4309  OD1 ASP   296      53.051  27.860  28.051  1.00  0.00           O  
ATOM   4310  OD2 ASP   296      51.586  27.138  26.554  1.00  0.00           O  
ATOM   4311  C   ASP   296      48.277  27.336  29.297  1.00  0.00           C  
ATOM   4312  O   ASP   296      47.780  27.983  30.188  1.00  0.00           O  
ATOM   4313  N   LEU   297      47.857  26.074  29.010  1.00  0.00           N  
ATOM   4314  H   LEU   297      48.438  25.557  28.365  1.00  0.00           H  
ATOM   4315  CA  LEU   297      47.038  25.298  29.993  1.00  0.00           C  
ATOM   4316  HA  LEU   297      46.270  25.995  30.326  1.00  0.00           H  
ATOM   4317  CB  LEU   297      46.333  24.103  29.356  1.00  0.00           C  
ATOM   4318  HB2 LEU   297      47.253  23.640  29.001  1.00  0.00           H  
ATOM   4319  HB3 LEU   297      45.952  23.467  30.155  1.00  0.00           H  
ATOM   4320  CG  LEU   297      45.248  24.344  28.293  1.00  0.00           C  
ATOM   4321  HG  LEU   297      45.692  24.863  27.444  1.00  0.00           H  
ATOM   4322  CD1 LEU   297      44.886  22.973  27.681  1.00  0.00           C  
ATOM   4323 HD11 LEU   297      44.249  23.121  26.810  1.00  0.00           H  
ATOM   4324 HD12 LEU   297      45.852  22.546  27.410  1.00  0.00           H  
ATOM   4325 HD13 LEU   297      44.347  22.352  28.396  1.00  0.00           H  
ATOM   4326  CD2 LEU   297      43.981  25.076  28.775  1.00  0.00           C  
ATOM   4327 HD21 LEU   297      43.495  24.408  29.487  1.00  0.00           H  
ATOM   4328 HD22 LEU   297      44.232  26.018  29.264  1.00  0.00           H  
ATOM   4329 HD23 LEU   297      43.254  25.097  27.964  1.00  0.00           H  
ATOM   4330  C   LEU   297      47.903  24.971  31.155  1.00  0.00           C  
ATOM   4331  O   LEU   297      49.113  24.722  31.004  1.00  0.00           O  
ATOM   4332  N   MET   298      47.293  24.852  32.324  1.00  0.00           N  
ATOM   4333  H   MET   298      46.319  25.120  32.348  1.00  0.00           H  
ATOM   4334  CA  MET   298      47.756  24.052  33.454  1.00  0.00           C  
ATOM   4335  HA  MET   298      48.797  24.333  33.619  1.00  0.00           H  
ATOM   4336  CB  MET   298      46.728  24.203  34.598  1.00  0.00           C  
ATOM   4337  HB2 MET   298      45.767  23.885  34.195  1.00  0.00           H  
ATOM   4338  HB3 MET   298      47.026  23.455  35.332  1.00  0.00           H  
ATOM   4339  CG  MET   298      46.804  25.556  35.357  1.00  0.00           C  
ATOM   4340  HG2 MET   298      46.637  26.427  34.725  1.00  0.00           H  
ATOM   4341  HG3 MET   298      45.977  25.347  36.036  1.00  0.00           H  
ATOM   4342  SD  MET   298      48.290  25.716  36.354  1.00  0.00           S  
ATOM   4343  CE  MET   298      48.131  27.411  37.100  1.00  0.00           C  
ATOM   4344  HE1 MET   298      48.293  28.221  36.389  1.00  0.00           H  
ATOM   4345  HE2 MET   298      47.179  27.503  37.623  1.00  0.00           H  
ATOM   4346  HE3 MET   298      48.922  27.500  37.844  1.00  0.00           H  
ATOM   4347  C   MET   298      47.821  22.566  33.116  1.00  0.00           C  
ATOM   4348  O   MET   298      47.026  22.038  32.309  1.00  0.00           O  
ATOM   4349  N   PRO   299      48.808  21.763  33.671  1.00  0.00           N  
ATOM   4350  CD  PRO   299      49.889  22.205  34.570  1.00  0.00           C  
ATOM   4351  HD2 PRO   299      49.494  22.749  35.428  1.00  0.00           H  
ATOM   4352  HD3 PRO   299      50.671  22.748  34.039  1.00  0.00           H  
ATOM   4353  CG  PRO   299      50.369  20.831  35.184  1.00  0.00           C  
ATOM   4354  HG2 PRO   299      49.679  20.479  35.951  1.00  0.00           H  
ATOM   4355  HG3 PRO   299      51.407  20.872  35.514  1.00  0.00           H  
ATOM   4356  CB  PRO   299      50.275  19.877  33.958  1.00  0.00           C  
ATOM   4357  HB2 PRO   299      50.422  18.800  34.033  1.00  0.00           H  
ATOM   4358  HB3 PRO   299      51.072  20.211  33.294  1.00  0.00           H  
ATOM   4359  CA  PRO   299      48.909  20.314  33.321  1.00  0.00           C  
ATOM   4360  HA  PRO   299      49.012  20.282  32.236  1.00  0.00           H  
ATOM   4361  C   PRO   299      47.784  19.452  33.735  1.00  0.00           C  
ATOM   4362  O   PRO   299      47.541  18.408  33.094  1.00  0.00           O  
ATOM   4363  N   TYR   300      47.013  19.810  34.736  1.00  0.00           N  
ATOM   4364  H   TYR   300      47.384  20.541  35.326  1.00  0.00           H  
ATOM   4365  CA  TYR   300      45.754  19.102  35.080  1.00  0.00           C  
ATOM   4366  HA  TYR   300      45.965  18.038  35.196  1.00  0.00           H  
ATOM   4367  CB  TYR   300      45.267  19.452  36.492  1.00  0.00           C  
ATOM   4368  HB2 TYR   300      44.468  18.804  36.851  1.00  0.00           H  
ATOM   4369  HB3 TYR   300      46.080  19.263  37.194  1.00  0.00           H  
ATOM   4370  CG  TYR   300      44.718  20.902  36.527  1.00  0.00           C  
ATOM   4371  CD1 TYR   300      45.517  21.902  37.213  1.00  0.00           C  
ATOM   4372  HD1 TYR   300      46.397  21.585  37.754  1.00  0.00           H  
ATOM   4373  CE1 TYR   300      45.018  23.235  37.356  1.00  0.00           C  
ATOM   4374  HE1 TYR   300      45.645  23.953  37.865  1.00  0.00           H  
ATOM   4375  CZ  TYR   300      43.872  23.642  36.653  1.00  0.00           C  
ATOM   4376  OH  TYR   300      43.434  24.882  36.759  1.00  0.00           O  
ATOM   4377  HH  TYR   300      43.886  25.339  37.472  1.00  0.00           H  
ATOM   4378  CE2 TYR   300      43.181  22.721  35.863  1.00  0.00           C  
ATOM   4379  HE2 TYR   300      42.340  23.146  35.335  1.00  0.00           H  
ATOM   4380  CD2 TYR   300      43.566  21.356  35.847  1.00  0.00           C  
ATOM   4381  HD2 TYR   300      43.017  20.573  35.344  1.00  0.00           H  
ATOM   4382  C   TYR   300      44.695  19.132  33.929  1.00  0.00           C  
ATOM   4383  O   TYR   300      43.813  18.263  33.817  1.00  0.00           O  
ATOM   4384  N   ALA   301      44.744  20.061  32.905  1.00  0.00           N  
ATOM   4385  H   ALA   301      45.552  20.666  32.950  1.00  0.00           H  
ATOM   4386  CA  ALA   301      43.921  20.319  31.758  1.00  0.00           C  
ATOM   4387  HA  ALA   301      43.015  19.730  31.898  1.00  0.00           H  
ATOM   4388  CB  ALA   301      43.388  21.781  31.859  1.00  0.00           C  
ATOM   4389  HB1 ALA   301      42.936  21.990  32.828  1.00  0.00           H  
ATOM   4390  HB2 ALA   301      44.239  22.454  31.749  1.00  0.00           H  
ATOM   4391  HB3 ALA   301      42.633  21.858  31.077  1.00  0.00           H  
ATOM   4392  C   ALA   301      44.495  19.816  30.424  1.00  0.00           C  
ATOM   4393  O   ALA   301      43.767  19.535  29.479  1.00  0.00           O  
ATOM   4394  N   ARG   302      45.854  19.762  30.303  1.00  0.00           N  
ATOM   4395  H   ARG   302      46.465  19.939  31.087  1.00  0.00           H  
ATOM   4396  CA  ARG   302      46.478  19.437  29.001  1.00  0.00           C  
ATOM   4397  HA  ARG   302      46.228  20.249  28.318  1.00  0.00           H  
ATOM   4398  CB  ARG   302      48.025  19.502  29.144  1.00  0.00           C  
ATOM   4399  HB2 ARG   302      48.385  18.837  29.929  1.00  0.00           H  
ATOM   4400  HB3 ARG   302      48.366  19.148  28.171  1.00  0.00           H  
ATOM   4401  CG  ARG   302      48.564  20.889  29.182  1.00  0.00           C  
ATOM   4402  HG2 ARG   302      48.347  21.538  28.334  1.00  0.00           H  
ATOM   4403  HG3 ARG   302      48.008  21.420  29.955  1.00  0.00           H  
ATOM   4404  CD  ARG   302      50.072  21.000  29.408  1.00  0.00           C  
ATOM   4405  HD2 ARG   302      50.393  20.126  29.975  1.00  0.00           H  
ATOM   4406  HD3 ARG   302      50.530  20.889  28.425  1.00  0.00           H  
ATOM   4407  NE  ARG   302      50.457  22.199  30.141  1.00  0.00           N  
ATOM   4408  HE  ARG   302      49.712  22.859  30.313  1.00  0.00           H  
ATOM   4409  CZ  ARG   302      51.584  22.468  30.766  1.00  0.00           C  
ATOM   4410  NH1 ARG   302      52.580  21.661  30.942  1.00  0.00           N  
ATOM   4411 HH11 ARG   302      52.512  20.753  30.506  1.00  0.00           H  
ATOM   4412 HH12 ARG   302      53.250  21.856  31.672  1.00  0.00           H  
ATOM   4413  NH2 ARG   302      51.669  23.643  31.277  1.00  0.00           N  
ATOM   4414 HH21 ARG   302      50.820  24.189  31.310  1.00  0.00           H  
ATOM   4415 HH22 ARG   302      52.382  23.918  31.939  1.00  0.00           H  
ATOM   4416  C   ARG   302      45.998  18.113  28.376  1.00  0.00           C  
ATOM   4417  O   ARG   302      45.861  18.087  27.144  1.00  0.00           O  
ATOM   4418  N   PRO   303      45.643  17.116  29.163  1.00  0.00           N  
ATOM   4419  CD  PRO   303      46.089  16.784  30.482  1.00  0.00           C  
ATOM   4420  HD2 PRO   303      45.259  17.108  31.110  1.00  0.00           H  
ATOM   4421  HD3 PRO   303      47.050  17.281  30.619  1.00  0.00           H  
ATOM   4422  CG  PRO   303      46.093  15.272  30.606  1.00  0.00           C  
ATOM   4423  HG2 PRO   303      45.932  14.864  31.604  1.00  0.00           H  
ATOM   4424  HG3 PRO   303      46.871  14.723  30.075  1.00  0.00           H  
ATOM   4425  CB  PRO   303      44.875  14.978  29.801  1.00  0.00           C  
ATOM   4426  HB2 PRO   303      44.027  15.267  30.422  1.00  0.00           H  
ATOM   4427  HB3 PRO   303      44.765  13.900  29.685  1.00  0.00           H  
ATOM   4428  CA  PRO   303      45.025  15.879  28.595  1.00  0.00           C  
ATOM   4429  HA  PRO   303      45.677  15.432  27.845  1.00  0.00           H  
ATOM   4430  C   PRO   303      43.639  16.063  27.927  1.00  0.00           C  
ATOM   4431  O   PRO   303      43.278  15.242  27.110  1.00  0.00           O  
ATOM   4432  N   PHE   304      42.996  17.193  28.217  1.00  0.00           N  
ATOM   4433  H   PHE   304      43.476  17.885  28.774  1.00  0.00           H  
ATOM   4434  CA  PHE   304      41.635  17.513  27.670  1.00  0.00           C  
ATOM   4435  HA  PHE   304      41.253  16.623  27.169  1.00  0.00           H  
ATOM   4436  CB  PHE   304      40.696  17.878  28.863  1.00  0.00           C  
ATOM   4437  HB2 PHE   304      41.006  18.861  29.217  1.00  0.00           H  
ATOM   4438  HB3 PHE   304      39.669  18.012  28.523  1.00  0.00           H  
ATOM   4439  CG  PHE   304      40.820  16.896  30.001  1.00  0.00           C  
ATOM   4440  CD1 PHE   304      39.872  15.898  30.051  1.00  0.00           C  
ATOM   4441  HD1 PHE   304      39.189  15.882  29.215  1.00  0.00           H  
ATOM   4442  CE1 PHE   304      39.821  15.018  31.149  1.00  0.00           C  
ATOM   4443  HE1 PHE   304      39.146  14.177  31.204  1.00  0.00           H  
ATOM   4444  CZ  PHE   304      40.762  15.121  32.198  1.00  0.00           C  
ATOM   4445  HZ  PHE   304      40.767  14.346  32.950  1.00  0.00           H  
ATOM   4446  CE2 PHE   304      41.595  16.227  32.182  1.00  0.00           C  
ATOM   4447  HE2 PHE   304      42.251  16.371  33.028  1.00  0.00           H  
ATOM   4448  CD2 PHE   304      41.652  17.034  31.113  1.00  0.00           C  
ATOM   4449  HD2 PHE   304      42.468  17.733  31.007  1.00  0.00           H  
ATOM   4450  C   PHE   304      41.584  18.507  26.502  1.00  0.00           C  
ATOM   4451  O   PHE   304      40.518  18.963  26.219  1.00  0.00           O  
ATOM   4452  N   ALA   305      42.719  18.870  26.015  1.00  0.00           N  
ATOM   4453  H   ALA   305      43.547  18.467  26.430  1.00  0.00           H  
ATOM   4454  CA  ALA   305      42.850  19.791  24.896  1.00  0.00           C  
ATOM   4455  HA  ALA   305      41.923  19.745  24.324  1.00  0.00           H  
ATOM   4456  CB  ALA   305      43.032  21.186  25.383  1.00  0.00           C  
ATOM   4457  HB1 ALA   305      44.095  21.371  25.542  1.00  0.00           H  
ATOM   4458  HB2 ALA   305      42.718  21.933  24.654  1.00  0.00           H  
ATOM   4459  HB3 ALA   305      42.500  21.417  26.306  1.00  0.00           H  
ATOM   4460  C   ALA   305      43.976  19.319  23.922  1.00  0.00           C  
ATOM   4461  O   ALA   305      44.520  20.163  23.268  1.00  0.00           O  
ATOM   4462  N   VAL   306      44.422  18.026  23.829  1.00  0.00           N  
ATOM   4463  H   VAL   306      43.834  17.278  24.169  1.00  0.00           H  
ATOM   4464  CA  VAL   306      45.515  17.579  22.939  1.00  0.00           C  
ATOM   4465  HA  VAL   306      46.370  18.184  23.244  1.00  0.00           H  
ATOM   4466  CB  VAL   306      45.916  16.050  23.066  1.00  0.00           C  
ATOM   4467  HB  VAL   306      45.081  15.418  22.763  1.00  0.00           H  
ATOM   4468  CG1 VAL   306      47.068  15.609  22.217  1.00  0.00           C  
ATOM   4469 HG11 VAL   306      46.905  15.809  21.158  1.00  0.00           H  
ATOM   4470 HG12 VAL   306      47.987  16.069  22.580  1.00  0.00           H  
ATOM   4471 HG13 VAL   306      47.080  14.521  22.165  1.00  0.00           H  
ATOM   4472  CG2 VAL   306      46.284  15.595  24.433  1.00  0.00           C  
ATOM   4473 HG21 VAL   306      45.516  15.809  25.178  1.00  0.00           H  
ATOM   4474 HG22 VAL   306      46.465  14.530  24.578  1.00  0.00           H  
ATOM   4475 HG23 VAL   306      47.057  16.255  24.827  1.00  0.00           H  
ATOM   4476  C   VAL   306      45.295  17.994  21.497  1.00  0.00           C  
ATOM   4477  O   VAL   306      44.282  17.598  20.837  1.00  0.00           O  
ATOM   4478  N   GLY   307      46.262  18.737  20.943  1.00  0.00           N  
ATOM   4479  H   GLY   307      47.138  18.869  21.428  1.00  0.00           H  
ATOM   4480  CA  GLY   307      46.315  19.256  19.591  1.00  0.00           C  
ATOM   4481  HA2 GLY   307      47.354  19.106  19.296  1.00  0.00           H  
ATOM   4482  HA3 GLY   307      45.694  18.630  18.951  1.00  0.00           H  
ATOM   4483  C   GLY   307      45.891  20.697  19.439  1.00  0.00           C  
ATOM   4484  O   GLY   307      46.039  21.223  18.262  1.00  0.00           O  
ATOM   4485  N   LYS   308      45.347  21.362  20.470  1.00  0.00           N  
ATOM   4486  H   LYS   308      45.208  20.887  21.351  1.00  0.00           H  
ATOM   4487  CA  LYS   308      45.177  22.817  20.531  1.00  0.00           C  
ATOM   4488  HA  LYS   308      44.829  23.136  19.549  1.00  0.00           H  
ATOM   4489  CB  LYS   308      44.168  23.116  21.634  1.00  0.00           C  
ATOM   4490  HB2 LYS   308      44.578  22.844  22.606  1.00  0.00           H  
ATOM   4491  HB3 LYS   308      44.015  24.195  21.675  1.00  0.00           H  
ATOM   4492  CG  LYS   308      42.735  22.560  21.492  1.00  0.00           C  
ATOM   4493  HG2 LYS   308      42.802  21.472  21.485  1.00  0.00           H  
ATOM   4494  HG3 LYS   308      42.171  22.801  22.393  1.00  0.00           H  
ATOM   4495  CD  LYS   308      41.846  23.038  20.292  1.00  0.00           C  
ATOM   4496  HD2 LYS   308      42.433  22.781  19.410  1.00  0.00           H  
ATOM   4497  HD3 LYS   308      40.922  22.466  20.206  1.00  0.00           H  
ATOM   4498  CE  LYS   308      41.576  24.529  20.224  1.00  0.00           C  
ATOM   4499  HE2 LYS   308      41.077  24.944  21.100  1.00  0.00           H  
ATOM   4500  HE3 LYS   308      42.544  25.017  20.112  1.00  0.00           H  
ATOM   4501  NZ  LYS   308      40.641  24.758  19.089  1.00  0.00           N  
ATOM   4502  HZ1 LYS   308      41.012  24.326  18.255  1.00  0.00           H  
ATOM   4503  HZ2 LYS   308      39.764  24.305  19.300  1.00  0.00           H  
ATOM   4504  HZ3 LYS   308      40.632  25.753  18.915  1.00  0.00           H  
ATOM   4505  C   LYS   308      46.451  23.603  20.773  1.00  0.00           C  
ATOM   4506  O   LYS   308      47.407  23.052  21.409  1.00  0.00           O  
ATOM   4507  N   ARG   309      46.490  24.854  20.320  1.00  0.00           N  
ATOM   4508  H   ARG   309      45.759  25.287  19.774  1.00  0.00           H  
ATOM   4509  CA  ARG   309      47.774  25.605  20.351  1.00  0.00           C  
ATOM   4510  HA  ARG   309      48.608  24.925  20.525  1.00  0.00           H  
ATOM   4511  CB  ARG   309      47.956  26.096  18.898  1.00  0.00           C  
ATOM   4512  HB2 ARG   309      47.646  25.349  18.167  1.00  0.00           H  
ATOM   4513  HB3 ARG   309      47.289  26.937  18.706  1.00  0.00           H  
ATOM   4514  CG  ARG   309      49.433  26.425  18.561  1.00  0.00           C  
ATOM   4515  HG2 ARG   309      49.829  27.174  19.246  1.00  0.00           H  
ATOM   4516  HG3 ARG   309      49.929  25.482  18.789  1.00  0.00           H  
ATOM   4517  CD  ARG   309      49.651  26.836  17.078  1.00  0.00           C  
ATOM   4518  HD2 ARG   309      48.830  27.509  16.829  1.00  0.00           H  
ATOM   4519  HD3 ARG   309      50.541  27.461  17.002  1.00  0.00           H  
ATOM   4520  NE  ARG   309      49.806  25.751  16.087  1.00  0.00           N  
ATOM   4521  HE  ARG   309      48.971  25.271  15.783  1.00  0.00           H  
ATOM   4522  CZ  ARG   309      50.859  25.407  15.424  1.00  0.00           C  
ATOM   4523  NH1 ARG   309      52.042  25.718  15.879  1.00  0.00           N  
ATOM   4524 HH11 ARG   309      52.187  26.352  16.652  1.00  0.00           H  
ATOM   4525 HH12 ARG   309      52.825  25.406  15.322  1.00  0.00           H  
ATOM   4526  NH2 ARG   309      50.820  24.600  14.412  1.00  0.00           N  
ATOM   4527 HH21 ARG   309      49.922  24.217  14.151  1.00  0.00           H  
ATOM   4528 HH22 ARG   309      51.652  24.168  14.036  1.00  0.00           H  
ATOM   4529  C   ARG   309      47.773  26.696  21.425  1.00  0.00           C  
ATOM   4530  O   ARG   309      46.783  27.440  21.649  1.00  0.00           O  
ATOM   4531  N   THR   310      48.903  26.848  22.068  1.00  0.00           N  
ATOM   4532  H   THR   310      49.665  26.225  21.841  1.00  0.00           H  
ATOM   4533  CA  THR   310      49.045  27.825  23.128  1.00  0.00           C  
ATOM   4534  HA  THR   310      48.279  28.586  22.981  1.00  0.00           H  
ATOM   4535  CB  THR   310      48.958  27.172  24.570  1.00  0.00           C  
ATOM   4536  HB  THR   310      48.936  27.862  25.414  1.00  0.00           H  
ATOM   4537  CG2 THR   310      47.648  26.376  24.767  1.00  0.00           C  
ATOM   4538 HG21 THR   310      47.574  25.535  24.079  1.00  0.00           H  
ATOM   4539 HG22 THR   310      47.486  25.885  25.727  1.00  0.00           H  
ATOM   4540 HG23 THR   310      46.803  27.051  24.633  1.00  0.00           H  
ATOM   4541  OG1 THR   310      50.020  26.334  24.887  1.00  0.00           O  
ATOM   4542  HG1 THR   310      50.391  26.725  25.682  1.00  0.00           H  
ATOM   4543  C   THR   310      50.433  28.526  23.014  1.00  0.00           C  
ATOM   4544  O   THR   310      51.277  28.134  22.213  1.00  0.00           O  
ATOM   4545  N   CYS   311      50.829  29.476  23.933  1.00  0.00           N  
ATOM   4546  H   CYS   311      50.119  29.760  24.592  1.00  0.00           H  
ATOM   4547  CA  CYS   311      52.046  30.325  23.824  1.00  0.00           C  
ATOM   4548  HA  CYS   311      52.004  30.796  22.842  1.00  0.00           H  
ATOM   4549  CB  CYS   311      51.890  31.392  24.911  1.00  0.00           C  
ATOM   4550  HB2 CYS   311      50.967  31.894  24.621  1.00  0.00           H  
ATOM   4551  HB3 CYS   311      51.976  30.985  25.919  1.00  0.00           H  
ATOM   4552  SG  CYS   311      53.192  32.665  24.608  1.00  0.00           S  
ATOM   4553  HG  CYS   311      54.361  32.048  24.799  1.00  0.00           H  
ATOM   4554  C   CYS   311      53.397  29.550  23.807  1.00  0.00           C  
ATOM   4555  O   CYS   311      54.332  29.914  23.152  1.00  0.00           O  
ATOM   4556  N   SER   312      53.552  28.427  24.520  1.00  0.00           N  
ATOM   4557  H   SER   312      52.782  28.106  25.089  1.00  0.00           H  
ATOM   4558  CA  SER   312      54.748  27.614  24.454  1.00  0.00           C  
ATOM   4559  HA  SER   312      55.605  28.261  24.265  1.00  0.00           H  
ATOM   4560  CB  SER   312      55.084  26.920  25.784  1.00  0.00           C  
ATOM   4561  HB2 SER   312      54.245  26.263  26.013  1.00  0.00           H  
ATOM   4562  HB3 SER   312      55.921  26.254  25.573  1.00  0.00           H  
ATOM   4563  OG  SER   312      55.310  27.825  26.868  1.00  0.00           O  
ATOM   4564  HG  SER   312      54.400  27.877  27.170  1.00  0.00           H  
ATOM   4565  C   SER   312      54.842  26.572  23.327  1.00  0.00           C  
ATOM   4566  O   SER   312      55.953  26.078  23.103  1.00  0.00           O  
ATOM   4567  N   GLY   313      53.769  26.237  22.659  1.00  0.00           N  
ATOM   4568  H   GLY   313      52.890  26.717  22.794  1.00  0.00           H  
ATOM   4569  CA  GLY   313      53.729  25.130  21.711  1.00  0.00           C  
ATOM   4570  HA2 GLY   313      54.139  25.392  20.735  1.00  0.00           H  
ATOM   4571  HA3 GLY   313      54.395  24.338  22.053  1.00  0.00           H  
ATOM   4572  C   GLY   313      52.387  24.569  21.297  1.00  0.00           C  
ATOM   4573  O   GLY   313      51.387  25.169  21.572  1.00  0.00           O  
ATOM   4574  N   ILE   314      52.354  23.343  20.772  1.00  0.00           N  
ATOM   4575  H   ILE   314      53.274  22.945  20.651  1.00  0.00           H  
ATOM   4576  CA  ILE   314      51.144  22.441  20.694  1.00  0.00           C  
ATOM   4577  HA  ILE   314      50.312  23.139  20.617  1.00  0.00           H  
ATOM   4578  CB  ILE   314      51.145  21.595  19.411  1.00  0.00           C  
ATOM   4579  HB  ILE   314      52.076  21.056  19.234  1.00  0.00           H  
ATOM   4580  CG2 ILE   314      50.172  20.431  19.523  1.00  0.00           C  
ATOM   4581 HG21 ILE   314      50.454  19.787  20.356  1.00  0.00           H  
ATOM   4582 HG22 ILE   314      49.144  20.778  19.616  1.00  0.00           H  
ATOM   4583 HG23 ILE   314      50.181  19.800  18.634  1.00  0.00           H  
ATOM   4584  CG1 ILE   314      50.782  22.429  18.170  1.00  0.00           C  
ATOM   4585 HG12 ILE   314      49.704  22.585  18.121  1.00  0.00           H  
ATOM   4586 HG13 ILE   314      51.247  23.400  18.344  1.00  0.00           H  
ATOM   4587  CD1 ILE   314      51.508  21.789  16.898  1.00  0.00           C  
ATOM   4588 HD11 ILE   314      52.569  21.967  17.072  1.00  0.00           H  
ATOM   4589 HD12 ILE   314      51.320  20.715  16.870  1.00  0.00           H  
ATOM   4590 HD13 ILE   314      51.189  22.233  15.955  1.00  0.00           H  
ATOM   4591  C   ILE   314      50.911  21.684  21.934  1.00  0.00           C  
ATOM   4592  O   ILE   314      51.888  21.421  22.583  1.00  0.00           O  
ATOM   4593  N   VAL   315      49.665  21.367  22.290  1.00  0.00           N  
ATOM   4594  H   VAL   315      48.847  21.733  21.824  1.00  0.00           H  
ATOM   4595  CA  VAL   315      49.499  20.575  23.498  1.00  0.00           C  
ATOM   4596  HA  VAL   315      50.292  20.872  24.184  1.00  0.00           H  
ATOM   4597  CB  VAL   315      48.226  20.943  24.198  1.00  0.00           C  
ATOM   4598  HB  VAL   315      47.405  20.694  23.527  1.00  0.00           H  
ATOM   4599  CG1 VAL   315      48.092  20.065  25.422  1.00  0.00           C  
ATOM   4600 HG11 VAL   315      47.122  20.248  25.884  1.00  0.00           H  
ATOM   4601 HG12 VAL   315      48.206  19.011  25.169  1.00  0.00           H  
ATOM   4602 HG13 VAL   315      48.882  20.334  26.123  1.00  0.00           H  
ATOM   4603  CG2 VAL   315      48.169  22.408  24.642  1.00  0.00           C  
ATOM   4604 HG21 VAL   315      48.431  23.091  23.834  1.00  0.00           H  
ATOM   4605 HG22 VAL   315      47.130  22.735  24.675  1.00  0.00           H  
ATOM   4606 HG23 VAL   315      48.582  22.602  25.632  1.00  0.00           H  
ATOM   4607  C   VAL   315      49.605  19.116  23.143  1.00  0.00           C  
ATOM   4608  O   VAL   315      48.810  18.549  22.352  1.00  0.00           O  
ATOM   4609  N   THR   316      50.557  18.398  23.682  1.00  0.00           N  
ATOM   4610  H   THR   316      51.242  18.916  24.213  1.00  0.00           H  
ATOM   4611  CA  THR   316      50.647  16.900  23.841  1.00  0.00           C  
ATOM   4612  HA  THR   316      49.624  16.537  23.748  1.00  0.00           H  
ATOM   4613  CB  THR   316      51.527  16.413  22.711  1.00  0.00           C  
ATOM   4614  HB  THR   316      52.573  16.643  22.916  1.00  0.00           H  
ATOM   4615  CG2 THR   316      51.492  14.866  22.650  1.00  0.00           C  
ATOM   4616 HG21 THR   316      52.101  14.575  21.793  1.00  0.00           H  
ATOM   4617 HG22 THR   316      51.872  14.606  23.638  1.00  0.00           H  
ATOM   4618 HG23 THR   316      50.460  14.564  22.467  1.00  0.00           H  
ATOM   4619  OG1 THR   316      51.160  16.893  21.444  1.00  0.00           O  
ATOM   4620  HG1 THR   316      51.201  17.845  21.561  1.00  0.00           H  
ATOM   4621  C   THR   316      51.038  16.520  25.248  1.00  0.00           C  
ATOM   4622  O   THR   316      50.542  15.477  25.707  1.00  0.00           O  
ATOM   4623  OXT THR   316      51.852  17.283  25.844  1.00  0.00           O  
TER    4624      THR   316
ATOM   4624  O1  CID   317      33.685  42.462  30.349  1.00  0.00           O  
ATOM   4625  C1  CID   317      32.864  42.832  31.389  1.00  0.00           C  
ATOM   4626  C2  CID   317      31.549  42.354  31.580  1.00  0.00           C  
ATOM   4627  C3  CID   317      30.723  42.782  32.662  1.00  0.00           C  
ATOM   4628  C4  CID   317      31.203  43.674  33.570  1.00  0.00           C  
ATOM   4629  C5  CID   317      32.515  44.229  33.375  1.00  0.00           C  
ATOM   4630  C6  CID   317      33.294  43.849  32.277  1.00  0.00           C  
ATOM   4631  N1  CID   317      30.322  44.190  34.661  1.00  0.00           N  
ATOM   4632  O2  CID   317      30.896  44.458  35.764  1.00  0.00           O  
ATOM   4633  O3  CID   317      29.112  44.098  34.565  1.00  0.00           O  
ATOM   4634  C7  CID   317      34.282  41.266  30.258  1.00  0.00           C  
ATOM   4635  O4  CID   317      34.040  40.349  31.059  1.00  0.00           O  
ATOM   4636  C8  CID   317      35.001  40.976  28.921  1.00  0.00           C  
ATOM   4637  C9  CID   317      35.129  39.589  28.559  1.00  0.00           C  
ATOM   4638  C10 CID   317      35.490  39.265  27.238  1.00  0.00           C  
ATOM   4639  C11 CID   317      35.984  40.239  26.349  1.00  0.00           C  
ATOM   4640  C12 CID   317      35.900  41.610  26.724  1.00  0.00           C  
ATOM   4641  C13 CID   317      35.425  41.997  28.021  1.00  0.00           C  
ATOM   4642  H1  CID   317      31.092  41.624  30.915  1.00  0.00           H  
ATOM   4643  H2  CID   317      29.752  42.332  32.850  1.00  0.00           H  
ATOM   4644  H3  CID   317      32.847  45.092  33.946  1.00  0.00           H  
ATOM   4645  H4  CID   317      34.280  44.285  32.137  1.00  0.00           H  
ATOM   4646  H5  CID   317      34.768  38.856  29.275  1.00  0.00           H  
ATOM   4647  H6  CID   317      35.353  38.267  26.830  1.00  0.00           H  
ATOM   4648  H7  CID   317      36.362  40.026  25.352  1.00  0.00           H  
ATOM   4649  H8  CID   317      36.198  42.398  26.036  1.00  0.00           H  
ATOM   4650  H9  CID   317      35.241  43.025  28.322  1.00  0.00           H  
TER    4651      CID   317
