# Supplementary material for: Artificial cysteine-lipases with high activity and altered catalytic mechanism created by laboratory evolution
Source: Nat Commun. 2019 Jul 19;10:3198. doi: 10.1038/s41467-019-11155-3 (PMC6642262; doi:10.1038/s41467-019-11155-3)
Supplement: Supplementary file 8 — Supplementary Data 6 [file 41467_2019_11155_MOESM8_ESM.txt]

CRYST1  100.015  100.015  100.015 109.47 109.47 109.47 P 1           1
ATOM      1  N   LEU     1      69.805  55.383  55.256  1.00  0.00           N  
ATOM      2  H1  LEU     1      70.549  55.374  54.573  1.00  0.00           H  
ATOM      3  H2  LEU     1      69.750  54.449  55.636  1.00  0.00           H  
ATOM      4  H3  LEU     1      70.092  56.072  55.936  1.00  0.00           H  
ATOM      5  CA  LEU     1      68.507  55.728  54.570  1.00  0.00           C  
ATOM      6  HA  LEU     1      68.161  54.822  54.072  1.00  0.00           H  
ATOM      7  CB  LEU     1      67.368  56.045  55.550  1.00  0.00           C  
ATOM      8  HB2 LEU     1      67.253  55.125  56.124  1.00  0.00           H  
ATOM      9  HB3 LEU     1      67.591  56.843  56.258  1.00  0.00           H  
ATOM     10  CG  LEU     1      65.995  56.259  54.895  1.00  0.00           C  
ATOM     11  HG  LEU     1      66.186  56.882  54.021  1.00  0.00           H  
ATOM     12  CD1 LEU     1      65.364  54.926  54.520  1.00  0.00           C  
ATOM     13 HD11 LEU     1      64.827  54.478  55.356  1.00  0.00           H  
ATOM     14 HD12 LEU     1      64.665  55.068  53.696  1.00  0.00           H  
ATOM     15 HD13 LEU     1      66.072  54.125  54.307  1.00  0.00           H  
ATOM     16  CD2 LEU     1      65.014  57.017  55.700  1.00  0.00           C  
ATOM     17 HD21 LEU     1      65.283  58.072  55.651  1.00  0.00           H  
ATOM     18 HD22 LEU     1      63.960  56.859  55.470  1.00  0.00           H  
ATOM     19 HD23 LEU     1      65.176  56.591  56.691  1.00  0.00           H  
ATOM     20  C   LEU     1      68.841  56.787  53.597  1.00  0.00           C  
ATOM     21  O   LEU     1      69.435  57.758  53.975  1.00  0.00           O  
ATOM     22  N   PRO     2      68.506  56.748  52.243  1.00  0.00           N  
ATOM     23  CD  PRO     2      67.991  55.623  51.507  1.00  0.00           C  
ATOM     24  HD2 PRO     2      67.026  55.345  51.930  1.00  0.00           H  
ATOM     25  HD3 PRO     2      68.656  54.759  51.526  1.00  0.00           H  
ATOM     26  CG  PRO     2      67.821  56.083  50.004  1.00  0.00           C  
ATOM     27  HG2 PRO     2      66.827  55.842  49.625  1.00  0.00           H  
ATOM     28  HG3 PRO     2      68.654  55.732  49.396  1.00  0.00           H  
ATOM     29  CB  PRO     2      67.858  57.554  50.188  1.00  0.00           C  
ATOM     30  HB2 PRO     2      66.833  57.873  50.380  1.00  0.00           H  
ATOM     31  HB3 PRO     2      68.243  58.036  49.289  1.00  0.00           H  
ATOM     32  CA  PRO     2      68.753  57.873  51.366  1.00  0.00           C  
ATOM     33  HA  PRO     2      69.780  57.859  50.999  1.00  0.00           H  
ATOM     34  C   PRO     2      68.303  59.249  51.838  1.00  0.00           C  
ATOM     35  O   PRO     2      67.318  59.468  52.520  1.00  0.00           O  
ATOM     36  N   SER     3      69.061  60.288  51.302  1.00  0.00           N  
ATOM     37  H   SER     3      69.726  59.948  50.622  1.00  0.00           H  
ATOM     38  CA  SER     3      69.003  61.737  51.585  1.00  0.00           C  
ATOM     39  HA  SER     3      67.962  61.979  51.797  1.00  0.00           H  
ATOM     40  CB  SER     3      69.796  61.927  52.879  1.00  0.00           C  
ATOM     41  HB2 SER     3      69.430  62.823  53.380  1.00  0.00           H  
ATOM     42  HB3 SER     3      69.518  61.145  53.585  1.00  0.00           H  
ATOM     43  OG  SER     3      71.193  62.019  52.779  1.00  0.00           O  
ATOM     44  HG  SER     3      71.587  61.199  53.087  1.00  0.00           H  
ATOM     45  C   SER     3      69.589  62.529  50.409  1.00  0.00           C  
ATOM     46  O   SER     3      70.206  61.841  49.566  1.00  0.00           O  
ATOM     47  N   GLY     4      69.333  63.839  50.261  1.00  0.00           N  
ATOM     48  H   GLY     4      68.987  64.352  51.060  1.00  0.00           H  
ATOM     49  CA  GLY     4      69.740  64.541  49.036  1.00  0.00           C  
ATOM     50  HA2 GLY     4      70.125  65.549  49.190  1.00  0.00           H  
ATOM     51  HA3 GLY     4      70.640  64.046  48.670  1.00  0.00           H  
ATOM     52  C   GLY     4      68.695  64.567  47.900  1.00  0.00           C  
ATOM     53  O   GLY     4      67.510  64.592  48.191  1.00  0.00           O  
ATOM     54  N   SER     5      69.118  64.740  46.622  1.00  0.00           N  
ATOM     55  H   SER     5      70.120  64.800  46.503  1.00  0.00           H  
ATOM     56  CA  SER     5      68.226  64.972  45.423  1.00  0.00           C  
ATOM     57  HA  SER     5      67.741  65.933  45.594  1.00  0.00           H  
ATOM     58  CB  SER     5      68.890  64.987  44.023  1.00  0.00           C  
ATOM     59  HB2 SER     5      69.742  65.665  43.974  1.00  0.00           H  
ATOM     60  HB3 SER     5      69.259  63.980  43.825  1.00  0.00           H  
ATOM     61  OG  SER     5      68.032  65.338  42.945  1.00  0.00           O  
ATOM     62  HG  SER     5      67.667  66.219  43.059  1.00  0.00           H  
ATOM     63  C   SER     5      67.210  63.761  45.343  1.00  0.00           C  
ATOM     64  O   SER     5      67.586  62.587  45.243  1.00  0.00           O  
ATOM     65  N   ASP     6      65.989  64.060  45.063  1.00  0.00           N  
ATOM     66  H   ASP     6      65.829  65.058  45.059  1.00  0.00           H  
ATOM     67  CA  ASP     6      65.012  63.045  44.515  1.00  0.00           C  
ATOM     68  HA  ASP     6      65.231  62.144  45.087  1.00  0.00           H  
ATOM     69  CB  ASP     6      63.540  63.535  44.685  1.00  0.00           C  
ATOM     70  HB2 ASP     6      63.447  64.300  43.914  1.00  0.00           H  
ATOM     71  HB3 ASP     6      62.888  62.714  44.386  1.00  0.00           H  
ATOM     72  CG  ASP     6      63.126  64.161  46.000  1.00  0.00           C  
ATOM     73  OD1 ASP     6      62.082  63.743  46.598  1.00  0.00           O  
ATOM     74  OD2 ASP     6      63.804  65.107  46.483  1.00  0.00           O  
ATOM     75  C   ASP     6      65.164  62.699  43.027  1.00  0.00           C  
ATOM     76  O   ASP     6      65.501  63.552  42.213  1.00  0.00           O  
ATOM     77  N   PRO     7      64.970  61.409  42.640  1.00  0.00           N  
ATOM     78  CD  PRO     7      64.735  60.354  43.539  1.00  0.00           C  
ATOM     79  HD2 PRO     7      63.684  60.449  43.815  1.00  0.00           H  
ATOM     80  HD3 PRO     7      65.454  60.447  44.353  1.00  0.00           H  
ATOM     81  CG  PRO     7      65.026  59.003  42.867  1.00  0.00           C  
ATOM     82  HG2 PRO     7      64.466  58.202  43.350  1.00  0.00           H  
ATOM     83  HG3 PRO     7      66.072  58.824  43.115  1.00  0.00           H  
ATOM     84  CB  PRO     7      64.846  59.339  41.333  1.00  0.00           C  
ATOM     85  HB2 PRO     7      63.778  59.197  41.165  1.00  0.00           H  
ATOM     86  HB3 PRO     7      65.475  58.809  40.618  1.00  0.00           H  
ATOM     87  CA  PRO     7      65.078  60.867  41.288  1.00  0.00           C  
ATOM     88  HA  PRO     7      66.109  61.085  41.008  1.00  0.00           H  
ATOM     89  C   PRO     7      64.075  61.509  40.305  1.00  0.00           C  
ATOM     90  O   PRO     7      62.863  61.727  40.599  1.00  0.00           O  
ATOM     91  N   ALA     8      64.568  61.736  39.091  1.00  0.00           N  
ATOM     92  H   ALA     8      65.569  61.678  38.971  1.00  0.00           H  
ATOM     93  CA  ALA     8      63.697  62.158  37.945  1.00  0.00           C  
ATOM     94  HA  ALA     8      63.143  63.028  38.298  1.00  0.00           H  
ATOM     95  CB  ALA     8      64.601  62.531  36.810  1.00  0.00           C  
ATOM     96  HB1 ALA     8      65.247  61.715  36.486  1.00  0.00           H  
ATOM     97  HB2 ALA     8      64.060  62.829  35.911  1.00  0.00           H  
ATOM     98  HB3 ALA     8      65.105  63.450  37.106  1.00  0.00           H  
ATOM     99  C   ALA     8      62.745  61.087  37.466  1.00  0.00           C  
ATOM    100  O   ALA     8      62.919  59.893  37.697  1.00  0.00           O  
ATOM    101  N   PHE     9      61.747  61.497  36.721  1.00  0.00           N  
ATOM    102  H   PHE     9      61.573  62.476  36.544  1.00  0.00           H  
ATOM    103  CA  PHE     9      60.759  60.400  36.280  1.00  0.00           C  
ATOM    104  HA  PHE     9      60.749  59.586  37.005  1.00  0.00           H  
ATOM    105  CB  PHE     9      59.320  60.986  36.341  1.00  0.00           C  
ATOM    106  HB2 PHE     9      59.295  61.718  35.534  1.00  0.00           H  
ATOM    107  HB3 PHE     9      58.659  60.160  36.080  1.00  0.00           H  
ATOM    108  CG  PHE     9      58.938  61.751  37.561  1.00  0.00           C  
ATOM    109  CD1 PHE     9      59.408  61.337  38.859  1.00  0.00           C  
ATOM    110  HD1 PHE     9      60.190  60.597  38.952  1.00  0.00           H  
ATOM    111  CE1 PHE     9      58.856  61.935  40.017  1.00  0.00           C  
ATOM    112  HE1 PHE     9      59.172  61.670  41.015  1.00  0.00           H  
ATOM    113  CZ  PHE     9      57.894  62.928  39.947  1.00  0.00           C  
ATOM    114  HZ  PHE     9      57.634  63.493  40.830  1.00  0.00           H  
ATOM    115  CE2 PHE     9      57.510  63.431  38.710  1.00  0.00           C  
ATOM    116  HE2 PHE     9      56.798  64.228  38.560  1.00  0.00           H  
ATOM    117  CD2 PHE     9      57.992  62.785  37.511  1.00  0.00           C  
ATOM    118  HD2 PHE     9      57.574  63.082  36.561  1.00  0.00           H  
ATOM    119  C   PHE     9      61.166  59.858  34.903  1.00  0.00           C  
ATOM    120  O   PHE     9      61.940  60.369  34.090  1.00  0.00           O  
ATOM    121  N   SER    10      60.576  58.731  34.653  1.00  0.00           N  
ATOM    122  H   SER    10      59.994  58.326  35.372  1.00  0.00           H  
ATOM    123  CA  SER    10      60.723  58.014  33.371  1.00  0.00           C  
ATOM    124  HA  SER    10      61.715  58.276  33.004  1.00  0.00           H  
ATOM    125  CB  SER    10      60.543  56.478  33.696  1.00  0.00           C  
ATOM    126  HB2 SER    10      60.960  56.023  32.797  1.00  0.00           H  
ATOM    127  HB3 SER    10      61.057  56.241  34.628  1.00  0.00           H  
ATOM    128  OG  SER    10      59.153  56.058  33.800  1.00  0.00           O  
ATOM    129  HG  SER    10      58.851  56.488  34.604  1.00  0.00           H  
ATOM    130  C   SER    10      59.774  58.462  32.259  1.00  0.00           C  
ATOM    131  O   SER    10      60.028  58.236  31.078  1.00  0.00           O  
ATOM    132  N   GLN    11      58.616  59.024  32.548  1.00  0.00           N  
ATOM    133  H   GLN    11      58.430  59.130  33.535  1.00  0.00           H  
ATOM    134  CA  GLN    11      57.588  59.566  31.641  1.00  0.00           C  
ATOM    135  HA  GLN    11      57.901  59.459  30.602  1.00  0.00           H  
ATOM    136  CB  GLN    11      56.346  58.701  31.910  1.00  0.00           C  
ATOM    137  HB2 GLN    11      55.695  58.844  31.048  1.00  0.00           H  
ATOM    138  HB3 GLN    11      56.670  57.663  31.986  1.00  0.00           H  
ATOM    139  CG  GLN    11      55.596  58.995  33.227  1.00  0.00           C  
ATOM    140  HG2 GLN    11      56.215  59.279  34.078  1.00  0.00           H  
ATOM    141  HG3 GLN    11      54.904  59.829  33.112  1.00  0.00           H  
ATOM    142  CD  GLN    11      55.017  57.661  33.654  1.00  0.00           C  
ATOM    143  OE1 GLN    11      53.871  57.332  33.364  1.00  0.00           O  
ATOM    144  NE2 GLN    11      55.712  56.918  34.484  1.00  0.00           N  
ATOM    145 HE21 GLN    11      55.264  56.051  34.743  1.00  0.00           H  
ATOM    146 HE22 GLN    11      56.612  57.206  34.841  1.00  0.00           H  
ATOM    147  C   GLN    11      57.374  61.093  31.854  1.00  0.00           C  
ATOM    148  O   GLN    11      57.744  61.677  32.929  1.00  0.00           O  
ATOM    149  N   PRO    12      56.705  61.775  30.947  1.00  0.00           N  
ATOM    150  CD  PRO    12      56.362  61.448  29.589  1.00  0.00           C  
ATOM    151  HD2 PRO    12      55.335  61.086  29.635  1.00  0.00           H  
ATOM    152  HD3 PRO    12      57.045  60.787  29.057  1.00  0.00           H  
ATOM    153  CG  PRO    12      56.360  62.787  28.863  1.00  0.00           C  
ATOM    154  HG2 PRO    12      55.691  62.842  28.004  1.00  0.00           H  
ATOM    155  HG3 PRO    12      57.378  63.060  28.584  1.00  0.00           H  
ATOM    156  CB  PRO    12      56.014  63.829  29.919  1.00  0.00           C  
ATOM    157  HB2 PRO    12      54.928  63.920  29.930  1.00  0.00           H  
ATOM    158  HB3 PRO    12      56.457  64.817  29.795  1.00  0.00           H  
ATOM    159  CA  PRO    12      56.474  63.171  31.254  1.00  0.00           C  
ATOM    160  HA  PRO    12      57.389  63.655  31.596  1.00  0.00           H  
ATOM    161  C   PRO    12      55.330  63.357  32.332  1.00  0.00           C  
ATOM    162  O   PRO    12      54.424  62.483  32.424  1.00  0.00           O  
ATOM    163  N   LYS    13      55.382  64.502  32.974  1.00  0.00           N  
ATOM    164  H   LYS    13      56.115  65.157  32.745  1.00  0.00           H  
ATOM    165  CA  LYS    13      54.486  64.807  34.151  1.00  0.00           C  
ATOM    166  HA  LYS    13      54.467  63.889  34.738  1.00  0.00           H  
ATOM    167  CB  LYS    13      55.110  65.955  34.973  1.00  0.00           C  
ATOM    168  HB2 LYS    13      56.129  65.646  35.206  1.00  0.00           H  
ATOM    169  HB3 LYS    13      55.083  66.925  34.478  1.00  0.00           H  
ATOM    170  CG  LYS    13      54.370  66.254  36.320  1.00  0.00           C  
ATOM    171  HG2 LYS    13      53.334  66.519  36.109  1.00  0.00           H  
ATOM    172  HG3 LYS    13      54.383  65.327  36.894  1.00  0.00           H  
ATOM    173  CD  LYS    13      55.027  67.446  37.005  1.00  0.00           C  
ATOM    174  HD2 LYS    13      56.033  67.236  37.369  1.00  0.00           H  
ATOM    175  HD3 LYS    13      55.046  68.310  36.341  1.00  0.00           H  
ATOM    176  CE  LYS    13      54.180  67.833  38.130  1.00  0.00           C  
ATOM    177  HE2 LYS    13      53.768  66.935  38.590  1.00  0.00           H  
ATOM    178  HE3 LYS    13      54.769  68.226  38.959  1.00  0.00           H  
ATOM    179  NZ  LYS    13      52.975  68.681  37.761  1.00  0.00           N  
ATOM    180  HZ1 LYS    13      52.296  68.247  37.152  1.00  0.00           H  
ATOM    181  HZ2 LYS    13      52.371  68.741  38.568  1.00  0.00           H  
ATOM    182  HZ3 LYS    13      53.347  69.565  37.445  1.00  0.00           H  
ATOM    183  C   LYS    13      53.028  65.007  33.674  1.00  0.00           C  
ATOM    184  O   LYS    13      52.093  64.802  34.422  1.00  0.00           O  
ATOM    185  N   SER    14      52.791  65.417  32.431  1.00  0.00           N  
ATOM    186  H   SER    14      53.657  65.702  31.997  1.00  0.00           H  
ATOM    187  CA  SER    14      51.491  65.358  31.678  1.00  0.00           C  
ATOM    188  HA  SER    14      50.801  66.077  32.121  1.00  0.00           H  
ATOM    189  CB  SER    14      51.586  65.897  30.265  1.00  0.00           C  
ATOM    190  HB2 SER    14      50.699  65.622  29.695  1.00  0.00           H  
ATOM    191  HB3 SER    14      51.634  66.981  30.155  1.00  0.00           H  
ATOM    192  OG  SER    14      52.745  65.338  29.595  1.00  0.00           O  
ATOM    193  HG  SER    14      52.911  65.952  28.877  1.00  0.00           H  
ATOM    194  C   SER    14      50.879  63.936  31.637  1.00  0.00           C  
ATOM    195  O   SER    14      49.673  63.813  31.678  1.00  0.00           O  
ATOM    196  N   VAL    15      51.659  62.850  31.642  1.00  0.00           N  
ATOM    197  H   VAL    15      52.646  63.045  31.548  1.00  0.00           H  
ATOM    198  CA  VAL    15      51.158  61.458  31.892  1.00  0.00           C  
ATOM    199  HA  VAL    15      50.230  61.296  31.344  1.00  0.00           H  
ATOM    200  CB  VAL    15      52.137  60.488  31.360  1.00  0.00           C  
ATOM    201  HB  VAL    15      53.118  60.640  31.811  1.00  0.00           H  
ATOM    202  CG1 VAL    15      51.723  58.979  31.428  1.00  0.00           C  
ATOM    203 HG11 VAL    15      52.444  58.351  30.903  1.00  0.00           H  
ATOM    204 HG12 VAL    15      51.804  58.693  32.476  1.00  0.00           H  
ATOM    205 HG13 VAL    15      50.725  58.811  31.023  1.00  0.00           H  
ATOM    206  CG2 VAL    15      52.327  60.681  29.817  1.00  0.00           C  
ATOM    207 HG21 VAL    15      51.381  60.503  29.306  1.00  0.00           H  
ATOM    208 HG22 VAL    15      52.570  61.722  29.602  1.00  0.00           H  
ATOM    209 HG23 VAL    15      53.177  60.096  29.464  1.00  0.00           H  
ATOM    210  C   VAL    15      50.914  61.235  33.386  1.00  0.00           C  
ATOM    211  O   VAL    15      50.131  60.329  33.650  1.00  0.00           O  
ATOM    212  N   LEU    16      51.525  61.916  34.366  1.00  0.00           N  
ATOM    213  H   LEU    16      52.017  62.750  34.076  1.00  0.00           H  
ATOM    214  CA  LEU    16      51.410  61.631  35.777  1.00  0.00           C  
ATOM    215  HA  LEU    16      51.381  60.546  35.874  1.00  0.00           H  
ATOM    216  CB  LEU    16      52.698  62.021  36.452  1.00  0.00           C  
ATOM    217  HB2 LEU    16      52.921  63.031  36.107  1.00  0.00           H  
ATOM    218  HB3 LEU    16      52.612  61.854  37.526  1.00  0.00           H  
ATOM    219  CG  LEU    16      53.813  61.091  35.943  1.00  0.00           C  
ATOM    220  HG  LEU    16      53.954  61.201  34.867  1.00  0.00           H  
ATOM    221  CD1 LEU    16      55.109  61.622  36.604  1.00  0.00           C  
ATOM    222 HD11 LEU    16      55.308  62.628  36.235  1.00  0.00           H  
ATOM    223 HD12 LEU    16      54.995  61.578  37.688  1.00  0.00           H  
ATOM    224 HD13 LEU    16      55.975  60.997  36.384  1.00  0.00           H  
ATOM    225  CD2 LEU    16      53.678  59.642  36.315  1.00  0.00           C  
ATOM    226 HD21 LEU    16      52.884  59.094  35.808  1.00  0.00           H  
ATOM    227 HD22 LEU    16      54.610  59.138  36.056  1.00  0.00           H  
ATOM    228 HD23 LEU    16      53.399  59.602  37.368  1.00  0.00           H  
ATOM    229  C   LEU    16      50.192  62.394  36.468  1.00  0.00           C  
ATOM    230  O   LEU    16      49.360  61.739  37.167  1.00  0.00           O  
ATOM    231  N   ASP    17      50.006  63.665  36.123  1.00  0.00           N  
ATOM    232  H   ASP    17      50.662  64.089  35.483  1.00  0.00           H  
ATOM    233  CA  ASP    17      48.875  64.544  36.517  1.00  0.00           C  
ATOM    234  HA  ASP    17      48.851  64.435  37.601  1.00  0.00           H  
ATOM    235  CB  ASP    17      49.263  65.936  36.064  1.00  0.00           C  
ATOM    236  HB2 ASP    17      49.510  65.820  35.009  1.00  0.00           H  
ATOM    237  HB3 ASP    17      48.351  66.526  36.158  1.00  0.00           H  
ATOM    238  CG  ASP    17      50.346  66.644  36.857  1.00  0.00           C  
ATOM    239  OD1 ASP    17      50.658  66.194  37.996  1.00  0.00           O  
ATOM    240  OD2 ASP    17      50.765  67.703  36.411  1.00  0.00           O  
ATOM    241  C   ASP    17      47.487  64.063  35.854  1.00  0.00           C  
ATOM    242  O   ASP    17      46.451  64.389  36.374  1.00  0.00           O  
ATOM    243  N   ALA    18      47.491  63.357  34.740  1.00  0.00           N  
ATOM    244  H   ALA    18      48.377  63.108  34.323  1.00  0.00           H  
ATOM    245  CA  ALA    18      46.298  62.678  34.211  1.00  0.00           C  
ATOM    246  HA  ALA    18      45.420  63.311  34.337  1.00  0.00           H  
ATOM    247  CB  ALA    18      46.573  62.340  32.735  1.00  0.00           C  
ATOM    248  HB1 ALA    18      47.508  61.782  32.678  1.00  0.00           H  
ATOM    249  HB2 ALA    18      45.678  61.833  32.375  1.00  0.00           H  
ATOM    250  HB3 ALA    18      46.603  63.207  32.074  1.00  0.00           H  
ATOM    251  C   ALA    18      45.961  61.353  34.951  1.00  0.00           C  
ATOM    252  O   ALA    18      44.815  60.881  34.901  1.00  0.00           O  
ATOM    253  N   GLY    19      46.947  60.877  35.657  1.00  0.00           N  
ATOM    254  H   GLY    19      47.904  61.200  35.632  1.00  0.00           H  
ATOM    255  CA  GLY    19      46.846  59.582  36.477  1.00  0.00           C  
ATOM    256  HA2 GLY    19      46.289  58.847  35.895  1.00  0.00           H  
ATOM    257  HA3 GLY    19      47.859  59.233  36.672  1.00  0.00           H  
ATOM    258  C   GLY    19      46.092  59.822  37.738  1.00  0.00           C  
ATOM    259  O   GLY    19      45.376  58.915  38.056  1.00  0.00           O  
ATOM    260  N   LEU    20      46.336  60.939  38.419  1.00  0.00           N  
ATOM    261  H   LEU    20      47.071  61.549  38.089  1.00  0.00           H  
ATOM    262  CA  LEU    20      45.469  61.387  39.520  1.00  0.00           C  
ATOM    263  HA  LEU    20      45.357  60.562  40.223  1.00  0.00           H  
ATOM    264  CB  LEU    20      46.322  62.497  40.234  1.00  0.00           C  
ATOM    265  HB2 LEU    20      47.229  61.966  40.521  1.00  0.00           H  
ATOM    266  HB3 LEU    20      46.584  63.200  39.443  1.00  0.00           H  
ATOM    267  CG  LEU    20      45.787  63.245  41.441  1.00  0.00           C  
ATOM    268  HG  LEU    20      44.829  63.695  41.182  1.00  0.00           H  
ATOM    269  CD1 LEU    20      45.691  62.238  42.614  1.00  0.00           C  
ATOM    270 HD11 LEU    20      45.440  62.823  43.498  1.00  0.00           H  
ATOM    271 HD12 LEU    20      44.917  61.511  42.369  1.00  0.00           H  
ATOM    272 HD13 LEU    20      46.560  61.579  42.618  1.00  0.00           H  
ATOM    273  CD2 LEU    20      46.690  64.393  41.775  1.00  0.00           C  
ATOM    274 HD21 LEU    20      46.240  65.222  42.321  1.00  0.00           H  
ATOM    275 HD22 LEU    20      47.631  64.046  42.202  1.00  0.00           H  
ATOM    276 HD23 LEU    20      46.853  64.848  40.798  1.00  0.00           H  
ATOM    277  C   LEU    20      44.050  61.860  39.162  1.00  0.00           C  
ATOM    278  O   LEU    20      43.861  62.544  38.191  1.00  0.00           O  
ATOM    279  N   THR    21      43.141  61.625  40.108  1.00  0.00           N  
ATOM    280  H   THR    21      43.510  60.873  40.673  1.00  0.00           H  
ATOM    281  CA  THR    21      41.715  62.064  40.108  1.00  0.00           C  
ATOM    282  HA  THR    21      41.627  63.021  39.592  1.00  0.00           H  
ATOM    283  CB  THR    21      40.617  61.135  39.511  1.00  0.00           C  
ATOM    284  HB  THR    21      40.217  60.499  40.301  1.00  0.00           H  
ATOM    285  CG2 THR    21      39.434  61.866  38.943  1.00  0.00           C  
ATOM    286 HG21 THR    21      39.031  62.389  39.810  1.00  0.00           H  
ATOM    287 HG22 THR    21      39.745  62.585  38.185  1.00  0.00           H  
ATOM    288 HG23 THR    21      38.579  61.233  38.702  1.00  0.00           H  
ATOM    289  OG1 THR    21      41.042  60.392  38.419  1.00  0.00           O  
ATOM    290  HG1 THR    21      41.703  59.799  38.784  1.00  0.00           H  
ATOM    291  C   THR    21      41.301  62.417  41.501  1.00  0.00           C  
ATOM    292  O   THR    21      41.927  61.859  42.438  1.00  0.00           O  
ATOM    293  N   CYS    22      40.475  63.439  41.664  1.00  0.00           N  
ATOM    294  H   CYS    22      40.077  63.957  40.894  1.00  0.00           H  
ATOM    295  CA  CYS    22      39.874  63.893  42.970  1.00  0.00           C  
ATOM    296  HA  CYS    22      40.090  63.141  43.729  1.00  0.00           H  
ATOM    297  CB  CYS    22      40.500  65.234  43.425  1.00  0.00           C  
ATOM    298  HB2 CYS    22      40.265  66.086  42.786  1.00  0.00           H  
ATOM    299  HB3 CYS    22      40.190  65.442  44.449  1.00  0.00           H  
ATOM    300  SG  CYS    22      42.358  65.112  43.421  1.00  0.00           S  
ATOM    301  HG  CYS    22      42.322  64.190  44.387  1.00  0.00           H  
ATOM    302  C   CYS    22      38.357  63.923  42.863  1.00  0.00           C  
ATOM    303  O   CYS    22      37.865  64.506  41.858  1.00  0.00           O  
ATOM    304  N   GLN    23      37.607  63.372  43.828  1.00  0.00           N  
ATOM    305  H   GLN    23      38.038  62.883  44.598  1.00  0.00           H  
ATOM    306  CA  GLN    23      36.136  63.328  43.841  1.00  0.00           C  
ATOM    307  HA  GLN    23      35.765  62.939  42.893  1.00  0.00           H  
ATOM    308  CB  GLN    23      35.604  62.627  45.116  1.00  0.00           C  
ATOM    309  HB2 GLN    23      36.147  61.694  45.270  1.00  0.00           H  
ATOM    310  HB3 GLN    23      35.985  63.203  45.959  1.00  0.00           H  
ATOM    311  CG  GLN    23      34.057  62.254  45.238  1.00  0.00           C  
ATOM    312  HG2 GLN    23      33.469  63.152  45.427  1.00  0.00           H  
ATOM    313  HG3 GLN    23      33.766  61.778  44.302  1.00  0.00           H  
ATOM    314  CD  GLN    23      33.732  61.428  46.523  1.00  0.00           C  
ATOM    315  OE1 GLN    23      33.295  60.283  46.493  1.00  0.00           O  
ATOM    316  NE2 GLN    23      33.986  62.067  47.649  1.00  0.00           N  
ATOM    317 HE21 GLN    23      33.883  61.564  48.518  1.00  0.00           H  
ATOM    318 HE22 GLN    23      34.329  63.017  47.610  1.00  0.00           H  
ATOM    319  C   GLN    23      35.474  64.728  43.953  1.00  0.00           C  
ATOM    320  O   GLN    23      35.934  65.504  44.746  1.00  0.00           O  
ATOM    321  N   GLY    24      34.483  65.032  43.173  1.00  0.00           N  
ATOM    322  H   GLY    24      33.942  64.308  42.723  1.00  0.00           H  
ATOM    323  CA  GLY    24      33.892  66.364  43.257  1.00  0.00           C  
ATOM    324  HA2 GLY    24      32.871  66.427  42.880  1.00  0.00           H  
ATOM    325  HA3 GLY    24      33.639  66.399  44.317  1.00  0.00           H  
ATOM    326  C   GLY    24      34.655  67.615  42.884  1.00  0.00           C  
ATOM    327  O   GLY    24      34.106  68.735  42.783  1.00  0.00           O  
ATOM    328  N   ALA    25      35.994  67.519  42.695  1.00  0.00           N  
ATOM    329  H   ALA    25      36.479  66.642  42.573  1.00  0.00           H  
ATOM    330  CA  ALA    25      36.832  68.764  42.755  1.00  0.00           C  
ATOM    331  HA  ALA    25      36.311  69.654  42.403  1.00  0.00           H  
ATOM    332  CB  ALA    25      37.106  69.117  44.240  1.00  0.00           C  
ATOM    333  HB1 ALA    25      37.383  70.172  44.257  1.00  0.00           H  
ATOM    334  HB2 ALA    25      36.213  68.959  44.844  1.00  0.00           H  
ATOM    335  HB3 ALA    25      37.829  68.422  44.666  1.00  0.00           H  
ATOM    336  C   ALA    25      38.206  68.541  42.005  1.00  0.00           C  
ATOM    337  O   ALA    25      38.437  67.491  41.405  1.00  0.00           O  
ATOM    338  N   SER    26      38.937  69.616  41.996  1.00  0.00           N  
ATOM    339  H   SER    26      38.637  70.416  42.536  1.00  0.00           H  
ATOM    340  CA  SER    26      40.147  69.915  41.233  1.00  0.00           C  
ATOM    341  HA  SER    26      40.036  69.425  40.265  1.00  0.00           H  
ATOM    342  CB  SER    26      40.171  71.431  40.883  1.00  0.00           C  
ATOM    343  HB2 SER    26      39.407  71.676  40.145  1.00  0.00           H  
ATOM    344  HB3 SER    26      39.997  72.020  41.783  1.00  0.00           H  
ATOM    345  OG  SER    26      41.526  71.774  40.532  1.00  0.00           O  
ATOM    346  HG  SER    26      41.578  71.688  39.577  1.00  0.00           H  
ATOM    347  C   SER    26      41.440  69.372  41.926  1.00  0.00           C  
ATOM    348  O   SER    26      41.723  69.674  43.084  1.00  0.00           O  
ATOM    349  N   PRO    27      42.367  68.762  41.130  1.00  0.00           N  
ATOM    350  CD  PRO    27      42.195  68.212  39.813  1.00  0.00           C  
ATOM    351  HD2 PRO    27      42.414  68.969  39.060  1.00  0.00           H  
ATOM    352  HD3 PRO    27      41.227  67.757  39.603  1.00  0.00           H  
ATOM    353  CG  PRO    27      43.222  67.036  39.786  1.00  0.00           C  
ATOM    354  HG2 PRO    27      43.507  66.764  38.770  1.00  0.00           H  
ATOM    355  HG3 PRO    27      42.781  66.161  40.263  1.00  0.00           H  
ATOM    356  CB  PRO    27      44.393  67.403  40.584  1.00  0.00           C  
ATOM    357  HB2 PRO    27      45.020  68.078  40.001  1.00  0.00           H  
ATOM    358  HB3 PRO    27      44.900  66.541  41.018  1.00  0.00           H  
ATOM    359  CA  PRO    27      43.668  68.293  41.622  1.00  0.00           C  
ATOM    360  HA  PRO    27      43.533  67.603  42.455  1.00  0.00           H  
ATOM    361  C   PRO    27      44.639  69.388  42.149  1.00  0.00           C  
ATOM    362  O   PRO    27      45.562  68.999  42.839  1.00  0.00           O  
ATOM    363  N   SER    28      44.377  70.643  41.818  1.00  0.00           N  
ATOM    364  H   SER    28      43.613  70.857  41.193  1.00  0.00           H  
ATOM    365  CA  SER    28      44.988  71.865  42.339  1.00  0.00           C  
ATOM    366  HA  SER    28      45.714  71.508  43.070  1.00  0.00           H  
ATOM    367  CB  SER    28      45.753  72.689  41.238  1.00  0.00           C  
ATOM    368  HB2 SER    28      45.107  73.363  40.675  1.00  0.00           H  
ATOM    369  HB3 SER    28      46.554  73.281  41.681  1.00  0.00           H  
ATOM    370  OG  SER    28      46.446  71.863  40.259  1.00  0.00           O  
ATOM    371  HG  SER    28      47.286  71.665  40.678  1.00  0.00           H  
ATOM    372  C   SER    28      44.074  72.833  43.144  1.00  0.00           C  
ATOM    373  O   SER    28      44.444  73.969  43.556  1.00  0.00           O  
ATOM    374  N   SER    29      42.887  72.333  43.573  1.00  0.00           N  
ATOM    375  H   SER    29      42.647  71.372  43.375  1.00  0.00           H  
ATOM    376  CA  SER    29      41.888  73.070  44.350  1.00  0.00           C  
ATOM    377  HA  SER    29      42.328  73.619  45.182  1.00  0.00           H  
ATOM    378  CB  SER    29      41.255  74.150  43.456  1.00  0.00           C  
ATOM    379  HB2 SER    29      41.983  74.890  43.125  1.00  0.00           H  
ATOM    380  HB3 SER    29      40.873  73.637  42.573  1.00  0.00           H  
ATOM    381  OG  SER    29      40.287  74.993  44.084  1.00  0.00           O  
ATOM    382  HG  SER    29      39.421  74.592  43.979  1.00  0.00           H  
ATOM    383  C   SER    29      40.830  72.077  44.994  1.00  0.00           C  
ATOM    384  O   SER    29      39.812  71.749  44.403  1.00  0.00           O  
ATOM    385  N   VAL    30      41.183  71.608  46.187  1.00  0.00           N  
ATOM    386  H   VAL    30      42.008  72.007  46.611  1.00  0.00           H  
ATOM    387  CA  VAL    30      40.478  70.611  47.001  1.00  0.00           C  
ATOM    388  HA  VAL    30      39.409  70.646  46.787  1.00  0.00           H  
ATOM    389  CB  VAL    30      40.795  69.140  46.532  1.00  0.00           C  
ATOM    390  HB  VAL    30      40.544  69.043  45.476  1.00  0.00           H  
ATOM    391  CG1 VAL    30      42.182  68.660  46.580  1.00  0.00           C  
ATOM    392 HG11 VAL    30      42.892  69.471  46.416  1.00  0.00           H  
ATOM    393 HG12 VAL    30      42.450  68.167  47.515  1.00  0.00           H  
ATOM    394 HG13 VAL    30      42.359  68.078  45.676  1.00  0.00           H  
ATOM    395  CG2 VAL    30      39.946  68.024  47.215  1.00  0.00           C  
ATOM    396 HG21 VAL    30      38.933  68.201  46.854  1.00  0.00           H  
ATOM    397 HG22 VAL    30      40.270  67.033  46.896  1.00  0.00           H  
ATOM    398 HG23 VAL    30      39.954  68.102  48.302  1.00  0.00           H  
ATOM    399  C   VAL    30      40.885  70.740  48.471  1.00  0.00           C  
ATOM    400  O   VAL    30      42.075  70.886  48.776  1.00  0.00           O  
ATOM    401  N   SER    31      39.877  70.770  49.428  1.00  0.00           N  
ATOM    402  H   SER    31      38.957  70.494  49.114  1.00  0.00           H  
ATOM    403  CA  SER    31      40.038  70.950  50.884  1.00  0.00           C  
ATOM    404  HA  SER    31      40.926  71.533  51.127  1.00  0.00           H  
ATOM    405  CB  SER    31      38.776  71.532  51.409  1.00  0.00           C  
ATOM    406  HB2 SER    31      38.773  72.533  50.979  1.00  0.00           H  
ATOM    407  HB3 SER    31      37.972  70.896  51.039  1.00  0.00           H  
ATOM    408  OG  SER    31      38.776  71.537  52.828  1.00  0.00           O  
ATOM    409  HG  SER    31      39.399  72.223  53.077  1.00  0.00           H  
ATOM    410  C   SER    31      40.235  69.551  51.345  1.00  0.00           C  
ATOM    411  O   SER    31      39.613  68.632  50.816  1.00  0.00           O  
ATOM    412  N   LYS    32      40.989  69.260  52.447  1.00  0.00           N  
ATOM    413  H   LYS    32      41.309  70.027  53.020  1.00  0.00           H  
ATOM    414  CA  LYS    32      41.159  67.936  53.033  1.00  0.00           C  
ATOM    415  HA  LYS    32      42.109  67.953  53.568  1.00  0.00           H  
ATOM    416  CB  LYS    32      40.135  67.709  54.199  1.00  0.00           C  
ATOM    417  HB2 LYS    32      39.128  67.645  53.785  1.00  0.00           H  
ATOM    418  HB3 LYS    32      40.324  66.726  54.630  1.00  0.00           H  
ATOM    419  CG  LYS    32      40.239  68.813  55.297  1.00  0.00           C  
ATOM    420  HG2 LYS    32      41.248  69.173  55.498  1.00  0.00           H  
ATOM    421  HG3 LYS    32      39.753  69.695  54.880  1.00  0.00           H  
ATOM    422  CD  LYS    32      39.553  68.304  56.564  1.00  0.00           C  
ATOM    423  HD2 LYS    32      39.880  67.331  56.928  1.00  0.00           H  
ATOM    424  HD3 LYS    32      39.661  69.045  57.356  1.00  0.00           H  
ATOM    425  CE  LYS    32      38.059  68.207  56.210  1.00  0.00           C  
ATOM    426  HE2 LYS    32      37.673  69.125  55.766  1.00  0.00           H  
ATOM    427  HE3 LYS    32      38.041  67.463  55.413  1.00  0.00           H  
ATOM    428  NZ  LYS    32      37.306  67.669  57.369  1.00  0.00           N  
ATOM    429  HZ1 LYS    32      36.357  68.006  57.448  1.00  0.00           H  
ATOM    430  HZ2 LYS    32      37.261  66.671  57.223  1.00  0.00           H  
ATOM    431  HZ3 LYS    32      37.641  67.956  58.278  1.00  0.00           H  
ATOM    432  C   LYS    32      41.256  66.652  52.158  1.00  0.00           C  
ATOM    433  O   LYS    32      40.421  65.768  52.283  1.00  0.00           O  
ATOM    434  N   PRO    33      42.191  66.538  51.199  1.00  0.00           N  
ATOM    435  CD  PRO    33      43.109  67.588  50.857  1.00  0.00           C  
ATOM    436  HD2 PRO    33      43.659  68.011  51.697  1.00  0.00           H  
ATOM    437  HD3 PRO    33      42.539  68.385  50.379  1.00  0.00           H  
ATOM    438  CG  PRO    33      44.157  67.012  49.931  1.00  0.00           C  
ATOM    439  HG2 PRO    33      45.043  66.660  50.459  1.00  0.00           H  
ATOM    440  HG3 PRO    33      44.447  67.791  49.227  1.00  0.00           H  
ATOM    441  CB  PRO    33      43.320  65.835  49.295  1.00  0.00           C  
ATOM    442  HB2 PRO    33      44.074  65.074  49.089  1.00  0.00           H  
ATOM    443  HB3 PRO    33      42.822  66.234  48.411  1.00  0.00           H  
ATOM    444  CA  PRO    33      42.276  65.387  50.318  1.00  0.00           C  
ATOM    445  HA  PRO    33      41.328  65.199  49.814  1.00  0.00           H  
ATOM    446  C   PRO    33      42.853  64.172  51.078  1.00  0.00           C  
ATOM    447  O   PRO    33      43.531  64.299  52.113  1.00  0.00           O  
ATOM    448  N   ILE    34      42.639  63.034  50.444  1.00  0.00           N  
ATOM    449  H   ILE    34      41.950  62.998  49.706  1.00  0.00           H  
ATOM    450  CA  ILE    34      43.143  61.751  51.084  1.00  0.00           C  
ATOM    451  HA  ILE    34      44.040  62.070  51.614  1.00  0.00           H  
ATOM    452  CB  ILE    34      42.113  61.261  52.131  1.00  0.00           C  
ATOM    453  HB  ILE    34      41.924  62.020  52.890  1.00  0.00           H  
ATOM    454  CG2 ILE    34      40.745  60.894  51.578  1.00  0.00           C  
ATOM    455 HG21 ILE    34      40.093  60.664  52.420  1.00  0.00           H  
ATOM    456 HG22 ILE    34      40.376  61.798  51.094  1.00  0.00           H  
ATOM    457 HG23 ILE    34      40.865  60.061  50.884  1.00  0.00           H  
ATOM    458  CG1 ILE    34      42.752  60.143  52.895  1.00  0.00           C  
ATOM    459 HG12 ILE    34      42.468  59.268  52.311  1.00  0.00           H  
ATOM    460 HG13 ILE    34      43.836  60.032  52.918  1.00  0.00           H  
ATOM    461  CD1 ILE    34      42.124  59.899  54.248  1.00  0.00           C  
ATOM    462 HD11 ILE    34      41.192  59.342  54.154  1.00  0.00           H  
ATOM    463 HD12 ILE    34      42.782  59.394  54.956  1.00  0.00           H  
ATOM    464 HD13 ILE    34      41.961  60.839  54.775  1.00  0.00           H  
ATOM    465  C   ILE    34      43.581  60.685  50.018  1.00  0.00           C  
ATOM    466  O   ILE    34      42.788  60.062  49.322  1.00  0.00           O  
ATOM    467  N   LEU    35      44.909  60.434  49.899  1.00  0.00           N  
ATOM    468  H   LEU    35      45.582  60.858  50.522  1.00  0.00           H  
ATOM    469  CA  LEU    35      45.465  59.811  48.733  1.00  0.00           C  
ATOM    470  HA  LEU    35      44.854  60.070  47.869  1.00  0.00           H  
ATOM    471  CB  LEU    35      46.898  60.317  48.361  1.00  0.00           C  
ATOM    472  HB2 LEU    35      46.815  61.370  48.092  1.00  0.00           H  
ATOM    473  HB3 LEU    35      47.478  60.312  49.284  1.00  0.00           H  
ATOM    474  CG  LEU    35      47.716  59.487  47.344  1.00  0.00           C  
ATOM    475  HG  LEU    35      48.051  58.519  47.716  1.00  0.00           H  
ATOM    476  CD1 LEU    35      46.847  59.218  46.063  1.00  0.00           C  
ATOM    477 HD11 LEU    35      46.092  58.455  46.254  1.00  0.00           H  
ATOM    478 HD12 LEU    35      46.331  60.148  45.822  1.00  0.00           H  
ATOM    479 HD13 LEU    35      47.466  58.789  45.276  1.00  0.00           H  
ATOM    480  CD2 LEU    35      48.885  60.397  46.910  1.00  0.00           C  
ATOM    481 HD21 LEU    35      49.496  59.821  46.215  1.00  0.00           H  
ATOM    482 HD22 LEU    35      48.434  61.219  46.354  1.00  0.00           H  
ATOM    483 HD23 LEU    35      49.510  60.800  47.707  1.00  0.00           H  
ATOM    484  C   LEU    35      45.422  58.288  48.942  1.00  0.00           C  
ATOM    485  O   LEU    35      46.402  57.717  49.490  1.00  0.00           O  
ATOM    486  N   LEU    36      44.465  57.594  48.347  1.00  0.00           N  
ATOM    487  H   LEU    36      43.845  58.111  47.740  1.00  0.00           H  
ATOM    488  CA  LEU    36      44.271  56.117  48.239  1.00  0.00           C  
ATOM    489  HA  LEU    36      44.515  55.624  49.179  1.00  0.00           H  
ATOM    490  CB  LEU    36      42.750  55.863  48.042  1.00  0.00           C  
ATOM    491  HB2 LEU    36      42.542  56.029  46.985  1.00  0.00           H  
ATOM    492  HB3 LEU    36      42.530  54.817  48.255  1.00  0.00           H  
ATOM    493  CG  LEU    36      41.676  56.736  48.811  1.00  0.00           C  
ATOM    494  HG  LEU    36      41.774  57.785  48.531  1.00  0.00           H  
ATOM    495  CD1 LEU    36      40.350  56.310  48.237  1.00  0.00           C  
ATOM    496 HD11 LEU    36      40.188  55.258  48.469  1.00  0.00           H  
ATOM    497 HD12 LEU    36      39.597  56.933  48.720  1.00  0.00           H  
ATOM    498 HD13 LEU    36      40.329  56.494  47.163  1.00  0.00           H  
ATOM    499  CD2 LEU    36      41.838  56.535  50.277  1.00  0.00           C  
ATOM    500 HD21 LEU    36      41.925  55.469  50.484  1.00  0.00           H  
ATOM    501 HD22 LEU    36      42.740  56.953  50.724  1.00  0.00           H  
ATOM    502 HD23 LEU    36      40.980  56.901  50.843  1.00  0.00           H  
ATOM    503  C   LEU    36      45.128  55.412  47.160  1.00  0.00           C  
ATOM    504  O   LEU    36      44.935  55.695  45.948  1.00  0.00           O  
ATOM    505  N   VAL    37      46.030  54.524  47.564  1.00  0.00           N  
ATOM    506  H   VAL    37      46.153  54.259  48.531  1.00  0.00           H  
ATOM    507  CA  VAL    37      46.846  53.796  46.560  1.00  0.00           C  
ATOM    508  HA  VAL    37      46.921  54.302  45.598  1.00  0.00           H  
ATOM    509  CB  VAL    37      48.402  53.629  46.916  1.00  0.00           C  
ATOM    510  HB  VAL    37      48.628  53.143  47.865  1.00  0.00           H  
ATOM    511  CG1 VAL    37      49.179  52.809  45.786  1.00  0.00           C  
ATOM    512 HG11 VAL    37      48.753  51.808  45.733  1.00  0.00           H  
ATOM    513 HG12 VAL    37      49.129  53.342  44.837  1.00  0.00           H  
ATOM    514 HG13 VAL    37      50.214  52.613  46.066  1.00  0.00           H  
ATOM    515  CG2 VAL    37      48.910  55.110  47.040  1.00  0.00           C  
ATOM    516 HG21 VAL    37      48.735  55.599  46.082  1.00  0.00           H  
ATOM    517 HG22 VAL    37      48.425  55.610  47.879  1.00  0.00           H  
ATOM    518 HG23 VAL    37      49.921  55.056  47.444  1.00  0.00           H  
ATOM    519  C   VAL    37      46.229  52.359  46.398  1.00  0.00           C  
ATOM    520  O   VAL    37      46.163  51.705  47.453  1.00  0.00           O  
ATOM    521  N   PRO    38      45.759  51.947  45.269  1.00  0.00           N  
ATOM    522  CD  PRO    38      45.721  52.709  43.971  1.00  0.00           C  
ATOM    523  HD2 PRO    38      46.708  53.096  43.720  1.00  0.00           H  
ATOM    524  HD3 PRO    38      44.972  53.499  44.037  1.00  0.00           H  
ATOM    525  CG  PRO    38      45.442  51.713  42.920  1.00  0.00           C  
ATOM    526  HG2 PRO    38      46.346  51.517  42.344  1.00  0.00           H  
ATOM    527  HG3 PRO    38      44.779  52.210  42.212  1.00  0.00           H  
ATOM    528  CB  PRO    38      44.784  50.508  43.584  1.00  0.00           C  
ATOM    529  HB2 PRO    38      44.956  49.576  43.045  1.00  0.00           H  
ATOM    530  HB3 PRO    38      43.694  50.499  43.585  1.00  0.00           H  
ATOM    531  CA  PRO    38      45.288  50.557  45.089  1.00  0.00           C  
ATOM    532  HA  PRO    38      44.431  50.386  45.740  1.00  0.00           H  
ATOM    533  C   PRO    38      46.270  49.318  45.361  1.00  0.00           C  
ATOM    534  O   PRO    38      47.478  49.516  45.602  1.00  0.00           O  
ATOM    535  N   GLY    39      45.868  48.027  45.361  1.00  0.00           N  
ATOM    536  H   GLY    39      44.876  47.866  45.465  1.00  0.00           H  
ATOM    537  CA  GLY    39      46.734  46.897  45.298  1.00  0.00           C  
ATOM    538  HA2 GLY    39      47.624  47.254  45.817  1.00  0.00           H  
ATOM    539  HA3 GLY    39      46.162  46.179  45.887  1.00  0.00           H  
ATOM    540  C   GLY    39      47.003  46.388  43.892  1.00  0.00           C  
ATOM    541  O   GLY    39      46.906  47.108  42.903  1.00  0.00           O  
ATOM    542  N   THR    40      47.394  45.078  43.763  1.00  0.00           N  
ATOM    543  H   THR    40      47.617  44.548  44.593  1.00  0.00           H  
ATOM    544  CA  THR    40      47.744  44.530  42.418  1.00  0.00           C  
ATOM    545  HA  THR    40      48.272  45.220  41.760  1.00  0.00           H  
ATOM    546  CB  THR    40      48.729  43.360  42.588  1.00  0.00           C  
ATOM    547  HB  THR    40      48.316  42.477  43.076  1.00  0.00           H  
ATOM    548  CG2 THR    40      49.292  42.841  41.200  1.00  0.00           C  
ATOM    549 HG21 THR    40      49.676  43.666  40.600  1.00  0.00           H  
ATOM    550 HG22 THR    40      50.074  42.095  41.343  1.00  0.00           H  
ATOM    551 HG23 THR    40      48.478  42.380  40.640  1.00  0.00           H  
ATOM    552  OG1 THR    40      49.825  43.810  43.402  1.00  0.00           O  
ATOM    553  HG1 THR    40      49.508  43.607  44.285  1.00  0.00           H  
ATOM    554  C   THR    40      46.579  43.944  41.611  1.00  0.00           C  
ATOM    555  O   THR    40      45.720  43.245  42.152  1.00  0.00           O  
ATOM    556  N   GLY    41      46.549  44.198  40.310  1.00  0.00           N  
ATOM    557  H   GLY    41      47.184  44.809  39.816  1.00  0.00           H  
ATOM    558  CA  GLY    41      45.497  43.574  39.430  1.00  0.00           C  
ATOM    559  HA2 GLY    41      45.848  43.514  38.400  1.00  0.00           H  
ATOM    560  HA3 GLY    41      45.338  42.539  39.731  1.00  0.00           H  
ATOM    561  C   GLY    41      44.151  44.222  39.581  1.00  0.00           C  
ATOM    562  O   GLY    41      43.141  43.558  39.526  1.00  0.00           O  
ATOM    563  N   THR    42      44.125  45.512  39.996  1.00  0.00           N  
ATOM    564  H   THR    42      44.969  46.063  40.060  1.00  0.00           H  
ATOM    565  CA  THR    42      42.946  46.258  40.317  1.00  0.00           C  
ATOM    566  HA  THR    42      42.145  45.956  39.642  1.00  0.00           H  
ATOM    567  CB  THR    42      42.583  45.949  41.765  1.00  0.00           C  
ATOM    568  HB  THR    42      42.376  44.879  41.780  1.00  0.00           H  
ATOM    569  CG2 THR    42      43.708  46.358  42.743  1.00  0.00           C  
ATOM    570 HG21 THR    42      43.503  46.137  43.790  1.00  0.00           H  
ATOM    571 HG22 THR    42      44.673  45.937  42.460  1.00  0.00           H  
ATOM    572 HG23 THR    42      43.739  47.448  42.736  1.00  0.00           H  
ATOM    573  OG1 THR    42      41.355  46.526  42.233  1.00  0.00           O  
ATOM    574  HG1 THR    42      40.602  45.941  42.121  1.00  0.00           H  
ATOM    575  C   THR    42      43.170  47.735  40.075  1.00  0.00           C  
ATOM    576  O   THR    42      44.311  48.109  39.798  1.00  0.00           O  
ATOM    577  N   THR    43      42.047  48.479  40.065  1.00  0.00           N  
ATOM    578  H   THR    43      41.137  48.063  40.207  1.00  0.00           H  
ATOM    579  CA  THR    43      42.074  50.006  39.903  1.00  0.00           C  
ATOM    580  HA  THR    43      43.034  50.257  39.452  1.00  0.00           H  
ATOM    581  CB  THR    43      41.031  50.481  38.910  1.00  0.00           C  
ATOM    582  HB  THR    43      41.170  51.517  38.598  1.00  0.00           H  
ATOM    583  CG2 THR    43      41.144  49.714  37.586  1.00  0.00           C  
ATOM    584 HG21 THR    43      41.046  48.678  37.909  1.00  0.00           H  
ATOM    585 HG22 THR    43      40.302  49.987  36.949  1.00  0.00           H  
ATOM    586 HG23 THR    43      42.080  49.814  37.037  1.00  0.00           H  
ATOM    587  OG1 THR    43      39.758  50.291  39.460  1.00  0.00           O  
ATOM    588  HG1 THR    43      39.243  50.851  38.875  1.00  0.00           H  
ATOM    589  C   THR    43      41.911  50.659  41.247  1.00  0.00           C  
ATOM    590  O   THR    43      41.343  50.038  42.178  1.00  0.00           O  
ATOM    591  N   GLY    44      42.266  51.929  41.442  1.00  0.00           N  
ATOM    592  H   GLY    44      42.829  52.399  40.746  1.00  0.00           H  
ATOM    593  CA  GLY    44      41.889  52.789  42.603  1.00  0.00           C  
ATOM    594  HA2 GLY    44      42.520  52.661  43.483  1.00  0.00           H  
ATOM    595  HA3 GLY    44      42.095  53.807  42.274  1.00  0.00           H  
ATOM    596  C   GLY    44      40.432  52.603  42.997  1.00  0.00           C  
ATOM    597  O   GLY    44      40.157  52.114  44.113  1.00  0.00           O  
ATOM    598  N   PRO    45      39.500  52.865  42.041  1.00  0.00           N  
ATOM    599  CD  PRO    45      39.605  53.506  40.717  1.00  0.00           C  
ATOM    600  HD2 PRO    45      39.951  52.799  39.963  1.00  0.00           H  
ATOM    601  HD3 PRO    45      40.277  54.363  40.664  1.00  0.00           H  
ATOM    602  CG  PRO    45      38.226  53.994  40.304  1.00  0.00           C  
ATOM    603  HG2 PRO    45      38.172  54.150  39.227  1.00  0.00           H  
ATOM    604  HG3 PRO    45      38.078  54.926  40.850  1.00  0.00           H  
ATOM    605  CB  PRO    45      37.397  52.895  40.902  1.00  0.00           C  
ATOM    606  HB2 PRO    45      37.350  52.099  40.159  1.00  0.00           H  
ATOM    607  HB3 PRO    45      36.397  53.296  41.063  1.00  0.00           H  
ATOM    608  CA  PRO    45      38.096  52.584  42.275  1.00  0.00           C  
ATOM    609  HA  PRO    45      37.847  53.233  43.114  1.00  0.00           H  
ATOM    610  C   PRO    45      37.810  51.119  42.744  1.00  0.00           C  
ATOM    611  O   PRO    45      37.318  50.933  43.867  1.00  0.00           O  
ATOM    612  N   GLN    46      38.227  50.037  42.037  1.00  0.00           N  
ATOM    613  H   GLN    46      38.828  50.207  41.244  1.00  0.00           H  
ATOM    614  CA  GLN    46      37.905  48.633  42.389  1.00  0.00           C  
ATOM    615  HA  GLN    46      36.824  48.504  42.347  1.00  0.00           H  
ATOM    616  CB  GLN    46      38.486  47.692  41.290  1.00  0.00           C  
ATOM    617  HB2 GLN    46      39.537  47.965  41.201  1.00  0.00           H  
ATOM    618  HB3 GLN    46      38.398  46.651  41.600  1.00  0.00           H  
ATOM    619  CG  GLN    46      37.779  47.640  39.962  1.00  0.00           C  
ATOM    620  HG2 GLN    46      36.791  47.214  40.137  1.00  0.00           H  
ATOM    621  HG3 GLN    46      37.626  48.660  39.609  1.00  0.00           H  
ATOM    622  CD  GLN    46      38.572  46.878  38.875  1.00  0.00           C  
ATOM    623  OE1 GLN    46      39.661  46.380  39.135  1.00  0.00           O  
ATOM    624  NE2 GLN    46      37.995  46.817  37.699  1.00  0.00           N  
ATOM    625 HE21 GLN    46      38.403  46.202  37.010  1.00  0.00           H  
ATOM    626 HE22 GLN    46      37.114  47.248  37.456  1.00  0.00           H  
ATOM    627  C   GLN    46      38.384  48.191  43.790  1.00  0.00           C  
ATOM    628  O   GLN    46      37.784  47.389  44.489  1.00  0.00           O  
ATOM    629  N   SER    47      39.503  48.782  44.262  1.00  0.00           N  
ATOM    630  H   SER    47      40.002  49.489  43.741  1.00  0.00           H  
ATOM    631  CA  SER    47      39.929  48.579  45.657  1.00  0.00           C  
ATOM    632  HA  SER    47      39.782  47.555  46.001  1.00  0.00           H  
ATOM    633  CB  SER    47      41.396  49.030  45.844  1.00  0.00           C  
ATOM    634  HB2 SER    47      41.512  50.108  45.730  1.00  0.00           H  
ATOM    635  HB3 SER    47      41.681  48.800  46.871  1.00  0.00           H  
ATOM    636  OG  SER    47      42.333  48.372  44.947  1.00  0.00           O  
ATOM    637  HG  SER    47      41.999  48.460  44.051  1.00  0.00           H  
ATOM    638  C   SER    47      39.230  49.410  46.758  1.00  0.00           C  
ATOM    639  O   SER    47      39.043  48.894  47.869  1.00  0.00           O  
ATOM    640  N   PHE    48      38.803  50.614  46.448  1.00  0.00           N  
ATOM    641  H   PHE    48      38.857  51.002  45.517  1.00  0.00           H  
ATOM    642  CA  PHE    48      38.264  51.444  47.496  1.00  0.00           C  
ATOM    643  HA  PHE    48      38.330  50.926  48.453  1.00  0.00           H  
ATOM    644  CB  PHE    48      39.206  52.719  47.617  1.00  0.00           C  
ATOM    645  HB2 PHE    48      39.183  53.144  46.614  1.00  0.00           H  
ATOM    646  HB3 PHE    48      38.650  53.355  48.306  1.00  0.00           H  
ATOM    647  CG  PHE    48      40.596  52.416  48.079  1.00  0.00           C  
ATOM    648  CD1 PHE    48      40.827  51.760  49.312  1.00  0.00           C  
ATOM    649  HD1 PHE    48      39.942  51.465  49.857  1.00  0.00           H  
ATOM    650  CE1 PHE    48      42.108  51.410  49.625  1.00  0.00           C  
ATOM    651  HE1 PHE    48      42.380  50.907  50.541  1.00  0.00           H  
ATOM    652  CZ  PHE    48      43.146  51.667  48.767  1.00  0.00           C  
ATOM    653  HZ  PHE    48      44.143  51.429  49.108  1.00  0.00           H  
ATOM    654  CE2 PHE    48      42.934  52.260  47.543  1.00  0.00           C  
ATOM    655  HE2 PHE    48      43.755  52.442  46.865  1.00  0.00           H  
ATOM    656  CD2 PHE    48      41.616  52.688  47.229  1.00  0.00           C  
ATOM    657  HD2 PHE    48      41.400  53.225  46.317  1.00  0.00           H  
ATOM    658  C   PHE    48      36.795  51.835  47.448  1.00  0.00           C  
ATOM    659  O   PHE    48      36.194  52.464  48.355  1.00  0.00           O  
ATOM    660  N   ASP    49      36.111  51.619  46.325  1.00  0.00           N  
ATOM    661  H   ASP    49      36.592  51.208  45.538  1.00  0.00           H  
ATOM    662  CA  ASP    49      34.672  51.988  46.121  1.00  0.00           C  
ATOM    663  HA  ASP    49      34.701  53.068  46.266  1.00  0.00           H  
ATOM    664  CB  ASP    49      34.207  51.710  44.703  1.00  0.00           C  
ATOM    665  HB2 ASP    49      33.317  52.290  44.458  1.00  0.00           H  
ATOM    666  HB3 ASP    49      34.986  52.105  44.051  1.00  0.00           H  
ATOM    667  CG  ASP    49      33.988  50.270  44.222  1.00  0.00           C  
ATOM    668  OD1 ASP    49      33.518  50.180  43.056  1.00  0.00           O  
ATOM    669  OD2 ASP    49      34.128  49.274  44.968  1.00  0.00           O  
ATOM    670  C   ASP    49      33.656  51.473  47.122  1.00  0.00           C  
ATOM    671  O   ASP    49      32.553  52.061  47.335  1.00  0.00           O  
ATOM    672  N   SER    50      33.973  50.407  47.895  1.00  0.00           N  
ATOM    673  H   SER    50      34.820  49.931  47.619  1.00  0.00           H  
ATOM    674  CA  SER    50      33.189  49.749  48.967  1.00  0.00           C  
ATOM    675  HA  SER    50      32.141  50.044  48.919  1.00  0.00           H  
ATOM    676  CB  SER    50      33.164  48.198  48.699  1.00  0.00           C  
ATOM    677  HB2 SER    50      32.628  47.682  49.495  1.00  0.00           H  
ATOM    678  HB3 SER    50      32.698  47.999  47.734  1.00  0.00           H  
ATOM    679  OG  SER    50      34.505  47.807  48.830  1.00  0.00           O  
ATOM    680  HG  SER    50      35.107  47.927  48.091  1.00  0.00           H  
ATOM    681  C   SER    50      33.656  50.054  50.374  1.00  0.00           C  
ATOM    682  O   SER    50      33.056  49.573  51.310  1.00  0.00           O  
ATOM    683  N   ASN    51      34.717  50.831  50.558  1.00  0.00           N  
ATOM    684  H   ASN    51      35.162  51.150  49.709  1.00  0.00           H  
ATOM    685  CA  ASN    51      35.385  51.114  51.803  1.00  0.00           C  
ATOM    686  HA  ASN    51      34.599  51.189  52.555  1.00  0.00           H  
ATOM    687  CB  ASN    51      36.335  49.992  52.176  1.00  0.00           C  
ATOM    688  HB2 ASN    51      36.813  50.281  53.112  1.00  0.00           H  
ATOM    689  HB3 ASN    51      35.786  49.081  52.417  1.00  0.00           H  
ATOM    690  CG  ASN    51      37.357  49.623  51.105  1.00  0.00           C  
ATOM    691  OD1 ASN    51      38.477  50.091  51.015  1.00  0.00           O  
ATOM    692  ND2 ASN    51      37.018  48.915  50.037  1.00  0.00           N  
ATOM    693 HD21 ASN    51      37.703  48.893  49.295  1.00  0.00           H  
ATOM    694 HD22 ASN    51      36.112  48.474  49.971  1.00  0.00           H  
ATOM    695  C   ASN    51      35.935  52.575  51.758  1.00  0.00           C  
ATOM    696  O   ASN    51      35.207  53.543  51.946  1.00  0.00           O  
ATOM    697  N   TRP    52      37.202  52.798  51.363  1.00  0.00           N  
ATOM    698  H   TRP    52      37.729  51.939  51.300  1.00  0.00           H  
ATOM    699  CA  TRP    52      37.892  54.060  51.680  1.00  0.00           C  
ATOM    700  HA  TRP    52      37.579  54.313  52.693  1.00  0.00           H  
ATOM    701  CB  TRP    52      39.394  53.801  51.971  1.00  0.00           C  
ATOM    702  HB2 TRP    52      39.823  53.182  51.183  1.00  0.00           H  
ATOM    703  HB3 TRP    52      39.948  54.739  51.950  1.00  0.00           H  
ATOM    704  CG  TRP    52      39.564  53.024  53.209  1.00  0.00           C  
ATOM    705  CD1 TRP    52      40.000  51.765  53.266  1.00  0.00           C  
ATOM    706  HD1 TRP    52      40.396  51.198  52.436  1.00  0.00           H  
ATOM    707  NE1 TRP    52      39.899  51.224  54.550  1.00  0.00           N  
ATOM    708  HE1 TRP    52      40.155  50.306  54.883  1.00  0.00           H  
ATOM    709  CE2 TRP    52      39.367  52.155  55.417  1.00  0.00           C  
ATOM    710  CZ2 TRP    52      39.076  52.123  56.820  1.00  0.00           C  
ATOM    711  HZ2 TRP    52      39.129  51.187  57.357  1.00  0.00           H  
ATOM    712  CH2 TRP    52      38.609  53.317  57.418  1.00  0.00           C  
ATOM    713  HH2 TRP    52      38.344  53.314  58.466  1.00  0.00           H  
ATOM    714  CZ3 TRP    52      38.377  54.445  56.729  1.00  0.00           C  
ATOM    715  HZ3 TRP    52      38.119  55.347  57.263  1.00  0.00           H  
ATOM    716  CE3 TRP    52      38.655  54.506  55.297  1.00  0.00           C  
ATOM    717  HE3 TRP    52      38.525  55.471  54.831  1.00  0.00           H  
ATOM    718  CD2 TRP    52      39.297  53.343  54.647  1.00  0.00           C  
ATOM    719  C   TRP    52      37.574  55.263  50.853  1.00  0.00           C  
ATOM    720  O   TRP    52      37.810  56.401  51.262  1.00  0.00           O  
ATOM    721  N   ILE    53      36.770  55.095  49.814  1.00  0.00           N  
ATOM    722  H   ILE    53      36.513  54.179  49.475  1.00  0.00           H  
ATOM    723  CA  ILE    53      36.202  56.221  49.128  1.00  0.00           C  
ATOM    724  HA  ILE    53      36.985  56.979  49.138  1.00  0.00           H  
ATOM    725  CB  ILE    53      35.834  55.873  47.624  1.00  0.00           C  
ATOM    726  HB  ILE    53      35.371  54.886  47.620  1.00  0.00           H  
ATOM    727  CG2 ILE    53      34.779  56.832  46.928  1.00  0.00           C  
ATOM    728 HG21 ILE    53      35.077  57.879  46.988  1.00  0.00           H  
ATOM    729 HG22 ILE    53      34.514  56.595  45.897  1.00  0.00           H  
ATOM    730 HG23 ILE    53      33.864  56.829  47.521  1.00  0.00           H  
ATOM    731  CG1 ILE    53      37.121  55.901  46.754  1.00  0.00           C  
ATOM    732 HG12 ILE    53      37.244  56.954  46.498  1.00  0.00           H  
ATOM    733 HG13 ILE    53      37.915  55.526  47.399  1.00  0.00           H  
ATOM    734  CD1 ILE    53      37.040  55.140  45.387  1.00  0.00           C  
ATOM    735 HD11 ILE    53      36.326  55.633  44.728  1.00  0.00           H  
ATOM    736 HD12 ILE    53      38.051  55.094  44.984  1.00  0.00           H  
ATOM    737 HD13 ILE    53      36.705  54.142  45.670  1.00  0.00           H  
ATOM    738  C   ILE    53      34.953  56.642  49.941  1.00  0.00           C  
ATOM    739  O   ILE    53      35.130  57.704  50.613  1.00  0.00           O  
ATOM    740  N   PRO    54      33.829  55.875  50.033  1.00  0.00           N  
ATOM    741  CD  PRO    54      33.563  54.512  49.631  1.00  0.00           C  
ATOM    742  HD2 PRO    54      34.302  53.740  49.847  1.00  0.00           H  
ATOM    743  HD3 PRO    54      33.411  54.466  48.553  1.00  0.00           H  
ATOM    744  CG  PRO    54      32.333  54.079  50.304  1.00  0.00           C  
ATOM    745  HG2 PRO    54      32.611  53.555  51.219  1.00  0.00           H  
ATOM    746  HG3 PRO    54      31.775  53.392  49.667  1.00  0.00           H  
ATOM    747  CB  PRO    54      31.546  55.300  50.591  1.00  0.00           C  
ATOM    748  HB2 PRO    54      30.925  55.081  51.460  1.00  0.00           H  
ATOM    749  HB3 PRO    54      30.974  55.595  49.712  1.00  0.00           H  
ATOM    750  CA  PRO    54      32.648  56.251  50.826  1.00  0.00           C  
ATOM    751  HA  PRO    54      32.211  57.199  50.513  1.00  0.00           H  
ATOM    752  C   PRO    54      32.910  56.528  52.389  1.00  0.00           C  
ATOM    753  O   PRO    54      32.295  57.482  52.868  1.00  0.00           O  
ATOM    754  N   LEU    55      33.837  55.772  53.056  1.00  0.00           N  
ATOM    755  H   LEU    55      34.291  55.022  52.554  1.00  0.00           H  
ATOM    756  CA  LEU    55      34.043  55.854  54.466  1.00  0.00           C  
ATOM    757  HA  LEU    55      33.076  56.058  54.926  1.00  0.00           H  
ATOM    758  CB  LEU    55      34.771  54.601  55.050  1.00  0.00           C  
ATOM    759  HB2 LEU    55      35.768  54.610  54.609  1.00  0.00           H  
ATOM    760  HB3 LEU    55      34.813  54.784  56.123  1.00  0.00           H  
ATOM    761  CG  LEU    55      33.987  53.257  54.894  1.00  0.00           C  
ATOM    762  HG  LEU    55      33.636  53.069  53.879  1.00  0.00           H  
ATOM    763  CD1 LEU    55      34.774  51.999  55.255  1.00  0.00           C  
ATOM    764 HD11 LEU    55      34.267  51.074  54.982  1.00  0.00           H  
ATOM    765 HD12 LEU    55      35.722  51.905  54.725  1.00  0.00           H  
ATOM    766 HD13 LEU    55      35.024  51.997  56.316  1.00  0.00           H  
ATOM    767  CD2 LEU    55      32.733  53.311  55.732  1.00  0.00           C  
ATOM    768 HD21 LEU    55      32.898  53.289  56.809  1.00  0.00           H  
ATOM    769 HD22 LEU    55      32.176  54.230  55.547  1.00  0.00           H  
ATOM    770 HD23 LEU    55      32.055  52.518  55.413  1.00  0.00           H  
ATOM    771  C   LEU    55      34.782  57.166  54.801  1.00  0.00           C  
ATOM    772  O   LEU    55      34.346  57.953  55.615  1.00  0.00           O  
ATOM    773  N   SER    56      35.841  57.472  54.105  1.00  0.00           N  
ATOM    774  H   SER    56      36.100  56.999  53.252  1.00  0.00           H  
ATOM    775  CA  SER    56      36.563  58.798  54.249  1.00  0.00           C  
ATOM    776  HA  SER    56      36.804  58.938  55.303  1.00  0.00           H  
ATOM    777  CB  SER    56      37.981  58.816  53.591  1.00  0.00           C  
ATOM    778  HB2 SER    56      38.561  59.654  53.978  1.00  0.00           H  
ATOM    779  HB3 SER    56      38.550  57.938  53.896  1.00  0.00           H  
ATOM    780  OG  SER    56      37.825  59.024  52.180  1.00  0.00           O  
ATOM    781  HG  SER    56      37.713  58.198  51.705  1.00  0.00           H  
ATOM    782  C   SER    56      35.770  60.036  53.736  1.00  0.00           C  
ATOM    783  O   SER    56      35.912  61.114  54.329  1.00  0.00           O  
ATOM    784  N   THR    57      34.771  59.807  52.849  1.00  0.00           N  
ATOM    785  H   THR    57      34.670  58.852  52.536  1.00  0.00           H  
ATOM    786  CA  THR    57      33.819  60.867  52.440  1.00  0.00           C  
ATOM    787  HA  THR    57      34.378  61.783  52.247  1.00  0.00           H  
ATOM    788  CB  THR    57      33.183  60.486  51.102  1.00  0.00           C  
ATOM    789  HB  THR    57      32.521  59.640  51.283  1.00  0.00           H  
ATOM    790  CG2 THR    57      32.198  61.563  50.694  1.00  0.00           C  
ATOM    791 HG21 THR    57      31.348  61.621  51.374  1.00  0.00           H  
ATOM    792 HG22 THR    57      32.629  62.561  50.613  1.00  0.00           H  
ATOM    793 HG23 THR    57      31.695  61.336  49.753  1.00  0.00           H  
ATOM    794  OG1 THR    57      34.171  60.246  50.084  1.00  0.00           O  
ATOM    795  HG1 THR    57      34.441  59.325  50.090  1.00  0.00           H  
ATOM    796  C   THR    57      32.833  61.155  53.572  1.00  0.00           C  
ATOM    797  O   THR    57      32.403  62.266  53.872  1.00  0.00           O  
ATOM    798  N   GLN    58      32.304  60.135  54.324  1.00  0.00           N  
ATOM    799  H   GLN    58      32.510  59.187  54.044  1.00  0.00           H  
ATOM    800  CA  GLN    58      31.516  60.369  55.544  1.00  0.00           C  
ATOM    801  HA  GLN    58      30.713  61.049  55.260  1.00  0.00           H  
ATOM    802  CB  GLN    58      30.876  59.109  56.100  1.00  0.00           C  
ATOM    803  HB2 GLN    58      31.601  58.351  56.395  1.00  0.00           H  
ATOM    804  HB3 GLN    58      30.378  59.372  57.034  1.00  0.00           H  
ATOM    805  CG  GLN    58      29.763  58.424  55.183  1.00  0.00           C  
ATOM    806  HG2 GLN    58      28.868  59.034  55.064  1.00  0.00           H  
ATOM    807  HG3 GLN    58      30.209  58.315  54.195  1.00  0.00           H  
ATOM    808  CD  GLN    58      29.442  57.036  55.758  1.00  0.00           C  
ATOM    809  OE1 GLN    58      29.403  56.813  56.950  1.00  0.00           O  
ATOM    810  NE2 GLN    58      29.231  56.041  54.941  1.00  0.00           N  
ATOM    811 HE21 GLN    58      29.021  55.145  55.355  1.00  0.00           H  
ATOM    812 HE22 GLN    58      29.165  56.186  53.943  1.00  0.00           H  
ATOM    813  C   GLN    58      32.360  60.889  56.736  1.00  0.00           C  
ATOM    814  O   GLN    58      31.875  61.684  57.535  1.00  0.00           O  
ATOM    815  N   LEU    59      33.681  60.461  56.730  1.00  0.00           N  
ATOM    816  H   LEU    59      33.927  59.684  56.133  1.00  0.00           H  
ATOM    817  CA  LEU    59      34.719  61.139  57.577  1.00  0.00           C  
ATOM    818  HA  LEU    59      34.222  61.470  58.489  1.00  0.00           H  
ATOM    819  CB  LEU    59      35.887  60.235  57.984  1.00  0.00           C  
ATOM    820  HB2 LEU    59      36.458  59.916  57.112  1.00  0.00           H  
ATOM    821  HB3 LEU    59      36.563  60.857  58.572  1.00  0.00           H  
ATOM    822  CG  LEU    59      35.407  58.928  58.712  1.00  0.00           C  
ATOM    823  HG  LEU    59      34.593  58.508  58.122  1.00  0.00           H  
ATOM    824  CD1 LEU    59      36.560  57.893  58.844  1.00  0.00           C  
ATOM    825 HD11 LEU    59      37.353  58.204  59.524  1.00  0.00           H  
ATOM    826 HD12 LEU    59      36.174  56.908  59.109  1.00  0.00           H  
ATOM    827 HD13 LEU    59      36.976  57.742  57.848  1.00  0.00           H  
ATOM    828  CD2 LEU    59      34.755  59.244  60.098  1.00  0.00           C  
ATOM    829 HD21 LEU    59      33.848  59.782  59.822  1.00  0.00           H  
ATOM    830 HD22 LEU    59      34.477  58.322  60.610  1.00  0.00           H  
ATOM    831 HD23 LEU    59      35.371  59.856  60.756  1.00  0.00           H  
ATOM    832  C   LEU    59      35.156  62.545  57.066  1.00  0.00           C  
ATOM    833  O   LEU    59      36.076  63.037  57.705  1.00  0.00           O  
ATOM    834  N   GLY    60      34.406  63.127  56.066  1.00  0.00           N  
ATOM    835  H   GLY    60      33.706  62.590  55.575  1.00  0.00           H  
ATOM    836  CA  GLY    60      34.638  64.565  55.795  1.00  0.00           C  
ATOM    837  HA2 GLY    60      33.794  64.965  55.233  1.00  0.00           H  
ATOM    838  HA3 GLY    60      34.683  65.114  56.735  1.00  0.00           H  
ATOM    839  C   GLY    60      35.867  64.875  54.996  1.00  0.00           C  
ATOM    840  O   GLY    60      36.226  66.040  54.972  1.00  0.00           O  
ATOM    841  N   TYR    61      36.629  63.867  54.523  1.00  0.00           N  
ATOM    842  H   TYR    61      36.273  62.927  54.625  1.00  0.00           H  
ATOM    843  CA  TYR    61      37.675  64.072  53.520  1.00  0.00           C  
ATOM    844  HA  TYR    61      38.250  64.984  53.683  1.00  0.00           H  
ATOM    845  CB  TYR    61      38.773  63.009  53.684  1.00  0.00           C  
ATOM    846  HB2 TYR    61      38.331  62.034  53.479  1.00  0.00           H  
ATOM    847  HB3 TYR    61      39.569  63.250  52.979  1.00  0.00           H  
ATOM    848  CG  TYR    61      39.448  62.958  55.047  1.00  0.00           C  
ATOM    849  CD1 TYR    61      40.432  63.884  55.312  1.00  0.00           C  
ATOM    850  HD1 TYR    61      40.929  64.397  54.501  1.00  0.00           H  
ATOM    851  CE1 TYR    61      40.961  63.978  56.621  1.00  0.00           C  
ATOM    852  HE1 TYR    61      41.801  64.633  56.801  1.00  0.00           H  
ATOM    853  CZ  TYR    61      40.562  63.123  57.666  1.00  0.00           C  
ATOM    854  OH  TYR    61      41.066  63.298  58.919  1.00  0.00           O  
ATOM    855  HH  TYR    61      41.845  63.859  58.912  1.00  0.00           H  
ATOM    856  CE2 TYR    61      39.361  62.344  57.438  1.00  0.00           C  
ATOM    857  HE2 TYR    61      38.804  61.874  58.235  1.00  0.00           H  
ATOM    858  CD2 TYR    61      38.841  62.206  56.064  1.00  0.00           C  
ATOM    859  HD2 TYR    61      37.906  61.691  55.902  1.00  0.00           H  
ATOM    860  C   TYR    61      37.214  64.029  52.000  1.00  0.00           C  
ATOM    861  O   TYR    61      35.977  63.776  51.809  1.00  0.00           O  
ATOM    862  N   THR    62      38.148  64.346  51.055  1.00  0.00           N  
ATOM    863  H   THR    62      39.024  64.597  51.492  1.00  0.00           H  
ATOM    864  CA  THR    62      38.025  64.107  49.660  1.00  0.00           C  
ATOM    865  HA  THR    62      36.992  63.803  49.491  1.00  0.00           H  
ATOM    866  CB  THR    62      38.121  65.384  48.859  1.00  0.00           C  
ATOM    867  HB  THR    62      39.072  65.837  49.136  1.00  0.00           H  
ATOM    868  CG2 THR    62      38.130  65.096  47.354  1.00  0.00           C  
ATOM    869 HG21 THR    62      39.053  64.604  47.047  1.00  0.00           H  
ATOM    870 HG22 THR    62      37.303  64.423  47.126  1.00  0.00           H  
ATOM    871 HG23 THR    62      38.047  66.006  46.759  1.00  0.00           H  
ATOM    872  OG1 THR    62      36.940  66.161  49.133  1.00  0.00           O  
ATOM    873  HG1 THR    62      36.860  66.505  50.025  1.00  0.00           H  
ATOM    874  C   THR    62      38.955  63.036  49.241  1.00  0.00           C  
ATOM    875  O   THR    62      40.171  63.150  49.160  1.00  0.00           O  
ATOM    876  N   PRO    63      38.439  61.856  48.806  1.00  0.00           N  
ATOM    877  CD  PRO    63      37.059  61.347  48.972  1.00  0.00           C  
ATOM    878  HD2 PRO    63      36.445  61.854  48.227  1.00  0.00           H  
ATOM    879  HD3 PRO    63      36.649  61.726  49.908  1.00  0.00           H  
ATOM    880  CG  PRO    63      37.030  59.825  48.713  1.00  0.00           C  
ATOM    881  HG2 PRO    63      36.051  59.450  48.416  1.00  0.00           H  
ATOM    882  HG3 PRO    63      37.224  59.368  49.683  1.00  0.00           H  
ATOM    883  CB  PRO    63      38.221  59.609  47.733  1.00  0.00           C  
ATOM    884  HB2 PRO    63      37.909  59.856  46.719  1.00  0.00           H  
ATOM    885  HB3 PRO    63      38.582  58.586  47.830  1.00  0.00           H  
ATOM    886  CA  PRO    63      39.239  60.722  48.233  1.00  0.00           C  
ATOM    887  HA  PRO    63      39.987  60.335  48.924  1.00  0.00           H  
ATOM    888  C   PRO    63      39.960  61.148  46.960  1.00  0.00           C  
ATOM    889  O   PRO    63      39.346  61.732  46.102  1.00  0.00           O  
ATOM    890  N   CYS    64      41.218  60.814  46.873  1.00  0.00           N  
ATOM    891  H   CYS    64      41.669  60.371  47.661  1.00  0.00           H  
ATOM    892  CA  CYS    64      41.979  61.113  45.686  1.00  0.00           C  
ATOM    893  HA  CYS    64      41.333  61.463  44.880  1.00  0.00           H  
ATOM    894  CB  CYS    64      42.874  62.306  45.947  1.00  0.00           C  
ATOM    895  HB2 CYS    64      43.525  61.871  46.705  1.00  0.00           H  
ATOM    896  HB3 CYS    64      43.394  62.528  45.015  1.00  0.00           H  
ATOM    897  SG  CYS    64      42.142  63.895  46.532  1.00  0.00           S  
ATOM    898  HG  CYS    64      41.368  63.367  47.484  1.00  0.00           H  
ATOM    899  C   CYS    64      42.764  59.830  45.346  1.00  0.00           C  
ATOM    900  O   CYS    64      43.274  59.179  46.301  1.00  0.00           O  
ATOM    901  N   TRP    65      42.856  59.366  44.086  1.00  0.00           N  
ATOM    902  H   TRP    65      42.511  59.944  43.333  1.00  0.00           H  
ATOM    903  CA  TRP    65      43.420  57.986  43.907  1.00  0.00           C  
ATOM    904  HA  TRP    65      44.203  57.791  44.640  1.00  0.00           H  
ATOM    905  CB  TRP    65      42.293  56.953  43.875  1.00  0.00           C  
ATOM    906  HB2 TRP    65      42.770  55.987  43.706  1.00  0.00           H  
ATOM    907  HB3 TRP    65      41.836  56.861  44.861  1.00  0.00           H  
ATOM    908  CG  TRP    65      41.318  57.208  42.780  1.00  0.00           C  
ATOM    909  CD1 TRP    65      41.490  56.819  41.479  1.00  0.00           C  
ATOM    910  HD1 TRP    65      42.239  56.209  40.996  1.00  0.00           H  
ATOM    911  NE1 TRP    65      40.428  57.297  40.722  1.00  0.00           N  
ATOM    912  HE1 TRP    65      40.309  57.194  39.724  1.00  0.00           H  
ATOM    913  CE2 TRP    65      39.576  58.050  41.477  1.00  0.00           C  
ATOM    914  CZ2 TRP    65      38.362  58.679  41.167  1.00  0.00           C  
ATOM    915  HZ2 TRP    65      37.887  58.712  40.197  1.00  0.00           H  
ATOM    916  CH2 TRP    65      37.702  59.400  42.191  1.00  0.00           C  
ATOM    917  HH2 TRP    65      36.692  59.733  42.004  1.00  0.00           H  
ATOM    918  CZ3 TRP    65      38.221  59.482  43.509  1.00  0.00           C  
ATOM    919  HZ3 TRP    65      37.688  59.979  44.306  1.00  0.00           H  
ATOM    920  CE3 TRP    65      39.447  58.851  43.785  1.00  0.00           C  
ATOM    921  HE3 TRP    65      39.855  59.035  44.768  1.00  0.00           H  
ATOM    922  CD2 TRP    65      40.149  58.035  42.804  1.00  0.00           C  
ATOM    923  C   TRP    65      44.170  58.087  42.566  1.00  0.00           C  
ATOM    924  O   TRP    65      43.866  58.931  41.698  1.00  0.00           O  
ATOM    925  N   ILE    66      45.078  57.181  42.311  1.00  0.00           N  
ATOM    926  H   ILE    66      45.252  56.582  43.105  1.00  0.00           H  
ATOM    927  CA  ILE    66      45.793  56.804  41.018  1.00  0.00           C  
ATOM    928  HA  ILE    66      45.392  57.468  40.252  1.00  0.00           H  
ATOM    929  CB  ILE    66      47.328  56.991  41.197  1.00  0.00           C  
ATOM    930  HB  ILE    66      47.785  56.530  40.322  1.00  0.00           H  
ATOM    931  CG2 ILE    66      47.619  58.537  41.219  1.00  0.00           C  
ATOM    932 HG21 ILE    66      47.139  58.860  40.296  1.00  0.00           H  
ATOM    933 HG22 ILE    66      47.159  59.040  42.070  1.00  0.00           H  
ATOM    934 HG23 ILE    66      48.677  58.796  41.234  1.00  0.00           H  
ATOM    935  CG1 ILE    66      47.713  56.190  42.400  1.00  0.00           C  
ATOM    936 HG12 ILE    66      47.516  56.827  43.262  1.00  0.00           H  
ATOM    937 HG13 ILE    66      47.151  55.274  42.581  1.00  0.00           H  
ATOM    938  CD1 ILE    66      49.260  56.032  42.478  1.00  0.00           C  
ATOM    939 HD11 ILE    66      49.749  55.495  41.666  1.00  0.00           H  
ATOM    940 HD12 ILE    66      49.777  56.992  42.473  1.00  0.00           H  
ATOM    941 HD13 ILE    66      49.610  55.525  43.377  1.00  0.00           H  
ATOM    942  C   ILE    66      45.393  55.346  40.557  1.00  0.00           C  
ATOM    943  O   ILE    66      44.713  54.616  41.267  1.00  0.00           O  
ATOM    944  N   SER    67      45.720  54.973  39.327  1.00  0.00           N  
ATOM    945  H   SER    67      46.223  55.629  38.745  1.00  0.00           H  
ATOM    946  CA  SER    67      45.658  53.527  38.880  1.00  0.00           C  
ATOM    947  HA  SER    67      45.613  52.914  39.780  1.00  0.00           H  
ATOM    948  CB  SER    67      44.283  53.135  38.241  1.00  0.00           C  
ATOM    949  HB2 SER    67      44.094  53.705  37.332  1.00  0.00           H  
ATOM    950  HB3 SER    67      44.344  52.065  38.040  1.00  0.00           H  
ATOM    951  OG  SER    67      43.150  53.233  39.004  1.00  0.00           O  
ATOM    952  HG  SER    67      42.796  54.122  38.923  1.00  0.00           H  
ATOM    953  C   SER    67      46.818  53.160  38.009  1.00  0.00           C  
ATOM    954  O   SER    67      46.548  52.948  36.794  1.00  0.00           O  
ATOM    955  N   PRO    68      48.051  53.025  38.480  1.00  0.00           N  
ATOM    956  CD  PRO    68      48.578  53.418  39.833  1.00  0.00           C  
ATOM    957  HD2 PRO    68      48.492  52.641  40.592  1.00  0.00           H  
ATOM    958  HD3 PRO    68      48.055  54.293  40.220  1.00  0.00           H  
ATOM    959  CG  PRO    68      50.081  53.587  39.605  1.00  0.00           C  
ATOM    960  HG2 PRO    68      50.628  53.322  40.510  1.00  0.00           H  
ATOM    961  HG3 PRO    68      50.136  54.613  39.240  1.00  0.00           H  
ATOM    962  CB  PRO    68      50.436  52.726  38.365  1.00  0.00           C  
ATOM    963  HB2 PRO    68      50.621  51.690  38.649  1.00  0.00           H  
ATOM    964  HB3 PRO    68      51.244  53.152  37.771  1.00  0.00           H  
ATOM    965  CA  PRO    68      49.159  52.796  37.560  1.00  0.00           C  
ATOM    966  HA  PRO    68      49.368  53.744  37.063  1.00  0.00           H  
ATOM    967  C   PRO    68      49.112  51.699  36.484  1.00  0.00           C  
ATOM    968  O   PRO    68      48.870  50.549  36.810  1.00  0.00           O  
ATOM    969  N   PRO    69      49.176  51.987  35.197  1.00  0.00           N  
ATOM    970  CD  PRO    69      49.574  53.268  34.624  1.00  0.00           C  
ATOM    971  HD2 PRO    69      50.499  53.721  34.978  1.00  0.00           H  
ATOM    972  HD3 PRO    69      48.759  53.983  34.738  1.00  0.00           H  
ATOM    973  CG  PRO    69      49.696  53.084  33.120  1.00  0.00           C  
ATOM    974  HG2 PRO    69      50.718  52.784  32.885  1.00  0.00           H  
ATOM    975  HG3 PRO    69      49.445  53.987  32.564  1.00  0.00           H  
ATOM    976  CB  PRO    69      48.628  51.948  32.875  1.00  0.00           C  
ATOM    977  HB2 PRO    69      48.852  51.366  31.981  1.00  0.00           H  
ATOM    978  HB3 PRO    69      47.665  52.456  32.817  1.00  0.00           H  
ATOM    979  CA  PRO    69      48.768  51.142  34.184  1.00  0.00           C  
ATOM    980  HA  PRO    69      47.823  50.702  34.504  1.00  0.00           H  
ATOM    981  C   PRO    69      49.784  49.953  33.912  1.00  0.00           C  
ATOM    982  O   PRO    69      50.961  50.158  34.118  1.00  0.00           O  
ATOM    983  N   PRO    70      49.355  48.827  33.439  1.00  0.00           N  
ATOM    984  CD  PRO    70      50.186  47.721  33.001  1.00  0.00           C  
ATOM    985  HD2 PRO    70      50.620  47.226  33.869  1.00  0.00           H  
ATOM    986  HD3 PRO    70      50.955  48.160  32.366  1.00  0.00           H  
ATOM    987  CG  PRO    70      49.214  46.697  32.395  1.00  0.00           C  
ATOM    988  HG2 PRO    70      49.360  45.749  32.914  1.00  0.00           H  
ATOM    989  HG3 PRO    70      49.389  46.528  31.333  1.00  0.00           H  
ATOM    990  CB  PRO    70      47.822  47.381  32.513  1.00  0.00           C  
ATOM    991  HB2 PRO    70      47.059  46.673  32.836  1.00  0.00           H  
ATOM    992  HB3 PRO    70      47.610  47.795  31.527  1.00  0.00           H  
ATOM    993  CA  PRO    70      47.941  48.419  33.621  1.00  0.00           C  
ATOM    994  HA  PRO    70      47.274  49.234  33.339  1.00  0.00           H  
ATOM    995  C   PRO    70      47.729  47.899  34.993  1.00  0.00           C  
ATOM    996  O   PRO    70      48.384  46.866  35.368  1.00  0.00           O  
ATOM    997  N   PHE    71      46.733  48.337  35.750  1.00  0.00           N  
ATOM    998  H   PHE    71      46.067  49.014  35.406  1.00  0.00           H  
ATOM    999  CA  PHE    71      46.305  47.633  37.018  1.00  0.00           C  
ATOM   1000  HA  PHE    71      45.674  48.402  37.464  1.00  0.00           H  
ATOM   1001  CB  PHE    71      45.376  46.398  36.616  1.00  0.00           C  
ATOM   1002  HB2 PHE    71      45.932  45.468  36.737  1.00  0.00           H  
ATOM   1003  HB3 PHE    71      44.668  46.482  37.441  1.00  0.00           H  
ATOM   1004  CG  PHE    71      44.665  46.590  35.236  1.00  0.00           C  
ATOM   1005  CD1 PHE    71      44.896  45.658  34.216  1.00  0.00           C  
ATOM   1006  HD1 PHE    71      45.543  44.802  34.345  1.00  0.00           H  
ATOM   1007  CE1 PHE    71      44.049  45.644  33.065  1.00  0.00           C  
ATOM   1008  HE1 PHE    71      44.073  44.820  32.367  1.00  0.00           H  
ATOM   1009  CZ  PHE    71      42.991  46.567  32.872  1.00  0.00           C  
ATOM   1010  HZ  PHE    71      42.241  46.433  32.106  1.00  0.00           H  
ATOM   1011  CE2 PHE    71      42.867  47.571  33.849  1.00  0.00           C  
ATOM   1012  HE2 PHE    71      42.067  48.280  33.696  1.00  0.00           H  
ATOM   1013  CD2 PHE    71      43.640  47.532  35.011  1.00  0.00           C  
ATOM   1014  HD2 PHE    71      43.435  48.186  35.845  1.00  0.00           H  
ATOM   1015  C   PHE    71      47.361  47.367  38.111  1.00  0.00           C  
ATOM   1016  O   PHE    71      47.285  46.305  38.715  1.00  0.00           O  
ATOM   1017  N   MET    72      48.428  48.134  38.214  1.00  0.00           N  
ATOM   1018  H   MET    72      48.265  48.975  37.679  1.00  0.00           H  
ATOM   1019  CA  MET    72      49.604  47.955  39.040  1.00  0.00           C  
ATOM   1020  HA  MET    72      50.376  48.575  38.586  1.00  0.00           H  
ATOM   1021  CB  MET    72      49.485  48.378  40.516  1.00  0.00           C  
ATOM   1022  HB2 MET    72      48.620  47.952  41.024  1.00  0.00           H  
ATOM   1023  HB3 MET    72      50.392  47.988  40.977  1.00  0.00           H  
ATOM   1024  CG  MET    72      49.483  49.914  40.653  1.00  0.00           C  
ATOM   1025  HG2 MET    72      50.427  50.427  40.473  1.00  0.00           H  
ATOM   1026  HG3 MET    72      48.771  50.330  39.940  1.00  0.00           H  
ATOM   1027  SD  MET    72      49.024  50.496  42.412  1.00  0.00           S  
ATOM   1028  CE  MET    72      50.415  49.834  43.312  1.00  0.00           C  
ATOM   1029  HE1 MET    72      50.328  48.748  43.351  1.00  0.00           H  
ATOM   1030  HE2 MET    72      51.302  50.019  42.707  1.00  0.00           H  
ATOM   1031  HE3 MET    72      50.672  50.247  44.287  1.00  0.00           H  
ATOM   1032  C   MET    72      50.278  46.515  38.886  1.00  0.00           C  
ATOM   1033  O   MET    72      50.964  46.004  39.681  1.00  0.00           O  
ATOM   1034  N   LEU    73      50.120  45.888  37.659  1.00  0.00           N  
ATOM   1035  H   LEU    73      49.519  46.341  36.986  1.00  0.00           H  
ATOM   1036  CA  LEU    73      50.864  44.796  37.137  1.00  0.00           C  
ATOM   1037  HA  LEU    73      51.085  43.996  37.844  1.00  0.00           H  
ATOM   1038  CB  LEU    73      50.072  44.140  36.002  1.00  0.00           C  
ATOM   1039  HB2 LEU    73      50.002  44.847  35.175  1.00  0.00           H  
ATOM   1040  HB3 LEU    73      50.707  43.402  35.512  1.00  0.00           H  
ATOM   1041  CG  LEU    73      48.731  43.550  36.479  1.00  0.00           C  
ATOM   1042  HG  LEU    73      48.149  44.336  36.960  1.00  0.00           H  
ATOM   1043  CD1 LEU    73      47.754  43.143  35.383  1.00  0.00           C  
ATOM   1044 HD11 LEU    73      48.239  42.386  34.767  1.00  0.00           H  
ATOM   1045 HD12 LEU    73      46.834  42.726  35.792  1.00  0.00           H  
ATOM   1046 HD13 LEU    73      47.497  44.012  34.778  1.00  0.00           H  
ATOM   1047  CD2 LEU    73      48.874  42.237  37.336  1.00  0.00           C  
ATOM   1048 HD21 LEU    73      48.973  41.386  36.661  1.00  0.00           H  
ATOM   1049 HD22 LEU    73      49.699  42.251  38.049  1.00  0.00           H  
ATOM   1050 HD23 LEU    73      47.935  42.179  37.886  1.00  0.00           H  
ATOM   1051  C   LEU    73      52.224  45.313  36.576  1.00  0.00           C  
ATOM   1052  O   LEU    73      53.188  44.525  36.497  1.00  0.00           O  
ATOM   1053  N   ASN    74      52.341  46.549  36.197  1.00  0.00           N  
ATOM   1054  H   ASN    74      51.497  47.081  36.354  1.00  0.00           H  
ATOM   1055  CA  ASN    74      53.580  47.144  35.763  1.00  0.00           C  
ATOM   1056  HA  ASN    74      54.073  46.472  35.060  1.00  0.00           H  
ATOM   1057  CB  ASN    74      53.318  48.427  35.127  1.00  0.00           C  
ATOM   1058  HB2 ASN    74      52.351  48.432  34.624  1.00  0.00           H  
ATOM   1059  HB3 ASN    74      53.239  49.188  35.903  1.00  0.00           H  
ATOM   1060  CG  ASN    74      54.306  48.776  34.020  1.00  0.00           C  
ATOM   1061  OD1 ASN    74      55.362  48.220  33.954  1.00  0.00           O  
ATOM   1062  ND2 ASN    74      54.028  49.792  33.211  1.00  0.00           N  
ATOM   1063 HD21 ASN    74      54.570  49.912  32.367  1.00  0.00           H  
ATOM   1064 HD22 ASN    74      53.161  50.305  33.277  1.00  0.00           H  
ATOM   1065  C   ASN    74      54.561  47.281  36.942  1.00  0.00           C  
ATOM   1066  O   ASN    74      54.113  47.132  38.092  1.00  0.00           O  
ATOM   1067  N   ASP    75      55.902  47.370  36.662  1.00  0.00           N  
ATOM   1068  H   ASP    75      56.086  47.501  35.677  1.00  0.00           H  
ATOM   1069  CA  ASP    75      57.142  47.560  37.534  1.00  0.00           C  
ATOM   1070  HA  ASP    75      57.281  46.610  38.049  1.00  0.00           H  
ATOM   1071  CB  ASP    75      58.305  47.824  36.522  1.00  0.00           C  
ATOM   1072  HB2 ASP    75      58.561  46.863  36.075  1.00  0.00           H  
ATOM   1073  HB3 ASP    75      57.976  48.587  35.816  1.00  0.00           H  
ATOM   1074  CG  ASP    75      59.582  48.321  37.233  1.00  0.00           C  
ATOM   1075  OD1 ASP    75      59.576  48.385  38.482  1.00  0.00           O  
ATOM   1076  OD2 ASP    75      60.535  48.688  36.548  1.00  0.00           O  
ATOM   1077  C   ASP    75      56.764  48.658  38.545  1.00  0.00           C  
ATOM   1078  O   ASP    75      56.293  49.775  38.201  1.00  0.00           O  
ATOM   1079  N   THR    76      57.040  48.336  39.816  1.00  0.00           N  
ATOM   1080  H   THR    76      57.454  47.439  40.024  1.00  0.00           H  
ATOM   1081  CA  THR    76      56.679  49.203  40.904  1.00  0.00           C  
ATOM   1082  HA  THR    76      55.625  49.479  40.908  1.00  0.00           H  
ATOM   1083  CB  THR    76      56.981  48.505  42.266  1.00  0.00           C  
ATOM   1084  HB  THR    76      56.804  49.217  43.071  1.00  0.00           H  
ATOM   1085  CG2 THR    76      56.184  47.215  42.529  1.00  0.00           C  
ATOM   1086 HG21 THR    76      56.586  46.414  41.909  1.00  0.00           H  
ATOM   1087 HG22 THR    76      56.245  47.051  43.605  1.00  0.00           H  
ATOM   1088 HG23 THR    76      55.154  47.482  42.292  1.00  0.00           H  
ATOM   1089  OG1 THR    76      58.303  48.117  42.473  1.00  0.00           O  
ATOM   1090  HG1 THR    76      58.499  47.362  41.914  1.00  0.00           H  
ATOM   1091  C   THR    76      57.440  50.529  40.801  1.00  0.00           C  
ATOM   1092  O   THR    76      56.959  51.534  41.273  1.00  0.00           O  
ATOM   1093  N   GLN    77      58.586  50.589  40.159  1.00  0.00           N  
ATOM   1094  H   GLN    77      58.884  49.697  39.790  1.00  0.00           H  
ATOM   1095  CA  GLN    77      59.442  51.750  40.039  1.00  0.00           C  
ATOM   1096  HA  GLN    77      59.540  52.278  40.988  1.00  0.00           H  
ATOM   1097  CB  GLN    77      60.891  51.345  39.607  1.00  0.00           C  
ATOM   1098  HB2 GLN    77      60.871  50.817  38.654  1.00  0.00           H  
ATOM   1099  HB3 GLN    77      61.523  52.216  39.437  1.00  0.00           H  
ATOM   1100  CG  GLN    77      61.578  50.427  40.693  1.00  0.00           C  
ATOM   1101  HG2 GLN    77      61.897  51.081  41.505  1.00  0.00           H  
ATOM   1102  HG3 GLN    77      60.821  49.740  41.071  1.00  0.00           H  
ATOM   1103  CD  GLN    77      62.694  49.740  40.128  1.00  0.00           C  
ATOM   1104  OE1 GLN    77      63.855  50.024  40.485  1.00  0.00           O  
ATOM   1105  NE2 GLN    77      62.551  48.744  39.278  1.00  0.00           N  
ATOM   1106 HE21 GLN    77      63.395  48.270  38.989  1.00  0.00           H  
ATOM   1107 HE22 GLN    77      61.640  48.623  38.857  1.00  0.00           H  
ATOM   1108  C   GLN    77      58.788  52.730  39.074  1.00  0.00           C  
ATOM   1109  O   GLN    77      59.033  53.928  39.141  1.00  0.00           O  
ATOM   1110  N   VAL    78      57.831  52.252  38.205  1.00  0.00           N  
ATOM   1111  H   VAL    78      57.817  51.251  38.071  1.00  0.00           H  
ATOM   1112  CA  VAL    78      57.016  53.107  37.362  1.00  0.00           C  
ATOM   1113  HA  VAL    78      57.587  54.028  37.246  1.00  0.00           H  
ATOM   1114  CB  VAL    78      56.712  52.375  36.060  1.00  0.00           C  
ATOM   1115  HB  VAL    78      56.036  51.532  36.200  1.00  0.00           H  
ATOM   1116  CG1 VAL    78      56.046  53.467  35.178  1.00  0.00           C  
ATOM   1117 HG11 VAL    78      55.089  53.669  35.660  1.00  0.00           H  
ATOM   1118 HG12 VAL    78      56.634  54.383  35.114  1.00  0.00           H  
ATOM   1119 HG13 VAL    78      56.114  53.169  34.132  1.00  0.00           H  
ATOM   1120  CG2 VAL    78      57.973  51.766  35.362  1.00  0.00           C  
ATOM   1121 HG21 VAL    78      58.734  52.516  35.143  1.00  0.00           H  
ATOM   1122 HG22 VAL    78      58.425  51.107  36.103  1.00  0.00           H  
ATOM   1123 HG23 VAL    78      57.721  51.165  34.489  1.00  0.00           H  
ATOM   1124  C   VAL    78      55.693  53.439  38.077  1.00  0.00           C  
ATOM   1125  O   VAL    78      55.283  54.602  37.953  1.00  0.00           O  
ATOM   1126  N   ASN    79      55.090  52.446  38.766  1.00  0.00           N  
ATOM   1127  H   ASN    79      55.372  51.484  38.641  1.00  0.00           H  
ATOM   1128  CA  ASN    79      53.860  52.629  39.527  1.00  0.00           C  
ATOM   1129  HA  ASN    79      53.078  53.000  38.865  1.00  0.00           H  
ATOM   1130  CB  ASN    79      53.358  51.301  40.201  1.00  0.00           C  
ATOM   1131  HB2 ASN    79      54.199  51.026  40.837  1.00  0.00           H  
ATOM   1132  HB3 ASN    79      52.447  51.491  40.769  1.00  0.00           H  
ATOM   1133  CG  ASN    79      53.074  50.201  39.276  1.00  0.00           C  
ATOM   1134  OD1 ASN    79      52.976  50.329  38.075  1.00  0.00           O  
ATOM   1135  ND2 ASN    79      52.970  49.029  39.778  1.00  0.00           N  
ATOM   1136 HD21 ASN    79      52.938  48.282  39.099  1.00  0.00           H  
ATOM   1137 HD22 ASN    79      53.184  48.794  40.737  1.00  0.00           H  
ATOM   1138  C   ASN    79      54.108  53.685  40.673  1.00  0.00           C  
ATOM   1139  O   ASN    79      53.163  54.408  41.032  1.00  0.00           O  
ATOM   1140  N   THR    80      55.396  53.997  40.975  1.00  0.00           N  
ATOM   1141  H   THR    80      56.060  53.642  40.302  1.00  0.00           H  
ATOM   1142  CA  THR    80      55.759  55.008  42.043  1.00  0.00           C  
ATOM   1143  HA  THR    80      55.058  54.931  42.874  1.00  0.00           H  
ATOM   1144  CB  THR    80      57.267  54.806  42.325  1.00  0.00           C  
ATOM   1145  HB  THR    80      57.851  54.823  41.405  1.00  0.00           H  
ATOM   1146  CG2 THR    80      57.853  55.843  43.286  1.00  0.00           C  
ATOM   1147 HG21 THR    80      58.070  56.735  42.698  1.00  0.00           H  
ATOM   1148 HG22 THR    80      57.097  56.019  44.051  1.00  0.00           H  
ATOM   1149 HG23 THR    80      58.747  55.353  43.674  1.00  0.00           H  
ATOM   1150  OG1 THR    80      57.400  53.569  42.959  1.00  0.00           O  
ATOM   1151  HG1 THR    80      57.128  52.910  42.316  1.00  0.00           H  
ATOM   1152  C   THR    80      55.507  56.447  41.644  1.00  0.00           C  
ATOM   1153  O   THR    80      55.258  57.283  42.462  1.00  0.00           O  
ATOM   1154  N   GLU    81      55.735  56.765  40.379  1.00  0.00           N  
ATOM   1155  H   GLU    81      55.962  56.064  39.687  1.00  0.00           H  
ATOM   1156  CA  GLU    81      55.946  58.141  39.870  1.00  0.00           C  
ATOM   1157  HA  GLU    81      56.713  58.627  40.473  1.00  0.00           H  
ATOM   1158  CB  GLU    81      56.565  58.055  38.486  1.00  0.00           C  
ATOM   1159  HB2 GLU    81      55.834  57.597  37.820  1.00  0.00           H  
ATOM   1160  HB3 GLU    81      56.826  59.036  38.087  1.00  0.00           H  
ATOM   1161  CG  GLU    81      57.830  57.169  38.313  1.00  0.00           C  
ATOM   1162  HG2 GLU    81      58.557  57.532  39.041  1.00  0.00           H  
ATOM   1163  HG3 GLU    81      57.627  56.114  38.493  1.00  0.00           H  
ATOM   1164  CD  GLU    81      58.497  57.209  36.945  1.00  0.00           C  
ATOM   1165  OE1 GLU    81      59.754  57.117  36.844  1.00  0.00           O  
ATOM   1166  OE2 GLU    81      57.903  57.416  35.856  1.00  0.00           O  
ATOM   1167  C   GLU    81      54.587  58.938  39.950  1.00  0.00           C  
ATOM   1168  O   GLU    81      54.525  60.045  40.503  1.00  0.00           O  
ATOM   1169  N   TYR    82      53.580  58.243  39.520  1.00  0.00           N  
ATOM   1170  H   TYR    82      53.821  57.349  39.116  1.00  0.00           H  
ATOM   1171  CA  TYR    82      52.158  58.527  39.826  1.00  0.00           C  
ATOM   1172  HA  TYR    82      51.828  59.334  39.173  1.00  0.00           H  
ATOM   1173  CB  TYR    82      51.429  57.162  39.440  1.00  0.00           C  
ATOM   1174  HB2 TYR    82      51.796  56.261  39.932  1.00  0.00           H  
ATOM   1175  HB3 TYR    82      50.398  57.321  39.757  1.00  0.00           H  
ATOM   1176  CG  TYR    82      51.421  56.995  38.020  1.00  0.00           C  
ATOM   1177  CD1 TYR    82      52.219  55.938  37.482  1.00  0.00           C  
ATOM   1178  HD1 TYR    82      52.833  55.392  38.183  1.00  0.00           H  
ATOM   1179  CE1 TYR    82      52.232  55.781  36.088  1.00  0.00           C  
ATOM   1180  HE1 TYR    82      52.888  55.034  35.667  1.00  0.00           H  
ATOM   1181  CZ  TYR    82      51.449  56.621  35.286  1.00  0.00           C  
ATOM   1182  OH  TYR    82      51.423  56.407  33.948  1.00  0.00           O  
ATOM   1183  HH  TYR    82      52.316  56.534  33.618  1.00  0.00           H  
ATOM   1184  CE2 TYR    82      50.525  57.530  35.832  1.00  0.00           C  
ATOM   1185  HE2 TYR    82      49.849  58.087  35.201  1.00  0.00           H  
ATOM   1186  CD2 TYR    82      50.526  57.750  37.214  1.00  0.00           C  
ATOM   1187  HD2 TYR    82      50.026  58.539  37.756  1.00  0.00           H  
ATOM   1188  C   TYR    82      51.777  58.916  41.260  1.00  0.00           C  
ATOM   1189  O   TYR    82      51.011  59.845  41.437  1.00  0.00           O  
ATOM   1190  N   MET    83      52.381  58.317  42.294  1.00  0.00           N  
ATOM   1191  H   MET    83      53.083  57.613  42.121  1.00  0.00           H  
ATOM   1192  CA  MET    83      52.096  58.620  43.666  1.00  0.00           C  
ATOM   1193  HA  MET    83      51.110  59.058  43.820  1.00  0.00           H  
ATOM   1194  CB  MET    83      52.249  57.321  44.546  1.00  0.00           C  
ATOM   1195  HB2 MET    83      51.479  56.603  44.268  1.00  0.00           H  
ATOM   1196  HB3 MET    83      53.160  56.783  44.283  1.00  0.00           H  
ATOM   1197  CG  MET    83      52.241  57.526  46.052  1.00  0.00           C  
ATOM   1198  HG2 MET    83      51.563  58.336  46.321  1.00  0.00           H  
ATOM   1199  HG3 MET    83      51.794  56.684  46.582  1.00  0.00           H  
ATOM   1200  SD  MET    83      53.844  57.671  46.907  1.00  0.00           S  
ATOM   1201  CE  MET    83      54.798  56.220  46.456  1.00  0.00           C  
ATOM   1202  HE1 MET    83      55.031  56.282  45.393  1.00  0.00           H  
ATOM   1203  HE2 MET    83      55.748  56.179  46.989  1.00  0.00           H  
ATOM   1204  HE3 MET    83      54.147  55.398  46.751  1.00  0.00           H  
ATOM   1205  C   MET    83      52.925  59.743  44.201  1.00  0.00           C  
ATOM   1206  O   MET    83      52.409  60.539  44.937  1.00  0.00           O  
ATOM   1207  N   VAL    84      54.244  59.727  43.965  1.00  0.00           N  
ATOM   1208  H   VAL    84      54.573  58.900  43.487  1.00  0.00           H  
ATOM   1209  CA  VAL    84      55.163  60.820  44.560  1.00  0.00           C  
ATOM   1210  HA  VAL    84      55.038  60.840  45.643  1.00  0.00           H  
ATOM   1211  CB  VAL    84      56.615  60.402  44.230  1.00  0.00           C  
ATOM   1212  HB  VAL    84      56.819  60.287  43.166  1.00  0.00           H  
ATOM   1213  CG1 VAL    84      57.532  61.559  44.691  1.00  0.00           C  
ATOM   1214 HG11 VAL    84      57.549  61.728  45.768  1.00  0.00           H  
ATOM   1215 HG12 VAL    84      58.585  61.328  44.534  1.00  0.00           H  
ATOM   1216 HG13 VAL    84      57.251  62.503  44.225  1.00  0.00           H  
ATOM   1217  CG2 VAL    84      57.026  59.042  44.895  1.00  0.00           C  
ATOM   1218 HG21 VAL    84      56.754  59.030  45.950  1.00  0.00           H  
ATOM   1219 HG22 VAL    84      56.596  58.178  44.389  1.00  0.00           H  
ATOM   1220 HG23 VAL    84      58.110  58.941  44.848  1.00  0.00           H  
ATOM   1221  C   VAL    84      54.770  62.149  43.968  1.00  0.00           C  
ATOM   1222  O   VAL    84      54.538  63.134  44.676  1.00  0.00           O  
ATOM   1223  N   ASN    85      54.428  62.125  42.673  1.00  0.00           N  
ATOM   1224  H   ASN    85      54.561  61.324  42.073  1.00  0.00           H  
ATOM   1225  CA  ASN    85      53.789  63.287  42.081  1.00  0.00           C  
ATOM   1226  HA  ASN    85      54.445  64.151  42.187  1.00  0.00           H  
ATOM   1227  CB  ASN    85      53.480  63.005  40.579  1.00  0.00           C  
ATOM   1228  HB2 ASN    85      54.416  62.774  40.071  1.00  0.00           H  
ATOM   1229  HB3 ASN    85      52.743  62.207  40.484  1.00  0.00           H  
ATOM   1230  CG  ASN    85      52.813  64.235  40.030  1.00  0.00           C  
ATOM   1231  OD1 ASN    85      53.349  65.350  40.047  1.00  0.00           O  
ATOM   1232  ND2 ASN    85      51.671  64.019  39.435  1.00  0.00           N  
ATOM   1233 HD21 ASN    85      51.284  64.665  38.762  1.00  0.00           H  
ATOM   1234 HD22 ASN    85      51.255  63.107  39.559  1.00  0.00           H  
ATOM   1235  C   ASN    85      52.436  63.560  42.804  1.00  0.00           C  
ATOM   1236  O   ASN    85      52.239  64.720  43.185  1.00  0.00           O  
ATOM   1237  N   ALA    86      51.555  62.621  43.084  1.00  0.00           N  
ATOM   1238  H   ALA    86      51.725  61.699  42.708  1.00  0.00           H  
ATOM   1239  CA  ALA    86      50.278  62.942  43.706  1.00  0.00           C  
ATOM   1240  HA  ALA    86      49.870  63.716  43.057  1.00  0.00           H  
ATOM   1241  CB  ALA    86      49.347  61.729  43.683  1.00  0.00           C  
ATOM   1242  HB1 ALA    86      49.096  61.546  42.638  1.00  0.00           H  
ATOM   1243  HB2 ALA    86      49.896  60.899  44.129  1.00  0.00           H  
ATOM   1244  HB3 ALA    86      48.410  61.889  44.215  1.00  0.00           H  
ATOM   1245  C   ALA    86      50.310  63.363  45.223  1.00  0.00           C  
ATOM   1246  O   ALA    86      49.416  64.089  45.595  1.00  0.00           O  
ATOM   1247  N   ILE    87      51.407  63.142  45.932  1.00  0.00           N  
ATOM   1248  H   ILE    87      52.214  62.660  45.562  1.00  0.00           H  
ATOM   1249  CA  ILE    87      51.664  63.689  47.277  1.00  0.00           C  
ATOM   1250  HA  ILE    87      50.796  63.559  47.924  1.00  0.00           H  
ATOM   1251  CB  ILE    87      52.770  62.966  48.047  1.00  0.00           C  
ATOM   1252  HB  ILE    87      53.690  62.905  47.465  1.00  0.00           H  
ATOM   1253  CG2 ILE    87      53.120  63.674  49.366  1.00  0.00           C  
ATOM   1254 HG21 ILE    87      53.724  63.044  50.020  1.00  0.00           H  
ATOM   1255 HG22 ILE    87      53.858  64.446  49.147  1.00  0.00           H  
ATOM   1256 HG23 ILE    87      52.293  64.167  49.877  1.00  0.00           H  
ATOM   1257  CG1 ILE    87      52.288  61.541  48.438  1.00  0.00           C  
ATOM   1258 HG12 ILE    87      51.635  61.547  49.311  1.00  0.00           H  
ATOM   1259 HG13 ILE    87      51.778  61.028  47.622  1.00  0.00           H  
ATOM   1260  CD1 ILE    87      53.462  60.635  48.719  1.00  0.00           C  
ATOM   1261 HD11 ILE    87      54.117  60.683  47.849  1.00  0.00           H  
ATOM   1262 HD12 ILE    87      54.016  61.011  49.580  1.00  0.00           H  
ATOM   1263 HD13 ILE    87      53.133  59.610  48.891  1.00  0.00           H  
ATOM   1264  C   ILE    87      51.927  65.253  47.116  1.00  0.00           C  
ATOM   1265  O   ILE    87      51.337  66.051  47.841  1.00  0.00           O  
ATOM   1266  N   THR    88      52.758  65.628  46.174  1.00  0.00           N  
ATOM   1267  H   THR    88      53.147  64.860  45.646  1.00  0.00           H  
ATOM   1268  CA  THR    88      53.244  66.954  45.845  1.00  0.00           C  
ATOM   1269  HA  THR    88      53.586  67.354  46.800  1.00  0.00           H  
ATOM   1270  CB  THR    88      54.404  66.886  44.851  1.00  0.00           C  
ATOM   1271  HB  THR    88      54.021  66.725  43.843  1.00  0.00           H  
ATOM   1272  CG2 THR    88      55.101  68.272  44.706  1.00  0.00           C  
ATOM   1273 HG21 THR    88      55.583  68.556  45.641  1.00  0.00           H  
ATOM   1274 HG22 THR    88      55.834  68.294  43.900  1.00  0.00           H  
ATOM   1275 HG23 THR    88      54.465  69.153  44.624  1.00  0.00           H  
ATOM   1276  OG1 THR    88      55.389  65.810  45.138  1.00  0.00           O  
ATOM   1277  HG1 THR    88      55.111  64.892  45.091  1.00  0.00           H  
ATOM   1278  C   THR    88      52.099  67.825  45.294  1.00  0.00           C  
ATOM   1279  O   THR    88      51.905  69.009  45.641  1.00  0.00           O  
ATOM   1280  N   ALA    89      51.265  67.176  44.436  1.00  0.00           N  
ATOM   1281  H   ALA    89      51.627  66.341  43.997  1.00  0.00           H  
ATOM   1282  CA  ALA    89      50.100  67.877  43.863  1.00  0.00           C  
ATOM   1283  HA  ALA    89      50.342  68.753  43.261  1.00  0.00           H  
ATOM   1284  CB  ALA    89      49.476  66.885  42.884  1.00  0.00           C  
ATOM   1285  HB1 ALA    89      48.546  67.331  42.532  1.00  0.00           H  
ATOM   1286  HB2 ALA    89      50.041  66.573  42.006  1.00  0.00           H  
ATOM   1287  HB3 ALA    89      49.206  65.950  43.376  1.00  0.00           H  
ATOM   1288  C   ALA    89      49.125  68.268  44.985  1.00  0.00           C  
ATOM   1289  O   ALA    89      48.701  69.379  45.122  1.00  0.00           O  
ATOM   1290  N   LEU    90      48.602  67.306  45.739  1.00  0.00           N  
ATOM   1291  H   LEU    90      48.847  66.350  45.526  1.00  0.00           H  
ATOM   1292  CA  LEU    90      47.503  67.430  46.707  1.00  0.00           C  
ATOM   1293  HA  LEU    90      46.589  67.800  46.242  1.00  0.00           H  
ATOM   1294  CB  LEU    90      47.108  65.964  47.170  1.00  0.00           C  
ATOM   1295  HB2 LEU    90      47.892  65.483  47.755  1.00  0.00           H  
ATOM   1296  HB3 LEU    90      46.272  66.091  47.858  1.00  0.00           H  
ATOM   1297  CG  LEU    90      46.516  65.061  46.026  1.00  0.00           C  
ATOM   1298  HG  LEU    90      47.152  64.946  45.149  1.00  0.00           H  
ATOM   1299  CD1 LEU    90      46.297  63.758  46.600  1.00  0.00           C  
ATOM   1300 HD11 LEU    90      45.510  63.790  47.353  1.00  0.00           H  
ATOM   1301 HD12 LEU    90      45.946  63.055  45.844  1.00  0.00           H  
ATOM   1302 HD13 LEU    90      47.253  63.360  46.941  1.00  0.00           H  
ATOM   1303  CD2 LEU    90      45.216  65.625  45.390  1.00  0.00           C  
ATOM   1304 HD21 LEU    90      44.429  65.783  46.128  1.00  0.00           H  
ATOM   1305 HD22 LEU    90      45.451  66.565  44.892  1.00  0.00           H  
ATOM   1306 HD23 LEU    90      44.867  64.868  44.688  1.00  0.00           H  
ATOM   1307  C   LEU    90      47.804  68.261  47.943  1.00  0.00           C  
ATOM   1308  O   LEU    90      46.983  68.992  48.404  1.00  0.00           O  
ATOM   1309  N   TYR    91      49.099  68.261  48.294  1.00  0.00           N  
ATOM   1310  H   TYR    91      49.693  67.571  47.857  1.00  0.00           H  
ATOM   1311  CA  TYR    91      49.600  69.158  49.368  1.00  0.00           C  
ATOM   1312  HA  TYR    91      48.935  69.045  50.225  1.00  0.00           H  
ATOM   1313  CB  TYR    91      51.061  68.912  49.761  1.00  0.00           C  
ATOM   1314  HB2 TYR    91      51.122  67.925  50.220  1.00  0.00           H  
ATOM   1315  HB3 TYR    91      51.581  68.862  48.804  1.00  0.00           H  
ATOM   1316  CG  TYR    91      51.934  69.954  50.576  1.00  0.00           C  
ATOM   1317  CD1 TYR    91      52.138  69.830  51.949  1.00  0.00           C  
ATOM   1318  HD1 TYR    91      51.584  69.092  52.511  1.00  0.00           H  
ATOM   1319  CE1 TYR    91      53.030  70.755  52.593  1.00  0.00           C  
ATOM   1320  HE1 TYR    91      53.263  70.660  53.643  1.00  0.00           H  
ATOM   1321  CZ  TYR    91      53.611  71.767  51.859  1.00  0.00           C  
ATOM   1322  OH  TYR    91      54.465  72.709  52.391  1.00  0.00           O  
ATOM   1323  HH  TYR    91      55.154  72.908  51.753  1.00  0.00           H  
ATOM   1324  CE2 TYR    91      53.257  72.010  50.501  1.00  0.00           C  
ATOM   1325  HE2 TYR    91      53.609  72.945  50.088  1.00  0.00           H  
ATOM   1326  CD2 TYR    91      52.470  71.030  49.864  1.00  0.00           C  
ATOM   1327  HD2 TYR    91      52.163  71.152  48.836  1.00  0.00           H  
ATOM   1328  C   TYR    91      49.439  70.618  48.967  1.00  0.00           C  
ATOM   1329  O   TYR    91      48.763  71.399  49.626  1.00  0.00           O  
ATOM   1330  N   ALA    92      49.868  70.927  47.756  1.00  0.00           N  
ATOM   1331  H   ALA    92      50.249  70.241  47.120  1.00  0.00           H  
ATOM   1332  CA  ALA    92      49.725  72.307  47.191  1.00  0.00           C  
ATOM   1333  HA  ALA    92      50.020  73.046  47.936  1.00  0.00           H  
ATOM   1334  CB  ALA    92      50.599  72.413  45.883  1.00  0.00           C  
ATOM   1335  HB1 ALA    92      50.063  71.967  45.045  1.00  0.00           H  
ATOM   1336  HB2 ALA    92      50.830  73.460  45.687  1.00  0.00           H  
ATOM   1337  HB3 ALA    92      51.603  71.993  45.942  1.00  0.00           H  
ATOM   1338  C   ALA    92      48.266  72.621  46.836  1.00  0.00           C  
ATOM   1339  O   ALA    92      47.849  73.789  47.046  1.00  0.00           O  
ATOM   1340  N   GLY    93      47.480  71.758  46.236  1.00  0.00           N  
ATOM   1341  H   GLY    93      47.840  70.823  46.111  1.00  0.00           H  
ATOM   1342  CA  GLY    93      46.039  72.008  46.023  1.00  0.00           C  
ATOM   1343  HA2 GLY    93      45.940  73.009  45.603  1.00  0.00           H  
ATOM   1344  HA3 GLY    93      45.596  71.297  45.325  1.00  0.00           H  
ATOM   1345  C   GLY    93      45.178  72.138  47.353  1.00  0.00           C  
ATOM   1346  O   GLY    93      44.083  72.660  47.149  1.00  0.00           O  
ATOM   1347  N   SER    94      45.648  71.904  48.586  1.00  0.00           N  
ATOM   1348  H   SER    94      46.535  71.423  48.584  1.00  0.00           H  
ATOM   1349  CA  SER    94      44.896  72.008  49.816  1.00  0.00           C  
ATOM   1350  HA  SER    94      43.866  72.313  49.629  1.00  0.00           H  
ATOM   1351  CB  SER    94      44.775  70.613  50.512  1.00  0.00           C  
ATOM   1352  HB2 SER    94      44.174  70.719  51.415  1.00  0.00           H  
ATOM   1353  HB3 SER    94      44.140  69.997  49.875  1.00  0.00           H  
ATOM   1354  OG  SER    94      46.043  70.038  50.712  1.00  0.00           O  
ATOM   1355  HG  SER    94      46.264  69.558  49.911  1.00  0.00           H  
ATOM   1356  C   SER    94      45.507  73.028  50.727  1.00  0.00           C  
ATOM   1357  O   SER    94      45.304  72.969  51.980  1.00  0.00           O  
ATOM   1358  N   GLY    95      46.248  74.089  50.187  1.00  0.00           N  
ATOM   1359  H   GLY    95      46.390  74.124  49.188  1.00  0.00           H  
ATOM   1360  CA  GLY    95      46.701  75.180  51.036  1.00  0.00           C  
ATOM   1361  HA2 GLY    95      46.880  76.094  50.470  1.00  0.00           H  
ATOM   1362  HA3 GLY    95      45.932  75.397  51.777  1.00  0.00           H  
ATOM   1363  C   GLY    95      48.004  74.822  51.754  1.00  0.00           C  
ATOM   1364  O   GLY    95      48.119  75.360  52.799  1.00  0.00           O  
ATOM   1365  N   ASN    96      48.929  74.056  51.191  1.00  0.00           N  
ATOM   1366  H   ASN    96      48.819  73.710  50.249  1.00  0.00           H  
ATOM   1367  CA  ASN    96      50.154  73.515  51.808  1.00  0.00           C  
ATOM   1368  HA  ASN    96      50.611  72.726  51.209  1.00  0.00           H  
ATOM   1369  CB  ASN    96      51.271  74.598  52.143  1.00  0.00           C  
ATOM   1370  HB2 ASN    96      50.955  75.278  52.934  1.00  0.00           H  
ATOM   1371  HB3 ASN    96      52.199  74.163  52.513  1.00  0.00           H  
ATOM   1372  CG  ASN    96      51.609  75.543  51.026  1.00  0.00           C  
ATOM   1373  OD1 ASN    96      51.460  75.300  49.800  1.00  0.00           O  
ATOM   1374  ND2 ASN    96      52.193  76.702  51.331  1.00  0.00           N  
ATOM   1375 HD21 ASN    96      52.656  77.267  50.634  1.00  0.00           H  
ATOM   1376 HD22 ASN    96      52.300  76.917  52.312  1.00  0.00           H  
ATOM   1377  C   ASN    96      49.810  72.705  53.050  1.00  0.00           C  
ATOM   1378  O   ASN    96      50.516  72.705  54.034  1.00  0.00           O  
ATOM   1379  N   ASN    97      48.704  71.971  53.045  1.00  0.00           N  
ATOM   1380  H   ASN    97      48.062  72.016  52.267  1.00  0.00           H  
ATOM   1381  CA  ASN    97      48.435  71.021  54.111  1.00  0.00           C  
ATOM   1382  HA  ASN    97      48.939  71.371  55.012  1.00  0.00           H  
ATOM   1383  CB  ASN    97      46.873  71.062  54.434  1.00  0.00           C  
ATOM   1384  HB2 ASN    97      46.364  71.139  53.473  1.00  0.00           H  
ATOM   1385  HB3 ASN    97      46.740  70.079  54.884  1.00  0.00           H  
ATOM   1386  CG  ASN    97      46.504  72.153  55.480  1.00  0.00           C  
ATOM   1387  OD1 ASN    97      46.568  71.976  56.678  1.00  0.00           O  
ATOM   1388  ND2 ASN    97      46.168  73.368  55.087  1.00  0.00           N  
ATOM   1389 HD21 ASN    97      45.812  74.069  55.720  1.00  0.00           H  
ATOM   1390 HD22 ASN    97      45.839  73.491  54.140  1.00  0.00           H  
ATOM   1391  C   ASN    97      49.048  69.555  53.930  1.00  0.00           C  
ATOM   1392  O   ASN    97      49.037  69.116  52.755  1.00  0.00           O  
ATOM   1393  N   LYS    98      49.423  68.837  54.954  1.00  0.00           N  
ATOM   1394  H   LYS    98      49.150  69.065  55.900  1.00  0.00           H  
ATOM   1395  CA  LYS    98      50.056  67.523  54.858  1.00  0.00           C  
ATOM   1396  HA  LYS    98      50.777  67.590  54.043  1.00  0.00           H  
ATOM   1397  CB  LYS    98      50.801  67.315  56.240  1.00  0.00           C  
ATOM   1398  HB2 LYS    98      50.063  67.409  57.037  1.00  0.00           H  
ATOM   1399  HB3 LYS    98      51.215  66.307  56.264  1.00  0.00           H  
ATOM   1400  CG  LYS    98      51.903  68.352  56.385  1.00  0.00           C  
ATOM   1401  HG2 LYS    98      52.491  68.329  55.468  1.00  0.00           H  
ATOM   1402  HG3 LYS    98      51.454  69.326  56.581  1.00  0.00           H  
ATOM   1403  CD  LYS    98      52.730  67.910  57.595  1.00  0.00           C  
ATOM   1404  HD2 LYS    98      52.000  67.816  58.400  1.00  0.00           H  
ATOM   1405  HD3 LYS    98      53.222  66.968  57.355  1.00  0.00           H  
ATOM   1406  CE  LYS    98      53.685  69.049  58.064  1.00  0.00           C  
ATOM   1407  HE2 LYS    98      53.222  70.007  57.826  1.00  0.00           H  
ATOM   1408  HE3 LYS    98      53.700  68.984  59.152  1.00  0.00           H  
ATOM   1409  NZ  LYS    98      55.114  68.944  57.498  1.00  0.00           N  
ATOM   1410  HZ1 LYS    98      55.462  68.005  57.631  1.00  0.00           H  
ATOM   1411  HZ2 LYS    98      55.083  69.114  56.503  1.00  0.00           H  
ATOM   1412  HZ3 LYS    98      55.778  69.535  57.977  1.00  0.00           H  
ATOM   1413  C   LYS    98      49.106  66.396  54.702  1.00  0.00           C  
ATOM   1414  O   LYS    98      47.981  66.401  55.263  1.00  0.00           O  
ATOM   1415  N   LEU    99      49.426  65.477  53.774  1.00  0.00           N  
ATOM   1416  H   LEU    99      50.403  65.497  53.517  1.00  0.00           H  
ATOM   1417  CA  LEU    99      48.453  64.569  53.175  1.00  0.00           C  
ATOM   1418  HA  LEU    99      47.469  65.024  53.283  1.00  0.00           H  
ATOM   1419  CB  LEU    99      48.855  64.444  51.728  1.00  0.00           C  
ATOM   1420  HB2 LEU    99      48.842  65.424  51.251  1.00  0.00           H  
ATOM   1421  HB3 LEU    99      49.880  64.078  51.677  1.00  0.00           H  
ATOM   1422  CG  LEU    99      48.118  63.456  50.844  1.00  0.00           C  
ATOM   1423  HG  LEU    99      47.999  62.487  51.328  1.00  0.00           H  
ATOM   1424  CD1 LEU    99      46.757  63.903  50.414  1.00  0.00           C  
ATOM   1425 HD11 LEU    99      46.340  63.048  49.881  1.00  0.00           H  
ATOM   1426 HD12 LEU    99      46.155  64.041  51.312  1.00  0.00           H  
ATOM   1427 HD13 LEU    99      46.794  64.825  49.834  1.00  0.00           H  
ATOM   1428  CD2 LEU    99      49.033  63.219  49.568  1.00  0.00           C  
ATOM   1429 HD21 LEU    99      49.983  62.870  49.972  1.00  0.00           H  
ATOM   1430 HD22 LEU    99      48.589  62.589  48.798  1.00  0.00           H  
ATOM   1431 HD23 LEU    99      49.281  64.170  49.096  1.00  0.00           H  
ATOM   1432  C   LEU    99      48.423  63.205  53.807  1.00  0.00           C  
ATOM   1433  O   LEU    99      49.391  62.474  53.734  1.00  0.00           O  
ATOM   1434  N   PRO   100      47.241  62.782  54.287  1.00  0.00           N  
ATOM   1435  CD  PRO   100      45.954  63.508  54.331  1.00  0.00           C  
ATOM   1436  HD2 PRO   100      45.782  63.965  53.356  1.00  0.00           H  
ATOM   1437  HD3 PRO   100      46.024  64.315  55.060  1.00  0.00           H  
ATOM   1438  CG  PRO   100      44.804  62.459  54.581  1.00  0.00           C  
ATOM   1439  HG2 PRO   100      44.304  62.163  53.659  1.00  0.00           H  
ATOM   1440  HG3 PRO   100      44.179  62.912  55.350  1.00  0.00           H  
ATOM   1441  CB  PRO   100      45.504  61.236  55.138  1.00  0.00           C  
ATOM   1442  HB2 PRO   100      45.026  60.315  54.807  1.00  0.00           H  
ATOM   1443  HB3 PRO   100      45.459  61.168  56.225  1.00  0.00           H  
ATOM   1444  CA  PRO   100      46.977  61.339  54.570  1.00  0.00           C  
ATOM   1445  HA  PRO   100      47.703  61.087  55.343  1.00  0.00           H  
ATOM   1446  C   PRO   100      47.126  60.357  53.335  1.00  0.00           C  
ATOM   1447  O   PRO   100      46.582  60.623  52.289  1.00  0.00           O  
ATOM   1448  N   VAL   101      47.934  59.304  53.422  1.00  0.00           N  
ATOM   1449  H   VAL   101      48.438  59.042  54.257  1.00  0.00           H  
ATOM   1450  CA  VAL   101      48.200  58.263  52.449  1.00  0.00           C  
ATOM   1451  HA  VAL   101      47.590  58.587  51.605  1.00  0.00           H  
ATOM   1452  CB  VAL   101      49.697  58.272  52.082  1.00  0.00           C  
ATOM   1453  HB  VAL   101      50.221  58.266  53.038  1.00  0.00           H  
ATOM   1454  CG1 VAL   101      50.166  57.114  51.126  1.00  0.00           C  
ATOM   1455 HG11 VAL   101      49.710  57.093  50.137  1.00  0.00           H  
ATOM   1456 HG12 VAL   101      51.248  57.196  51.014  1.00  0.00           H  
ATOM   1457 HG13 VAL   101      49.937  56.126  51.524  1.00  0.00           H  
ATOM   1458  CG2 VAL   101      50.137  59.591  51.457  1.00  0.00           C  
ATOM   1459 HG21 VAL   101      51.170  59.508  51.121  1.00  0.00           H  
ATOM   1460 HG22 VAL   101      49.530  59.749  50.566  1.00  0.00           H  
ATOM   1461 HG23 VAL   101      49.894  60.387  52.161  1.00  0.00           H  
ATOM   1462  C   VAL   101      47.751  56.932  53.001  1.00  0.00           C  
ATOM   1463  O   VAL   101      47.961  56.603  54.165  1.00  0.00           O  
ATOM   1464  N   LEU   102      46.976  56.229  52.254  1.00  0.00           N  
ATOM   1465  H   LEU   102      46.711  56.625  51.364  1.00  0.00           H  
ATOM   1466  CA  LEU   102      46.316  54.963  52.618  1.00  0.00           C  
ATOM   1467  HA  LEU   102      46.862  54.489  53.434  1.00  0.00           H  
ATOM   1468  CB  LEU   102      44.896  55.360  53.139  1.00  0.00           C  
ATOM   1469  HB2 LEU   102      45.020  56.066  53.960  1.00  0.00           H  
ATOM   1470  HB3 LEU   102      44.319  55.802  52.326  1.00  0.00           H  
ATOM   1471  CG  LEU   102      44.111  54.157  53.718  1.00  0.00           C  
ATOM   1472  HG  LEU   102      44.631  53.320  54.185  1.00  0.00           H  
ATOM   1473  CD1 LEU   102      43.134  54.606  54.843  1.00  0.00           C  
ATOM   1474 HD11 LEU   102      43.562  54.898  55.802  1.00  0.00           H  
ATOM   1475 HD12 LEU   102      42.478  55.380  54.445  1.00  0.00           H  
ATOM   1476 HD13 LEU   102      42.536  53.732  55.099  1.00  0.00           H  
ATOM   1477  CD2 LEU   102      43.195  53.537  52.590  1.00  0.00           C  
ATOM   1478 HD21 LEU   102      42.547  54.332  52.221  1.00  0.00           H  
ATOM   1479 HD22 LEU   102      43.729  53.088  51.754  1.00  0.00           H  
ATOM   1480 HD23 LEU   102      42.539  52.739  52.937  1.00  0.00           H  
ATOM   1481  C   LEU   102      46.311  53.867  51.521  1.00  0.00           C  
ATOM   1482  O   LEU   102      46.138  54.202  50.344  1.00  0.00           O  
ATOM   1483  N   THR   103      46.673  52.656  51.991  1.00  0.00           N  
ATOM   1484  H   THR   103      46.883  52.631  52.979  1.00  0.00           H  
ATOM   1485  CA  THR   103      47.276  51.574  51.160  1.00  0.00           C  
ATOM   1486  HA  THR   103      46.937  51.685  50.130  1.00  0.00           H  
ATOM   1487  CB  THR   103      48.872  51.750  51.203  1.00  0.00           C  
ATOM   1488  HB  THR   103      49.186  51.162  50.340  1.00  0.00           H  
ATOM   1489  CG2 THR   103      49.333  53.179  51.041  1.00  0.00           C  
ATOM   1490 HG21 THR   103      49.028  53.782  51.896  1.00  0.00           H  
ATOM   1491 HG22 THR   103      50.411  53.289  50.921  1.00  0.00           H  
ATOM   1492 HG23 THR   103      48.786  53.587  50.191  1.00  0.00           H  
ATOM   1493  OG1 THR   103      49.432  51.238  52.376  1.00  0.00           O  
ATOM   1494  HG1 THR   103      48.970  51.751  53.043  1.00  0.00           H  
ATOM   1495  C   THR   103      46.977  50.115  51.473  1.00  0.00           C  
ATOM   1496  O   THR   103      46.841  49.731  52.632  1.00  0.00           O  
ATOM   1497  N   VAL   104      47.069  49.193  50.506  1.00  0.00           N  
ATOM   1498  H   VAL   104      47.284  49.520  49.575  1.00  0.00           H  
ATOM   1499  CA  VAL   104      46.912  47.712  50.644  1.00  0.00           C  
ATOM   1500  HA  VAL   104      47.067  47.464  51.694  1.00  0.00           H  
ATOM   1501  CB  VAL   104      45.434  47.372  50.255  1.00  0.00           C  
ATOM   1502  HB  VAL   104      44.712  47.842  50.922  1.00  0.00           H  
ATOM   1503  CG1 VAL   104      44.983  47.672  48.773  1.00  0.00           C  
ATOM   1504 HG11 VAL   104      45.432  46.938  48.103  1.00  0.00           H  
ATOM   1505 HG12 VAL   104      43.899  47.599  48.681  1.00  0.00           H  
ATOM   1506 HG13 VAL   104      45.344  48.646  48.445  1.00  0.00           H  
ATOM   1507  CG2 VAL   104      45.289  45.865  50.474  1.00  0.00           C  
ATOM   1508 HG21 VAL   104      44.328  45.627  50.018  1.00  0.00           H  
ATOM   1509 HG22 VAL   104      45.970  45.287  49.850  1.00  0.00           H  
ATOM   1510 HG23 VAL   104      45.452  45.712  51.541  1.00  0.00           H  
ATOM   1511  C   VAL   104      47.956  47.037  49.749  1.00  0.00           C  
ATOM   1512  O   VAL   104      48.208  47.507  48.601  1.00  0.00           O  
ATOM   1513  N   CYS   105      48.548  45.922  50.241  1.00  0.00           N  
ATOM   1514  H   CYS   105      48.283  45.626  51.170  1.00  0.00           H  
ATOM   1515  CA  CYS   105      49.520  45.033  49.582  1.00  0.00           C  
ATOM   1516  HA  CYS   105      50.048  44.451  50.336  1.00  0.00           H  
ATOM   1517  CB  CYS   105      48.703  44.085  48.794  1.00  0.00           C  
ATOM   1518  HB2 CYS   105      47.706  44.012  49.228  1.00  0.00           H  
ATOM   1519  HB3 CYS   105      48.508  44.454  47.787  1.00  0.00           H  
ATOM   1520  SG  CYS   105      49.654  42.479  48.731  1.00  0.00           S  
ATOM   1521  HG  CYS   105      49.093  41.846  49.765  1.00  0.00           H  
ATOM   1522  C   CYS   105      50.680  45.752  48.884  1.00  0.00           C  
ATOM   1523  O   CYS   105      51.545  46.370  49.497  1.00  0.00           O  
ATOM   1524  N   GLN   106      50.612  45.821  47.551  1.00  0.00           N  
ATOM   1525  H   GLN   106      49.744  45.453  47.188  1.00  0.00           H  
ATOM   1526  CA  GLN   106      51.613  46.493  46.760  1.00  0.00           C  
ATOM   1527  HA  GLN   106      52.589  46.073  47.000  1.00  0.00           H  
ATOM   1528  CB  GLN   106      51.353  46.260  45.241  1.00  0.00           C  
ATOM   1529  HB2 GLN   106      51.277  45.195  45.025  1.00  0.00           H  
ATOM   1530  HB3 GLN   106      50.470  46.866  45.037  1.00  0.00           H  
ATOM   1531  CG  GLN   106      52.535  46.701  44.379  1.00  0.00           C  
ATOM   1532  HG2 GLN   106      52.846  47.698  44.693  1.00  0.00           H  
ATOM   1533  HG3 GLN   106      53.387  46.023  44.431  1.00  0.00           H  
ATOM   1534  CD  GLN   106      52.202  46.943  42.929  1.00  0.00           C  
ATOM   1535  OE1 GLN   106      52.788  47.767  42.200  1.00  0.00           O  
ATOM   1536  NE2 GLN   106      51.372  46.126  42.366  1.00  0.00           N  
ATOM   1537 HE21 GLN   106      51.184  46.305  41.390  1.00  0.00           H  
ATOM   1538 HE22 GLN   106      50.959  45.398  42.932  1.00  0.00           H  
ATOM   1539  C   GLN   106      51.697  48.030  47.082  1.00  0.00           C  
ATOM   1540  O   GLN   106      52.764  48.637  46.973  1.00  0.00           O  
ATOM   1541  N   GLY   107      50.584  48.568  47.578  1.00  0.00           N  
ATOM   1542  H   GLY   107      49.775  47.964  47.579  1.00  0.00           H  
ATOM   1543  CA  GLY   107      50.492  50.031  47.854  1.00  0.00           C  
ATOM   1544  HA2 GLY   107      50.791  50.489  46.911  1.00  0.00           H  
ATOM   1545  HA3 GLY   107      49.443  50.194  48.102  1.00  0.00           H  
ATOM   1546  C   GLY   107      51.432  50.580  48.938  1.00  0.00           C  
ATOM   1547  O   GLY   107      52.126  51.559  48.757  1.00  0.00           O  
ATOM   1548  N   GLY   108      51.499  49.831  50.103  1.00  0.00           N  
ATOM   1549  H   GLY   108      50.841  49.068  50.179  1.00  0.00           H  
ATOM   1550  CA  GLY   108      52.347  50.105  51.214  1.00  0.00           C  
ATOM   1551  HA2 GLY   108      52.228  51.145  51.516  1.00  0.00           H  
ATOM   1552  HA3 GLY   108      52.199  49.365  52.001  1.00  0.00           H  
ATOM   1553  C   GLY   108      53.797  49.973  50.702  1.00  0.00           C  
ATOM   1554  O   GLY   108      54.600  50.829  50.986  1.00  0.00           O  
ATOM   1555  N   LEU   109      54.103  48.878  50.063  1.00  0.00           N  
ATOM   1556  H   LEU   109      53.461  48.098  50.074  1.00  0.00           H  
ATOM   1557  CA  LEU   109      55.426  48.675  49.430  1.00  0.00           C  
ATOM   1558  HA  LEU   109      56.206  48.601  50.188  1.00  0.00           H  
ATOM   1559  CB  LEU   109      55.410  47.316  48.687  1.00  0.00           C  
ATOM   1560  HB2 LEU   109      55.324  46.549  49.456  1.00  0.00           H  
ATOM   1561  HB3 LEU   109      54.509  47.338  48.074  1.00  0.00           H  
ATOM   1562  CG  LEU   109      56.554  46.843  47.752  1.00  0.00           C  
ATOM   1563  HG  LEU   109      56.842  47.713  47.161  1.00  0.00           H  
ATOM   1564  CD1 LEU   109      57.746  46.147  48.317  1.00  0.00           C  
ATOM   1565 HD11 LEU   109      58.088  46.687  49.200  1.00  0.00           H  
ATOM   1566 HD12 LEU   109      57.323  45.210  48.679  1.00  0.00           H  
ATOM   1567 HD13 LEU   109      58.475  45.842  47.566  1.00  0.00           H  
ATOM   1568  CD2 LEU   109      56.004  45.988  46.610  1.00  0.00           C  
ATOM   1569 HD21 LEU   109      55.269  46.643  46.142  1.00  0.00           H  
ATOM   1570 HD22 LEU   109      56.785  45.635  45.938  1.00  0.00           H  
ATOM   1571 HD23 LEU   109      55.405  45.186  47.041  1.00  0.00           H  
ATOM   1572  C   LEU   109      55.908  49.831  48.512  1.00  0.00           C  
ATOM   1573  O   LEU   109      57.066  50.253  48.617  1.00  0.00           O  
ATOM   1574  N   VAL   110      54.990  50.275  47.624  1.00  0.00           N  
ATOM   1575  H   VAL   110      54.124  49.756  47.642  1.00  0.00           H  
ATOM   1576  CA  VAL   110      55.288  51.373  46.647  1.00  0.00           C  
ATOM   1577  HA  VAL   110      56.191  51.231  46.054  1.00  0.00           H  
ATOM   1578  CB  VAL   110      54.174  51.358  45.545  1.00  0.00           C  
ATOM   1579  HB  VAL   110      53.207  51.458  46.037  1.00  0.00           H  
ATOM   1580  CG1 VAL   110      54.289  52.620  44.718  1.00  0.00           C  
ATOM   1581 HG11 VAL   110      53.652  52.554  43.836  1.00  0.00           H  
ATOM   1582 HG12 VAL   110      53.985  53.510  45.268  1.00  0.00           H  
ATOM   1583 HG13 VAL   110      55.283  52.755  44.290  1.00  0.00           H  
ATOM   1584  CG2 VAL   110      54.274  50.165  44.630  1.00  0.00           C  
ATOM   1585 HG21 VAL   110      54.376  49.247  45.209  1.00  0.00           H  
ATOM   1586 HG22 VAL   110      53.465  50.087  43.904  1.00  0.00           H  
ATOM   1587 HG23 VAL   110      55.178  50.284  44.032  1.00  0.00           H  
ATOM   1588  C   VAL   110      55.442  52.690  47.363  1.00  0.00           C  
ATOM   1589  O   VAL   110      56.341  53.450  47.029  1.00  0.00           O  
ATOM   1590  N   ALA   111      54.564  53.036  48.306  1.00  0.00           N  
ATOM   1591  H   ALA   111      53.838  52.356  48.480  1.00  0.00           H  
ATOM   1592  CA  ALA   111      54.638  54.167  49.158  1.00  0.00           C  
ATOM   1593  HA  ALA   111      54.495  55.140  48.689  1.00  0.00           H  
ATOM   1594  CB  ALA   111      53.423  54.180  50.137  1.00  0.00           C  
ATOM   1595  HB1 ALA   111      52.550  54.417  49.530  1.00  0.00           H  
ATOM   1596  HB2 ALA   111      53.155  53.281  50.692  1.00  0.00           H  
ATOM   1597  HB3 ALA   111      53.481  55.108  50.705  1.00  0.00           H  
ATOM   1598  C   ALA   111      55.959  54.249  49.866  1.00  0.00           C  
ATOM   1599  O   ALA   111      56.701  55.217  49.693  1.00  0.00           O  
ATOM   1600  N   GLN   112      56.348  53.163  50.612  1.00  0.00           N  
ATOM   1601  H   GLN   112      55.697  52.396  50.707  1.00  0.00           H  
ATOM   1602  CA  GLN   112      57.504  53.070  51.429  1.00  0.00           C  
ATOM   1603  HA  GLN   112      57.555  53.937  52.088  1.00  0.00           H  
ATOM   1604  CB  GLN   112      57.605  51.801  52.185  1.00  0.00           C  
ATOM   1605  HB2 GLN   112      56.608  51.560  52.553  1.00  0.00           H  
ATOM   1606  HB3 GLN   112      57.738  51.021  51.436  1.00  0.00           H  
ATOM   1607  CG  GLN   112      58.628  51.698  53.282  1.00  0.00           C  
ATOM   1608  HG2 GLN   112      58.507  50.701  53.706  1.00  0.00           H  
ATOM   1609  HG3 GLN   112      59.630  51.670  52.853  1.00  0.00           H  
ATOM   1610  CD  GLN   112      58.696  52.636  54.390  1.00  0.00           C  
ATOM   1611  OE1 GLN   112      58.009  53.613  54.587  1.00  0.00           O  
ATOM   1612  NE2 GLN   112      59.650  52.380  55.228  1.00  0.00           N  
ATOM   1613 HE21 GLN   112      59.815  53.014  55.996  1.00  0.00           H  
ATOM   1614 HE22 GLN   112      60.219  51.551  55.130  1.00  0.00           H  
ATOM   1615  C   GLN   112      58.751  53.219  50.565  1.00  0.00           C  
ATOM   1616  O   GLN   112      59.615  53.968  50.913  1.00  0.00           O  
ATOM   1617  N   TRP   113      58.822  52.499  49.429  1.00  0.00           N  
ATOM   1618  H   TRP   113      58.040  51.899  49.209  1.00  0.00           H  
ATOM   1619  CA  TRP   113      59.837  52.637  48.358  1.00  0.00           C  
ATOM   1620  HA  TRP   113      60.860  52.419  48.667  1.00  0.00           H  
ATOM   1621  CB  TRP   113      59.406  51.698  47.198  1.00  0.00           C  
ATOM   1622  HB2 TRP   113      59.124  50.714  47.572  1.00  0.00           H  
ATOM   1623  HB3 TRP   113      58.460  52.113  46.849  1.00  0.00           H  
ATOM   1624  CG  TRP   113      60.348  51.532  46.056  1.00  0.00           C  
ATOM   1625  CD1 TRP   113      60.177  52.210  44.910  1.00  0.00           C  
ATOM   1626  HD1 TRP   113      59.334  52.880  44.820  1.00  0.00           H  
ATOM   1627  NE1 TRP   113      61.256  51.971  44.055  1.00  0.00           N  
ATOM   1628  HE1 TRP   113      61.452  52.548  43.249  1.00  0.00           H  
ATOM   1629  CE2 TRP   113      62.164  51.058  44.602  1.00  0.00           C  
ATOM   1630  CZ2 TRP   113      63.324  50.441  44.111  1.00  0.00           C  
ATOM   1631  HZ2 TRP   113      63.712  50.471  43.103  1.00  0.00           H  
ATOM   1632  CH2 TRP   113      64.072  49.619  45.031  1.00  0.00           C  
ATOM   1633  HH2 TRP   113      64.982  49.123  44.726  1.00  0.00           H  
ATOM   1634  CZ3 TRP   113      63.620  49.333  46.294  1.00  0.00           C  
ATOM   1635  HZ3 TRP   113      64.202  48.605  46.840  1.00  0.00           H  
ATOM   1636  CE3 TRP   113      62.352  49.827  46.652  1.00  0.00           C  
ATOM   1637  HE3 TRP   113      61.992  49.515  47.621  1.00  0.00           H  
ATOM   1638  CD2 TRP   113      61.631  50.813  45.929  1.00  0.00           C  
ATOM   1639  C   TRP   113      60.000  54.099  47.805  1.00  0.00           C  
ATOM   1640  O   TRP   113      61.077  54.521  47.443  1.00  0.00           O  
ATOM   1641  N   GLY   114      58.898  54.857  47.757  1.00  0.00           N  
ATOM   1642  H   GLY   114      57.981  54.459  47.903  1.00  0.00           H  
ATOM   1643  CA  GLY   114      58.925  56.327  47.454  1.00  0.00           C  
ATOM   1644  HA2 GLY   114      59.645  56.543  46.665  1.00  0.00           H  
ATOM   1645  HA3 GLY   114      57.932  56.734  47.259  1.00  0.00           H  
ATOM   1646  C   GLY   114      59.489  57.136  48.624  1.00  0.00           C  
ATOM   1647  O   GLY   114      60.465  57.803  48.506  1.00  0.00           O  
ATOM   1648  N   LEU   115      58.859  57.019  49.866  1.00  0.00           N  
ATOM   1649  H   LEU   115      58.116  56.336  49.917  1.00  0.00           H  
ATOM   1650  CA  LEU   115      59.480  57.783  50.960  1.00  0.00           C  
ATOM   1651  HA  LEU   115      59.422  58.845  50.724  1.00  0.00           H  
ATOM   1652  CB  LEU   115      58.638  57.416  52.177  1.00  0.00           C  
ATOM   1653  HB2 LEU   115      58.522  56.350  52.369  1.00  0.00           H  
ATOM   1654  HB3 LEU   115      59.008  57.752  53.145  1.00  0.00           H  
ATOM   1655  CG  LEU   115      57.218  57.929  52.047  1.00  0.00           C  
ATOM   1656  HG  LEU   115      56.750  57.655  51.101  1.00  0.00           H  
ATOM   1657  CD1 LEU   115      56.364  57.412  53.200  1.00  0.00           C  
ATOM   1658 HD11 LEU   115      56.238  56.379  52.877  1.00  0.00           H  
ATOM   1659 HD12 LEU   115      56.872  57.501  54.161  1.00  0.00           H  
ATOM   1660 HD13 LEU   115      55.421  57.937  53.352  1.00  0.00           H  
ATOM   1661  CD2 LEU   115      57.112  59.451  52.166  1.00  0.00           C  
ATOM   1662 HD21 LEU   115      56.086  59.692  51.886  1.00  0.00           H  
ATOM   1663 HD22 LEU   115      57.298  59.770  53.192  1.00  0.00           H  
ATOM   1664 HD23 LEU   115      57.810  59.958  51.500  1.00  0.00           H  
ATOM   1665  C   LEU   115      60.962  57.472  51.215  1.00  0.00           C  
ATOM   1666  O   LEU   115      61.803  58.373  51.489  1.00  0.00           O  
ATOM   1667  N   THR   116      61.488  56.255  50.949  1.00  0.00           N  
ATOM   1668  H   THR   116      60.792  55.523  50.968  1.00  0.00           H  
ATOM   1669  CA  THR   116      62.931  55.882  50.857  1.00  0.00           C  
ATOM   1670  HA  THR   116      63.373  55.975  51.849  1.00  0.00           H  
ATOM   1671  CB  THR   116      63.129  54.429  50.441  1.00  0.00           C  
ATOM   1672  HB  THR   116      62.844  54.258  49.403  1.00  0.00           H  
ATOM   1673  CG2 THR   116      64.496  53.910  50.454  1.00  0.00           C  
ATOM   1674 HG21 THR   116      65.143  54.525  49.828  1.00  0.00           H  
ATOM   1675 HG22 THR   116      64.932  53.853  51.451  1.00  0.00           H  
ATOM   1676 HG23 THR   116      64.457  52.945  49.948  1.00  0.00           H  
ATOM   1677  OG1 THR   116      62.413  53.516  51.267  1.00  0.00           O  
ATOM   1678  HG1 THR   116      61.488  53.761  51.187  1.00  0.00           H  
ATOM   1679  C   THR   116      63.673  56.816  49.783  1.00  0.00           C  
ATOM   1680  O   THR   116      64.445  57.654  50.254  1.00  0.00           O  
ATOM   1681  N   PHE   117      63.360  56.637  48.488  1.00  0.00           N  
ATOM   1682  H   PHE   117      62.617  55.991  48.264  1.00  0.00           H  
ATOM   1683  CA  PHE   117      64.189  57.225  47.400  1.00  0.00           C  
ATOM   1684  HA  PHE   117      65.172  57.360  47.851  1.00  0.00           H  
ATOM   1685  CB  PHE   117      64.512  56.395  46.142  1.00  0.00           C  
ATOM   1686  HB2 PHE   117      63.565  56.181  45.646  1.00  0.00           H  
ATOM   1687  HB3 PHE   117      65.196  56.960  45.509  1.00  0.00           H  
ATOM   1688  CG  PHE   117      65.238  55.106  46.580  1.00  0.00           C  
ATOM   1689  CD1 PHE   117      66.620  55.145  46.860  1.00  0.00           C  
ATOM   1690  HD1 PHE   117      67.310  55.965  46.732  1.00  0.00           H  
ATOM   1691  CE1 PHE   117      67.269  53.966  47.345  1.00  0.00           C  
ATOM   1692  HE1 PHE   117      68.336  54.008  47.503  1.00  0.00           H  
ATOM   1693  CZ  PHE   117      66.516  52.767  47.501  1.00  0.00           C  
ATOM   1694  HZ  PHE   117      67.059  51.907  47.864  1.00  0.00           H  
ATOM   1695  CE2 PHE   117      65.226  52.662  47.183  1.00  0.00           C  
ATOM   1696  HE2 PHE   117      64.636  51.764  47.292  1.00  0.00           H  
ATOM   1697  CD2 PHE   117      64.606  53.873  46.766  1.00  0.00           C  
ATOM   1698  HD2 PHE   117      63.533  53.870  46.647  1.00  0.00           H  
ATOM   1699  C   PHE   117      63.727  58.588  47.037  1.00  0.00           C  
ATOM   1700  O   PHE   117      64.562  59.225  46.343  1.00  0.00           O  
ATOM   1701  N   PHE   118      62.660  59.177  47.512  1.00  0.00           N  
ATOM   1702  H   PHE   118      61.952  58.641  47.994  1.00  0.00           H  
ATOM   1703  CA  PHE   118      62.229  60.566  47.130  1.00  0.00           C  
ATOM   1704  HA  PHE   118      63.006  61.093  46.576  1.00  0.00           H  
ATOM   1705  CB  PHE   118      60.905  60.415  46.306  1.00  0.00           C  
ATOM   1706  HB2 PHE   118      60.233  59.887  46.983  1.00  0.00           H  
ATOM   1707  HB3 PHE   118      60.404  61.357  46.085  1.00  0.00           H  
ATOM   1708  CG  PHE   118      61.000  59.567  44.991  1.00  0.00           C  
ATOM   1709  CD1 PHE   118      61.207  58.230  45.051  1.00  0.00           C  
ATOM   1710  HD1 PHE   118      61.196  57.681  45.981  1.00  0.00           H  
ATOM   1711  CE1 PHE   118      61.355  57.504  43.848  1.00  0.00           C  
ATOM   1712  HE1 PHE   118      61.369  56.424  43.810  1.00  0.00           H  
ATOM   1713  CZ  PHE   118      61.325  58.110  42.571  1.00  0.00           C  
ATOM   1714  HZ  PHE   118      61.476  57.571  41.647  1.00  0.00           H  
ATOM   1715  CE2 PHE   118      61.149  59.472  42.538  1.00  0.00           C  
ATOM   1716  HE2 PHE   118      61.141  59.947  41.568  1.00  0.00           H  
ATOM   1717  CD2 PHE   118      60.966  60.225  43.697  1.00  0.00           C  
ATOM   1718  HD2 PHE   118      60.843  61.291  43.576  1.00  0.00           H  
ATOM   1719  C   PHE   118      62.041  61.418  48.367  1.00  0.00           C  
ATOM   1720  O   PHE   118      60.916  61.551  48.875  1.00  0.00           O  
ATOM   1721  N   PRO   119      63.174  61.909  48.932  1.00  0.00           N  
ATOM   1722  CD  PRO   119      64.568  61.844  48.450  1.00  0.00           C  
ATOM   1723  HD2 PRO   119      64.670  62.661  47.736  1.00  0.00           H  
ATOM   1724  HD3 PRO   119      64.775  60.839  48.082  1.00  0.00           H  
ATOM   1725  CG  PRO   119      65.553  62.017  49.585  1.00  0.00           C  
ATOM   1726  HG2 PRO   119      66.505  62.482  49.327  1.00  0.00           H  
ATOM   1727  HG3 PRO   119      65.736  61.110  50.160  1.00  0.00           H  
ATOM   1728  CB  PRO   119      64.694  62.962  50.360  1.00  0.00           C  
ATOM   1729  HB2 PRO   119      64.880  63.997  50.074  1.00  0.00           H  
ATOM   1730  HB3 PRO   119      64.986  62.925  51.410  1.00  0.00           H  
ATOM   1731  CA  PRO   119      63.153  62.595  50.228  1.00  0.00           C  
ATOM   1732  HA  PRO   119      62.956  61.922  51.063  1.00  0.00           H  
ATOM   1733  C   PRO   119      62.215  63.815  50.361  1.00  0.00           C  
ATOM   1734  O   PRO   119      61.844  64.087  51.537  1.00  0.00           O  
ATOM   1735  N   SER   120      61.853  64.569  49.348  1.00  0.00           N  
ATOM   1736  H   SER   120      62.195  64.320  48.431  1.00  0.00           H  
ATOM   1737  CA  SER   120      61.155  65.826  49.523  1.00  0.00           C  
ATOM   1738  HA  SER   120      61.678  66.217  50.396  1.00  0.00           H  
ATOM   1739  CB  SER   120      61.416  66.759  48.376  1.00  0.00           C  
ATOM   1740  HB2 SER   120      60.933  67.694  48.660  1.00  0.00           H  
ATOM   1741  HB3 SER   120      62.487  66.890  48.220  1.00  0.00           H  
ATOM   1742  OG  SER   120      60.835  66.226  47.179  1.00  0.00           O  
ATOM   1743  HG  SER   120      61.299  65.402  47.010  1.00  0.00           H  
ATOM   1744  C   SER   120      59.658  65.614  49.852  1.00  0.00           C  
ATOM   1745  O   SER   120      59.000  66.548  50.385  1.00  0.00           O  
ATOM   1746  N   ILE   121      59.097  64.397  49.687  1.00  0.00           N  
ATOM   1747  H   ILE   121      59.604  63.667  49.207  1.00  0.00           H  
ATOM   1748  CA  ILE   121      57.725  64.080  50.057  1.00  0.00           C  
ATOM   1749  HA  ILE   121      57.114  64.982  50.027  1.00  0.00           H  
ATOM   1750  CB  ILE   121      57.074  63.027  49.154  1.00  0.00           C  
ATOM   1751  HB  ILE   121      56.119  62.745  49.597  1.00  0.00           H  
ATOM   1752  CG2 ILE   121      56.600  63.598  47.766  1.00  0.00           C  
ATOM   1753 HG21 ILE   121      55.925  62.886  47.290  1.00  0.00           H  
ATOM   1754 HG22 ILE   121      55.962  64.441  48.032  1.00  0.00           H  
ATOM   1755 HG23 ILE   121      57.449  63.940  47.175  1.00  0.00           H  
ATOM   1756  CG1 ILE   121      57.889  61.704  49.067  1.00  0.00           C  
ATOM   1757 HG12 ILE   121      58.449  61.718  48.132  1.00  0.00           H  
ATOM   1758 HG13 ILE   121      58.525  61.559  49.940  1.00  0.00           H  
ATOM   1759  CD1 ILE   121      56.979  60.437  48.978  1.00  0.00           C  
ATOM   1760 HD11 ILE   121      56.309  60.382  49.836  1.00  0.00           H  
ATOM   1761 HD12 ILE   121      56.333  60.545  48.107  1.00  0.00           H  
ATOM   1762 HD13 ILE   121      57.607  59.564  48.807  1.00  0.00           H  
ATOM   1763  C   ILE   121      57.571  63.787  51.547  1.00  0.00           C  
ATOM   1764  O   ILE   121      56.463  63.802  52.075  1.00  0.00           O  
ATOM   1765  N   ARG   122      58.675  63.571  52.301  1.00  0.00           N  
ATOM   1766  H   ARG   122      59.580  63.808  51.921  1.00  0.00           H  
ATOM   1767  CA  ARG   122      58.520  62.947  53.626  1.00  0.00           C  
ATOM   1768  HA  ARG   122      57.877  62.075  53.510  1.00  0.00           H  
ATOM   1769  CB  ARG   122      59.840  62.624  54.312  1.00  0.00           C  
ATOM   1770  HB2 ARG   122      60.460  63.520  54.272  1.00  0.00           H  
ATOM   1771  HB3 ARG   122      59.658  62.304  55.338  1.00  0.00           H  
ATOM   1772  CG  ARG   122      60.675  61.475  53.565  1.00  0.00           C  
ATOM   1773  HG2 ARG   122      60.028  60.602  53.649  1.00  0.00           H  
ATOM   1774  HG3 ARG   122      60.720  61.683  52.496  1.00  0.00           H  
ATOM   1775  CD  ARG   122      62.042  61.198  54.107  1.00  0.00           C  
ATOM   1776  HD2 ARG   122      62.549  62.153  54.245  1.00  0.00           H  
ATOM   1777  HD3 ARG   122      61.861  60.811  55.110  1.00  0.00           H  
ATOM   1778  NE  ARG   122      62.915  60.191  53.326  1.00  0.00           N  
ATOM   1779  HE  ARG   122      62.429  59.618  52.652  1.00  0.00           H  
ATOM   1780  CZ  ARG   122      64.167  59.916  53.518  1.00  0.00           C  
ATOM   1781  NH1 ARG   122      64.949  60.547  54.312  1.00  0.00           N  
ATOM   1782 HH11 ARG   122      64.680  61.317  54.909  1.00  0.00           H  
ATOM   1783 HH12 ARG   122      65.918  60.277  54.399  1.00  0.00           H  
ATOM   1784  NH2 ARG   122      64.627  59.036  52.700  1.00  0.00           N  
ATOM   1785 HH21 ARG   122      64.125  58.674  51.902  1.00  0.00           H  
ATOM   1786 HH22 ARG   122      65.633  58.983  52.632  1.00  0.00           H  
ATOM   1787  C   ARG   122      57.662  63.864  54.554  1.00  0.00           C  
ATOM   1788  O   ARG   122      56.846  63.338  55.293  1.00  0.00           O  
ATOM   1789  N   SER   123      57.981  65.162  54.466  1.00  0.00           N  
ATOM   1790  H   SER   123      58.753  65.390  53.857  1.00  0.00           H  
ATOM   1791  CA  SER   123      57.257  66.186  55.192  1.00  0.00           C  
ATOM   1792  HA  SER   123      57.013  65.927  56.222  1.00  0.00           H  
ATOM   1793  CB  SER   123      58.154  67.499  55.258  1.00  0.00           C  
ATOM   1794  HB2 SER   123      59.177  67.151  55.402  1.00  0.00           H  
ATOM   1795  HB3 SER   123      58.106  67.924  54.256  1.00  0.00           H  
ATOM   1796  OG  SER   123      57.788  68.486  56.240  1.00  0.00           O  
ATOM   1797  HG  SER   123      58.142  69.331  55.956  1.00  0.00           H  
ATOM   1798  C   SER   123      55.909  66.446  54.692  1.00  0.00           C  
ATOM   1799  O   SER   123      55.037  66.945  55.447  1.00  0.00           O  
ATOM   1800  N   LYS   124      55.643  66.404  53.372  1.00  0.00           N  
ATOM   1801  H   LYS   124      56.396  66.265  52.714  1.00  0.00           H  
ATOM   1802  CA  LYS   124      54.308  66.639  52.840  1.00  0.00           C  
ATOM   1803  HA  LYS   124      53.923  67.513  53.366  1.00  0.00           H  
ATOM   1804  CB  LYS   124      54.501  66.796  51.350  1.00  0.00           C  
ATOM   1805  HB2 LYS   124      55.032  65.952  50.910  1.00  0.00           H  
ATOM   1806  HB3 LYS   124      53.515  66.981  50.924  1.00  0.00           H  
ATOM   1807  CG  LYS   124      55.403  68.085  51.082  1.00  0.00           C  
ATOM   1808  HG2 LYS   124      54.988  68.955  51.590  1.00  0.00           H  
ATOM   1809  HG3 LYS   124      56.412  67.971  51.479  1.00  0.00           H  
ATOM   1810  CD  LYS   124      55.557  68.339  49.561  1.00  0.00           C  
ATOM   1811  HD2 LYS   124      55.967  67.460  49.065  1.00  0.00           H  
ATOM   1812  HD3 LYS   124      54.573  68.606  49.175  1.00  0.00           H  
ATOM   1813  CE  LYS   124      56.348  69.562  49.201  1.00  0.00           C  
ATOM   1814  HE2 LYS   124      56.270  69.811  48.143  1.00  0.00           H  
ATOM   1815  HE3 LYS   124      55.829  70.339  49.763  1.00  0.00           H  
ATOM   1816  NZ  LYS   124      57.794  69.428  49.657  1.00  0.00           N  
ATOM   1817  HZ1 LYS   124      57.929  69.626  50.638  1.00  0.00           H  
ATOM   1818  HZ2 LYS   124      58.180  68.526  49.419  1.00  0.00           H  
ATOM   1819  HZ3 LYS   124      58.336  70.141  49.191  1.00  0.00           H  
ATOM   1820  C   LYS   124      53.418  65.512  53.141  1.00  0.00           C  
ATOM   1821  O   LYS   124      52.251  65.643  52.878  1.00  0.00           O  
ATOM   1822  N   VAL   125      53.844  64.289  53.549  1.00  0.00           N  
ATOM   1823  H   VAL   125      54.850  64.217  53.615  1.00  0.00           H  
ATOM   1824  CA  VAL   125      52.942  63.174  54.022  1.00  0.00           C  
ATOM   1825  HA  VAL   125      52.037  63.255  53.420  1.00  0.00           H  
ATOM   1826  CB  VAL   125      53.586  61.792  53.739  1.00  0.00           C  
ATOM   1827  HB  VAL   125      54.515  61.838  54.307  1.00  0.00           H  
ATOM   1828  CG1 VAL   125      52.700  60.616  54.218  1.00  0.00           C  
ATOM   1829 HG11 VAL   125      52.436  60.524  55.272  1.00  0.00           H  
ATOM   1830 HG12 VAL   125      51.739  60.684  53.709  1.00  0.00           H  
ATOM   1831 HG13 VAL   125      53.138  59.637  54.024  1.00  0.00           H  
ATOM   1832  CG2 VAL   125      53.828  61.579  52.250  1.00  0.00           C  
ATOM   1833 HG21 VAL   125      54.065  60.538  52.034  1.00  0.00           H  
ATOM   1834 HG22 VAL   125      52.913  61.689  51.669  1.00  0.00           H  
ATOM   1835 HG23 VAL   125      54.665  62.191  51.913  1.00  0.00           H  
ATOM   1836  C   VAL   125      52.594  63.353  55.516  1.00  0.00           C  
ATOM   1837  O   VAL   125      53.409  63.702  56.342  1.00  0.00           O  
ATOM   1838  N   ASP   126      51.299  63.294  55.808  1.00  0.00           N  
ATOM   1839  H   ASP   126      50.642  63.070  55.074  1.00  0.00           H  
ATOM   1840  CA  ASP   126      50.813  63.187  57.156  1.00  0.00           C  
ATOM   1841  HA  ASP   126      51.321  63.883  57.823  1.00  0.00           H  
ATOM   1842  CB  ASP   126      49.296  63.490  57.034  1.00  0.00           C  
ATOM   1843  HB2 ASP   126      49.166  64.414  56.471  1.00  0.00           H  
ATOM   1844  HB3 ASP   126      48.846  62.632  56.533  1.00  0.00           H  
ATOM   1845  CG  ASP   126      48.488  63.456  58.315  1.00  0.00           C  
ATOM   1846  OD1 ASP   126      47.268  63.450  58.114  1.00  0.00           O  
ATOM   1847  OD2 ASP   126      48.976  63.527  59.421  1.00  0.00           O  
ATOM   1848  C   ASP   126      51.046  61.789  57.802  1.00  0.00           C  
ATOM   1849  O   ASP   126      51.520  61.747  58.926  1.00  0.00           O  
ATOM   1850  N   ARG   127      50.459  60.742  57.234  1.00  0.00           N  
ATOM   1851  H   ARG   127      50.152  60.951  56.295  1.00  0.00           H  
ATOM   1852  CA  ARG   127      50.470  59.373  57.807  1.00  0.00           C  
ATOM   1853  HA  ARG   127      51.440  59.177  58.264  1.00  0.00           H  
ATOM   1854  CB  ARG   127      49.388  59.376  58.954  1.00  0.00           C  
ATOM   1855  HB2 ARG   127      49.432  58.589  59.707  1.00  0.00           H  
ATOM   1856  HB3 ARG   127      49.539  60.214  59.635  1.00  0.00           H  
ATOM   1857  CG  ARG   127      47.892  59.411  58.470  1.00  0.00           C  
ATOM   1858  HG2 ARG   127      47.858  60.141  57.661  1.00  0.00           H  
ATOM   1859  HG3 ARG   127      47.488  58.442  58.177  1.00  0.00           H  
ATOM   1860  CD  ARG   127      46.827  59.872  59.550  1.00  0.00           C  
ATOM   1861  HD2 ARG   127      45.825  59.917  59.125  1.00  0.00           H  
ATOM   1862  HD3 ARG   127      46.758  59.171  60.382  1.00  0.00           H  
ATOM   1863  NE  ARG   127      47.094  61.220  60.029  1.00  0.00           N  
ATOM   1864  HE  ARG   127      47.446  61.959  59.437  1.00  0.00           H  
ATOM   1865  CZ  ARG   127      46.864  61.793  61.204  1.00  0.00           C  
ATOM   1866  NH1 ARG   127      46.281  61.191  62.179  1.00  0.00           N  
ATOM   1867 HH11 ARG   127      45.928  60.263  61.992  1.00  0.00           H  
ATOM   1868 HH12 ARG   127      46.059  61.695  63.026  1.00  0.00           H  
ATOM   1869  NH2 ARG   127      47.224  63.003  61.386  1.00  0.00           N  
ATOM   1870 HH21 ARG   127      47.539  63.621  60.653  1.00  0.00           H  
ATOM   1871 HH22 ARG   127      46.927  63.449  62.242  1.00  0.00           H  
ATOM   1872  C   ARG   127      50.255  58.311  56.770  1.00  0.00           C  
ATOM   1873  O   ARG   127      49.513  58.572  55.823  1.00  0.00           O  
ATOM   1874  N   LEU   128      50.804  57.140  56.969  1.00  0.00           N  
ATOM   1875  H   LEU   128      51.407  57.125  57.779  1.00  0.00           H  
ATOM   1876  CA  LEU   128      50.712  56.012  56.039  1.00  0.00           C  
ATOM   1877  HA  LEU   128      50.219  56.428  55.161  1.00  0.00           H  
ATOM   1878  CB  LEU   128      52.169  55.490  55.572  1.00  0.00           C  
ATOM   1879  HB2 LEU   128      52.563  56.283  54.936  1.00  0.00           H  
ATOM   1880  HB3 LEU   128      52.824  55.397  56.438  1.00  0.00           H  
ATOM   1881  CG  LEU   128      52.146  54.164  54.811  1.00  0.00           C  
ATOM   1882  HG  LEU   128      51.649  53.354  55.345  1.00  0.00           H  
ATOM   1883  CD1 LEU   128      51.283  54.462  53.553  1.00  0.00           C  
ATOM   1884 HD11 LEU   128      50.255  54.515  53.912  1.00  0.00           H  
ATOM   1885 HD12 LEU   128      51.587  55.416  53.121  1.00  0.00           H  
ATOM   1886 HD13 LEU   128      51.375  53.613  52.876  1.00  0.00           H  
ATOM   1887  CD2 LEU   128      53.599  53.699  54.513  1.00  0.00           C  
ATOM   1888 HD21 LEU   128      53.675  52.813  53.882  1.00  0.00           H  
ATOM   1889 HD22 LEU   128      54.161  54.555  54.140  1.00  0.00           H  
ATOM   1890 HD23 LEU   128      54.004  53.332  55.456  1.00  0.00           H  
ATOM   1891  C   LEU   128      49.912  54.940  56.697  1.00  0.00           C  
ATOM   1892  O   LEU   128      50.340  54.294  57.675  1.00  0.00           O  
ATOM   1893  N   MET   129      48.631  54.888  56.311  1.00  0.00           N  
ATOM   1894  H   MET   129      48.343  55.549  55.603  1.00  0.00           H  
ATOM   1895  CA  MET   129      47.858  53.709  56.742  1.00  0.00           C  
ATOM   1896  HA  MET   129      48.070  53.335  57.743  1.00  0.00           H  
ATOM   1897  CB  MET   129      46.335  54.053  56.846  1.00  0.00           C  
ATOM   1898  HB2 MET   129      46.332  54.895  57.538  1.00  0.00           H  
ATOM   1899  HB3 MET   129      45.988  54.278  55.838  1.00  0.00           H  
ATOM   1900  CG  MET   129      45.489  52.891  57.427  1.00  0.00           C  
ATOM   1901  HG2 MET   129      44.474  53.286  57.394  1.00  0.00           H  
ATOM   1902  HG3 MET   129      45.535  52.028  56.763  1.00  0.00           H  
ATOM   1903  SD  MET   129      45.721  52.435  59.170  1.00  0.00           S  
ATOM   1904  CE  MET   129      45.499  50.646  59.224  1.00  0.00           C  
ATOM   1905  HE1 MET   129      44.544  50.337  58.800  1.00  0.00           H  
ATOM   1906  HE2 MET   129      46.302  49.981  58.904  1.00  0.00           H  
ATOM   1907  HE3 MET   129      45.469  50.366  60.277  1.00  0.00           H  
ATOM   1908  C   MET   129      48.030  52.577  55.678  1.00  0.00           C  
ATOM   1909  O   MET   129      48.003  52.765  54.456  1.00  0.00           O  
ATOM   1910  N   ALA   130      48.200  51.351  56.224  1.00  0.00           N  
ATOM   1911  H   ALA   130      48.246  51.259  57.229  1.00  0.00           H  
ATOM   1912  CA  ALA   130      48.508  50.154  55.502  1.00  0.00           C  
ATOM   1913  HA  ALA   130      48.292  50.370  54.455  1.00  0.00           H  
ATOM   1914  CB  ALA   130      49.956  49.908  55.561  1.00  0.00           C  
ATOM   1915  HB1 ALA   130      50.430  50.834  55.238  1.00  0.00           H  
ATOM   1916  HB2 ALA   130      50.213  49.589  56.571  1.00  0.00           H  
ATOM   1917  HB3 ALA   130      50.246  49.081  54.912  1.00  0.00           H  
ATOM   1918  C   ALA   130      47.621  48.969  55.886  1.00  0.00           C  
ATOM   1919  O   ALA   130      47.361  48.730  57.077  1.00  0.00           O  
ATOM   1920  N   PHE   131      47.289  48.143  54.888  1.00  0.00           N  
ATOM   1921  H   PHE   131      47.602  48.341  53.949  1.00  0.00           H  
ATOM   1922  CA  PHE   131      46.374  47.047  54.933  1.00  0.00           C  
ATOM   1923  HA  PHE   131      46.235  46.803  55.986  1.00  0.00           H  
ATOM   1924  CB  PHE   131      45.134  47.512  54.176  1.00  0.00           C  
ATOM   1925  HB2 PHE   131      45.358  47.996  53.226  1.00  0.00           H  
ATOM   1926  HB3 PHE   131      44.543  46.663  53.834  1.00  0.00           H  
ATOM   1927  CG  PHE   131      44.329  48.488  55.060  1.00  0.00           C  
ATOM   1928  CD1 PHE   131      43.601  48.035  56.161  1.00  0.00           C  
ATOM   1929  HD1 PHE   131      43.644  46.992  56.437  1.00  0.00           H  
ATOM   1930  CE1 PHE   131      42.798  48.857  56.915  1.00  0.00           C  
ATOM   1931  HE1 PHE   131      42.235  48.491  57.761  1.00  0.00           H  
ATOM   1932  CZ  PHE   131      42.642  50.242  56.698  1.00  0.00           C  
ATOM   1933  HZ  PHE   131      42.005  50.940  57.221  1.00  0.00           H  
ATOM   1934  CE2 PHE   131      43.408  50.709  55.559  1.00  0.00           C  
ATOM   1935  HE2 PHE   131      43.243  51.761  55.378  1.00  0.00           H  
ATOM   1936  CD2 PHE   131      44.250  49.865  54.801  1.00  0.00           C  
ATOM   1937  HD2 PHE   131      44.676  50.259  53.890  1.00  0.00           H  
ATOM   1938  C   PHE   131      47.078  45.815  54.224  1.00  0.00           C  
ATOM   1939  O   PHE   131      47.266  45.691  53.017  1.00  0.00           O  
ATOM   1940  N   ALA   132      47.595  44.907  55.019  1.00  0.00           N  
ATOM   1941  H   ALA   132      47.495  45.103  56.005  1.00  0.00           H  
ATOM   1942  CA  ALA   132      48.425  43.820  54.762  1.00  0.00           C  
ATOM   1943  HA  ALA   132      49.070  43.583  55.607  1.00  0.00           H  
ATOM   1944  CB  ALA   132      47.615  42.568  54.552  1.00  0.00           C  
ATOM   1945  HB1 ALA   132      48.230  41.716  54.263  1.00  0.00           H  
ATOM   1946  HB2 ALA   132      46.924  42.283  55.345  1.00  0.00           H  
ATOM   1947  HB3 ALA   132      46.921  42.736  53.728  1.00  0.00           H  
ATOM   1948  C   ALA   132      49.513  44.127  53.673  1.00  0.00           C  
ATOM   1949  O   ALA   132      49.447  43.534  52.591  1.00  0.00           O  
ATOM   1950  N   PRO   133      50.423  45.142  53.901  1.00  0.00           N  
ATOM   1951  CD  PRO   133      50.501  45.987  55.062  1.00  0.00           C  
ATOM   1952  HD2 PRO   133      50.432  45.436  56.000  1.00  0.00           H  
ATOM   1953  HD3 PRO   133      49.755  46.777  54.983  1.00  0.00           H  
ATOM   1954  CG  PRO   133      51.858  46.634  54.995  1.00  0.00           C  
ATOM   1955  HG2 PRO   133      52.703  46.146  55.481  1.00  0.00           H  
ATOM   1956  HG3 PRO   133      51.757  47.593  55.503  1.00  0.00           H  
ATOM   1957  CB  PRO   133      52.176  46.766  53.513  1.00  0.00           C  
ATOM   1958  HB2 PRO   133      53.233  46.867  53.265  1.00  0.00           H  
ATOM   1959  HB3 PRO   133      51.674  47.647  53.113  1.00  0.00           H  
ATOM   1960  CA  PRO   133      51.505  45.549  52.978  1.00  0.00           C  
ATOM   1961  HA  PRO   133      50.950  45.672  52.047  1.00  0.00           H  
ATOM   1962  C   PRO   133      52.546  44.424  52.800  1.00  0.00           C  
ATOM   1963  O   PRO   133      52.730  43.631  53.728  1.00  0.00           O  
ATOM   1964  N   ASH   134      53.232  44.325  51.653  1.00  0.00           N  
ATOM   1965  H   ASH   134      53.036  44.987  50.916  1.00  0.00           H  
ATOM   1966  CA  ASH   134      54.179  43.217  51.393  1.00  0.00           C  
ATOM   1967  HA  ASH   134      54.251  42.526  52.233  1.00  0.00           H  
ATOM   1968  CB  ASH   134      53.768  42.337  50.210  1.00  0.00           C  
ATOM   1969  HB2 ASH   134      54.578  41.617  50.096  1.00  0.00           H  
ATOM   1970  HB3 ASH   134      52.866  41.838  50.561  1.00  0.00           H  
ATOM   1971  CG  ASH   134      53.387  42.972  48.890  1.00  0.00           C  
ATOM   1972  OD1 ASH   134      53.456  44.142  48.596  1.00  0.00           O  
ATOM   1973  OD2 ASH   134      52.865  42.063  47.986  1.00  0.00           O  
ATOM   1974  HD2 ASH   134      52.649  42.499  47.159  1.00  0.00           H  
ATOM   1975  C   ASH   134      55.590  43.782  51.231  1.00  0.00           C  
ATOM   1976  O   ASH   134      56.269  43.605  50.211  1.00  0.00           O  
ATOM   1977  N   TYR   135      56.129  44.376  52.271  1.00  0.00           N  
ATOM   1978  H   TYR   135      55.529  44.559  53.063  1.00  0.00           H  
ATOM   1979  CA  TYR   135      57.482  44.940  52.284  1.00  0.00           C  
ATOM   1980  HA  TYR   135      57.602  45.533  51.377  1.00  0.00           H  
ATOM   1981  CB  TYR   135      57.805  45.741  53.609  1.00  0.00           C  
ATOM   1982  HB2 TYR   135      57.974  45.040  54.426  1.00  0.00           H  
ATOM   1983  HB3 TYR   135      58.746  46.265  53.439  1.00  0.00           H  
ATOM   1984  CG  TYR   135      56.718  46.801  53.899  1.00  0.00           C  
ATOM   1985  CD1 TYR   135      56.614  48.028  53.207  1.00  0.00           C  
ATOM   1986  HD1 TYR   135      57.131  48.207  52.276  1.00  0.00           H  
ATOM   1987  CE1 TYR   135      55.689  48.929  53.654  1.00  0.00           C  
ATOM   1988  HE1 TYR   135      55.574  49.805  53.033  1.00  0.00           H  
ATOM   1989  CZ  TYR   135      54.809  48.713  54.746  1.00  0.00           C  
ATOM   1990  OH  TYR   135      54.013  49.679  55.163  1.00  0.00           O  
ATOM   1991  HH  TYR   135      53.457  49.447  55.911  1.00  0.00           H  
ATOM   1992  CE2 TYR   135      54.991  47.538  55.454  1.00  0.00           C  
ATOM   1993  HE2 TYR   135      54.489  47.420  56.402  1.00  0.00           H  
ATOM   1994  CD2 TYR   135      55.922  46.624  55.075  1.00  0.00           C  
ATOM   1995  HD2 TYR   135      56.131  45.775  55.709  1.00  0.00           H  
ATOM   1996  C   TYR   135      58.542  43.839  52.135  1.00  0.00           C  
ATOM   1997  O   TYR   135      59.705  44.143  51.769  1.00  0.00           O  
ATOM   1998  N   LYS   136      58.195  42.585  52.587  1.00  0.00           N  
ATOM   1999  H   LYS   136      57.307  42.465  53.053  1.00  0.00           H  
ATOM   2000  CA  LYS   136      59.083  41.428  52.205  1.00  0.00           C  
ATOM   2001  HA  LYS   136      60.072  41.819  51.965  1.00  0.00           H  
ATOM   2002  CB  LYS   136      59.195  40.485  53.408  1.00  0.00           C  
ATOM   2003  HB2 LYS   136      58.279  39.923  53.591  1.00  0.00           H  
ATOM   2004  HB3 LYS   136      59.911  39.725  53.097  1.00  0.00           H  
ATOM   2005  CG  LYS   136      59.864  41.133  54.634  1.00  0.00           C  
ATOM   2006  HG2 LYS   136      60.877  41.429  54.362  1.00  0.00           H  
ATOM   2007  HG3 LYS   136      59.305  42.038  54.870  1.00  0.00           H  
ATOM   2008  CD  LYS   136      59.891  40.126  55.778  1.00  0.00           C  
ATOM   2009  HD2 LYS   136      58.882  39.820  56.053  1.00  0.00           H  
ATOM   2010  HD3 LYS   136      60.462  39.276  55.405  1.00  0.00           H  
ATOM   2011  CE  LYS   136      60.551  40.703  57.018  1.00  0.00           C  
ATOM   2012  HE2 LYS   136      60.677  39.932  57.778  1.00  0.00           H  
ATOM   2013  HE3 LYS   136      61.554  40.966  56.681  1.00  0.00           H  
ATOM   2014  NZ  LYS   136      59.833  41.800  57.658  1.00  0.00           N  
ATOM   2015  HZ1 LYS   136      59.337  42.363  56.981  1.00  0.00           H  
ATOM   2016  HZ2 LYS   136      59.056  41.490  58.223  1.00  0.00           H  
ATOM   2017  HZ3 LYS   136      60.383  42.435  58.219  1.00  0.00           H  
ATOM   2018  C   LYS   136      58.613  40.715  50.997  1.00  0.00           C  
ATOM   2019  O   LYS   136      59.140  39.714  50.600  1.00  0.00           O  
ATOM   2020  N   GLY   137      57.507  41.197  50.430  1.00  0.00           N  
ATOM   2021  H   GLY   137      57.114  42.113  50.597  1.00  0.00           H  
ATOM   2022  CA  GLY   137      56.814  40.412  49.404  1.00  0.00           C  
ATOM   2023  HA2 GLY   137      56.171  41.022  48.770  1.00  0.00           H  
ATOM   2024  HA3 GLY   137      57.514  39.872  48.766  1.00  0.00           H  
ATOM   2025  C   GLY   137      55.853  39.419  49.885  1.00  0.00           C  
ATOM   2026  O   GLY   137      55.344  39.405  51.012  1.00  0.00           O  
ATOM   2027  N   THR   138      55.752  38.355  49.073  1.00  0.00           N  
ATOM   2028  H   THR   138      56.148  38.461  48.149  1.00  0.00           H  
ATOM   2029  CA  THR   138      55.146  37.030  49.405  1.00  0.00           C  
ATOM   2030  HA  THR   138      55.220  37.086  50.491  1.00  0.00           H  
ATOM   2031  CB  THR   138      53.675  36.993  48.855  1.00  0.00           C  
ATOM   2032  HB  THR   138      53.161  37.815  49.354  1.00  0.00           H  
ATOM   2033  CG2 THR   138      53.474  37.283  47.342  1.00  0.00           C  
ATOM   2034 HG21 THR   138      52.424  37.361  47.058  1.00  0.00           H  
ATOM   2035 HG22 THR   138      53.831  38.305  47.214  1.00  0.00           H  
ATOM   2036 HG23 THR   138      53.944  36.627  46.609  1.00  0.00           H  
ATOM   2037  OG1 THR   138      52.947  35.846  49.236  1.00  0.00           O  
ATOM   2038  HG1 THR   138      52.016  36.061  49.142  1.00  0.00           H  
ATOM   2039  C   THR   138      55.890  35.840  48.980  1.00  0.00           C  
ATOM   2040  O   THR   138      56.417  35.813  47.874  1.00  0.00           O  
ATOM   2041  N   VAL   139      55.898  34.737  49.744  1.00  0.00           N  
ATOM   2042  H   VAL   139      55.667  34.831  50.723  1.00  0.00           H  
ATOM   2043  CA  VAL   139      56.285  33.419  49.405  1.00  0.00           C  
ATOM   2044  HA  VAL   139      57.242  33.421  48.884  1.00  0.00           H  
ATOM   2045  CB  VAL   139      56.631  32.543  50.634  1.00  0.00           C  
ATOM   2046  HB  VAL   139      57.038  33.198  51.405  1.00  0.00           H  
ATOM   2047  CG1 VAL   139      55.351  31.945  51.218  1.00  0.00           C  
ATOM   2048 HG11 VAL   139      54.737  32.817  51.442  1.00  0.00           H  
ATOM   2049 HG12 VAL   139      54.875  31.204  50.575  1.00  0.00           H  
ATOM   2050 HG13 VAL   139      55.642  31.522  52.179  1.00  0.00           H  
ATOM   2051  CG2 VAL   139      57.633  31.439  50.422  1.00  0.00           C  
ATOM   2052 HG21 VAL   139      57.192  30.748  49.703  1.00  0.00           H  
ATOM   2053 HG22 VAL   139      58.560  31.855  50.027  1.00  0.00           H  
ATOM   2054 HG23 VAL   139      57.761  30.943  51.384  1.00  0.00           H  
ATOM   2055  C   VAL   139      55.443  32.701  48.280  1.00  0.00           C  
ATOM   2056  O   VAL   139      55.913  31.829  47.533  1.00  0.00           O  
ATOM   2057  N   LEU   140      54.143  33.128  48.121  1.00  0.00           N  
ATOM   2058  H   LEU   140      53.723  33.820  48.726  1.00  0.00           H  
ATOM   2059  CA  LEU   140      53.337  32.479  47.079  1.00  0.00           C  
ATOM   2060  HA  LEU   140      53.464  31.406  46.935  1.00  0.00           H  
ATOM   2061  CB  LEU   140      51.911  32.698  47.526  1.00  0.00           C  
ATOM   2062  HB2 LEU   140      51.839  33.681  47.993  1.00  0.00           H  
ATOM   2063  HB3 LEU   140      51.162  32.616  46.738  1.00  0.00           H  
ATOM   2064  CG  LEU   140      51.490  31.685  48.604  1.00  0.00           C  
ATOM   2065  HG  LEU   140      52.248  31.613  49.383  1.00  0.00           H  
ATOM   2066  CD1 LEU   140      50.157  32.242  49.249  1.00  0.00           C  
ATOM   2067 HD11 LEU   140      49.336  32.484  48.574  1.00  0.00           H  
ATOM   2068 HD12 LEU   140      49.847  31.536  50.019  1.00  0.00           H  
ATOM   2069 HD13 LEU   140      50.524  33.193  49.635  1.00  0.00           H  
ATOM   2070  CD2 LEU   140      51.304  30.248  48.110  1.00  0.00           C  
ATOM   2071 HD21 LEU   140      52.178  29.846  47.598  1.00  0.00           H  
ATOM   2072 HD22 LEU   140      51.155  29.554  48.936  1.00  0.00           H  
ATOM   2073 HD23 LEU   140      50.454  30.271  47.427  1.00  0.00           H  
ATOM   2074  C   LEU   140      53.553  33.021  45.650  1.00  0.00           C  
ATOM   2075  O   LEU   140      52.861  32.692  44.721  1.00  0.00           O  
ATOM   2076  N   ALA   141      54.578  33.842  45.470  1.00  0.00           N  
ATOM   2077  H   ALA   141      55.127  34.090  46.280  1.00  0.00           H  
ATOM   2078  CA  ALA   141      55.073  34.305  44.133  1.00  0.00           C  
ATOM   2079  HA  ALA   141      54.155  34.488  43.575  1.00  0.00           H  
ATOM   2080  CB  ALA   141      55.882  35.555  44.362  1.00  0.00           C  
ATOM   2081  HB1 ALA   141      56.636  35.388  45.132  1.00  0.00           H  
ATOM   2082  HB2 ALA   141      56.330  35.854  43.414  1.00  0.00           H  
ATOM   2083  HB3 ALA   141      55.328  36.323  44.901  1.00  0.00           H  
ATOM   2084  C   ALA   141      55.988  33.272  43.447  1.00  0.00           C  
ATOM   2085  O   ALA   141      55.930  33.132  42.254  1.00  0.00           O  
ATOM   2086  N   GLY   142      56.686  32.409  44.198  1.00  0.00           N  
ATOM   2087  H   GLY   142      56.598  32.500  45.200  1.00  0.00           H  
ATOM   2088  CA  GLY   142      57.618  31.443  43.720  1.00  0.00           C  
ATOM   2089  HA2 GLY   142      58.355  32.054  43.200  1.00  0.00           H  
ATOM   2090  HA3 GLY   142      58.060  30.873  44.538  1.00  0.00           H  
ATOM   2091  C   GLY   142      57.009  30.428  42.735  1.00  0.00           C  
ATOM   2092  O   GLY   142      57.591  30.196  41.694  1.00  0.00           O  
ATOM   2093  N   PRO   143      55.794  29.955  42.993  1.00  0.00           N  
ATOM   2094  CD  PRO   143      55.061  29.818  44.238  1.00  0.00           C  
ATOM   2095  HD2 PRO   143      54.403  30.685  44.297  1.00  0.00           H  
ATOM   2096  HD3 PRO   143      55.657  29.795  45.150  1.00  0.00           H  
ATOM   2097  CG  PRO   143      54.226  28.630  44.015  1.00  0.00           C  
ATOM   2098  HG2 PRO   143      53.282  28.708  44.554  1.00  0.00           H  
ATOM   2099  HG3 PRO   143      54.821  27.735  44.196  1.00  0.00           H  
ATOM   2100  CB  PRO   143      53.999  28.501  42.546  1.00  0.00           C  
ATOM   2101  HB2 PRO   143      53.117  29.050  42.217  1.00  0.00           H  
ATOM   2102  HB3 PRO   143      53.895  27.443  42.303  1.00  0.00           H  
ATOM   2103  CA  PRO   143      55.203  29.126  41.927  1.00  0.00           C  
ATOM   2104  HA  PRO   143      55.789  28.249  41.655  1.00  0.00           H  
ATOM   2105  C   PRO   143      54.764  29.924  40.732  1.00  0.00           C  
ATOM   2106  O   PRO   143      55.119  29.438  39.632  1.00  0.00           O  
ATOM   2107  N   LEU   144      54.070  31.056  40.861  1.00  0.00           N  
ATOM   2108  H   LEU   144      53.667  31.338  41.743  1.00  0.00           H  
ATOM   2109  CA  LEU   144      53.753  31.911  39.730  1.00  0.00           C  
ATOM   2110  HA  LEU   144      53.066  31.389  39.064  1.00  0.00           H  
ATOM   2111  CB  LEU   144      53.181  33.264  40.199  1.00  0.00           C  
ATOM   2112  HB2 LEU   144      52.484  32.981  40.988  1.00  0.00           H  
ATOM   2113  HB3 LEU   144      54.027  33.825  40.595  1.00  0.00           H  
ATOM   2114  CG  LEU   144      52.378  34.103  39.208  1.00  0.00           C  
ATOM   2115  HG  LEU   144      52.957  34.197  38.289  1.00  0.00           H  
ATOM   2116  CD1 LEU   144      50.967  33.451  38.892  1.00  0.00           C  
ATOM   2117 HD11 LEU   144      50.505  34.096  38.145  1.00  0.00           H  
ATOM   2118 HD12 LEU   144      51.014  32.436  38.499  1.00  0.00           H  
ATOM   2119 HD13 LEU   144      50.377  33.390  39.807  1.00  0.00           H  
ATOM   2120  CD2 LEU   144      52.112  35.444  39.835  1.00  0.00           C  
ATOM   2121 HD21 LEU   144      51.480  36.064  39.199  1.00  0.00           H  
ATOM   2122 HD22 LEU   144      51.619  35.385  40.805  1.00  0.00           H  
ATOM   2123 HD23 LEU   144      53.034  35.980  40.057  1.00  0.00           H  
ATOM   2124  C   LEU   144      55.033  32.257  38.904  1.00  0.00           C  
ATOM   2125  O   LEU   144      55.039  32.476  37.673  1.00  0.00           O  
ATOM   2126  N   ASH   145      56.171  32.481  39.587  1.00  0.00           N  
ATOM   2127  H   ASH   145      56.139  32.388  40.592  1.00  0.00           H  
ATOM   2128  CA  ASH   145      57.439  32.750  38.927  1.00  0.00           C  
ATOM   2129  HA  ASH   145      57.246  33.552  38.214  1.00  0.00           H  
ATOM   2130  CB  ASH   145      58.516  33.238  39.956  1.00  0.00           C  
ATOM   2131  HB2 ASH   145      58.402  32.504  40.753  1.00  0.00           H  
ATOM   2132  HB3 ASH   145      59.487  33.165  39.466  1.00  0.00           H  
ATOM   2133  CG  ASH   145      58.188  34.605  40.575  1.00  0.00           C  
ATOM   2134  OD1 ASH   145      57.285  35.328  40.164  1.00  0.00           O  
ATOM   2135  OD2 ASH   145      59.051  35.008  41.550  1.00  0.00           O  
ATOM   2136  HD2 ASH   145      58.752  35.810  41.984  1.00  0.00           H  
ATOM   2137  C   ASH   145      57.979  31.524  38.233  1.00  0.00           C  
ATOM   2138  O   ASH   145      58.447  31.606  37.091  1.00  0.00           O  
ATOM   2139  N   ALA   146      57.819  30.317  38.757  1.00  0.00           N  
ATOM   2140  H   ALA   146      57.407  30.190  39.671  1.00  0.00           H  
ATOM   2141  CA  ALA   146      58.222  29.063  38.125  1.00  0.00           C  
ATOM   2142  HA  ALA   146      59.252  29.063  37.769  1.00  0.00           H  
ATOM   2143  CB  ALA   146      58.228  28.017  39.190  1.00  0.00           C  
ATOM   2144  HB1 ALA   146      59.088  28.139  39.848  1.00  0.00           H  
ATOM   2145  HB2 ALA   146      57.359  28.242  39.808  1.00  0.00           H  
ATOM   2146  HB3 ALA   146      58.215  27.065  38.659  1.00  0.00           H  
ATOM   2147  C   ALA   146      57.290  28.622  36.993  1.00  0.00           C  
ATOM   2148  O   ALA   146      57.693  27.927  36.043  1.00  0.00           O  
ATOM   2149  N   LEU   147      56.016  29.108  36.941  1.00  0.00           N  
ATOM   2150  H   LEU   147      55.579  29.526  37.750  1.00  0.00           H  
ATOM   2151  CA  LEU   147      55.171  28.946  35.726  1.00  0.00           C  
ATOM   2152  HA  LEU   147      55.382  28.011  35.208  1.00  0.00           H  
ATOM   2153  CB  LEU   147      53.700  29.089  36.172  1.00  0.00           C  
ATOM   2154  HB2 LEU   147      53.646  30.094  36.591  1.00  0.00           H  
ATOM   2155  HB3 LEU   147      53.013  29.256  35.342  1.00  0.00           H  
ATOM   2156  CG  LEU   147      53.134  27.988  37.076  1.00  0.00           C  
ATOM   2157  HG  LEU   147      53.856  27.771  37.864  1.00  0.00           H  
ATOM   2158  CD1 LEU   147      51.930  28.523  37.904  1.00  0.00           C  
ATOM   2159 HD11 LEU   147      50.929  28.503  37.472  1.00  0.00           H  
ATOM   2160 HD12 LEU   147      51.898  27.847  38.758  1.00  0.00           H  
ATOM   2161 HD13 LEU   147      52.272  29.506  38.226  1.00  0.00           H  
ATOM   2162  CD2 LEU   147      52.879  26.691  36.400  1.00  0.00           C  
ATOM   2163 HD21 LEU   147      53.777  26.377  35.869  1.00  0.00           H  
ATOM   2164 HD22 LEU   147      52.473  26.041  37.176  1.00  0.00           H  
ATOM   2165 HD23 LEU   147      52.138  26.918  35.634  1.00  0.00           H  
ATOM   2166  C   LEU   147      55.445  30.005  34.637  1.00  0.00           C  
ATOM   2167  O   LEU   147      54.854  29.925  33.590  1.00  0.00           O  
ATOM   2168  N   ALA   148      56.350  30.921  34.829  1.00  0.00           N  
ATOM   2169  H   ALA   148      56.865  30.938  35.698  1.00  0.00           H  
ATOM   2170  CA  ALA   148      56.621  32.258  34.267  1.00  0.00           C  
ATOM   2171  HA  ALA   148      57.185  32.667  35.106  1.00  0.00           H  
ATOM   2172  CB  ALA   148      57.507  32.241  33.079  1.00  0.00           C  
ATOM   2173  HB1 ALA   148      57.749  33.251  32.750  1.00  0.00           H  
ATOM   2174  HB2 ALA   148      58.457  31.745  33.278  1.00  0.00           H  
ATOM   2175  HB3 ALA   148      56.889  31.832  32.280  1.00  0.00           H  
ATOM   2176  C   ALA   148      55.393  33.168  34.134  1.00  0.00           C  
ATOM   2177  O   ALA   148      55.327  34.048  33.240  1.00  0.00           O  
ATOM   2178  N   GLY   149      54.362  32.834  34.940  1.00  0.00           N  
ATOM   2179  H   GLY   149      54.427  32.112  35.643  1.00  0.00           H  
ATOM   2180  CA  GLY   149      53.015  33.519  35.016  1.00  0.00           C  
ATOM   2181  HA2 GLY   149      52.818  33.795  33.980  1.00  0.00           H  
ATOM   2182  HA3 GLY   149      52.304  32.869  35.528  1.00  0.00           H  
ATOM   2183  C   GLY   149      53.009  34.859  35.708  1.00  0.00           C  
ATOM   2184  O   GLY   149      51.992  35.528  35.834  1.00  0.00           O  
ATOM   2185  N   SER   150      54.152  35.270  36.265  1.00  0.00           N  
ATOM   2186  H   SER   150      55.003  34.735  36.163  1.00  0.00           H  
ATOM   2187  CA  SER   150      54.208  36.419  37.194  1.00  0.00           C  
ATOM   2188  HA  SER   150      53.370  36.435  37.890  1.00  0.00           H  
ATOM   2189  CB  SER   150      55.338  36.158  38.208  1.00  0.00           C  
ATOM   2190  HB2 SER   150      55.095  35.220  38.708  1.00  0.00           H  
ATOM   2191  HB3 SER   150      56.327  36.040  37.765  1.00  0.00           H  
ATOM   2192  OG  SER   150      55.314  37.029  39.299  1.00  0.00           O  
ATOM   2193  HG  SER   150      56.089  36.866  39.842  1.00  0.00           H  
ATOM   2194  C   SER   150      54.305  37.771  36.507  1.00  0.00           C  
ATOM   2195  O   SER   150      55.097  37.970  35.615  1.00  0.00           O  
ATOM   2196  N   ALA   151      53.539  38.698  37.038  1.00  0.00           N  
ATOM   2197  H   ALA   151      52.999  38.388  37.833  1.00  0.00           H  
ATOM   2198  CA  ALA   151      53.556  40.147  36.619  1.00  0.00           C  
ATOM   2199  HA  ALA   151      53.407  40.067  35.542  1.00  0.00           H  
ATOM   2200  CB  ALA   151      52.354  40.950  37.148  1.00  0.00           C  
ATOM   2201  HB1 ALA   151      51.487  40.290  37.108  1.00  0.00           H  
ATOM   2202  HB2 ALA   151      52.656  41.168  38.173  1.00  0.00           H  
ATOM   2203  HB3 ALA   151      52.171  41.883  36.617  1.00  0.00           H  
ATOM   2204  C   ALA   151      54.943  40.823  36.987  1.00  0.00           C  
ATOM   2205  O   ALA   151      55.420  40.474  38.059  1.00  0.00           O  
ATOM   2206  N   PRO   152      55.449  41.881  36.274  1.00  0.00           N  
ATOM   2207  CD  PRO   152      55.082  42.251  34.919  1.00  0.00           C  
ATOM   2208  HD2 PRO   152      53.998  42.246  34.804  1.00  0.00           H  
ATOM   2209  HD3 PRO   152      55.417  41.529  34.174  1.00  0.00           H  
ATOM   2210  CG  PRO   152      55.793  43.608  34.709  1.00  0.00           C  
ATOM   2211  HG2 PRO   152      55.071  44.417  34.604  1.00  0.00           H  
ATOM   2212  HG3 PRO   152      56.526  43.446  33.919  1.00  0.00           H  
ATOM   2213  CB  PRO   152      56.593  43.920  35.964  1.00  0.00           C  
ATOM   2214  HB2 PRO   152      56.098  44.775  36.425  1.00  0.00           H  
ATOM   2215  HB3 PRO   152      57.648  44.090  35.750  1.00  0.00           H  
ATOM   2216  CA  PRO   152      56.530  42.728  36.879  1.00  0.00           C  
ATOM   2217  HA  PRO   152      57.456  42.163  36.771  1.00  0.00           H  
ATOM   2218  C   PRO   152      56.382  43.090  38.379  1.00  0.00           C  
ATOM   2219  O   PRO   152      57.211  42.772  39.251  1.00  0.00           O  
ATOM   2220  N   SER   153      55.218  43.630  38.824  1.00  0.00           N  
ATOM   2221  H   SER   153      54.520  43.944  38.165  1.00  0.00           H  
ATOM   2222  CA  SER   153      54.981  43.965  40.271  1.00  0.00           C  
ATOM   2223  HA  SER   153      55.827  44.577  40.585  1.00  0.00           H  
ATOM   2224  CB  SER   153      53.755  44.782  40.533  1.00  0.00           C  
ATOM   2225  HB2 SER   153      53.756  45.046  41.591  1.00  0.00           H  
ATOM   2226  HB3 SER   153      53.777  45.728  39.993  1.00  0.00           H  
ATOM   2227  OG  SER   153      52.607  44.069  40.203  1.00  0.00           O  
ATOM   2228  HG  SER   153      52.042  44.770  39.870  1.00  0.00           H  
ATOM   2229  C   SER   153      54.932  42.766  41.173  1.00  0.00           C  
ATOM   2230  O   SER   153      55.228  42.906  42.298  1.00  0.00           O  
ATOM   2231  N   VAL   154      54.562  41.549  40.723  1.00  0.00           N  
ATOM   2232  H   VAL   154      54.258  41.559  39.760  1.00  0.00           H  
ATOM   2233  CA  VAL   154      54.511  40.323  41.474  1.00  0.00           C  
ATOM   2234  HA  VAL   154      54.276  40.695  42.472  1.00  0.00           H  
ATOM   2235  CB  VAL   154      53.466  39.274  41.017  1.00  0.00           C  
ATOM   2236  HB  VAL   154      53.806  38.834  40.080  1.00  0.00           H  
ATOM   2237  CG1 VAL   154      53.384  38.205  42.125  1.00  0.00           C  
ATOM   2238 HG11 VAL   154      53.156  38.580  43.122  1.00  0.00           H  
ATOM   2239 HG12 VAL   154      52.527  37.573  41.893  1.00  0.00           H  
ATOM   2240 HG13 VAL   154      54.319  37.651  42.210  1.00  0.00           H  
ATOM   2241  CG2 VAL   154      52.111  39.829  40.882  1.00  0.00           C  
ATOM   2242 HG21 VAL   154      51.793  40.447  41.722  1.00  0.00           H  
ATOM   2243 HG22 VAL   154      52.060  40.524  40.044  1.00  0.00           H  
ATOM   2244 HG23 VAL   154      51.370  39.072  40.623  1.00  0.00           H  
ATOM   2245  C   VAL   154      55.920  39.775  41.504  1.00  0.00           C  
ATOM   2246  O   VAL   154      56.341  39.227  42.481  1.00  0.00           O  
ATOM   2247  N   TRP   155      56.733  39.839  40.478  1.00  0.00           N  
ATOM   2248  H   TRP   155      56.463  40.250  39.595  1.00  0.00           H  
ATOM   2249  CA  TRP   155      58.123  39.464  40.493  1.00  0.00           C  
ATOM   2250  HA  TRP   155      58.227  38.475  40.939  1.00  0.00           H  
ATOM   2251  CB  TRP   155      58.742  39.660  39.091  1.00  0.00           C  
ATOM   2252  HB2 TRP   155      58.218  40.326  38.405  1.00  0.00           H  
ATOM   2253  HB3 TRP   155      59.782  39.962  39.215  1.00  0.00           H  
ATOM   2254  CG  TRP   155      58.830  38.416  38.297  1.00  0.00           C  
ATOM   2255  CD1 TRP   155      57.976  38.062  37.280  1.00  0.00           C  
ATOM   2256  HD1 TRP   155      57.120  38.650  36.984  1.00  0.00           H  
ATOM   2257  NE1 TRP   155      58.411  36.816  36.734  1.00  0.00           N  
ATOM   2258  HE1 TRP   155      57.876  36.276  36.069  1.00  0.00           H  
ATOM   2259  CE2 TRP   155      59.447  36.279  37.499  1.00  0.00           C  
ATOM   2260  CZ2 TRP   155      60.189  35.072  37.339  1.00  0.00           C  
ATOM   2261  HZ2 TRP   155      59.890  34.349  36.594  1.00  0.00           H  
ATOM   2262  CH2 TRP   155      61.175  34.850  38.313  1.00  0.00           C  
ATOM   2263  HH2 TRP   155      61.745  33.933  38.317  1.00  0.00           H  
ATOM   2264  CZ3 TRP   155      61.464  35.784  39.301  1.00  0.00           C  
ATOM   2265  HZ3 TRP   155      62.213  35.423  39.990  1.00  0.00           H  
ATOM   2266  CE3 TRP   155      60.844  37.055  39.287  1.00  0.00           C  
ATOM   2267  HE3 TRP   155      61.125  37.782  40.035  1.00  0.00           H  
ATOM   2268  CD2 TRP   155      59.773  37.320  38.454  1.00  0.00           C  
ATOM   2269  C   TRP   155      58.921  40.263  41.573  1.00  0.00           C  
ATOM   2270  O   TRP   155      59.777  39.690  42.240  1.00  0.00           O  
ATOM   2271  N   GLN   156      58.509  41.471  41.803  1.00  0.00           N  
ATOM   2272  H   GLN   156      57.805  41.824  41.171  1.00  0.00           H  
ATOM   2273  CA  GLN   156      59.079  42.446  42.757  1.00  0.00           C  
ATOM   2274  HA  GLN   156      60.158  42.309  42.827  1.00  0.00           H  
ATOM   2275  CB  GLN   156      58.958  43.911  42.302  1.00  0.00           C  
ATOM   2276  HB2 GLN   156      57.926  44.052  41.980  1.00  0.00           H  
ATOM   2277  HB3 GLN   156      59.149  44.606  43.121  1.00  0.00           H  
ATOM   2278  CG  GLN   156      59.981  44.220  41.179  1.00  0.00           C  
ATOM   2279  HG2 GLN   156      61.020  44.111  41.486  1.00  0.00           H  
ATOM   2280  HG3 GLN   156      59.778  43.597  40.307  1.00  0.00           H  
ATOM   2281  CD  GLN   156      59.663  45.533  40.502  1.00  0.00           C  
ATOM   2282  OE1 GLN   156      58.625  46.107  40.765  1.00  0.00           O  
ATOM   2283  NE2 GLN   156      60.483  45.999  39.612  1.00  0.00           N  
ATOM   2284 HE21 GLN   156      60.334  46.957  39.329  1.00  0.00           H  
ATOM   2285 HE22 GLN   156      61.403  45.584  39.656  1.00  0.00           H  
ATOM   2286  C   GLN   156      58.546  42.144  44.206  1.00  0.00           C  
ATOM   2287  O   GLN   156      59.290  42.309  45.155  1.00  0.00           O  
ATOM   2288  N   GLN   157      57.247  41.925  44.295  1.00  0.00           N  
ATOM   2289  H   GLN   157      56.724  41.781  43.443  1.00  0.00           H  
ATOM   2290  CA  GLN   157      56.600  41.367  45.491  1.00  0.00           C  
ATOM   2291  HA  GLN   157      56.926  41.930  46.365  1.00  0.00           H  
ATOM   2292  CB  GLN   157      55.067  41.452  45.406  1.00  0.00           C  
ATOM   2293  HB2 GLN   157      54.825  40.905  44.495  1.00  0.00           H  
ATOM   2294  HB3 GLN   157      54.521  41.034  46.252  1.00  0.00           H  
ATOM   2295  CG  GLN   157      54.579  42.944  45.322  1.00  0.00           C  
ATOM   2296  HG2 GLN   157      54.691  43.257  46.360  1.00  0.00           H  
ATOM   2297  HG3 GLN   157      55.201  43.543  44.657  1.00  0.00           H  
ATOM   2298  CD  GLN   157      53.123  43.089  44.893  1.00  0.00           C  
ATOM   2299  OE1 GLN   157      52.279  43.080  45.709  1.00  0.00           O  
ATOM   2300  NE2 GLN   157      52.806  43.197  43.635  1.00  0.00           N  
ATOM   2301 HE21 GLN   157      51.887  43.421  43.281  1.00  0.00           H  
ATOM   2302 HE22 GLN   157      53.474  43.274  42.882  1.00  0.00           H  
ATOM   2303  C   GLN   157      56.925  39.858  45.680  1.00  0.00           C  
ATOM   2304  O   GLN   157      56.170  39.233  46.451  1.00  0.00           O  
ATOM   2305  N   THR   158      58.012  39.277  45.148  1.00  0.00           N  
ATOM   2306  H   THR   158      58.674  39.911  44.725  1.00  0.00           H  
ATOM   2307  CA  THR   158      58.426  37.912  45.519  1.00  0.00           C  
ATOM   2308  HA  THR   158      57.551  37.301  45.744  1.00  0.00           H  
ATOM   2309  CB  THR   158      59.283  37.261  44.415  1.00  0.00           C  
ATOM   2310  HB  THR   158      60.169  37.855  44.192  1.00  0.00           H  
ATOM   2311  CG2 THR   158      59.722  35.895  44.694  1.00  0.00           C  
ATOM   2312 HG21 THR   158      60.403  35.973  45.542  1.00  0.00           H  
ATOM   2313 HG22 THR   158      58.858  35.259  44.887  1.00  0.00           H  
ATOM   2314 HG23 THR   158      60.408  35.564  43.915  1.00  0.00           H  
ATOM   2315  OG1 THR   158      58.437  37.146  43.217  1.00  0.00           O  
ATOM   2316  HG1 THR   158      57.883  37.930  43.192  1.00  0.00           H  
ATOM   2317  C   THR   158      59.262  38.014  46.804  1.00  0.00           C  
ATOM   2318  O   THR   158      60.096  38.929  46.867  1.00  0.00           O  
ATOM   2319  N   THR   159      59.140  37.057  47.787  1.00  0.00           N  
ATOM   2320  H   THR   159      58.438  36.351  47.615  1.00  0.00           H  
ATOM   2321  CA  THR   159      60.201  36.939  48.904  1.00  0.00           C  
ATOM   2322  HA  THR   159      60.186  37.913  49.392  1.00  0.00           H  
ATOM   2323  CB  THR   159      60.038  35.842  49.986  1.00  0.00           C  
ATOM   2324  HB  THR   159      60.951  35.720  50.570  1.00  0.00           H  
ATOM   2325  CG2 THR   159      58.943  36.136  50.934  1.00  0.00           C  
ATOM   2326 HG21 THR   159      58.840  35.349  51.681  1.00  0.00           H  
ATOM   2327 HG22 THR   159      59.141  37.071  51.457  1.00  0.00           H  
ATOM   2328 HG23 THR   159      58.018  36.345  50.396  1.00  0.00           H  
ATOM   2329  OG1 THR   159      59.764  34.627  49.246  1.00  0.00           O  
ATOM   2330  HG1 THR   159      59.663  34.868  48.322  1.00  0.00           H  
ATOM   2331  C   THR   159      61.566  36.814  48.351  1.00  0.00           C  
ATOM   2332  O   THR   159      61.751  35.979  47.435  1.00  0.00           O  
ATOM   2333  N   GLY   160      62.497  37.616  48.859  1.00  0.00           N  
ATOM   2334  H   GLY   160      62.099  38.228  49.557  1.00  0.00           H  
ATOM   2335  CA  GLY   160      63.980  37.733  48.540  1.00  0.00           C  
ATOM   2336  HA2 GLY   160      64.421  38.042  49.488  1.00  0.00           H  
ATOM   2337  HA3 GLY   160      64.460  36.775  48.340  1.00  0.00           H  
ATOM   2338  C   GLY   160      64.365  38.573  47.323  1.00  0.00           C  
ATOM   2339  O   GLY   160      65.538  38.730  46.960  1.00  0.00           O  
ATOM   2340  N   SER   161      63.350  39.162  46.709  1.00  0.00           N  
ATOM   2341  H   SER   161      62.464  39.121  47.194  1.00  0.00           H  
ATOM   2342  CA  SER   161      63.476  39.930  45.431  1.00  0.00           C  
ATOM   2343  HA  SER   161      63.844  39.257  44.657  1.00  0.00           H  
ATOM   2344  CB  SER   161      62.164  40.535  45.056  1.00  0.00           C  
ATOM   2345  HB2 SER   161      62.337  41.005  44.088  1.00  0.00           H  
ATOM   2346  HB3 SER   161      61.325  39.851  44.934  1.00  0.00           H  
ATOM   2347  OG  SER   161      61.875  41.581  45.928  1.00  0.00           O  
ATOM   2348  HG  SER   161      60.984  41.865  45.713  1.00  0.00           H  
ATOM   2349  C   SER   161      64.410  41.089  45.540  1.00  0.00           C  
ATOM   2350  O   SER   161      64.635  41.609  46.603  1.00  0.00           O  
ATOM   2351  N   ALA   162      64.948  41.517  44.403  1.00  0.00           N  
ATOM   2352  H   ALA   162      64.656  41.173  43.499  1.00  0.00           H  
ATOM   2353  CA  ALA   162      66.030  42.515  44.394  1.00  0.00           C  
ATOM   2354  HA  ALA   162      66.875  42.352  45.062  1.00  0.00           H  
ATOM   2355  CB  ALA   162      66.545  42.484  42.909  1.00  0.00           C  
ATOM   2356  HB1 ALA   162      67.206  43.339  42.762  1.00  0.00           H  
ATOM   2357  HB2 ALA   162      66.944  41.530  42.564  1.00  0.00           H  
ATOM   2358  HB3 ALA   162      65.660  42.672  42.300  1.00  0.00           H  
ATOM   2359  C   ALA   162      65.536  43.967  44.711  1.00  0.00           C  
ATOM   2360  O   ALA   162      66.171  44.641  45.473  1.00  0.00           O  
ATOM   2361  N   LEU   163      64.263  44.182  44.293  1.00  0.00           N  
ATOM   2362  H   LEU   163      63.796  43.566  43.643  1.00  0.00           H  
ATOM   2363  CA  LEU   163      63.474  45.263  44.846  1.00  0.00           C  
ATOM   2364  HA  LEU   163      64.046  46.159  44.603  1.00  0.00           H  
ATOM   2365  CB  LEU   163      62.119  45.573  44.125  1.00  0.00           C  
ATOM   2366  HB2 LEU   163      62.261  45.415  43.056  1.00  0.00           H  
ATOM   2367  HB3 LEU   163      61.295  44.899  44.355  1.00  0.00           H  
ATOM   2368  CG  LEU   163      61.719  47.058  44.356  1.00  0.00           C  
ATOM   2369  HG  LEU   163      62.544  47.616  44.798  1.00  0.00           H  
ATOM   2370  CD1 LEU   163      61.473  47.646  42.986  1.00  0.00           C  
ATOM   2371 HD11 LEU   163      61.291  48.690  43.241  1.00  0.00           H  
ATOM   2372 HD12 LEU   163      62.384  47.380  42.450  1.00  0.00           H  
ATOM   2373 HD13 LEU   163      60.674  47.247  42.361  1.00  0.00           H  
ATOM   2374  CD2 LEU   163      60.457  47.105  45.192  1.00  0.00           C  
ATOM   2375 HD21 LEU   163      59.682  46.569  44.643  1.00  0.00           H  
ATOM   2376 HD22 LEU   163      60.734  46.741  46.181  1.00  0.00           H  
ATOM   2377 HD23 LEU   163      60.026  48.091  45.366  1.00  0.00           H  
ATOM   2378  C   LEU   163      63.313  45.328  46.385  1.00  0.00           C  
ATOM   2379  O   LEU   163      63.666  46.320  46.998  1.00  0.00           O  
ATOM   2380  N   THR   164      62.867  44.235  47.027  1.00  0.00           N  
ATOM   2381  H   THR   164      62.598  43.375  46.570  1.00  0.00           H  
ATOM   2382  CA  THR   164      62.694  44.122  48.521  1.00  0.00           C  
ATOM   2383  HA  THR   164      62.197  45.062  48.760  1.00  0.00           H  
ATOM   2384  CB  THR   164      61.766  42.999  49.024  1.00  0.00           C  
ATOM   2385  HB  THR   164      61.636  43.036  50.106  1.00  0.00           H  
ATOM   2386  CG2 THR   164      60.374  43.236  48.403  1.00  0.00           C  
ATOM   2387 HG21 THR   164      60.371  43.108  47.320  1.00  0.00           H  
ATOM   2388 HG22 THR   164      59.778  42.388  48.741  1.00  0.00           H  
ATOM   2389 HG23 THR   164      59.904  44.132  48.808  1.00  0.00           H  
ATOM   2390  OG1 THR   164      62.270  41.782  48.639  1.00  0.00           O  
ATOM   2391  HG1 THR   164      62.149  41.649  47.695  1.00  0.00           H  
ATOM   2392  C   THR   164      64.016  44.062  49.273  1.00  0.00           C  
ATOM   2393  O   THR   164      64.131  44.398  50.454  1.00  0.00           O  
ATOM   2394  N   THR   165      65.065  43.606  48.557  1.00  0.00           N  
ATOM   2395  H   THR   165      64.880  43.432  47.580  1.00  0.00           H  
ATOM   2396  CA  THR   165      66.481  43.665  49.022  1.00  0.00           C  
ATOM   2397  HA  THR   165      66.576  43.286  50.040  1.00  0.00           H  
ATOM   2398  CB  THR   165      67.315  42.688  48.248  1.00  0.00           C  
ATOM   2399  HB  THR   165      67.270  42.946  47.190  1.00  0.00           H  
ATOM   2400  CG2 THR   165      68.776  42.738  48.718  1.00  0.00           C  
ATOM   2401 HG21 THR   165      69.373  41.844  48.536  1.00  0.00           H  
ATOM   2402 HG22 THR   165      69.271  43.473  48.084  1.00  0.00           H  
ATOM   2403 HG23 THR   165      68.811  43.105  49.744  1.00  0.00           H  
ATOM   2404  OG1 THR   165      66.873  41.376  48.412  1.00  0.00           O  
ATOM   2405  HG1 THR   165      65.999  41.368  48.014  1.00  0.00           H  
ATOM   2406  C   THR   165      67.074  45.034  49.004  1.00  0.00           C  
ATOM   2407  O   THR   165      67.683  45.355  50.037  1.00  0.00           O  
ATOM   2408  N   ALA   166      66.931  45.838  47.956  1.00  0.00           N  
ATOM   2409  H   ALA   166      66.451  45.597  47.100  1.00  0.00           H  
ATOM   2410  CA  ALA   166      67.410  47.233  47.999  1.00  0.00           C  
ATOM   2411  HA  ALA   166      68.466  47.094  48.230  1.00  0.00           H  
ATOM   2412  CB  ALA   166      67.158  47.980  46.705  1.00  0.00           C  
ATOM   2413  HB1 ALA   166      68.037  47.784  46.091  1.00  0.00           H  
ATOM   2414  HB2 ALA   166      66.225  47.680  46.228  1.00  0.00           H  
ATOM   2415  HB3 ALA   166      67.077  49.060  46.824  1.00  0.00           H  
ATOM   2416  C   ALA   166      66.731  47.878  49.214  1.00  0.00           C  
ATOM   2417  O   ALA   166      67.391  48.547  50.011  1.00  0.00           O  
ATOM   2418  N   LEU   167      65.401  47.724  49.404  1.00  0.00           N  
ATOM   2419  H   LEU   167      64.905  47.262  48.655  1.00  0.00           H  
ATOM   2420  CA  LEU   167      64.537  48.221  50.470  1.00  0.00           C  
ATOM   2421  HA  LEU   167      64.526  49.310  50.420  1.00  0.00           H  
ATOM   2422  CB  LEU   167      63.104  47.707  50.402  1.00  0.00           C  
ATOM   2423  HB2 LEU   167      62.735  47.905  49.396  1.00  0.00           H  
ATOM   2424  HB3 LEU   167      63.083  46.626  50.536  1.00  0.00           H  
ATOM   2425  CG  LEU   167      62.039  48.243  51.406  1.00  0.00           C  
ATOM   2426  HG  LEU   167      62.290  48.050  52.449  1.00  0.00           H  
ATOM   2427  CD1 LEU   167      61.874  49.787  51.338  1.00  0.00           C  
ATOM   2428 HD11 LEU   167      61.175  50.012  50.532  1.00  0.00           H  
ATOM   2429 HD12 LEU   167      61.369  50.119  52.245  1.00  0.00           H  
ATOM   2430 HD13 LEU   167      62.823  50.305  51.197  1.00  0.00           H  
ATOM   2431  CD2 LEU   167      60.668  47.649  51.090  1.00  0.00           C  
ATOM   2432 HD21 LEU   167      60.997  46.614  50.998  1.00  0.00           H  
ATOM   2433 HD22 LEU   167      60.021  47.739  51.963  1.00  0.00           H  
ATOM   2434 HD23 LEU   167      60.193  48.046  50.193  1.00  0.00           H  
ATOM   2435  C   LEU   167      65.091  47.882  51.871  1.00  0.00           C  
ATOM   2436  O   LEU   167      64.618  48.532  52.846  1.00  0.00           O  
ATOM   2437  N   ARG   168      65.828  46.848  52.036  1.00  0.00           N  
ATOM   2438  H   ARG   168      65.975  46.315  51.191  1.00  0.00           H  
ATOM   2439  CA  ARG   168      66.415  46.331  53.295  1.00  0.00           C  
ATOM   2440  HA  ARG   168      65.742  46.474  54.140  1.00  0.00           H  
ATOM   2441  CB  ARG   168      66.631  44.776  53.173  1.00  0.00           C  
ATOM   2442  HB2 ARG   168      65.686  44.271  52.975  1.00  0.00           H  
ATOM   2443  HB3 ARG   168      67.410  44.556  52.443  1.00  0.00           H  
ATOM   2444  CG  ARG   168      67.009  44.072  54.474  1.00  0.00           C  
ATOM   2445  HG2 ARG   168      67.897  44.567  54.865  1.00  0.00           H  
ATOM   2446  HG3 ARG   168      66.170  44.191  55.160  1.00  0.00           H  
ATOM   2447  CD  ARG   168      67.377  42.561  54.185  1.00  0.00           C  
ATOM   2448  HD2 ARG   168      67.390  42.054  55.150  1.00  0.00           H  
ATOM   2449  HD3 ARG   168      66.568  42.064  53.649  1.00  0.00           H  
ATOM   2450  NE  ARG   168      68.720  42.376  53.525  1.00  0.00           N  
ATOM   2451  HE  ARG   168      69.175  43.142  53.049  1.00  0.00           H  
ATOM   2452  CZ  ARG   168      69.385  41.201  53.416  1.00  0.00           C  
ATOM   2453  NH1 ARG   168      68.861  40.088  53.853  1.00  0.00           N  
ATOM   2454 HH11 ARG   168      67.923  40.025  54.221  1.00  0.00           H  
ATOM   2455 HH12 ARG   168      69.339  39.207  53.729  1.00  0.00           H  
ATOM   2456  NH2 ARG   168      70.623  41.184  53.043  1.00  0.00           N  
ATOM   2457 HH21 ARG   168      71.117  42.042  52.840  1.00  0.00           H  
ATOM   2458 HH22 ARG   168      71.178  40.340  53.022  1.00  0.00           H  
ATOM   2459  C   ARG   168      67.725  47.083  53.571  1.00  0.00           C  
ATOM   2460  O   ARG   168      67.785  47.800  54.616  1.00  0.00           O  
ATOM   2461  N   ASN   169      68.681  46.990  52.672  1.00  0.00           N  
ATOM   2462  H   ASN   169      68.581  46.358  51.890  1.00  0.00           H  
ATOM   2463  CA  ASN   169      70.000  47.513  52.929  1.00  0.00           C  
ATOM   2464  HA  ASN   169      70.358  47.208  53.913  1.00  0.00           H  
ATOM   2465  CB  ASN   169      70.933  46.797  51.980  1.00  0.00           C  
ATOM   2466  HB2 ASN   169      70.846  47.152  50.953  1.00  0.00           H  
ATOM   2467  HB3 ASN   169      71.949  46.966  52.337  1.00  0.00           H  
ATOM   2468  CG  ASN   169      70.754  45.292  51.949  1.00  0.00           C  
ATOM   2469  OD1 ASN   169      70.463  44.705  52.956  1.00  0.00           O  
ATOM   2470  ND2 ASN   169      70.849  44.636  50.876  1.00  0.00           N  
ATOM   2471 HD21 ASN   169      71.218  43.701  50.979  1.00  0.00           H  
ATOM   2472 HD22 ASN   169      70.775  45.082  49.973  1.00  0.00           H  
ATOM   2473  C   ASN   169      70.086  49.041  52.920  1.00  0.00           C  
ATOM   2474  O   ASN   169      70.986  49.624  53.489  1.00  0.00           O  
ATOM   2475  N   ALA   170      69.151  49.686  52.259  1.00  0.00           N  
ATOM   2476  H   ALA   170      68.447  49.225  51.699  1.00  0.00           H  
ATOM   2477  CA  ALA   170      69.071  51.151  52.230  1.00  0.00           C  
ATOM   2478  HA  ALA   170      70.044  51.605  52.037  1.00  0.00           H  
ATOM   2479  CB  ALA   170      68.210  51.612  51.037  1.00  0.00           C  
ATOM   2480  HB1 ALA   170      68.671  51.248  50.119  1.00  0.00           H  
ATOM   2481  HB2 ALA   170      67.256  51.099  51.159  1.00  0.00           H  
ATOM   2482  HB3 ALA   170      68.066  52.688  51.130  1.00  0.00           H  
ATOM   2483  C   ALA   170      68.484  51.683  53.510  1.00  0.00           C  
ATOM   2484  O   ALA   170      68.344  52.892  53.567  1.00  0.00           O  
ATOM   2485  N   GLY   171      68.083  50.927  54.517  1.00  0.00           N  
ATOM   2486  H   GLY   171      68.298  49.958  54.334  1.00  0.00           H  
ATOM   2487  CA  GLY   171      67.460  51.315  55.791  1.00  0.00           C  
ATOM   2488  HA2 GLY   171      67.739  50.777  56.698  1.00  0.00           H  
ATOM   2489  HA3 GLY   171      67.807  52.326  56.003  1.00  0.00           H  
ATOM   2490  C   GLY   171      65.938  51.404  55.798  1.00  0.00           C  
ATOM   2491  O   GLY   171      65.446  52.083  56.717  1.00  0.00           O  
ATOM   2492  N   GLY   172      65.209  50.775  54.873  1.00  0.00           N  
ATOM   2493  H   GLY   172      65.594  50.039  54.299  1.00  0.00           H  
ATOM   2494  CA  GLY   172      63.813  51.079  54.631  1.00  0.00           C  
ATOM   2495  HA2 GLY   172      63.607  52.125  54.857  1.00  0.00           H  
ATOM   2496  HA3 GLY   172      63.611  50.879  53.578  1.00  0.00           H  
ATOM   2497  C   GLY   172      62.812  50.147  55.305  1.00  0.00           C  
ATOM   2498  O   GLY   172      61.585  50.216  55.062  1.00  0.00           O  
ATOM   2499  N   LEU   173      63.187  49.337  56.269  1.00  0.00           N  
ATOM   2500  H   LEU   173      64.179  49.167  56.351  1.00  0.00           H  
ATOM   2501  CA  LEU   173      62.291  48.521  57.128  1.00  0.00           C  
ATOM   2502  HA  LEU   173      61.327  48.451  56.624  1.00  0.00           H  
ATOM   2503  CB  LEU   173      62.761  47.008  57.218  1.00  0.00           C  
ATOM   2504  HB2 LEU   173      63.766  47.022  57.638  1.00  0.00           H  
ATOM   2505  HB3 LEU   173      62.146  46.495  57.958  1.00  0.00           H  
ATOM   2506  CG  LEU   173      62.659  46.137  55.939  1.00  0.00           C  
ATOM   2507  HG  LEU   173      63.167  46.766  55.208  1.00  0.00           H  
ATOM   2508  CD1 LEU   173      63.368  44.842  56.006  1.00  0.00           C  
ATOM   2509 HD11 LEU   173      63.201  44.314  55.067  1.00  0.00           H  
ATOM   2510 HD12 LEU   173      64.416  45.136  56.052  1.00  0.00           H  
ATOM   2511 HD13 LEU   173      63.130  44.306  56.925  1.00  0.00           H  
ATOM   2512  CD2 LEU   173      61.190  45.886  55.603  1.00  0.00           C  
ATOM   2513 HD21 LEU   173      60.762  46.810  55.214  1.00  0.00           H  
ATOM   2514 HD22 LEU   173      61.109  45.090  54.863  1.00  0.00           H  
ATOM   2515 HD23 LEU   173      60.582  45.401  56.367  1.00  0.00           H  
ATOM   2516  C   LEU   173      61.925  49.104  58.504  1.00  0.00           C  
ATOM   2517  O   LEU   173      61.239  48.485  59.296  1.00  0.00           O  
ATOM   2518  N   THR   174      62.263  50.368  58.651  1.00  0.00           N  
ATOM   2519  H   THR   174      62.857  50.703  57.906  1.00  0.00           H  
ATOM   2520  CA  THR   174      61.995  51.323  59.804  1.00  0.00           C  
ATOM   2521  HA  THR   174      61.546  50.784  60.639  1.00  0.00           H  
ATOM   2522  CB  THR   174      63.261  52.009  60.229  1.00  0.00           C  
ATOM   2523  HB  THR   174      63.848  52.274  59.349  1.00  0.00           H  
ATOM   2524  CG2 THR   174      63.164  53.289  61.178  1.00  0.00           C  
ATOM   2525 HG21 THR   174      64.193  53.640  61.253  1.00  0.00           H  
ATOM   2526 HG22 THR   174      62.661  54.031  60.558  1.00  0.00           H  
ATOM   2527 HG23 THR   174      62.618  52.991  62.073  1.00  0.00           H  
ATOM   2528  OG1 THR   174      63.998  51.062  60.982  1.00  0.00           O  
ATOM   2529  HG1 THR   174      64.536  50.634  60.312  1.00  0.00           H  
ATOM   2530  C   THR   174      60.881  52.258  59.271  1.00  0.00           C  
ATOM   2531  O   THR   174      60.901  52.508  58.073  1.00  0.00           O  
ATOM   2532  N   GLN   175      59.965  52.731  60.073  1.00  0.00           N  
ATOM   2533  H   GLN   175      59.905  52.427  61.035  1.00  0.00           H  
ATOM   2534  CA  GLN   175      59.030  53.749  59.623  1.00  0.00           C  
ATOM   2535  HA  GLN   175      58.478  53.425  58.740  1.00  0.00           H  
ATOM   2536  CB  GLN   175      57.846  53.933  60.586  1.00  0.00           C  
ATOM   2537  HB2 GLN   175      57.074  54.473  60.039  1.00  0.00           H  
ATOM   2538  HB3 GLN   175      57.330  52.999  60.808  1.00  0.00           H  
ATOM   2539  CG  GLN   175      58.003  54.627  61.951  1.00  0.00           C  
ATOM   2540  HG2 GLN   175      58.425  53.928  62.673  1.00  0.00           H  
ATOM   2541  HG3 GLN   175      58.816  55.334  61.790  1.00  0.00           H  
ATOM   2542  CD  GLN   175      56.696  55.370  62.402  1.00  0.00           C  
ATOM   2543  OE1 GLN   175      55.566  55.170  61.920  1.00  0.00           O  
ATOM   2544  NE2 GLN   175      56.730  56.286  63.310  1.00  0.00           N  
ATOM   2545 HE21 GLN   175      55.864  56.737  63.567  1.00  0.00           H  
ATOM   2546 HE22 GLN   175      57.647  56.570  63.624  1.00  0.00           H  
ATOM   2547  C   GLN   175      59.770  55.050  59.312  1.00  0.00           C  
ATOM   2548  O   GLN   175      60.722  55.388  59.992  1.00  0.00           O  
ATOM   2549  N   ILE   176      59.379  55.879  58.335  1.00  0.00           N  
ATOM   2550  H   ILE   176      58.563  55.559  57.834  1.00  0.00           H  
ATOM   2551  CA  ILE   176      60.063  57.141  57.933  1.00  0.00           C  
ATOM   2552  HA  ILE   176      61.045  57.244  58.394  1.00  0.00           H  
ATOM   2553  CB  ILE   176      60.258  56.943  56.394  1.00  0.00           C  
ATOM   2554  HB  ILE   176      59.308  56.725  55.906  1.00  0.00           H  
ATOM   2555  CG2 ILE   176      60.873  58.206  55.753  1.00  0.00           C  
ATOM   2556 HG21 ILE   176      60.151  59.018  55.663  1.00  0.00           H  
ATOM   2557 HG22 ILE   176      61.632  58.518  56.471  1.00  0.00           H  
ATOM   2558 HG23 ILE   176      61.240  58.150  54.729  1.00  0.00           H  
ATOM   2559  CG1 ILE   176      61.130  55.688  56.119  1.00  0.00           C  
ATOM   2560 HG12 ILE   176      62.112  55.714  56.591  1.00  0.00           H  
ATOM   2561 HG13 ILE   176      60.516  54.816  56.343  1.00  0.00           H  
ATOM   2562  CD1 ILE   176      61.233  55.504  54.615  1.00  0.00           C  
ATOM   2563 HD11 ILE   176      61.991  56.090  54.094  1.00  0.00           H  
ATOM   2564 HD12 ILE   176      61.416  54.430  54.594  1.00  0.00           H  
ATOM   2565 HD13 ILE   176      60.250  55.609  54.155  1.00  0.00           H  
ATOM   2566  C   ILE   176      59.187  58.373  58.261  1.00  0.00           C  
ATOM   2567  O   ILE   176      59.760  59.498  58.447  1.00  0.00           O  
ATOM   2568  N   VAL   177      57.885  58.113  58.415  1.00  0.00           N  
ATOM   2569  H   VAL   177      57.599  57.148  58.337  1.00  0.00           H  
ATOM   2570  CA  VAL   177      56.739  59.065  58.609  1.00  0.00           C  
ATOM   2571  HA  VAL   177      57.044  59.940  59.183  1.00  0.00           H  
ATOM   2572  CB  VAL   177      56.078  59.547  57.260  1.00  0.00           C  
ATOM   2573  HB  VAL   177      55.422  60.410  57.375  1.00  0.00           H  
ATOM   2574  CG1 VAL   177      57.174  59.964  56.270  1.00  0.00           C  
ATOM   2575 HG11 VAL   177      57.667  59.073  55.880  1.00  0.00           H  
ATOM   2576 HG12 VAL   177      56.735  60.532  55.450  1.00  0.00           H  
ATOM   2577 HG13 VAL   177      57.862  60.710  56.668  1.00  0.00           H  
ATOM   2578  CG2 VAL   177      55.216  58.527  56.501  1.00  0.00           C  
ATOM   2579 HG21 VAL   177      54.446  58.128  57.161  1.00  0.00           H  
ATOM   2580 HG22 VAL   177      54.684  58.998  55.674  1.00  0.00           H  
ATOM   2581 HG23 VAL   177      55.827  57.689  56.166  1.00  0.00           H  
ATOM   2582  C   VAL   177      55.776  58.248  59.596  1.00  0.00           C  
ATOM   2583  O   VAL   177      56.022  57.019  59.712  1.00  0.00           O  
ATOM   2584  N   PRO   178      54.773  58.847  60.197  1.00  0.00           N  
ATOM   2585  CD  PRO   178      54.341  60.293  60.208  1.00  0.00           C  
ATOM   2586  HD2 PRO   178      53.644  60.512  59.399  1.00  0.00           H  
ATOM   2587  HD3 PRO   178      55.229  60.923  60.240  1.00  0.00           H  
ATOM   2588  CG  PRO   178      53.691  60.406  61.602  1.00  0.00           C  
ATOM   2589  HG2 PRO   178      53.090  61.315  61.615  1.00  0.00           H  
ATOM   2590  HG3 PRO   178      54.398  60.376  62.432  1.00  0.00           H  
ATOM   2591  CB  PRO   178      52.807  59.078  61.551  1.00  0.00           C  
ATOM   2592  HB2 PRO   178      51.999  59.166  60.825  1.00  0.00           H  
ATOM   2593  HB3 PRO   178      52.403  58.726  62.500  1.00  0.00           H  
ATOM   2594  CA  PRO   178      53.821  58.058  61.067  1.00  0.00           C  
ATOM   2595  HA  PRO   178      54.371  57.592  61.884  1.00  0.00           H  
ATOM   2596  C   PRO   178      53.229  56.970  60.170  1.00  0.00           C  
ATOM   2597  O   PRO   178      52.865  57.191  58.994  1.00  0.00           O  
ATOM   2598  N   THR   179      53.168  55.736  60.712  1.00  0.00           N  
ATOM   2599  H   THR   179      53.848  55.659  61.456  1.00  0.00           H  
ATOM   2600  CA  THR   179      52.886  54.559  59.905  1.00  0.00           C  
ATOM   2601  HA  THR   179      52.247  54.938  59.107  1.00  0.00           H  
ATOM   2602  CB  THR   179      54.111  53.905  59.275  1.00  0.00           C  
ATOM   2603  HB  THR   179      54.756  53.428  60.013  1.00  0.00           H  
ATOM   2604  CG2 THR   179      53.617  52.819  58.337  1.00  0.00           C  
ATOM   2605 HG21 THR   179      52.833  53.118  57.641  1.00  0.00           H  
ATOM   2606 HG22 THR   179      54.486  52.512  57.755  1.00  0.00           H  
ATOM   2607 HG23 THR   179      53.238  51.963  58.895  1.00  0.00           H  
ATOM   2608  OG1 THR   179      54.969  54.787  58.525  1.00  0.00           O  
ATOM   2609  HG1 THR   179      55.000  55.657  58.930  1.00  0.00           H  
ATOM   2610  C   THR   179      52.118  53.527  60.715  1.00  0.00           C  
ATOM   2611  O   THR   179      52.535  53.062  61.825  1.00  0.00           O  
ATOM   2612  N   THR   180      50.923  53.126  60.259  1.00  0.00           N  
ATOM   2613  H   THR   180      50.735  53.378  59.299  1.00  0.00           H  
ATOM   2614  CA  THR   180      50.098  52.019  60.867  1.00  0.00           C  
ATOM   2615  HA  THR   180      50.702  51.633  61.688  1.00  0.00           H  
ATOM   2616  CB  THR   180      48.752  52.534  61.368  1.00  0.00           C  
ATOM   2617  HB  THR   180      48.122  52.757  60.507  1.00  0.00           H  
ATOM   2618  CG2 THR   180      47.971  51.512  62.243  1.00  0.00           C  
ATOM   2619 HG21 THR   180      47.057  52.035  62.524  1.00  0.00           H  
ATOM   2620 HG22 THR   180      47.682  50.694  61.583  1.00  0.00           H  
ATOM   2621 HG23 THR   180      48.497  51.293  63.173  1.00  0.00           H  
ATOM   2622  OG1 THR   180      49.018  53.671  62.215  1.00  0.00           O  
ATOM   2623  HG1 THR   180      49.483  54.362  61.737  1.00  0.00           H  
ATOM   2624  C   THR   180      49.947  50.826  59.880  1.00  0.00           C  
ATOM   2625  O   THR   180      49.342  51.011  58.824  1.00  0.00           O  
ATOM   2626  N   ASN   181      50.569  49.681  60.192  1.00  0.00           N  
ATOM   2627  H   ASN   181      50.945  49.529  61.117  1.00  0.00           H  
ATOM   2628  CA  ASN   181      50.559  48.451  59.413  1.00  0.00           C  
ATOM   2629  HA  ASN   181      50.072  48.671  58.463  1.00  0.00           H  
ATOM   2630  CB  ASN   181      51.954  47.976  58.952  1.00  0.00           C  
ATOM   2631  HB2 ASN   181      52.474  47.583  59.825  1.00  0.00           H  
ATOM   2632  HB3 ASN   181      51.804  47.155  58.252  1.00  0.00           H  
ATOM   2633  CG  ASN   181      52.863  49.124  58.481  1.00  0.00           C  
ATOM   2634  OD1 ASN   181      52.693  49.572  57.390  1.00  0.00           O  
ATOM   2635  ND2 ASN   181      53.949  49.435  59.180  1.00  0.00           N  
ATOM   2636 HD21 ASN   181      54.558  50.164  58.837  1.00  0.00           H  
ATOM   2637 HD22 ASN   181      54.240  48.856  59.955  1.00  0.00           H  
ATOM   2638  C   ASN   181      49.675  47.388  59.962  1.00  0.00           C  
ATOM   2639  O   ASN   181      50.115  46.644  60.849  1.00  0.00           O  
ATOM   2640  N   LEU   182      48.436  47.301  59.452  1.00  0.00           N  
ATOM   2641  H   LEU   182      48.333  47.676  58.520  1.00  0.00           H  
ATOM   2642  CA  LEU   182      47.398  46.388  59.837  1.00  0.00           C  
ATOM   2643  HA  LEU   182      47.577  46.006  60.842  1.00  0.00           H  
ATOM   2644  CB  LEU   182      46.015  47.108  59.776  1.00  0.00           C  
ATOM   2645  HB2 LEU   182      46.292  48.038  60.273  1.00  0.00           H  
ATOM   2646  HB3 LEU   182      45.787  47.322  58.731  1.00  0.00           H  
ATOM   2647  CG  LEU   182      44.911  46.376  60.543  1.00  0.00           C  
ATOM   2648  HG  LEU   182      45.151  46.438  61.605  1.00  0.00           H  
ATOM   2649  CD1 LEU   182      43.672  47.228  60.303  1.00  0.00           C  
ATOM   2650 HD11 LEU   182      42.956  47.013  61.097  1.00  0.00           H  
ATOM   2651 HD12 LEU   182      43.934  48.285  60.351  1.00  0.00           H  
ATOM   2652 HD13 LEU   182      43.335  47.102  59.274  1.00  0.00           H  
ATOM   2653  CD2 LEU   182      44.585  45.031  59.972  1.00  0.00           C  
ATOM   2654 HD21 LEU   182      45.225  44.298  60.463  1.00  0.00           H  
ATOM   2655 HD22 LEU   182      43.657  44.778  60.485  1.00  0.00           H  
ATOM   2656 HD23 LEU   182      44.552  44.983  58.884  1.00  0.00           H  
ATOM   2657  C   LEU   182      47.482  45.160  58.938  1.00  0.00           C  
ATOM   2658  O   LEU   182      47.747  45.342  57.762  1.00  0.00           O  
ATOM   2659  N   TYR   183      47.552  43.989  59.496  1.00  0.00           N  
ATOM   2660  H   TYR   183      47.474  43.903  60.500  1.00  0.00           H  
ATOM   2661  CA  TYR   183      47.628  42.776  58.634  1.00  0.00           C  
ATOM   2662  HA  TYR   183      47.002  43.061  57.789  1.00  0.00           H  
ATOM   2663  CB  TYR   183      49.084  42.502  58.223  1.00  0.00           C  
ATOM   2664  HB2 TYR   183      49.197  41.795  57.401  1.00  0.00           H  
ATOM   2665  HB3 TYR   183      49.429  43.443  57.795  1.00  0.00           H  
ATOM   2666  CG  TYR   183      50.055  42.149  59.403  1.00  0.00           C  
ATOM   2667  CD1 TYR   183      50.655  43.186  60.189  1.00  0.00           C  
ATOM   2668  HD1 TYR   183      50.530  44.216  59.886  1.00  0.00           H  
ATOM   2669  CE1 TYR   183      51.553  42.849  61.202  1.00  0.00           C  
ATOM   2670  HE1 TYR   183      52.189  43.644  61.561  1.00  0.00           H  
ATOM   2671  CZ  TYR   183      51.896  41.509  61.376  1.00  0.00           C  
ATOM   2672  OH  TYR   183      52.827  41.256  62.317  1.00  0.00           O  
ATOM   2673  HH  TYR   183      53.411  40.562  62.003  1.00  0.00           H  
ATOM   2674  CE2 TYR   183      51.319  40.496  60.694  1.00  0.00           C  
ATOM   2675  HE2 TYR   183      51.628  39.463  60.757  1.00  0.00           H  
ATOM   2676  CD2 TYR   183      50.359  40.858  59.718  1.00  0.00           C  
ATOM   2677  HD2 TYR   183      49.875  40.077  59.150  1.00  0.00           H  
ATOM   2678  C   TYR   183      46.909  41.565  59.272  1.00  0.00           C  
ATOM   2679  O   TYR   183      46.180  41.794  60.253  1.00  0.00           O  
ATOM   2680  N   SER   184      47.069  40.325  58.763  1.00  0.00           N  
ATOM   2681  H   SER   184      47.696  40.152  57.990  1.00  0.00           H  
ATOM   2682  CA  SER   184      46.479  39.129  59.376  1.00  0.00           C  
ATOM   2683  HA  SER   184      46.228  39.198  60.434  1.00  0.00           H  
ATOM   2684  CB  SER   184      45.125  38.835  58.646  1.00  0.00           C  
ATOM   2685  HB2 SER   184      44.561  39.765  58.575  1.00  0.00           H  
ATOM   2686  HB3 SER   184      45.308  38.503  57.623  1.00  0.00           H  
ATOM   2687  OG  SER   184      44.400  37.782  59.291  1.00  0.00           O  
ATOM   2688  HG  SER   184      43.646  37.818  58.698  1.00  0.00           H  
ATOM   2689  C   SER   184      47.368  37.933  59.096  1.00  0.00           C  
ATOM   2690  O   SER   184      48.009  37.791  58.054  1.00  0.00           O  
ATOM   2691  N   ALA   185      47.382  37.012  60.095  1.00  0.00           N  
ATOM   2692  H   ALA   185      46.754  37.200  60.863  1.00  0.00           H  
ATOM   2693  CA  ALA   185      48.037  35.695  60.056  1.00  0.00           C  
ATOM   2694  HA  ALA   185      49.099  35.836  59.857  1.00  0.00           H  
ATOM   2695  CB  ALA   185      47.939  35.051  61.474  1.00  0.00           C  
ATOM   2696  HB1 ALA   185      46.939  34.655  61.651  1.00  0.00           H  
ATOM   2697  HB2 ALA   185      48.659  34.235  61.529  1.00  0.00           H  
ATOM   2698  HB3 ALA   185      48.291  35.785  62.199  1.00  0.00           H  
ATOM   2699  C   ALA   185      47.430  34.761  59.000  1.00  0.00           C  
ATOM   2700  O   ALA   185      48.128  33.888  58.417  1.00  0.00           O  
ATOM   2701  N   THR   186      46.125  34.931  58.738  1.00  0.00           N  
ATOM   2702  H   THR   186      45.632  35.587  59.326  1.00  0.00           H  
ATOM   2703  CA  THR   186      45.307  34.131  57.828  1.00  0.00           C  
ATOM   2704  HA  THR   186      45.817  33.190  57.619  1.00  0.00           H  
ATOM   2705  CB  THR   186      43.929  33.747  58.512  1.00  0.00           C  
ATOM   2706  HB  THR   186      43.436  33.122  57.768  1.00  0.00           H  
ATOM   2707  CG2 THR   186      44.162  32.952  59.672  1.00  0.00           C  
ATOM   2708 HG21 THR   186      43.255  32.395  59.906  1.00  0.00           H  
ATOM   2709 HG22 THR   186      44.907  32.166  59.547  1.00  0.00           H  
ATOM   2710 HG23 THR   186      44.409  33.546  60.551  1.00  0.00           H  
ATOM   2711  OG1 THR   186      43.302  34.976  58.748  1.00  0.00           O  
ATOM   2712  HG1 THR   186      43.171  35.404  57.898  1.00  0.00           H  
ATOM   2713  C   THR   186      45.155  34.863  56.488  1.00  0.00           C  
ATOM   2714  O   THR   186      44.117  34.644  55.843  1.00  0.00           O  
ATOM   2715  N   ASP   187      46.041  35.799  56.167  1.00  0.00           N  
ATOM   2716  H   ASP   187      46.738  36.013  56.866  1.00  0.00           H  
ATOM   2717  CA  ASP   187      46.044  36.525  54.887  1.00  0.00           C  
ATOM   2718  HA  ASP   187      45.046  36.937  54.738  1.00  0.00           H  
ATOM   2719  CB  ASP   187      47.175  37.545  55.031  1.00  0.00           C  
ATOM   2720  HB2 ASP   187      46.914  38.336  55.734  1.00  0.00           H  
ATOM   2721  HB3 ASP   187      48.085  37.042  55.357  1.00  0.00           H  
ATOM   2722  CG  ASP   187      47.404  38.364  53.750  1.00  0.00           C  
ATOM   2723  OD1 ASP   187      46.995  37.982  52.669  1.00  0.00           O  
ATOM   2724  OD2 ASP   187      48.064  39.426  53.806  1.00  0.00           O  
ATOM   2725  C   ASP   187      46.132  35.440  53.766  1.00  0.00           C  
ATOM   2726  O   ASP   187      46.850  34.486  53.883  1.00  0.00           O  
ATOM   2727  N   GLU   188      45.380  35.514  52.675  1.00  0.00           N  
ATOM   2728  H   GLU   188      45.026  36.454  52.572  1.00  0.00           H  
ATOM   2729  CA  GLU   188      45.370  34.580  51.508  1.00  0.00           C  
ATOM   2730  HA  GLU   188      45.795  33.668  51.929  1.00  0.00           H  
ATOM   2731  CB  GLU   188      43.879  34.331  51.036  1.00  0.00           C  
ATOM   2732  HB2 GLU   188      43.542  35.316  50.713  1.00  0.00           H  
ATOM   2733  HB3 GLU   188      43.778  33.736  50.129  1.00  0.00           H  
ATOM   2734  CG  GLU   188      42.871  33.881  52.200  1.00  0.00           C  
ATOM   2735  HG2 GLU   188      43.233  33.079  52.843  1.00  0.00           H  
ATOM   2736  HG3 GLU   188      42.652  34.736  52.839  1.00  0.00           H  
ATOM   2737  CD  GLU   188      41.526  33.296  51.703  1.00  0.00           C  
ATOM   2738  OE1 GLU   188      41.426  33.002  50.501  1.00  0.00           O  
ATOM   2739  OE2 GLU   188      40.585  33.124  52.564  1.00  0.00           O  
ATOM   2740  C   GLU   188      46.244  35.022  50.283  1.00  0.00           C  
ATOM   2741  O   GLU   188      46.244  34.317  49.255  1.00  0.00           O  
ATOM   2742  N   ILE   189      46.827  36.230  50.365  1.00  0.00           N  
ATOM   2743  H   ILE   189      46.657  36.822  51.166  1.00  0.00           H  
ATOM   2744  CA  ILE   189      47.587  36.753  49.307  1.00  0.00           C  
ATOM   2745  HA  ILE   189      47.662  36.051  48.476  1.00  0.00           H  
ATOM   2746  CB  ILE   189      47.034  38.172  48.875  1.00  0.00           C  
ATOM   2747  HB  ILE   189      46.742  38.809  49.710  1.00  0.00           H  
ATOM   2748  CG2 ILE   189      48.070  39.105  48.152  1.00  0.00           C  
ATOM   2749 HG21 ILE   189      48.798  39.520  48.849  1.00  0.00           H  
ATOM   2750 HG22 ILE   189      48.511  38.612  47.285  1.00  0.00           H  
ATOM   2751 HG23 ILE   189      47.564  40.000  47.789  1.00  0.00           H  
ATOM   2752  CG1 ILE   189      45.747  38.025  47.978  1.00  0.00           C  
ATOM   2753 HG12 ILE   189      46.149  37.779  46.996  1.00  0.00           H  
ATOM   2754 HG13 ILE   189      45.124  37.175  48.255  1.00  0.00           H  
ATOM   2755  CD1 ILE   189      44.841  39.166  47.806  1.00  0.00           C  
ATOM   2756 HD11 ILE   189      45.255  39.957  47.181  1.00  0.00           H  
ATOM   2757 HD12 ILE   189      43.903  38.864  47.340  1.00  0.00           H  
ATOM   2758 HD13 ILE   189      44.652  39.526  48.817  1.00  0.00           H  
ATOM   2759  C   ILE   189      49.044  36.758  49.732  1.00  0.00           C  
ATOM   2760  O   ILE   189      49.964  36.219  49.096  1.00  0.00           O  
ATOM   2761  N   VAL   190      49.283  37.191  50.973  1.00  0.00           N  
ATOM   2762  H   VAL   190      48.480  37.406  51.546  1.00  0.00           H  
ATOM   2763  CA  VAL   190      50.512  37.428  51.620  1.00  0.00           C  
ATOM   2764  HA  VAL   190      51.265  37.303  50.842  1.00  0.00           H  
ATOM   2765  CB  VAL   190      50.737  38.819  52.176  1.00  0.00           C  
ATOM   2766  HB  VAL   190      50.328  38.782  53.186  1.00  0.00           H  
ATOM   2767  CG1 VAL   190      52.205  39.147  52.294  1.00  0.00           C  
ATOM   2768 HG11 VAL   190      52.228  40.175  52.656  1.00  0.00           H  
ATOM   2769 HG12 VAL   190      52.697  38.522  53.039  1.00  0.00           H  
ATOM   2770 HG13 VAL   190      52.792  38.863  51.421  1.00  0.00           H  
ATOM   2771  CG2 VAL   190      50.045  39.917  51.361  1.00  0.00           C  
ATOM   2772 HG21 VAL   190      48.960  39.815  51.347  1.00  0.00           H  
ATOM   2773 HG22 VAL   190      50.127  40.825  51.958  1.00  0.00           H  
ATOM   2774 HG23 VAL   190      50.537  40.085  50.403  1.00  0.00           H  
ATOM   2775  C   VAL   190      50.759  36.382  52.680  1.00  0.00           C  
ATOM   2776  O   VAL   190      49.982  36.397  53.660  1.00  0.00           O  
ATOM   2777  N   GLN   191      51.618  35.535  52.445  1.00  0.00           N  
ATOM   2778  H   GLN   191      52.179  35.663  51.615  1.00  0.00           H  
ATOM   2779  CA  GLN   191      52.426  34.752  53.460  1.00  0.00           C  
ATOM   2780  HA  GLN   191      52.156  35.098  54.458  1.00  0.00           H  
ATOM   2781  CB  GLN   191      52.153  33.261  53.371  1.00  0.00           C  
ATOM   2782  HB2 GLN   191      52.255  32.928  52.338  1.00  0.00           H  
ATOM   2783  HB3 GLN   191      52.875  32.651  53.914  1.00  0.00           H  
ATOM   2784  CG  GLN   191      50.734  33.056  53.914  1.00  0.00           C  
ATOM   2785  HG2 GLN   191      49.927  33.498  53.330  1.00  0.00           H  
ATOM   2786  HG3 GLN   191      50.435  32.012  53.821  1.00  0.00           H  
ATOM   2787  CD  GLN   191      50.485  33.529  55.336  1.00  0.00           C  
ATOM   2788  OE1 GLN   191      51.231  33.281  56.264  1.00  0.00           O  
ATOM   2789  NE2 GLN   191      49.310  34.021  55.644  1.00  0.00           N  
ATOM   2790 HE21 GLN   191      48.951  33.943  56.585  1.00  0.00           H  
ATOM   2791 HE22 GLN   191      48.624  34.241  54.935  1.00  0.00           H  
ATOM   2792  C   GLN   191      53.956  35.016  53.332  1.00  0.00           C  
ATOM   2793  O   GLN   191      54.449  35.294  52.269  1.00  0.00           O  
ATOM   2794  N   PRO   192      54.722  34.891  54.462  1.00  0.00           N  
ATOM   2795  CD  PRO   192      56.039  34.323  54.298  1.00  0.00           C  
ATOM   2796  HD2 PRO   192      56.742  35.028  54.741  1.00  0.00           H  
ATOM   2797  HD3 PRO   192      56.302  33.994  53.293  1.00  0.00           H  
ATOM   2798  CG  PRO   192      55.920  33.085  55.162  1.00  0.00           C  
ATOM   2799  HG2 PRO   192      56.920  32.680  55.320  1.00  0.00           H  
ATOM   2800  HG3 PRO   192      55.269  32.300  54.778  1.00  0.00           H  
ATOM   2801  CB  PRO   192      55.355  33.672  56.466  1.00  0.00           C  
ATOM   2802  HB2 PRO   192      56.119  34.248  56.988  1.00  0.00           H  
ATOM   2803  HB3 PRO   192      54.902  32.925  57.118  1.00  0.00           H  
ATOM   2804  CA  PRO   192      54.287  34.553  55.847  1.00  0.00           C  
ATOM   2805  HA  PRO   192      53.364  33.974  55.809  1.00  0.00           H  
ATOM   2806  C   PRO   192      54.026  35.834  56.708  1.00  0.00           C  
ATOM   2807  O   PRO   192      54.817  36.763  56.670  1.00  0.00           O  
ATOM   2808  N   GLN   193      52.887  35.948  57.402  1.00  0.00           N  
ATOM   2809  H   GLN   193      52.209  35.236  57.170  1.00  0.00           H  
ATOM   2810  CA  GLN   193      52.356  36.939  58.371  1.00  0.00           C  
ATOM   2811  HA  GLN   193      53.047  37.779  58.446  1.00  0.00           H  
ATOM   2812  CB  GLN   193      51.054  37.368  57.757  1.00  0.00           C  
ATOM   2813  HB2 GLN   193      50.508  36.427  57.682  1.00  0.00           H  
ATOM   2814  HB3 GLN   193      50.544  38.107  58.374  1.00  0.00           H  
ATOM   2815  CG  GLN   193      51.010  37.952  56.362  1.00  0.00           C  
ATOM   2816  HG2 GLN   193      51.509  37.279  55.665  1.00  0.00           H  
ATOM   2817  HG3 GLN   193      49.974  37.965  56.024  1.00  0.00           H  
ATOM   2818  CD  GLN   193      51.622  39.364  56.199  1.00  0.00           C  
ATOM   2819  OE1 GLN   193      52.687  39.713  56.770  1.00  0.00           O  
ATOM   2820  NE2 GLN   193      50.913  40.260  55.474  1.00  0.00           N  
ATOM   2821 HE21 GLN   193      51.333  41.149  55.243  1.00  0.00           H  
ATOM   2822 HE22 GLN   193      50.013  39.939  55.147  1.00  0.00           H  
ATOM   2823  C   GLN   193      52.102  36.407  59.791  1.00  0.00           C  
ATOM   2824  O   GLN   193      51.358  37.014  60.546  1.00  0.00           O  
ATOM   2825  N   VAL   194      52.492  35.193  60.154  1.00  0.00           N  
ATOM   2826  H   VAL   194      53.147  34.652  59.607  1.00  0.00           H  
ATOM   2827  CA  VAL   194      51.844  34.536  61.305  1.00  0.00           C  
ATOM   2828  HA  VAL   194      50.878  35.022  61.443  1.00  0.00           H  
ATOM   2829  CB  VAL   194      51.783  32.983  61.123  1.00  0.00           C  
ATOM   2830  HB  VAL   194      51.485  32.475  62.040  1.00  0.00           H  
ATOM   2831  CG1 VAL   194      50.699  32.630  59.986  1.00  0.00           C  
ATOM   2832 HG11 VAL   194      50.600  31.555  59.832  1.00  0.00           H  
ATOM   2833 HG12 VAL   194      49.716  32.931  60.348  1.00  0.00           H  
ATOM   2834 HG13 VAL   194      50.896  33.075  59.011  1.00  0.00           H  
ATOM   2835  CG2 VAL   194      53.160  32.366  60.704  1.00  0.00           C  
ATOM   2836 HG21 VAL   194      53.245  32.628  59.649  1.00  0.00           H  
ATOM   2837 HG22 VAL   194      53.982  32.817  61.260  1.00  0.00           H  
ATOM   2838 HG23 VAL   194      53.173  31.296  60.908  1.00  0.00           H  
ATOM   2839  C   VAL   194      52.556  34.840  62.656  1.00  0.00           C  
ATOM   2840  O   VAL   194      52.050  34.585  63.739  1.00  0.00           O  
ATOM   2841  N   SER   195      53.838  35.247  62.619  1.00  0.00           N  
ATOM   2842  H   SER   195      54.217  35.479  61.712  1.00  0.00           H  
ATOM   2843  CA  SER   195      54.613  35.436  63.842  1.00  0.00           C  
ATOM   2844  HA  SER   195      54.653  34.546  64.470  1.00  0.00           H  
ATOM   2845  CB  SER   195      56.041  35.630  63.418  1.00  0.00           C  
ATOM   2846  HB2 SER   195      56.749  35.402  64.214  1.00  0.00           H  
ATOM   2847  HB3 SER   195      56.189  35.045  62.510  1.00  0.00           H  
ATOM   2848  OG  SER   195      56.370  36.924  63.067  1.00  0.00           O  
ATOM   2849  HG  SER   195      55.833  37.044  62.281  1.00  0.00           H  
ATOM   2850  C   SER   195      54.170  36.595  64.767  1.00  0.00           C  
ATOM   2851  O   SER   195      54.400  36.514  65.973  1.00  0.00           O  
ATOM   2852  N   ASN   196      53.662  37.649  64.252  1.00  0.00           N  
ATOM   2853  H   ASN   196      53.595  37.667  63.245  1.00  0.00           H  
ATOM   2854  CA  ASN   196      53.547  38.923  64.964  1.00  0.00           C  
ATOM   2855  HA  ASN   196      53.175  39.601  64.196  1.00  0.00           H  
ATOM   2856  CB  ASN   196      52.452  38.793  66.102  1.00  0.00           C  
ATOM   2857  HB2 ASN   196      51.514  38.372  65.740  1.00  0.00           H  
ATOM   2858  HB3 ASN   196      52.901  38.236  66.924  1.00  0.00           H  
ATOM   2859  CG  ASN   196      51.963  40.088  66.746  1.00  0.00           C  
ATOM   2860  OD1 ASN   196      51.793  41.093  65.998  1.00  0.00           O  
ATOM   2861  ND2 ASN   196      51.669  40.056  68.030  1.00  0.00           N  
ATOM   2862 HD21 ASN   196      51.351  40.945  68.389  1.00  0.00           H  
ATOM   2863 HD22 ASN   196      51.726  39.141  68.456  1.00  0.00           H  
ATOM   2864  C   ASN   196      54.864  39.465  65.483  1.00  0.00           C  
ATOM   2865  O   ASN   196      55.075  39.637  66.688  1.00  0.00           O  
ATOM   2866  N   SER   197      55.818  39.719  64.551  1.00  0.00           N  
ATOM   2867  H   SER   197      55.560  39.545  63.591  1.00  0.00           H  
ATOM   2868  CA  SER   197      57.203  40.122  64.855  1.00  0.00           C  
ATOM   2869  HA  SER   197      57.221  40.879  65.639  1.00  0.00           H  
ATOM   2870  CB  SER   197      58.003  38.910  65.390  1.00  0.00           C  
ATOM   2871  HB2 SER   197      58.751  39.280  66.090  1.00  0.00           H  
ATOM   2872  HB3 SER   197      57.332  38.318  66.013  1.00  0.00           H  
ATOM   2873  OG  SER   197      58.416  37.947  64.440  1.00  0.00           O  
ATOM   2874  HG  SER   197      57.623  37.688  63.964  1.00  0.00           H  
ATOM   2875  C   SER   197      57.887  40.606  63.510  1.00  0.00           C  
ATOM   2876  O   SER   197      57.275  40.417  62.450  1.00  0.00           O  
ATOM   2877  N   PRO   198      59.085  41.259  63.591  1.00  0.00           N  
ATOM   2878  CD  PRO   198      59.766  41.715  64.764  1.00  0.00           C  
ATOM   2879  HD2 PRO   198      59.812  40.881  65.464  1.00  0.00           H  
ATOM   2880  HD3 PRO   198      59.228  42.580  65.153  1.00  0.00           H  
ATOM   2881  CG  PRO   198      61.163  42.129  64.357  1.00  0.00           C  
ATOM   2882  HG2 PRO   198      61.785  41.253  64.542  1.00  0.00           H  
ATOM   2883  HG3 PRO   198      61.394  42.993  64.980  1.00  0.00           H  
ATOM   2884  CB  PRO   198      61.120  42.419  62.878  1.00  0.00           C  
ATOM   2885  HB2 PRO   198      62.050  42.050  62.447  1.00  0.00           H  
ATOM   2886  HB3 PRO   198      60.987  43.498  62.801  1.00  0.00           H  
ATOM   2887  CA  PRO   198      59.865  41.582  62.396  1.00  0.00           C  
ATOM   2888  HA  PRO   198      59.289  42.360  61.896  1.00  0.00           H  
ATOM   2889  C   PRO   198      60.251  40.434  61.394  1.00  0.00           C  
ATOM   2890  O   PRO   198      60.794  40.679  60.325  1.00  0.00           O  
ATOM   2891  N   LEU   199      59.825  39.181  61.605  1.00  0.00           N  
ATOM   2892  H   LEU   199      59.345  38.942  62.461  1.00  0.00           H  
ATOM   2893  CA  LEU   199      59.717  38.175  60.508  1.00  0.00           C  
ATOM   2894  HA  LEU   199      60.598  38.167  59.867  1.00  0.00           H  
ATOM   2895  CB  LEU   199      59.485  36.821  61.136  1.00  0.00           C  
ATOM   2896  HB2 LEU   199      58.553  36.760  61.698  1.00  0.00           H  
ATOM   2897  HB3 LEU   199      59.305  36.049  60.388  1.00  0.00           H  
ATOM   2898  CG  LEU   199      60.545  36.225  62.101  1.00  0.00           C  
ATOM   2899  HG  LEU   199      60.799  36.965  62.859  1.00  0.00           H  
ATOM   2900  CD1 LEU   199      60.032  35.010  62.797  1.00  0.00           C  
ATOM   2901 HD11 LEU   199      59.659  34.233  62.130  1.00  0.00           H  
ATOM   2902 HD12 LEU   199      60.828  34.598  63.419  1.00  0.00           H  
ATOM   2903 HD13 LEU   199      59.180  35.276  63.422  1.00  0.00           H  
ATOM   2904  CD2 LEU   199      61.930  35.873  61.363  1.00  0.00           C  
ATOM   2905 HD21 LEU   199      62.672  35.658  62.131  1.00  0.00           H  
ATOM   2906 HD22 LEU   199      61.940  35.030  60.672  1.00  0.00           H  
ATOM   2907 HD23 LEU   199      62.396  36.742  60.899  1.00  0.00           H  
ATOM   2908  C   LEU   199      58.656  38.473  59.415  1.00  0.00           C  
ATOM   2909  O   LEU   199      58.816  38.209  58.222  1.00  0.00           O  
ATOM   2910  N   ASP   200      57.502  39.021  59.750  1.00  0.00           N  
ATOM   2911  H   ASP   200      57.426  39.327  60.710  1.00  0.00           H  
ATOM   2912  CA  ASP   200      56.263  39.195  58.903  1.00  0.00           C  
ATOM   2913  HA  ASP   200      56.023  38.238  58.440  1.00  0.00           H  
ATOM   2914  CB  ASP   200      54.990  39.604  59.724  1.00  0.00           C  
ATOM   2915  HB2 ASP   200      55.236  40.571  60.162  1.00  0.00           H  
ATOM   2916  HB3 ASP   200      54.165  39.668  59.015  1.00  0.00           H  
ATOM   2917  CG  ASP   200      54.752  38.530  60.815  1.00  0.00           C  
ATOM   2918  OD1 ASP   200      55.086  37.330  60.793  1.00  0.00           O  
ATOM   2919  OD2 ASP   200      54.238  39.086  61.809  1.00  0.00           O  
ATOM   2920  C   ASP   200      56.535  40.281  57.802  1.00  0.00           C  
ATOM   2921  O   ASP   200      57.145  41.310  58.056  1.00  0.00           O  
ATOM   2922  N   SER   201      55.971  40.047  56.615  1.00  0.00           N  
ATOM   2923  H   SER   201      55.477  39.205  56.355  1.00  0.00           H  
ATOM   2924  CA  SER   201      56.184  40.924  55.419  1.00  0.00           C  
ATOM   2925  HA  SER   201      57.225  41.077  55.133  1.00  0.00           H  
ATOM   2926  CB  SER   201      55.534  40.202  54.247  1.00  0.00           C  
ATOM   2927  HB2 SER   201      56.128  39.295  54.130  1.00  0.00           H  
ATOM   2928  HB3 SER   201      54.460  40.045  54.348  1.00  0.00           H  
ATOM   2929  OG  SER   201      55.851  40.952  53.124  1.00  0.00           O  
ATOM   2930  HG  SER   201      55.872  40.371  52.359  1.00  0.00           H  
ATOM   2931  C   SER   201      55.504  42.295  55.527  1.00  0.00           C  
ATOM   2932  O   SER   201      55.841  43.303  54.934  1.00  0.00           O  
ATOM   2933  N   SER   202      54.496  42.422  56.404  1.00  0.00           N  
ATOM   2934  H   SER   202      53.994  41.620  56.756  1.00  0.00           H  
ATOM   2935  CA  SER   202      53.910  43.767  56.775  1.00  0.00           C  
ATOM   2936  HA  SER   202      53.800  44.400  55.895  1.00  0.00           H  
ATOM   2937  CB  SER   202      52.432  43.413  57.164  1.00  0.00           C  
ATOM   2938  HB2 SER   202      52.443  42.641  57.933  1.00  0.00           H  
ATOM   2939  HB3 SER   202      51.987  44.319  57.575  1.00  0.00           H  
ATOM   2940  OG  SER   202      51.529  43.056  56.139  1.00  0.00           O  
ATOM   2941  HG  SER   202      51.871  43.313  55.280  1.00  0.00           H  
ATOM   2942  C   SER   202      54.729  44.488  57.867  1.00  0.00           C  
ATOM   2943  O   SER   202      54.337  45.583  58.100  1.00  0.00           O  
ATOM   2944  N   TYR   203      55.734  43.959  58.576  1.00  0.00           N  
ATOM   2945  H   TYR   203      55.973  42.983  58.468  1.00  0.00           H  
ATOM   2946  CA  TYR   203      56.385  44.668  59.661  1.00  0.00           C  
ATOM   2947  HA  TYR   203      55.659  45.037  60.387  1.00  0.00           H  
ATOM   2948  CB  TYR   203      57.309  43.735  60.504  1.00  0.00           C  
ATOM   2949  HB2 TYR   203      56.887  42.730  60.495  1.00  0.00           H  
ATOM   2950  HB3 TYR   203      58.260  43.590  59.991  1.00  0.00           H  
ATOM   2951  CG  TYR   203      57.496  44.131  61.932  1.00  0.00           C  
ATOM   2952  CD1 TYR   203      58.522  44.969  62.244  1.00  0.00           C  
ATOM   2953  HD1 TYR   203      59.138  45.488  61.524  1.00  0.00           H  
ATOM   2954  CE1 TYR   203      58.797  45.241  63.615  1.00  0.00           C  
ATOM   2955  HE1 TYR   203      59.524  45.997  63.873  1.00  0.00           H  
ATOM   2956  CZ  TYR   203      58.000  44.720  64.680  1.00  0.00           C  
ATOM   2957  OH  TYR   203      58.408  45.046  65.963  1.00  0.00           O  
ATOM   2958  HH  TYR   203      57.829  44.625  66.602  1.00  0.00           H  
ATOM   2959  CE2 TYR   203      56.929  43.893  64.309  1.00  0.00           C  
ATOM   2960  HE2 TYR   203      56.282  43.442  65.047  1.00  0.00           H  
ATOM   2961  CD2 TYR   203      56.666  43.629  62.933  1.00  0.00           C  
ATOM   2962  HD2 TYR   203      55.934  42.884  62.656  1.00  0.00           H  
ATOM   2963  C   TYR   203      57.198  45.896  59.194  1.00  0.00           C  
ATOM   2964  O   TYR   203      58.011  45.683  58.307  1.00  0.00           O  
ATOM   2965  N   LEU   204      57.116  47.043  59.834  1.00  0.00           N  
ATOM   2966  H   LEU   204      56.207  47.282  60.203  1.00  0.00           H  
ATOM   2967  CA  LEU   204      58.231  48.103  59.841  1.00  0.00           C  
ATOM   2968  HA  LEU   204      59.095  47.711  59.303  1.00  0.00           H  
ATOM   2969  CB  LEU   204      57.694  49.347  59.162  1.00  0.00           C  
ATOM   2970  HB2 LEU   204      56.816  49.792  59.631  1.00  0.00           H  
ATOM   2971  HB3 LEU   204      58.298  50.250  59.246  1.00  0.00           H  
ATOM   2972  CG  LEU   204      57.425  49.300  57.599  1.00  0.00           C  
ATOM   2973  HG  LEU   204      56.670  48.531  57.433  1.00  0.00           H  
ATOM   2974  CD1 LEU   204      56.773  50.593  57.003  1.00  0.00           C  
ATOM   2975 HD11 LEU   204      57.336  51.500  57.226  1.00  0.00           H  
ATOM   2976 HD12 LEU   204      56.613  50.540  55.926  1.00  0.00           H  
ATOM   2977 HD13 LEU   204      55.762  50.683  57.402  1.00  0.00           H  
ATOM   2978  CD2 LEU   204      58.708  48.925  56.805  1.00  0.00           C  
ATOM   2979 HD21 LEU   204      59.453  49.698  56.995  1.00  0.00           H  
ATOM   2980 HD22 LEU   204      59.015  47.890  56.955  1.00  0.00           H  
ATOM   2981 HD23 LEU   204      58.514  48.948  55.732  1.00  0.00           H  
ATOM   2982  C   LEU   204      58.603  48.396  61.302  1.00  0.00           C  
ATOM   2983  O   LEU   204      57.706  48.484  62.099  1.00  0.00           O  
ATOM   2984  N   PHE   205      59.887  48.569  61.647  1.00  0.00           N  
ATOM   2985  H   PHE   205      60.540  48.603  60.877  1.00  0.00           H  
ATOM   2986  CA  PHE   205      60.372  48.979  63.040  1.00  0.00           C  
ATOM   2987  HA  PHE   205      59.853  48.318  63.734  1.00  0.00           H  
ATOM   2988  CB  PHE   205      61.937  48.879  63.161  1.00  0.00           C  
ATOM   2989  HB2 PHE   205      62.316  49.687  62.535  1.00  0.00           H  
ATOM   2990  HB3 PHE   205      62.284  49.156  64.157  1.00  0.00           H  
ATOM   2991  CG  PHE   205      62.603  47.574  62.735  1.00  0.00           C  
ATOM   2992  CD1 PHE   205      63.403  47.447  61.548  1.00  0.00           C  
ATOM   2993  HD1 PHE   205      63.430  48.285  60.867  1.00  0.00           H  
ATOM   2994  CE1 PHE   205      63.848  46.211  61.116  1.00  0.00           C  
ATOM   2995  HE1 PHE   205      64.437  46.165  60.212  1.00  0.00           H  
ATOM   2996  CZ  PHE   205      63.675  45.125  61.966  1.00  0.00           C  
ATOM   2997  HZ  PHE   205      64.118  44.211  61.600  1.00  0.00           H  
ATOM   2998  CE2 PHE   205      62.974  45.230  63.159  1.00  0.00           C  
ATOM   2999  HE2 PHE   205      62.857  44.399  63.838  1.00  0.00           H  
ATOM   3000  CD2 PHE   205      62.405  46.461  63.528  1.00  0.00           C  
ATOM   3001  HD2 PHE   205      61.854  46.637  64.441  1.00  0.00           H  
ATOM   3002  C   PHE   205      59.804  50.352  63.384  1.00  0.00           C  
ATOM   3003  O   PHE   205      59.694  51.206  62.499  1.00  0.00           O  
ATOM   3004  N   ASN   206      59.470  50.605  64.645  1.00  0.00           N  
ATOM   3005  H   ASN   206      59.560  49.850  65.310  1.00  0.00           H  
ATOM   3006  CA  ASN   206      58.798  51.799  65.159  1.00  0.00           C  
ATOM   3007  HA  ASN   206      58.433  51.460  66.128  1.00  0.00           H  
ATOM   3008  CB  ASN   206      59.871  52.884  65.532  1.00  0.00           C  
ATOM   3009  HB2 ASN   206      60.401  53.238  64.649  1.00  0.00           H  
ATOM   3010  HB3 ASN   206      59.404  53.735  66.028  1.00  0.00           H  
ATOM   3011  CG  ASN   206      60.808  52.378  66.670  1.00  0.00           C  
ATOM   3012  OD1 ASN   206      60.587  51.337  67.250  1.00  0.00           O  
ATOM   3013  ND2 ASN   206      61.862  53.104  66.756  1.00  0.00           N  
ATOM   3014 HD21 ASN   206      62.688  52.775  67.236  1.00  0.00           H  
ATOM   3015 HD22 ASN   206      61.990  53.894  66.140  1.00  0.00           H  
ATOM   3016  C   ASN   206      57.510  52.295  64.483  1.00  0.00           C  
ATOM   3017  O   ASN   206      56.938  53.355  64.802  1.00  0.00           O  
ATOM   3018  N   GLY   207      56.967  51.489  63.584  1.00  0.00           N  
ATOM   3019  H   GLY   207      57.500  50.698  63.250  1.00  0.00           H  
ATOM   3020  CA  GLY   207      55.542  51.589  63.214  1.00  0.00           C  
ATOM   3021  HA2 GLY   207      55.310  52.641  63.051  1.00  0.00           H  
ATOM   3022  HA3 GLY   207      55.369  51.042  62.287  1.00  0.00           H  
ATOM   3023  C   GLY   207      54.533  51.086  64.279  1.00  0.00           C  
ATOM   3024  O   GLY   207      54.857  50.400  65.257  1.00  0.00           O  
ATOM   3025  N   LYS   208      53.251  51.420  64.053  1.00  0.00           N  
ATOM   3026  H   LYS   208      53.062  51.845  63.156  1.00  0.00           H  
ATOM   3027  CA  LYS   208      52.144  50.859  64.889  1.00  0.00           C  
ATOM   3028  HA  LYS   208      52.408  50.569  65.906  1.00  0.00           H  
ATOM   3029  CB  LYS   208      51.038  51.943  65.010  1.00  0.00           C  
ATOM   3030  HB2 LYS   208      51.387  52.694  65.719  1.00  0.00           H  
ATOM   3031  HB3 LYS   208      50.941  52.358  64.007  1.00  0.00           H  
ATOM   3032  CG  LYS   208      49.680  51.447  65.633  1.00  0.00           C  
ATOM   3033  HG2 LYS   208      48.866  52.158  65.496  1.00  0.00           H  
ATOM   3034  HG3 LYS   208      49.421  50.513  65.135  1.00  0.00           H  
ATOM   3035  CD  LYS   208      49.934  51.125  67.123  1.00  0.00           C  
ATOM   3036  HD2 LYS   208      50.783  50.445  67.194  1.00  0.00           H  
ATOM   3037  HD3 LYS   208      50.049  52.073  67.648  1.00  0.00           H  
ATOM   3038  CE  LYS   208      48.691  50.485  67.733  1.00  0.00           C  
ATOM   3039  HE2 LYS   208      47.848  51.176  67.758  1.00  0.00           H  
ATOM   3040  HE3 LYS   208      48.521  49.621  67.090  1.00  0.00           H  
ATOM   3041  NZ  LYS   208      48.949  50.128  69.137  1.00  0.00           N  
ATOM   3042  HZ1 LYS   208      48.107  49.649  69.423  1.00  0.00           H  
ATOM   3043  HZ2 LYS   208      49.640  49.392  69.171  1.00  0.00           H  
ATOM   3044  HZ3 LYS   208      49.312  50.873  69.714  1.00  0.00           H  
ATOM   3045  C   LYS   208      51.734  49.517  64.216  1.00  0.00           C  
ATOM   3046  O   LYS   208      50.980  49.595  63.264  1.00  0.00           O  
ATOM   3047  N   ASN   209      52.389  48.407  64.525  1.00  0.00           N  
ATOM   3048  H   ASN   209      53.110  48.343  65.231  1.00  0.00           H  
ATOM   3049  CA  ASN   209      52.055  47.131  63.875  1.00  0.00           C  
ATOM   3050  HA  ASN   209      51.773  47.279  62.832  1.00  0.00           H  
ATOM   3051  CB  ASN   209      53.365  46.352  63.845  1.00  0.00           C  
ATOM   3052  HB2 ASN   209      53.781  46.311  64.853  1.00  0.00           H  
ATOM   3053  HB3 ASN   209      53.256  45.328  63.487  1.00  0.00           H  
ATOM   3054  CG  ASN   209      54.392  47.050  62.872  1.00  0.00           C  
ATOM   3055  OD1 ASN   209      54.254  47.301  61.692  1.00  0.00           O  
ATOM   3056  ND2 ASN   209      55.504  47.455  63.395  1.00  0.00           N  
ATOM   3057 HD21 ASN   209      56.213  47.829  62.779  1.00  0.00           H  
ATOM   3058 HD22 ASN   209      55.723  47.491  64.380  1.00  0.00           H  
ATOM   3059  C   ASN   209      50.954  46.278  64.568  1.00  0.00           C  
ATOM   3060  O   ASN   209      51.072  45.918  65.750  1.00  0.00           O  
ATOM   3061  N   VAL   210      49.872  45.973  63.822  1.00  0.00           N  
ATOM   3062  H   VAL   210      49.972  46.100  62.825  1.00  0.00           H  
ATOM   3063  CA  VAL   210      48.555  45.455  64.246  1.00  0.00           C  
ATOM   3064  HA  VAL   210      48.674  45.312  65.320  1.00  0.00           H  
ATOM   3065  CB  VAL   210      47.422  46.559  64.272  1.00  0.00           C  
ATOM   3066  HB  VAL   210      47.318  46.906  63.244  1.00  0.00           H  
ATOM   3067  CG1 VAL   210      46.107  46.100  64.915  1.00  0.00           C  
ATOM   3068 HG11 VAL   210      45.691  45.183  64.499  1.00  0.00           H  
ATOM   3069 HG12 VAL   210      46.303  45.758  65.931  1.00  0.00           H  
ATOM   3070 HG13 VAL   210      45.297  46.825  64.828  1.00  0.00           H  
ATOM   3071  CG2 VAL   210      47.914  47.924  64.896  1.00  0.00           C  
ATOM   3072 HG21 VAL   210      48.174  47.767  65.943  1.00  0.00           H  
ATOM   3073 HG22 VAL   210      48.816  48.327  64.436  1.00  0.00           H  
ATOM   3074 HG23 VAL   210      47.125  48.676  64.903  1.00  0.00           H  
ATOM   3075  C   VAL   210      48.061  44.132  63.458  1.00  0.00           C  
ATOM   3076  O   VAL   210      47.360  44.204  62.465  1.00  0.00           O  
ATOM   3077  N   GLN   211      48.561  43.010  63.947  1.00  0.00           N  
ATOM   3078  H   GLN   211      49.107  43.126  64.789  1.00  0.00           H  
ATOM   3079  CA  GLN   211      47.990  41.698  63.577  1.00  0.00           C  
ATOM   3080  HA  GLN   211      47.924  41.685  62.489  1.00  0.00           H  
ATOM   3081  CB  GLN   211      49.065  40.618  63.859  1.00  0.00           C  
ATOM   3082  HB2 GLN   211      49.918  40.998  63.296  1.00  0.00           H  
ATOM   3083  HB3 GLN   211      49.344  40.480  64.903  1.00  0.00           H  
ATOM   3084  CG  GLN   211      48.631  39.265  63.245  1.00  0.00           C  
ATOM   3085  HG2 GLN   211      47.574  39.143  63.483  1.00  0.00           H  
ATOM   3086  HG3 GLN   211      48.620  39.284  62.155  1.00  0.00           H  
ATOM   3087  CD  GLN   211      49.399  38.096  63.844  1.00  0.00           C  
ATOM   3088  OE1 GLN   211      49.022  37.635  64.949  1.00  0.00           O  
ATOM   3089  NE2 GLN   211      50.364  37.484  63.172  1.00  0.00           N  
ATOM   3090 HE21 GLN   211      50.661  36.575  63.497  1.00  0.00           H  
ATOM   3091 HE22 GLN   211      50.733  37.895  62.326  1.00  0.00           H  
ATOM   3092  C   GLN   211      46.545  41.403  64.083  1.00  0.00           C  
ATOM   3093  O   GLN   211      46.254  41.557  65.240  1.00  0.00           O  
ATOM   3094  N   ALA   212      45.674  41.145  63.181  1.00  0.00           N  
ATOM   3095  H   ALA   212      46.011  41.293  62.240  1.00  0.00           H  
ATOM   3096  CA  ALA   212      44.227  40.782  63.455  1.00  0.00           C  
ATOM   3097  HA  ALA   212      43.689  41.679  63.759  1.00  0.00           H  
ATOM   3098  CB  ALA   212      43.652  40.377  62.025  1.00  0.00           C  
ATOM   3099  HB1 ALA   212      44.157  41.028  61.312  1.00  0.00           H  
ATOM   3100  HB2 ALA   212      43.836  39.362  61.672  1.00  0.00           H  
ATOM   3101  HB3 ALA   212      42.603  40.661  61.934  1.00  0.00           H  
ATOM   3102  C   ALA   212      44.065  39.753  64.584  1.00  0.00           C  
ATOM   3103  O   ALA   212      43.434  40.099  65.632  1.00  0.00           O  
ATOM   3104  N   GLN   213      44.815  38.630  64.585  1.00  0.00           N  
ATOM   3105  H   GLN   213      45.268  38.401  63.711  1.00  0.00           H  
ATOM   3106  CA  GLN   213      45.026  37.679  65.709  1.00  0.00           C  
ATOM   3107  HA  GLN   213      44.064  37.232  65.960  1.00  0.00           H  
ATOM   3108  CB  GLN   213      45.788  36.480  65.136  1.00  0.00           C  
ATOM   3109  HB2 GLN   213      46.682  36.817  64.611  1.00  0.00           H  
ATOM   3110  HB3 GLN   213      46.041  35.828  65.972  1.00  0.00           H  
ATOM   3111  CG  GLN   213      44.954  35.618  64.179  1.00  0.00           C  
ATOM   3112  HG2 GLN   213      45.228  34.566  64.102  1.00  0.00           H  
ATOM   3113  HG3 GLN   213      43.985  35.525  64.670  1.00  0.00           H  
ATOM   3114  CD  GLN   213      44.835  36.354  62.815  1.00  0.00           C  
ATOM   3115  OE1 GLN   213      45.633  37.173  62.315  1.00  0.00           O  
ATOM   3116  NE2 GLN   213      43.798  36.125  62.000  1.00  0.00           N  
ATOM   3117 HE21 GLN   213      43.652  36.660  61.156  1.00  0.00           H  
ATOM   3118 HE22 GLN   213      43.226  35.318  62.201  1.00  0.00           H  
ATOM   3119  C   GLN   213      45.623  38.310  66.975  1.00  0.00           C  
ATOM   3120  O   GLN   213      45.390  37.746  68.052  1.00  0.00           O  
ATOM   3121  N   ALA   214      46.337  39.408  66.900  1.00  0.00           N  
ATOM   3122  H   ALA   214      46.592  39.814  66.011  1.00  0.00           H  
ATOM   3123  CA  ALA   214      46.792  40.060  68.146  1.00  0.00           C  
ATOM   3124  HA  ALA   214      47.062  39.225  68.792  1.00  0.00           H  
ATOM   3125  CB  ALA   214      47.961  40.995  67.855  1.00  0.00           C  
ATOM   3126  HB1 ALA   214      48.429  41.424  68.740  1.00  0.00           H  
ATOM   3127  HB2 ALA   214      48.723  40.470  67.279  1.00  0.00           H  
ATOM   3128  HB3 ALA   214      47.552  41.833  67.291  1.00  0.00           H  
ATOM   3129  C   ALA   214      45.627  40.765  68.877  1.00  0.00           C  
ATOM   3130  O   ALA   214      45.748  40.896  70.121  1.00  0.00           O  
ATOM   3131  N   VAL   215      44.694  41.280  68.106  1.00  0.00           N  
ATOM   3132  H   VAL   215      44.749  41.108  67.112  1.00  0.00           H  
ATOM   3133  CA  VAL   215      43.607  42.086  68.736  1.00  0.00           C  
ATOM   3134  HA  VAL   215      43.970  42.653  69.593  1.00  0.00           H  
ATOM   3135  CB  VAL   215      43.153  43.138  67.747  1.00  0.00           C  
ATOM   3136  HB  VAL   215      42.826  42.711  66.799  1.00  0.00           H  
ATOM   3137  CG1 VAL   215      42.032  43.807  68.479  1.00  0.00           C  
ATOM   3138 HG11 VAL   215      41.823  44.692  67.878  1.00  0.00           H  
ATOM   3139 HG12 VAL   215      41.067  43.301  68.515  1.00  0.00           H  
ATOM   3140 HG13 VAL   215      42.374  44.151  69.455  1.00  0.00           H  
ATOM   3141  CG2 VAL   215      44.338  44.081  67.472  1.00  0.00           C  
ATOM   3142 HG21 VAL   215      44.105  44.773  66.663  1.00  0.00           H  
ATOM   3143 HG22 VAL   215      44.506  44.647  68.388  1.00  0.00           H  
ATOM   3144 HG23 VAL   215      45.152  43.456  67.105  1.00  0.00           H  
ATOM   3145  C   VAL   215      42.411  41.178  69.261  1.00  0.00           C  
ATOM   3146  O   VAL   215      42.099  41.289  70.411  1.00  0.00           O  
ATOM   3147  N   CYS   216      41.880  40.271  68.433  1.00  0.00           N  
ATOM   3148  H   CYS   216      42.109  40.353  67.453  1.00  0.00           H  
ATOM   3149  CA  CYS   216      40.817  39.338  68.786  1.00  0.00           C  
ATOM   3150  HA  CYS   216      40.126  39.783  69.502  1.00  0.00           H  
ATOM   3151  CB  CYS   216      40.113  38.853  67.568  1.00  0.00           C  
ATOM   3152  HB2 CYS   216      40.814  38.302  66.941  1.00  0.00           H  
ATOM   3153  HB3 CYS   216      39.284  38.234  67.910  1.00  0.00           H  
ATOM   3154  SG  CYS   216      39.518  40.327  66.657  1.00  0.00           S  
ATOM   3155  HG  CYS   216      39.522  39.954  65.374  1.00  0.00           H  
ATOM   3156  C   CYS   216      41.307  38.106  69.553  1.00  0.00           C  
ATOM   3157  O   CYS   216      40.541  37.727  70.467  1.00  0.00           O  
ATOM   3158  N   GLY   217      42.508  37.569  69.342  1.00  0.00           N  
ATOM   3159  H   GLY   217      43.044  37.956  68.578  1.00  0.00           H  
ATOM   3160  CA  GLY   217      42.985  36.320  69.994  1.00  0.00           C  
ATOM   3161  HA2 GLY   217      43.905  36.534  70.537  1.00  0.00           H  
ATOM   3162  HA3 GLY   217      42.261  35.769  70.594  1.00  0.00           H  
ATOM   3163  C   GLY   217      43.297  35.325  68.843  1.00  0.00           C  
ATOM   3164  O   GLY   217      42.869  35.490  67.686  1.00  0.00           O  
ATOM   3165  N   PRO   218      44.218  34.388  69.084  1.00  0.00           N  
ATOM   3166  CD  PRO   218      44.756  33.958  70.377  1.00  0.00           C  
ATOM   3167  HD2 PRO   218      44.054  33.766  71.189  1.00  0.00           H  
ATOM   3168  HD3 PRO   218      45.535  34.636  70.723  1.00  0.00           H  
ATOM   3169  CG  PRO   218      45.452  32.686  70.045  1.00  0.00           C  
ATOM   3170  HG2 PRO   218      44.731  31.868  70.055  1.00  0.00           H  
ATOM   3171  HG3 PRO   218      46.239  32.396  70.741  1.00  0.00           H  
ATOM   3172  CB  PRO   218      46.038  32.835  68.604  1.00  0.00           C  
ATOM   3173  HB2 PRO   218      46.305  31.933  68.053  1.00  0.00           H  
ATOM   3174  HB3 PRO   218      46.844  33.568  68.579  1.00  0.00           H  
ATOM   3175  CA  PRO   218      44.870  33.580  67.967  1.00  0.00           C  
ATOM   3176  HA  PRO   218      45.234  34.295  67.229  1.00  0.00           H  
ATOM   3177  C   PRO   218      43.941  32.581  67.169  1.00  0.00           C  
ATOM   3178  O   PRO   218      44.283  32.159  66.014  1.00  0.00           O  
ATOM   3179  N   LEU   219      42.709  32.396  67.674  1.00  0.00           N  
ATOM   3180  H   LEU   219      42.490  32.777  68.584  1.00  0.00           H  
ATOM   3181  CA  LEU   219      41.696  31.688  66.938  1.00  0.00           C  
ATOM   3182  HA  LEU   219      42.221  30.884  66.423  1.00  0.00           H  
ATOM   3183  CB  LEU   219      40.699  31.096  67.943  1.00  0.00           C  
ATOM   3184  HB2 LEU   219      40.403  31.813  68.709  1.00  0.00           H  
ATOM   3185  HB3 LEU   219      39.839  30.837  67.324  1.00  0.00           H  
ATOM   3186  CG  LEU   219      41.041  29.773  68.715  1.00  0.00           C  
ATOM   3187  HG  LEU   219      40.941  28.989  67.964  1.00  0.00           H  
ATOM   3188  CD1 LEU   219      42.426  29.812  69.383  1.00  0.00           C  
ATOM   3189 HD11 LEU   219      43.232  30.091  68.705  1.00  0.00           H  
ATOM   3190 HD12 LEU   219      42.348  30.580  70.152  1.00  0.00           H  
ATOM   3191 HD13 LEU   219      42.562  28.786  69.726  1.00  0.00           H  
ATOM   3192  CD2 LEU   219      39.984  29.522  69.779  1.00  0.00           C  
ATOM   3193 HD21 LEU   219      40.293  28.611  70.292  1.00  0.00           H  
ATOM   3194 HD22 LEU   219      39.815  30.291  70.533  1.00  0.00           H  
ATOM   3195 HD23 LEU   219      39.023  29.320  69.307  1.00  0.00           H  
ATOM   3196  C   LEU   219      40.977  32.522  65.823  1.00  0.00           C  
ATOM   3197  O   LEU   219      40.256  31.984  64.925  1.00  0.00           O  
ATOM   3198  N   PHE   220      41.184  33.811  65.840  1.00  0.00           N  
ATOM   3199  H   PHE   220      41.716  34.061  66.661  1.00  0.00           H  
ATOM   3200  CA  PHE   220      40.444  34.735  64.894  1.00  0.00           C  
ATOM   3201  HA  PHE   220      39.372  34.541  64.894  1.00  0.00           H  
ATOM   3202  CB  PHE   220      40.577  36.250  65.272  1.00  0.00           C  
ATOM   3203  HB2 PHE   220      40.074  36.314  66.237  1.00  0.00           H  
ATOM   3204  HB3 PHE   220      41.625  36.537  65.361  1.00  0.00           H  
ATOM   3205  CG  PHE   220      39.856  37.220  64.372  1.00  0.00           C  
ATOM   3206  CD1 PHE   220      38.483  37.128  64.068  1.00  0.00           C  
ATOM   3207  HD1 PHE   220      37.909  36.259  64.356  1.00  0.00           H  
ATOM   3208  CE1 PHE   220      37.851  38.186  63.372  1.00  0.00           C  
ATOM   3209  HE1 PHE   220      36.776  38.290  63.359  1.00  0.00           H  
ATOM   3210  CZ  PHE   220      38.576  39.374  62.980  1.00  0.00           C  
ATOM   3211  HZ  PHE   220      38.072  40.266  62.641  1.00  0.00           H  
ATOM   3212  CE2 PHE   220      39.975  39.378  63.222  1.00  0.00           C  
ATOM   3213  HE2 PHE   220      40.584  40.218  62.922  1.00  0.00           H  
ATOM   3214  CD2 PHE   220      40.587  38.337  63.872  1.00  0.00           C  
ATOM   3215  HD2 PHE   220      41.663  38.362  63.959  1.00  0.00           H  
ATOM   3216  C   PHE   220      40.866  34.436  63.482  1.00  0.00           C  
ATOM   3217  O   PHE   220      42.074  34.258  63.218  1.00  0.00           O  
ATOM   3218  N   VAL   221      39.976  34.585  62.518  1.00  0.00           N  
ATOM   3219  H   VAL   221      39.051  34.901  62.775  1.00  0.00           H  
ATOM   3220  CA  VAL   221      40.262  34.434  61.050  1.00  0.00           C  
ATOM   3221  HA  VAL   221      41.323  34.492  60.808  1.00  0.00           H  
ATOM   3222  CB  VAL   221      39.845  33.055  60.491  1.00  0.00           C  
ATOM   3223  HB  VAL   221      40.579  32.369  60.914  1.00  0.00           H  
ATOM   3224  CG1 VAL   221      38.470  32.488  60.888  1.00  0.00           C  
ATOM   3225 HG11 VAL   221      38.479  31.489  60.452  1.00  0.00           H  
ATOM   3226 HG12 VAL   221      38.326  32.365  61.961  1.00  0.00           H  
ATOM   3227 HG13 VAL   221      37.775  33.140  60.358  1.00  0.00           H  
ATOM   3228  CG2 VAL   221      39.939  32.889  58.946  1.00  0.00           C  
ATOM   3229 HG21 VAL   221      39.851  31.820  58.752  1.00  0.00           H  
ATOM   3230 HG22 VAL   221      39.115  33.271  58.343  1.00  0.00           H  
ATOM   3231 HG23 VAL   221      40.948  33.156  58.630  1.00  0.00           H  
ATOM   3232  C   VAL   221      39.637  35.565  60.185  1.00  0.00           C  
ATOM   3233  O   VAL   221      38.482  35.772  60.271  1.00  0.00           O  
ATOM   3234  N   ILE   222      40.476  36.180  59.327  1.00  0.00           N  
ATOM   3235  H   ILE   222      41.424  35.843  59.233  1.00  0.00           H  
ATOM   3236  CA  ILE   222      40.180  37.264  58.410  1.00  0.00           C  
ATOM   3237  HA  ILE   222      39.237  36.964  57.952  1.00  0.00           H  
ATOM   3238  CB  ILE   222      39.881  38.508  59.181  1.00  0.00           C  
ATOM   3239  HB  ILE   222      39.160  38.243  59.955  1.00  0.00           H  
ATOM   3240  CG2 ILE   222      41.074  39.070  59.941  1.00  0.00           C  
ATOM   3241 HG21 ILE   222      40.903  39.917  60.606  1.00  0.00           H  
ATOM   3242 HG22 ILE   222      41.615  38.351  60.556  1.00  0.00           H  
ATOM   3243 HG23 ILE   222      41.716  39.376  59.116  1.00  0.00           H  
ATOM   3244  CG1 ILE   222      39.141  39.520  58.313  1.00  0.00           C  
ATOM   3245 HG12 ILE   222      39.772  39.939  57.529  1.00  0.00           H  
ATOM   3246 HG13 ILE   222      38.314  39.056  57.775  1.00  0.00           H  
ATOM   3247  CD1 ILE   222      38.360  40.636  59.054  1.00  0.00           C  
ATOM   3248 HD11 ILE   222      37.750  40.203  59.847  1.00  0.00           H  
ATOM   3249 HD12 ILE   222      39.028  41.404  59.444  1.00  0.00           H  
ATOM   3250 HD13 ILE   222      37.691  41.104  58.333  1.00  0.00           H  
ATOM   3251  C   ILE   222      41.218  37.308  57.224  1.00  0.00           C  
ATOM   3252  O   ILE   222      42.448  37.395  57.361  1.00  0.00           O  
ATOM   3253  N   ASP   223      40.696  37.394  56.066  1.00  0.00           N  
ATOM   3254  H   ASP   223      39.709  37.610  56.060  1.00  0.00           H  
ATOM   3255  CA  ASP   223      41.274  37.234  54.730  1.00  0.00           C  
ATOM   3256  HA  ASP   223      42.020  36.472  54.957  1.00  0.00           H  
ATOM   3257  CB  ASP   223      40.398  36.569  53.662  1.00  0.00           C  
ATOM   3258  HB2 ASP   223      41.034  36.297  52.819  1.00  0.00           H  
ATOM   3259  HB3 ASP   223      40.101  35.642  54.153  1.00  0.00           H  
ATOM   3260  CG  ASP   223      39.166  37.298  53.179  1.00  0.00           C  
ATOM   3261  OD1 ASP   223      38.427  36.757  52.294  1.00  0.00           O  
ATOM   3262  OD2 ASP   223      38.849  38.330  53.815  1.00  0.00           O  
ATOM   3263  C   ASP   223      41.896  38.632  54.357  1.00  0.00           C  
ATOM   3264  O   ASP   223      41.794  39.555  55.173  1.00  0.00           O  
ATOM   3265  N   HID   224      42.598  38.733  53.196  1.00  0.00           N  
ATOM   3266  H   HID   224      42.645  38.042  52.461  1.00  0.00           H  
ATOM   3267  CA  HID   224      43.371  39.948  52.858  1.00  0.00           C  
ATOM   3268  HA  HID   224      44.069  40.256  53.637  1.00  0.00           H  
ATOM   3269  CB  HID   224      44.186  39.600  51.554  1.00  0.00           C  
ATOM   3270  HB2 HID   224      44.819  38.726  51.707  1.00  0.00           H  
ATOM   3271  HB3 HID   224      43.419  39.541  50.781  1.00  0.00           H  
ATOM   3272  CG  HID   224      45.165  40.729  51.252  1.00  0.00           C  
ATOM   3273  ND1 HID   224      46.423  40.798  51.719  1.00  0.00           N  
ATOM   3274  HD1 HID   224      46.834  40.072  52.289  1.00  0.00           H  
ATOM   3275  CE1 HID   224      47.006  41.896  51.238  1.00  0.00           C  
ATOM   3276  HE1 HID   224      48.033  42.113  51.491  1.00  0.00           H  
ATOM   3277  NE2 HID   224      46.120  42.576  50.517  1.00  0.00           N  
ATOM   3278  CD2 HID   224      44.983  41.824  50.483  1.00  0.00           C  
ATOM   3279  HD2 HID   224      44.103  42.032  49.893  1.00  0.00           H  
ATOM   3280  C   HID   224      42.431  41.102  52.491  1.00  0.00           C  
ATOM   3281  O   HID   224      42.584  42.233  52.868  1.00  0.00           O  
ATOM   3282  N   ALA   225      41.336  40.696  51.864  1.00  0.00           N  
ATOM   3283  H   ALA   225      41.241  39.712  51.657  1.00  0.00           H  
ATOM   3284  CA  ALA   225      40.276  41.599  51.503  1.00  0.00           C  
ATOM   3285  HA  ALA   225      40.712  42.466  51.007  1.00  0.00           H  
ATOM   3286  CB  ALA   225      39.324  40.803  50.504  1.00  0.00           C  
ATOM   3287  HB1 ALA   225      38.449  41.429  50.327  1.00  0.00           H  
ATOM   3288  HB2 ALA   225      39.799  40.595  49.545  1.00  0.00           H  
ATOM   3289  HB3 ALA   225      38.957  39.975  51.110  1.00  0.00           H  
ATOM   3290  C   ALA   225      39.419  41.947  52.774  1.00  0.00           C  
ATOM   3291  O   ALA   225      38.934  43.094  52.896  1.00  0.00           O  
ATOM   3292  N   GLY   226      39.135  41.027  53.686  1.00  0.00           N  
ATOM   3293  H   GLY   226      39.386  40.063  53.525  1.00  0.00           H  
ATOM   3294  CA  GLY   226      38.440  41.298  54.953  1.00  0.00           C  
ATOM   3295  HA2 GLY   226      37.529  41.856  54.738  1.00  0.00           H  
ATOM   3296  HA3 GLY   226      38.230  40.390  55.519  1.00  0.00           H  
ATOM   3297  C   GLY   226      39.239  42.247  55.869  1.00  0.00           C  
ATOM   3298  O   GLY   226      38.664  43.114  56.556  1.00  0.00           O  
ATOM   3299  N   SER   227      40.530  42.046  55.836  1.00  0.00           N  
ATOM   3300  H   SER   227      40.812  41.166  55.428  1.00  0.00           H  
ATOM   3301  CA  SER   227      41.535  42.860  56.539  1.00  0.00           C  
ATOM   3302  HA  SER   227      41.377  42.888  57.617  1.00  0.00           H  
ATOM   3303  CB  SER   227      42.950  42.295  56.499  1.00  0.00           C  
ATOM   3304  HB2 SER   227      43.206  42.043  55.470  1.00  0.00           H  
ATOM   3305  HB3 SER   227      43.704  42.959  56.923  1.00  0.00           H  
ATOM   3306  OG  SER   227      43.014  41.045  57.273  1.00  0.00           O  
ATOM   3307  HG  SER   227      42.684  40.312  56.748  1.00  0.00           H  
ATOM   3308  C   SER   227      41.470  44.346  55.964  1.00  0.00           C  
ATOM   3309  O   SER   227      41.768  45.288  56.718  1.00  0.00           O  
ATOM   3310  N   LEU   228      41.124  44.549  54.733  1.00  0.00           N  
ATOM   3311  H   LEU   228      41.009  43.820  54.043  1.00  0.00           H  
ATOM   3312  CA  LEU   228      40.801  45.872  54.131  1.00  0.00           C  
ATOM   3313  HA  LEU   228      41.596  46.489  54.548  1.00  0.00           H  
ATOM   3314  CB  LEU   228      41.099  45.873  52.660  1.00  0.00           C  
ATOM   3315  HB2 LEU   228      42.142  45.554  52.655  1.00  0.00           H  
ATOM   3316  HB3 LEU   228      40.572  45.047  52.182  1.00  0.00           H  
ATOM   3317  CG  LEU   228      40.735  47.173  51.760  1.00  0.00           C  
ATOM   3318  HG  LEU   228      39.663  47.318  51.897  1.00  0.00           H  
ATOM   3319  CD1 LEU   228      41.632  48.360  52.253  1.00  0.00           C  
ATOM   3320 HD11 LEU   228      41.239  48.677  53.220  1.00  0.00           H  
ATOM   3321 HD12 LEU   228      42.651  48.047  52.481  1.00  0.00           H  
ATOM   3322 HD13 LEU   228      41.683  49.161  51.516  1.00  0.00           H  
ATOM   3323  CD2 LEU   228      41.019  46.930  50.295  1.00  0.00           C  
ATOM   3324 HD21 LEU   228      41.061  47.843  49.700  1.00  0.00           H  
ATOM   3325 HD22 LEU   228      42.016  46.500  50.199  1.00  0.00           H  
ATOM   3326 HD23 LEU   228      40.253  46.223  49.976  1.00  0.00           H  
ATOM   3327  C   LEU   228      39.488  46.590  54.527  1.00  0.00           C  
ATOM   3328  O   LEU   228      39.542  47.733  54.778  1.00  0.00           O  
ATOM   3329  N   THR   229      38.395  45.796  54.529  1.00  0.00           N  
ATOM   3330  H   THR   229      38.542  44.820  54.313  1.00  0.00           H  
ATOM   3331  CA  THR   229      36.951  46.202  54.407  1.00  0.00           C  
ATOM   3332  HA  THR   229      36.951  47.247  54.098  1.00  0.00           H  
ATOM   3333  CB  THR   229      36.236  45.451  53.228  1.00  0.00           C  
ATOM   3334  HB  THR   229      35.174  45.602  53.036  1.00  0.00           H  
ATOM   3335  CG2 THR   229      36.976  45.526  51.879  1.00  0.00           C  
ATOM   3336 HG21 THR   229      36.619  44.722  51.236  1.00  0.00           H  
ATOM   3337 HG22 THR   229      36.687  46.498  51.479  1.00  0.00           H  
ATOM   3338 HG23 THR   229      38.051  45.388  52.001  1.00  0.00           H  
ATOM   3339  OG1 THR   229      36.270  43.954  53.460  1.00  0.00           O  
ATOM   3340  HG1 THR   229      37.145  43.702  53.154  1.00  0.00           H  
ATOM   3341  C   THR   229      36.092  46.237  55.599  1.00  0.00           C  
ATOM   3342  O   THR   229      34.997  46.785  55.482  1.00  0.00           O  
ATOM   3343  N   SER   230      36.589  45.553  56.659  1.00  0.00           N  
ATOM   3344  H   SER   230      37.538  45.208  56.677  1.00  0.00           H  
ATOM   3345  CA  SER   230      35.813  45.214  57.822  1.00  0.00           C  
ATOM   3346  HA  SER   230      34.786  45.045  57.498  1.00  0.00           H  
ATOM   3347  CB  SER   230      36.365  43.940  58.451  1.00  0.00           C  
ATOM   3348  HB2 SER   230      35.664  43.593  59.210  1.00  0.00           H  
ATOM   3349  HB3 SER   230      36.388  43.122  57.731  1.00  0.00           H  
ATOM   3350  OG  SER   230      37.649  44.082  59.058  1.00  0.00           O  
ATOM   3351  HG  SER   230      38.185  43.910  58.281  1.00  0.00           H  
ATOM   3352  C   SER   230      35.413  46.336  58.780  1.00  0.00           C  
ATOM   3353  O   SER   230      35.999  47.441  58.682  1.00  0.00           O  
ATOM   3354  N   GLN   231      34.513  46.107  59.732  1.00  0.00           N  
ATOM   3355  H   GLN   231      33.766  45.505  59.416  1.00  0.00           H  
ATOM   3356  CA  GLN   231      34.205  47.017  60.791  1.00  0.00           C  
ATOM   3357  HA  GLN   231      34.040  48.007  60.365  1.00  0.00           H  
ATOM   3358  CB  GLN   231      32.888  46.535  61.337  1.00  0.00           C  
ATOM   3359  HB2 GLN   231      32.208  46.471  60.488  1.00  0.00           H  
ATOM   3360  HB3 GLN   231      33.169  45.524  61.631  1.00  0.00           H  
ATOM   3361  CG  GLN   231      32.376  47.357  62.602  1.00  0.00           C  
ATOM   3362  HG2 GLN   231      31.484  46.870  62.997  1.00  0.00           H  
ATOM   3363  HG3 GLN   231      33.073  47.170  63.419  1.00  0.00           H  
ATOM   3364  CD  GLN   231      32.041  48.832  62.451  1.00  0.00           C  
ATOM   3365  OE1 GLN   231      32.066  49.418  61.338  1.00  0.00           O  
ATOM   3366  NE2 GLN   231      31.477  49.490  63.483  1.00  0.00           N  
ATOM   3367 HE21 GLN   231      31.366  50.484  63.347  1.00  0.00           H  
ATOM   3368 HE22 GLN   231      31.395  49.031  64.380  1.00  0.00           H  
ATOM   3369  C   GLN   231      35.370  47.186  61.768  1.00  0.00           C  
ATOM   3370  O   GLN   231      35.663  48.271  62.275  1.00  0.00           O  
ATOM   3371  N   PHE   232      36.163  46.096  61.903  1.00  0.00           N  
ATOM   3372  H   PHE   232      35.932  45.161  61.598  1.00  0.00           H  
ATOM   3373  CA  PHE   232      37.487  46.160  62.531  1.00  0.00           C  
ATOM   3374  HA  PHE   232      37.333  46.628  63.504  1.00  0.00           H  
ATOM   3375  CB  PHE   232      38.105  44.740  62.581  1.00  0.00           C  
ATOM   3376  HB2 PHE   232      37.685  44.201  63.430  1.00  0.00           H  
ATOM   3377  HB3 PHE   232      37.820  44.164  61.700  1.00  0.00           H  
ATOM   3378  CG  PHE   232      39.617  44.680  62.772  1.00  0.00           C  
ATOM   3379  CD1 PHE   232      40.102  45.326  63.950  1.00  0.00           C  
ATOM   3380  HD1 PHE   232      39.346  45.909  64.456  1.00  0.00           H  
ATOM   3381  CE1 PHE   232      41.419  45.147  64.314  1.00  0.00           C  
ATOM   3382  HE1 PHE   232      41.874  45.714  65.113  1.00  0.00           H  
ATOM   3383  CZ  PHE   232      42.266  44.293  63.497  1.00  0.00           C  
ATOM   3384  HZ  PHE   232      43.315  44.149  63.713  1.00  0.00           H  
ATOM   3385  CE2 PHE   232      41.765  43.530  62.434  1.00  0.00           C  
ATOM   3386  HE2 PHE   232      42.447  42.931  61.850  1.00  0.00           H  
ATOM   3387  CD2 PHE   232      40.410  43.712  62.065  1.00  0.00           C  
ATOM   3388  HD2 PHE   232      39.880  43.197  61.277  1.00  0.00           H  
ATOM   3389  C   PHE   232      38.391  47.063  61.692  1.00  0.00           C  
ATOM   3390  O   PHE   232      39.050  47.996  62.217  1.00  0.00           O  
ATOM   3391  N   SER   233      38.563  46.843  60.357  1.00  0.00           N  
ATOM   3392  H   SER   233      38.153  45.950  60.123  1.00  0.00           H  
ATOM   3393  CA  SER   233      39.348  47.653  59.472  1.00  0.00           C  
ATOM   3394  HA  SER   233      40.386  47.650  59.807  1.00  0.00           H  
ATOM   3395  CB  SER   233      39.235  47.227  58.003  1.00  0.00           C  
ATOM   3396  HB2 SER   233      38.209  47.318  57.645  1.00  0.00           H  
ATOM   3397  HB3 SER   233      39.933  47.891  57.494  1.00  0.00           H  
ATOM   3398  OG  SER   233      39.586  45.865  57.919  1.00  0.00           O  
ATOM   3399  HG  SER   233      40.517  45.745  57.716  1.00  0.00           H  
ATOM   3400  C   SER   233      38.988  49.115  59.501  1.00  0.00           C  
ATOM   3401  O   SER   233      39.913  49.899  59.712  1.00  0.00           O  
ATOM   3402  N   TYR   234      37.725  49.468  59.590  1.00  0.00           N  
ATOM   3403  H   TYR   234      37.029  48.740  59.515  1.00  0.00           H  
ATOM   3404  CA  TYR   234      37.167  50.793  59.832  1.00  0.00           C  
ATOM   3405  HA  TYR   234      37.383  51.423  58.969  1.00  0.00           H  
ATOM   3406  CB  TYR   234      35.694  50.689  59.802  1.00  0.00           C  
ATOM   3407  HB2 TYR   234      35.387  50.331  58.819  1.00  0.00           H  
ATOM   3408  HB3 TYR   234      35.443  49.960  60.572  1.00  0.00           H  
ATOM   3409  CG  TYR   234      35.110  52.093  60.112  1.00  0.00           C  
ATOM   3410  CD1 TYR   234      35.243  53.235  59.265  1.00  0.00           C  
ATOM   3411  HD1 TYR   234      35.914  53.299  58.421  1.00  0.00           H  
ATOM   3412  CE1 TYR   234      34.572  54.455  59.597  1.00  0.00           C  
ATOM   3413  HE1 TYR   234      34.692  55.343  58.994  1.00  0.00           H  
ATOM   3414  CZ  TYR   234      33.712  54.580  60.682  1.00  0.00           C  
ATOM   3415  OH  TYR   234      33.117  55.766  60.953  1.00  0.00           O  
ATOM   3416  HH  TYR   234      32.187  55.746  60.719  1.00  0.00           H  
ATOM   3417  CE2 TYR   234      33.603  53.400  61.470  1.00  0.00           C  
ATOM   3418  HE2 TYR   234      32.965  53.419  62.342  1.00  0.00           H  
ATOM   3419  CD2 TYR   234      34.253  52.190  61.212  1.00  0.00           C  
ATOM   3420  HD2 TYR   234      34.102  51.374  61.903  1.00  0.00           H  
ATOM   3421  C   TYR   234      37.620  51.559  61.094  1.00  0.00           C  
ATOM   3422  O   TYR   234      38.273  52.638  61.048  1.00  0.00           O  
ATOM   3423  N   VAL   235      37.437  50.917  62.222  1.00  0.00           N  
ATOM   3424  H   VAL   235      36.943  50.037  62.180  1.00  0.00           H  
ATOM   3425  CA  VAL   235      37.761  51.621  63.495  1.00  0.00           C  
ATOM   3426  HA  VAL   235      37.423  52.651  63.379  1.00  0.00           H  
ATOM   3427  CB  VAL   235      37.073  51.002  64.753  1.00  0.00           C  
ATOM   3428  HB  VAL   235      37.350  51.504  65.680  1.00  0.00           H  
ATOM   3429  CG1 VAL   235      35.507  51.057  64.552  1.00  0.00           C  
ATOM   3430 HG11 VAL   235      35.283  50.504  63.640  1.00  0.00           H  
ATOM   3431 HG12 VAL   235      34.979  50.780  65.465  1.00  0.00           H  
ATOM   3432 HG13 VAL   235      35.248  52.090  64.319  1.00  0.00           H  
ATOM   3433  CG2 VAL   235      37.365  49.531  64.917  1.00  0.00           C  
ATOM   3434 HG21 VAL   235      36.619  48.971  65.481  1.00  0.00           H  
ATOM   3435 HG22 VAL   235      37.488  49.120  63.915  1.00  0.00           H  
ATOM   3436 HG23 VAL   235      38.304  49.406  65.456  1.00  0.00           H  
ATOM   3437  C   VAL   235      39.294  51.735  63.692  1.00  0.00           C  
ATOM   3438  O   VAL   235      39.694  52.817  64.127  1.00  0.00           O  
ATOM   3439  N   VAL   236      40.180  50.779  63.341  1.00  0.00           N  
ATOM   3440  H   VAL   236      39.812  49.890  63.033  1.00  0.00           H  
ATOM   3441  CA  VAL   236      41.640  50.959  63.454  1.00  0.00           C  
ATOM   3442  HA  VAL   236      41.791  51.367  64.453  1.00  0.00           H  
ATOM   3443  CB  VAL   236      42.330  49.592  63.358  1.00  0.00           C  
ATOM   3444  HB  VAL   236      42.293  49.248  62.325  1.00  0.00           H  
ATOM   3445  CG1 VAL   236      43.828  49.855  63.653  1.00  0.00           C  
ATOM   3446 HG11 VAL   236      44.068  49.890  64.716  1.00  0.00           H  
ATOM   3447 HG12 VAL   236      44.298  48.980  63.205  1.00  0.00           H  
ATOM   3448 HG13 VAL   236      44.189  50.736  63.122  1.00  0.00           H  
ATOM   3449  CG2 VAL   236      41.933  48.464  64.338  1.00  0.00           C  
ATOM   3450 HG21 VAL   236      40.860  48.319  64.216  1.00  0.00           H  
ATOM   3451 HG22 VAL   236      42.440  47.534  64.081  1.00  0.00           H  
ATOM   3452 HG23 VAL   236      42.040  48.735  65.388  1.00  0.00           H  
ATOM   3453  C   VAL   236      42.066  52.016  62.490  1.00  0.00           C  
ATOM   3454  O   VAL   236      42.825  52.986  62.793  1.00  0.00           O  
ATOM   3455  N   GLY   237      41.630  51.880  61.247  1.00  0.00           N  
ATOM   3456  H   GLY   237      41.044  51.077  61.067  1.00  0.00           H  
ATOM   3457  CA  GLY   237      41.848  52.888  60.232  1.00  0.00           C  
ATOM   3458  HA2 GLY   237      42.910  53.063  60.061  1.00  0.00           H  
ATOM   3459  HA3 GLY   237      41.401  52.491  59.320  1.00  0.00           H  
ATOM   3460  C   GLY   237      41.308  54.279  60.594  1.00  0.00           C  
ATOM   3461  O   GLY   237      42.085  55.237  60.392  1.00  0.00           O  
ATOM   3462  N   ARG   238      40.151  54.472  61.274  1.00  0.00           N  
ATOM   3463  H   ARG   238      39.519  53.685  61.311  1.00  0.00           H  
ATOM   3464  CA  ARG   238      39.721  55.766  61.809  1.00  0.00           C  
ATOM   3465  HA  ARG   238      39.630  56.531  61.037  1.00  0.00           H  
ATOM   3466  CB  ARG   238      38.262  55.459  62.204  1.00  0.00           C  
ATOM   3467  HB2 ARG   238      37.688  55.072  61.362  1.00  0.00           H  
ATOM   3468  HB3 ARG   238      38.260  54.877  63.125  1.00  0.00           H  
ATOM   3469  CG  ARG   238      37.453  56.719  62.591  1.00  0.00           C  
ATOM   3470  HG2 ARG   238      37.901  57.360  63.350  1.00  0.00           H  
ATOM   3471  HG3 ARG   238      37.566  57.439  61.780  1.00  0.00           H  
ATOM   3472  CD  ARG   238      35.990  56.609  63.003  1.00  0.00           C  
ATOM   3473  HD2 ARG   238      35.645  57.642  62.989  1.00  0.00           H  
ATOM   3474  HD3 ARG   238      35.478  56.038  62.228  1.00  0.00           H  
ATOM   3475  NE  ARG   238      35.951  55.979  64.329  1.00  0.00           N  
ATOM   3476  HE  ARG   238      36.729  55.993  64.973  1.00  0.00           H  
ATOM   3477  CZ  ARG   238      34.923  55.260  64.880  1.00  0.00           C  
ATOM   3478  NH1 ARG   238      33.717  55.168  64.337  1.00  0.00           N  
ATOM   3479 HH11 ARG   238      33.506  55.572  63.436  1.00  0.00           H  
ATOM   3480 HH12 ARG   238      33.041  54.498  64.675  1.00  0.00           H  
ATOM   3481  NH2 ARG   238      34.976  54.596  65.995  1.00  0.00           N  
ATOM   3482 HH21 ARG   238      35.739  54.824  66.616  1.00  0.00           H  
ATOM   3483 HH22 ARG   238      34.126  54.239  66.407  1.00  0.00           H  
ATOM   3484  C   ARG   238      40.506  56.330  63.028  1.00  0.00           C  
ATOM   3485  O   ARG   238      40.693  57.516  63.222  1.00  0.00           O  
ATOM   3486  N   SER   239      40.939  55.419  63.894  1.00  0.00           N  
ATOM   3487  H   SER   239      40.680  54.480  63.628  1.00  0.00           H  
ATOM   3488  CA  SER   239      41.925  55.658  65.043  1.00  0.00           C  
ATOM   3489  HA  SER   239      41.513  56.334  65.793  1.00  0.00           H  
ATOM   3490  CB  SER   239      42.224  54.293  65.755  1.00  0.00           C  
ATOM   3491  HB2 SER   239      41.260  53.939  66.120  1.00  0.00           H  
ATOM   3492  HB3 SER   239      42.694  53.545  65.117  1.00  0.00           H  
ATOM   3493  OG  SER   239      43.172  54.557  66.756  1.00  0.00           O  
ATOM   3494  HG  SER   239      42.646  54.935  67.466  1.00  0.00           H  
ATOM   3495  C   SER   239      43.238  56.172  64.470  1.00  0.00           C  
ATOM   3496  O   SER   239      43.763  57.134  64.954  1.00  0.00           O  
ATOM   3497  N   ALA   240      43.713  55.596  63.369  1.00  0.00           N  
ATOM   3498  H   ALA   240      43.134  54.887  62.942  1.00  0.00           H  
ATOM   3499  CA  ALA   240      44.912  56.120  62.692  1.00  0.00           C  
ATOM   3500  HA  ALA   240      45.728  56.210  63.410  1.00  0.00           H  
ATOM   3501  CB  ALA   240      45.355  55.211  61.515  1.00  0.00           C  
ATOM   3502  HB1 ALA   240      46.260  55.602  61.050  1.00  0.00           H  
ATOM   3503  HB2 ALA   240      45.529  54.223  61.941  1.00  0.00           H  
ATOM   3504  HB3 ALA   240      44.549  55.125  60.786  1.00  0.00           H  
ATOM   3505  C   ALA   240      44.622  57.594  62.120  1.00  0.00           C  
ATOM   3506  O   ALA   240      45.420  58.523  62.259  1.00  0.00           O  
ATOM   3507  N   LEU   241      43.480  57.721  61.470  1.00  0.00           N  
ATOM   3508  H   LEU   241      43.029  56.847  61.242  1.00  0.00           H  
ATOM   3509  CA  LEU   241      43.018  58.997  60.910  1.00  0.00           C  
ATOM   3510  HA  LEU   241      43.925  59.281  60.378  1.00  0.00           H  
ATOM   3511  CB  LEU   241      41.832  58.669  60.014  1.00  0.00           C  
ATOM   3512  HB2 LEU   241      42.029  57.738  59.482  1.00  0.00           H  
ATOM   3513  HB3 LEU   241      40.966  58.485  60.649  1.00  0.00           H  
ATOM   3514  CG  LEU   241      41.507  59.683  58.905  1.00  0.00           C  
ATOM   3515  HG  LEU   241      40.903  60.362  59.507  1.00  0.00           H  
ATOM   3516  CD1 LEU   241      42.680  60.287  58.140  1.00  0.00           C  
ATOM   3517 HD11 LEU   241      42.327  61.063  57.461  1.00  0.00           H  
ATOM   3518 HD12 LEU   241      43.458  60.678  58.796  1.00  0.00           H  
ATOM   3519 HD13 LEU   241      43.133  59.541  57.488  1.00  0.00           H  
ATOM   3520  CD2 LEU   241      40.508  59.083  57.842  1.00  0.00           C  
ATOM   3521 HD21 LEU   241      39.711  58.515  58.322  1.00  0.00           H  
ATOM   3522 HD22 LEU   241      40.002  59.899  57.327  1.00  0.00           H  
ATOM   3523 HD23 LEU   241      40.944  58.419  57.097  1.00  0.00           H  
ATOM   3524  C   LEU   241      42.694  60.181  61.830  1.00  0.00           C  
ATOM   3525  O   LEU   241      42.589  61.336  61.452  1.00  0.00           O  
ATOM   3526  N   ARG   242      42.412  59.941  63.079  1.00  0.00           N  
ATOM   3527  H   ARG   242      42.405  58.943  63.233  1.00  0.00           H  
ATOM   3528  CA  ARG   242      42.069  60.873  64.172  1.00  0.00           C  
ATOM   3529  HA  ARG   242      42.084  61.912  63.841  1.00  0.00           H  
ATOM   3530  CB  ARG   242      40.691  60.577  64.773  1.00  0.00           C  
ATOM   3531  HB2 ARG   242      40.577  59.493  64.766  1.00  0.00           H  
ATOM   3532  HB3 ARG   242      40.582  61.013  65.767  1.00  0.00           H  
ATOM   3533  CG  ARG   242      39.555  61.123  63.935  1.00  0.00           C  
ATOM   3534  HG2 ARG   242      39.522  62.212  63.905  1.00  0.00           H  
ATOM   3535  HG3 ARG   242      39.419  60.746  62.922  1.00  0.00           H  
ATOM   3536  CD  ARG   242      38.378  60.733  64.783  1.00  0.00           C  
ATOM   3537  HD2 ARG   242      38.443  59.645  64.811  1.00  0.00           H  
ATOM   3538  HD3 ARG   242      38.417  61.269  65.732  1.00  0.00           H  
ATOM   3539  NE  ARG   242      37.165  61.179  64.048  1.00  0.00           N  
ATOM   3540  HE  ARG   242      37.317  61.991  63.467  1.00  0.00           H  
ATOM   3541  CZ  ARG   242      35.961  60.562  63.925  1.00  0.00           C  
ATOM   3542  NH1 ARG   242      35.757  59.404  64.491  1.00  0.00           N  
ATOM   3543 HH11 ARG   242      36.467  58.856  64.955  1.00  0.00           H  
ATOM   3544 HH12 ARG   242      34.815  59.047  64.418  1.00  0.00           H  
ATOM   3545  NH2 ARG   242      34.995  61.124  63.278  1.00  0.00           N  
ATOM   3546 HH21 ARG   242      35.068  62.101  63.032  1.00  0.00           H  
ATOM   3547 HH22 ARG   242      34.094  60.669  63.308  1.00  0.00           H  
ATOM   3548  C   ARG   242      43.125  60.843  65.288  1.00  0.00           C  
ATOM   3549  O   ARG   242      43.115  61.748  66.196  1.00  0.00           O  
ATOM   3550  N   SER   243      44.106  59.957  65.235  1.00  0.00           N  
ATOM   3551  H   SER   243      44.036  59.145  64.640  1.00  0.00           H  
ATOM   3552  CA  SER   243      45.328  59.987  66.170  1.00  0.00           C  
ATOM   3553  HA  SER   243      45.062  59.785  67.208  1.00  0.00           H  
ATOM   3554  CB  SER   243      46.240  58.868  65.780  1.00  0.00           C  
ATOM   3555  HB2 SER   243      45.782  57.924  66.075  1.00  0.00           H  
ATOM   3556  HB3 SER   243      46.398  58.885  64.702  1.00  0.00           H  
ATOM   3557  OG  SER   243      47.419  58.976  66.570  1.00  0.00           O  
ATOM   3558  HG  SER   243      47.615  58.067  66.810  1.00  0.00           H  
ATOM   3559  C   SER   243      46.059  61.367  66.201  1.00  0.00           C  
ATOM   3560  O   SER   243      46.122  62.028  65.143  1.00  0.00           O  
ATOM   3561  N   THR   244      46.551  61.934  67.285  1.00  0.00           N  
ATOM   3562  H   THR   244      46.454  61.445  68.164  1.00  0.00           H  
ATOM   3563  CA  THR   244      47.407  63.139  67.393  1.00  0.00           C  
ATOM   3564  HA  THR   244      46.896  63.816  66.709  1.00  0.00           H  
ATOM   3565  CB  THR   244      47.142  63.906  68.700  1.00  0.00           C  
ATOM   3566  HB  THR   244      47.764  64.801  68.710  1.00  0.00           H  
ATOM   3567  CG2 THR   244      45.763  64.463  68.659  1.00  0.00           C  
ATOM   3568 HG21 THR   244      45.577  65.051  67.760  1.00  0.00           H  
ATOM   3569 HG22 THR   244      45.008  63.681  68.732  1.00  0.00           H  
ATOM   3570 HG23 THR   244      45.643  65.015  69.591  1.00  0.00           H  
ATOM   3571  OG1 THR   244      47.396  63.066  69.821  1.00  0.00           O  
ATOM   3572  HG1 THR   244      46.548  62.665  70.027  1.00  0.00           H  
ATOM   3573  C   THR   244      48.870  62.897  67.186  1.00  0.00           C  
ATOM   3574  O   THR   244      49.651  63.775  66.838  1.00  0.00           O  
ATOM   3575  N   THR   245      49.289  61.628  67.377  1.00  0.00           N  
ATOM   3576  H   THR   245      48.685  61.014  67.903  1.00  0.00           H  
ATOM   3577  CA  THR   245      50.614  61.131  67.041  1.00  0.00           C  
ATOM   3578  HA  THR   245      51.259  62.009  67.000  1.00  0.00           H  
ATOM   3579  CB  THR   245      51.073  60.177  68.145  1.00  0.00           C  
ATOM   3580  HB  THR   245      52.059  59.742  67.984  1.00  0.00           H  
ATOM   3581  CG2 THR   245      51.048  60.588  69.568  1.00  0.00           C  
ATOM   3582 HG21 THR   245      51.452  61.595  69.664  1.00  0.00           H  
ATOM   3583 HG22 THR   245      50.066  60.433  70.015  1.00  0.00           H  
ATOM   3584 HG23 THR   245      51.681  59.937  70.172  1.00  0.00           H  
ATOM   3585  OG1 THR   245      50.238  59.082  68.100  1.00  0.00           O  
ATOM   3586  HG1 THR   245      49.672  59.030  68.874  1.00  0.00           H  
ATOM   3587  C   THR   245      50.746  60.474  65.644  1.00  0.00           C  
ATOM   3588  O   THR   245      51.802  60.017  65.196  1.00  0.00           O  
ATOM   3589  N   GLY   246      49.642  60.477  64.925  1.00  0.00           N  
ATOM   3590  H   GLY   246      48.798  60.863  65.322  1.00  0.00           H  
ATOM   3591  CA  GLY   246      49.520  59.974  63.524  1.00  0.00           C  
ATOM   3592  HA2 GLY   246      48.523  60.264  63.192  1.00  0.00           H  
ATOM   3593  HA3 GLY   246      50.222  60.380  62.796  1.00  0.00           H  
ATOM   3594  C   GLY   246      49.637  58.434  63.333  1.00  0.00           C  
ATOM   3595  O   GLY   246      49.209  57.880  62.319  1.00  0.00           O  
ATOM   3596  N   GLN   247      49.921  57.762  64.453  1.00  0.00           N  
ATOM   3597  H   GLN   247      50.107  58.216  65.336  1.00  0.00           H  
ATOM   3598  CA  GLN   247      49.711  56.324  64.527  1.00  0.00           C  
ATOM   3599  HA  GLN   247      49.646  55.935  63.511  1.00  0.00           H  
ATOM   3600  CB  GLN   247      50.946  55.720  65.282  1.00  0.00           C  
ATOM   3601  HB2 GLN   247      51.351  56.463  65.969  1.00  0.00           H  
ATOM   3602  HB3 GLN   247      50.716  54.920  65.985  1.00  0.00           H  
ATOM   3603  CG  GLN   247      52.022  55.278  64.313  1.00  0.00           C  
ATOM   3604  HG2 GLN   247      51.529  54.455  63.796  1.00  0.00           H  
ATOM   3605  HG3 GLN   247      52.295  56.075  63.621  1.00  0.00           H  
ATOM   3606  CD  GLN   247      53.245  54.824  65.066  1.00  0.00           C  
ATOM   3607  OE1 GLN   247      53.342  54.920  66.289  1.00  0.00           O  
ATOM   3608  NE2 GLN   247      54.278  54.417  64.394  1.00  0.00           N  
ATOM   3609 HE21 GLN   247      55.125  54.096  64.840  1.00  0.00           H  
ATOM   3610 HE22 GLN   247      54.188  54.486  63.391  1.00  0.00           H  
ATOM   3611  C   GLN   247      48.399  55.901  65.291  1.00  0.00           C  
ATOM   3612  O   GLN   247      48.078  56.512  66.370  1.00  0.00           O  
ATOM   3613  N   ALA   248      47.639  54.916  64.836  1.00  0.00           N  
ATOM   3614  H   ALA   248      47.806  54.436  63.964  1.00  0.00           H  
ATOM   3615  CA  ALA   248      46.489  54.381  65.689  1.00  0.00           C  
ATOM   3616  HA  ALA   248      45.640  55.065  65.680  1.00  0.00           H  
ATOM   3617  CB  ALA   248      45.951  53.128  64.923  1.00  0.00           C  
ATOM   3618  HB1 ALA   248      46.702  52.340  64.858  1.00  0.00           H  
ATOM   3619  HB2 ALA   248      45.139  52.782  65.562  1.00  0.00           H  
ATOM   3620  HB3 ALA   248      45.545  53.503  63.984  1.00  0.00           H  
ATOM   3621  C   ALA   248      46.985  54.058  67.162  1.00  0.00           C  
ATOM   3622  O   ALA   248      48.134  53.571  67.389  1.00  0.00           O  
ATOM   3623  N   ARG   249      46.106  54.259  68.065  1.00  0.00           N  
ATOM   3624  H   ARG   249      45.171  54.540  67.808  1.00  0.00           H  
ATOM   3625  CA  ARG   249      46.239  54.011  69.447  1.00  0.00           C  
ATOM   3626  HA  ARG   249      47.239  53.681  69.730  1.00  0.00           H  
ATOM   3627  CB  ARG   249      45.946  55.312  70.190  1.00  0.00           C  
ATOM   3628  HB2 ARG   249      46.663  56.107  69.986  1.00  0.00           H  
ATOM   3629  HB3 ARG   249      44.900  55.586  70.056  1.00  0.00           H  
ATOM   3630  CG  ARG   249      46.092  55.045  71.707  1.00  0.00           C  
ATOM   3631  HG2 ARG   249      45.528  54.196  72.094  1.00  0.00           H  
ATOM   3632  HG3 ARG   249      47.162  54.894  71.851  1.00  0.00           H  
ATOM   3633  CD  ARG   249      45.676  56.182  72.617  1.00  0.00           C  
ATOM   3634  HD2 ARG   249      46.252  55.966  73.517  1.00  0.00           H  
ATOM   3635  HD3 ARG   249      46.107  57.125  72.280  1.00  0.00           H  
ATOM   3636  NE  ARG   249      44.196  56.306  72.763  1.00  0.00           N  
ATOM   3637  HE  ARG   249      43.624  56.137  71.948  1.00  0.00           H  
ATOM   3638  CZ  ARG   249      43.377  56.520  73.785  1.00  0.00           C  
ATOM   3639  NH1 ARG   249      43.784  56.523  75.033  1.00  0.00           N  
ATOM   3640 HH11 ARG   249      44.755  56.277  75.162  1.00  0.00           H  
ATOM   3641 HH12 ARG   249      43.137  56.814  75.751  1.00  0.00           H  
ATOM   3642  NH2 ARG   249      42.068  56.710  73.564  1.00  0.00           N  
ATOM   3643 HH21 ARG   249      41.702  56.832  72.631  1.00  0.00           H  
ATOM   3644 HH22 ARG   249      41.520  57.035  74.348  1.00  0.00           H  
ATOM   3645  C   ARG   249      45.264  52.907  69.883  1.00  0.00           C  
ATOM   3646  O   ARG   249      44.074  53.057  69.672  1.00  0.00           O  
ATOM   3647  N   SER   250      45.778  51.812  70.339  1.00  0.00           N  
ATOM   3648  H   SER   250      46.762  51.709  70.539  1.00  0.00           H  
ATOM   3649  CA  SER   250      44.922  50.746  70.778  1.00  0.00           C  
ATOM   3650  HA  SER   250      44.363  50.309  69.951  1.00  0.00           H  
ATOM   3651  CB  SER   250      45.731  49.554  71.211  1.00  0.00           C  
ATOM   3652  HB2 SER   250      46.227  49.810  72.147  1.00  0.00           H  
ATOM   3653  HB3 SER   250      45.051  48.715  71.357  1.00  0.00           H  
ATOM   3654  OG  SER   250      46.663  49.036  70.281  1.00  0.00           O  
ATOM   3655  HG  SER   250      46.279  48.285  69.823  1.00  0.00           H  
ATOM   3656  C   SER   250      43.867  50.999  71.959  1.00  0.00           C  
ATOM   3657  O   SER   250      43.046  50.153  72.088  1.00  0.00           O  
ATOM   3658  N   ALA   251      43.884  52.101  72.643  1.00  0.00           N  
ATOM   3659  H   ALA   251      44.652  52.757  72.665  1.00  0.00           H  
ATOM   3660  CA  ALA   251      42.668  52.427  73.485  1.00  0.00           C  
ATOM   3661  HA  ALA   251      42.227  51.489  73.822  1.00  0.00           H  
ATOM   3662  CB  ALA   251      43.133  53.153  74.788  1.00  0.00           C  
ATOM   3663  HB1 ALA   251      43.853  52.548  75.339  1.00  0.00           H  
ATOM   3664  HB2 ALA   251      43.561  54.116  74.508  1.00  0.00           H  
ATOM   3665  HB3 ALA   251      42.152  53.255  75.251  1.00  0.00           H  
ATOM   3666  C   ALA   251      41.488  53.107  72.834  1.00  0.00           C  
ATOM   3667  O   ALA   251      40.473  53.302  73.523  1.00  0.00           O  
ATOM   3668  N   ASP   252      41.494  53.251  71.538  1.00  0.00           N  
ATOM   3669  H   ASP   252      42.284  52.948  70.985  1.00  0.00           H  
ATOM   3670  CA  ASP   252      40.385  53.843  70.880  1.00  0.00           C  
ATOM   3671  HA  ASP   252      39.920  54.634  71.469  1.00  0.00           H  
ATOM   3672  CB  ASP   252      40.794  54.504  69.568  1.00  0.00           C  
ATOM   3673  HB2 ASP   252      41.248  53.778  68.894  1.00  0.00           H  
ATOM   3674  HB3 ASP   252      39.917  54.842  69.016  1.00  0.00           H  
ATOM   3675  CG  ASP   252      41.746  55.690  69.595  1.00  0.00           C  
ATOM   3676  OD1 ASP   252      41.971  56.129  68.492  1.00  0.00           O  
ATOM   3677  OD2 ASP   252      42.124  56.198  70.658  1.00  0.00           O  
ATOM   3678  C   ASP   252      39.239  52.834  70.621  1.00  0.00           C  
ATOM   3679  O   ASP   252      38.076  53.270  70.468  1.00  0.00           O  
ATOM   3680  N   TYR   253      39.465  51.540  70.787  1.00  0.00           N  
ATOM   3681  H   TYR   253      40.361  51.337  71.208  1.00  0.00           H  
ATOM   3682  CA  TYR   253      38.535  50.422  70.505  1.00  0.00           C  
ATOM   3683  HA  TYR   253      37.475  50.667  70.584  1.00  0.00           H  
ATOM   3684  CB  TYR   253      38.842  49.789  69.122  1.00  0.00           C  
ATOM   3685  HB2 TYR   253      38.387  48.799  69.132  1.00  0.00           H  
ATOM   3686  HB3 TYR   253      38.248  50.205  68.308  1.00  0.00           H  
ATOM   3687  CG  TYR   253      40.301  49.633  68.696  1.00  0.00           C  
ATOM   3688  CD1 TYR   253      40.976  48.398  68.903  1.00  0.00           C  
ATOM   3689  HD1 TYR   253      40.453  47.613  69.427  1.00  0.00           H  
ATOM   3690  CE1 TYR   253      42.312  48.202  68.584  1.00  0.00           C  
ATOM   3691  HE1 TYR   253      42.869  47.283  68.687  1.00  0.00           H  
ATOM   3692  CZ  TYR   253      42.988  49.317  68.016  1.00  0.00           C  
ATOM   3693  OH  TYR   253      44.315  49.122  67.741  1.00  0.00           O  
ATOM   3694  HH  TYR   253      44.673  48.257  67.954  1.00  0.00           H  
ATOM   3695  CE2 TYR   253      42.376  50.548  67.763  1.00  0.00           C  
ATOM   3696  HE2 TYR   253      42.911  51.429  67.441  1.00  0.00           H  
ATOM   3697  CD2 TYR   253      41.031  50.703  68.073  1.00  0.00           C  
ATOM   3698  HD2 TYR   253      40.568  51.677  68.024  1.00  0.00           H  
ATOM   3699  C   TYR   253      38.796  49.457  71.640  1.00  0.00           C  
ATOM   3700  O   TYR   253      39.907  49.330  72.092  1.00  0.00           O  
ATOM   3701  N   GLY   254      37.756  48.704  72.057  1.00  0.00           N  
ATOM   3702  H   GLY   254      36.872  48.898  71.610  1.00  0.00           H  
ATOM   3703  CA  GLY   254      37.848  47.481  72.882  1.00  0.00           C  
ATOM   3704  HA2 GLY   254      38.614  47.592  73.650  1.00  0.00           H  
ATOM   3705  HA3 GLY   254      36.857  47.224  73.254  1.00  0.00           H  
ATOM   3706  C   GLY   254      38.068  46.325  71.850  1.00  0.00           C  
ATOM   3707  O   GLY   254      37.825  46.519  70.684  1.00  0.00           O  
ATOM   3708  N   ILE   255      38.472  45.124  72.377  1.00  0.00           N  
ATOM   3709  H   ILE   255      38.562  45.043  73.380  1.00  0.00           H  
ATOM   3710  CA  ILE   255      38.786  43.980  71.522  1.00  0.00           C  
ATOM   3711  HA  ILE   255      39.538  44.257  70.783  1.00  0.00           H  
ATOM   3712  CB  ILE   255      39.462  42.909  72.319  1.00  0.00           C  
ATOM   3713  HB  ILE   255      39.724  42.117  71.616  1.00  0.00           H  
ATOM   3714  CG2 ILE   255      40.819  43.386  72.991  1.00  0.00           C  
ATOM   3715 HG21 ILE   255      41.332  44.153  72.412  1.00  0.00           H  
ATOM   3716 HG22 ILE   255      40.659  43.915  73.930  1.00  0.00           H  
ATOM   3717 HG23 ILE   255      41.450  42.539  73.258  1.00  0.00           H  
ATOM   3718  CG1 ILE   255      38.561  42.208  73.410  1.00  0.00           C  
ATOM   3719 HG12 ILE   255      38.198  42.922  74.149  1.00  0.00           H  
ATOM   3720 HG13 ILE   255      37.687  41.783  72.917  1.00  0.00           H  
ATOM   3721  CD1 ILE   255      39.273  41.033  74.055  1.00  0.00           C  
ATOM   3722 HD11 ILE   255      38.523  40.584  74.706  1.00  0.00           H  
ATOM   3723 HD12 ILE   255      39.661  40.333  73.315  1.00  0.00           H  
ATOM   3724 HD13 ILE   255      40.095  41.382  74.681  1.00  0.00           H  
ATOM   3725  C   ILE   255      37.436  43.598  70.781  1.00  0.00           C  
ATOM   3726  O   ILE   255      37.276  43.370  69.582  1.00  0.00           O  
ATOM   3727  N   THR   256      36.360  43.574  71.587  1.00  0.00           N  
ATOM   3728  H   THR   256      36.549  43.693  72.572  1.00  0.00           H  
ATOM   3729  CA  THR   256      35.040  43.133  71.133  1.00  0.00           C  
ATOM   3730  HA  THR   256      35.199  42.118  70.769  1.00  0.00           H  
ATOM   3731  CB  THR   256      34.015  42.968  72.258  1.00  0.00           C  
ATOM   3732  HB  THR   256      33.033  42.608  71.953  1.00  0.00           H  
ATOM   3733  CG2 THR   256      34.382  41.985  73.370  1.00  0.00           C  
ATOM   3734 HG21 THR   256      33.538  41.837  74.045  1.00  0.00           H  
ATOM   3735 HG22 THR   256      34.593  41.010  72.931  1.00  0.00           H  
ATOM   3736 HG23 THR   256      35.243  42.337  73.938  1.00  0.00           H  
ATOM   3737  OG1 THR   256      33.876  44.261  72.894  1.00  0.00           O  
ATOM   3738  HG1 THR   256      33.252  44.807  72.409  1.00  0.00           H  
ATOM   3739  C   THR   256      34.345  44.096  70.091  1.00  0.00           C  
ATOM   3740  O   THR   256      33.371  43.697  69.410  1.00  0.00           O  
ATOM   3741  N   ASP   257      34.969  45.221  69.829  1.00  0.00           N  
ATOM   3742  H   ASP   257      35.850  45.383  70.296  1.00  0.00           H  
ATOM   3743  CA  ASP   257      34.636  46.099  68.711  1.00  0.00           C  
ATOM   3744  HA  ASP   257      33.555  46.199  68.617  1.00  0.00           H  
ATOM   3745  CB  ASP   257      35.229  47.510  68.910  1.00  0.00           C  
ATOM   3746  HB2 ASP   257      36.314  47.551  69.013  1.00  0.00           H  
ATOM   3747  HB3 ASP   257      34.986  48.117  68.039  1.00  0.00           H  
ATOM   3748  CG  ASP   257      34.544  48.241  70.027  1.00  0.00           C  
ATOM   3749  OD1 ASP   257      33.376  47.931  70.385  1.00  0.00           O  
ATOM   3750  OD2 ASP   257      35.201  49.200  70.609  1.00  0.00           O  
ATOM   3751  C   ASP   257      35.030  45.627  67.294  1.00  0.00           C  
ATOM   3752  O   ASP   257      34.427  46.025  66.267  1.00  0.00           O  
ATOM   3753  N   CYS   258      36.082  44.824  67.225  1.00  0.00           N  
ATOM   3754  H   CYS   258      36.485  44.557  68.112  1.00  0.00           H  
ATOM   3755  CA  CYS   258      36.720  44.379  66.058  1.00  0.00           C  
ATOM   3756  HA  CYS   258      36.825  45.236  65.392  1.00  0.00           H  
ATOM   3757  CB  CYS   258      38.151  43.863  66.530  1.00  0.00           C  
ATOM   3758  HB2 CYS   258      38.005  43.028  67.215  1.00  0.00           H  
ATOM   3759  HB3 CYS   258      38.664  43.374  65.701  1.00  0.00           H  
ATOM   3760  SG  CYS   258      39.012  45.295  67.328  1.00  0.00           S  
ATOM   3761  HG  CYS   258      37.964  45.734  68.031  1.00  0.00           H  
ATOM   3762  C   CYS   258      35.915  43.325  65.191  1.00  0.00           C  
ATOM   3763  O   CYS   258      36.480  42.326  64.848  1.00  0.00           O  
ATOM   3764  N   ASN   259      34.679  43.636  64.808  1.00  0.00           N  
ATOM   3765  H   ASN   259      34.378  44.577  65.018  1.00  0.00           H  
ATOM   3766  CA  ASN   259      33.896  42.783  63.905  1.00  0.00           C  
ATOM   3767  HA  ASN   259      33.800  41.846  64.454  1.00  0.00           H  
ATOM   3768  CB  ASN   259      32.499  43.424  63.711  1.00  0.00           C  
ATOM   3769  HB2 ASN   259      31.944  43.261  64.634  1.00  0.00           H  
ATOM   3770  HB3 ASN   259      32.478  44.514  63.746  1.00  0.00           H  
ATOM   3771  CG  ASN   259      31.527  42.908  62.713  1.00  0.00           C  
ATOM   3772  OD1 ASN   259      31.592  41.861  62.177  1.00  0.00           O  
ATOM   3773  ND2 ASN   259      30.495  43.663  62.431  1.00  0.00           N  
ATOM   3774 HD21 ASN   259      29.802  43.364  61.760  1.00  0.00           H  
ATOM   3775 HD22 ASN   259      30.327  44.585  62.806  1.00  0.00           H  
ATOM   3776  C   ASN   259      34.533  42.532  62.504  1.00  0.00           C  
ATOM   3777  O   ASN   259      35.000  43.470  61.906  1.00  0.00           O  
ATOM   3778  N   PRO   260      34.560  41.262  61.991  1.00  0.00           N  
ATOM   3779  CD  PRO   260      33.981  39.896  62.496  1.00  0.00           C  
ATOM   3780  HD2 PRO   260      32.894  39.880  62.574  1.00  0.00           H  
ATOM   3781  HD3 PRO   260      34.402  39.574  63.448  1.00  0.00           H  
ATOM   3782  CG  PRO   260      34.329  38.881  61.397  1.00  0.00           C  
ATOM   3783  HG2 PRO   260      33.501  38.952  60.692  1.00  0.00           H  
ATOM   3784  HG3 PRO   260      34.449  37.830  61.663  1.00  0.00           H  
ATOM   3785  CB  PRO   260      35.527  39.495  60.681  1.00  0.00           C  
ATOM   3786  HB2 PRO   260      35.669  39.004  59.718  1.00  0.00           H  
ATOM   3787  HB3 PRO   260      36.443  39.291  61.235  1.00  0.00           H  
ATOM   3788  CA  PRO   260      35.235  40.984  60.660  1.00  0.00           C  
ATOM   3789  HA  PRO   260      36.130  41.597  60.555  1.00  0.00           H  
ATOM   3790  C   PRO   260      34.358  41.250  59.452  1.00  0.00           C  
ATOM   3791  O   PRO   260      34.843  41.259  58.374  1.00  0.00           O  
ATOM   3792  N   LEU   261      33.019  41.472  59.621  1.00  0.00           N  
ATOM   3793  H   LEU   261      32.630  41.633  60.540  1.00  0.00           H  
ATOM   3794  CA  LEU   261      32.141  41.863  58.510  1.00  0.00           C  
ATOM   3795  HA  LEU   261      32.309  41.106  57.744  1.00  0.00           H  
ATOM   3796  CB  LEU   261      30.691  41.985  58.931  1.00  0.00           C  
ATOM   3797  HB2 LEU   261      30.630  42.760  59.695  1.00  0.00           H  
ATOM   3798  HB3 LEU   261      30.071  42.269  58.080  1.00  0.00           H  
ATOM   3799  CG  LEU   261      30.131  40.693  59.502  1.00  0.00           C  
ATOM   3800  HG  LEU   261      30.737  40.492  60.386  1.00  0.00           H  
ATOM   3801  CD1 LEU   261      28.598  40.876  59.823  1.00  0.00           C  
ATOM   3802 HD11 LEU   261      28.479  41.559  60.665  1.00  0.00           H  
ATOM   3803 HD12 LEU   261      28.021  41.150  58.939  1.00  0.00           H  
ATOM   3804 HD13 LEU   261      28.074  39.969  60.127  1.00  0.00           H  
ATOM   3805  CD2 LEU   261      30.199  39.490  58.532  1.00  0.00           C  
ATOM   3806 HD21 LEU   261      29.779  38.596  58.992  1.00  0.00           H  
ATOM   3807 HD22 LEU   261      29.601  39.731  57.653  1.00  0.00           H  
ATOM   3808 HD23 LEU   261      31.239  39.266  58.295  1.00  0.00           H  
ATOM   3809  C   LEU   261      32.490  43.226  57.907  1.00  0.00           C  
ATOM   3810  O   LEU   261      32.906  44.082  58.666  1.00  0.00           O  
ATOM   3811  N   PRO   262      32.242  43.480  56.605  1.00  0.00           N  
ATOM   3812  CD  PRO   262      31.955  42.441  55.602  1.00  0.00           C  
ATOM   3813  HD2 PRO   262      30.986  42.009  55.853  1.00  0.00           H  
ATOM   3814  HD3 PRO   262      32.758  41.704  55.610  1.00  0.00           H  
ATOM   3815  CG  PRO   262      31.918  43.219  54.274  1.00  0.00           C  
ATOM   3816  HG2 PRO   262      31.286  42.687  53.562  1.00  0.00           H  
ATOM   3817  HG3 PRO   262      32.931  43.314  53.883  1.00  0.00           H  
ATOM   3818  CB  PRO   262      31.464  44.563  54.751  1.00  0.00           C  
ATOM   3819  HB2 PRO   262      30.449  44.551  55.148  1.00  0.00           H  
ATOM   3820  HB3 PRO   262      31.655  45.310  53.980  1.00  0.00           H  
ATOM   3821  CA  PRO   262      32.278  44.784  55.955  1.00  0.00           C  
ATOM   3822  HA  PRO   262      33.313  44.907  55.636  1.00  0.00           H  
ATOM   3823  C   PRO   262      31.770  45.974  56.849  1.00  0.00           C  
ATOM   3824  O   PRO   262      30.696  45.903  57.378  1.00  0.00           O  
ATOM   3825  N   ALA   263      32.517  47.101  56.920  1.00  0.00           N  
ATOM   3826  H   ALA   263      33.321  47.236  56.323  1.00  0.00           H  
ATOM   3827  CA  ALA   263      32.135  48.260  57.791  1.00  0.00           C  
ATOM   3828  HA  ALA   263      32.436  47.862  58.760  1.00  0.00           H  
ATOM   3829  CB  ALA   263      33.043  49.425  57.552  1.00  0.00           C  
ATOM   3830  HB1 ALA   263      33.990  49.052  57.943  1.00  0.00           H  
ATOM   3831  HB2 ALA   263      33.175  49.433  56.471  1.00  0.00           H  
ATOM   3832  HB3 ALA   263      32.813  50.384  58.018  1.00  0.00           H  
ATOM   3833  C   ALA   263      30.614  48.688  57.872  1.00  0.00           C  
ATOM   3834  O   ALA   263      29.875  48.868  56.843  1.00  0.00           O  
ATOM   3835  N   ASN   264      30.093  48.906  59.073  1.00  0.00           N  
ATOM   3836  H   ASN   264      30.667  48.992  59.900  1.00  0.00           H  
ATOM   3837  CA  ASN   264      28.627  48.940  59.329  1.00  0.00           C  
ATOM   3838  HA  ASN   264      28.162  48.097  58.819  1.00  0.00           H  
ATOM   3839  CB  ASN   264      28.303  48.811  60.759  1.00  0.00           C  
ATOM   3840  HB2 ASN   264      28.855  49.542  61.350  1.00  0.00           H  
ATOM   3841  HB3 ASN   264      27.249  49.053  60.893  1.00  0.00           H  
ATOM   3842  CG  ASN   264      28.582  47.530  61.434  1.00  0.00           C  
ATOM   3843  OD1 ASN   264      28.601  46.513  60.797  1.00  0.00           O  
ATOM   3844  ND2 ASN   264      28.830  47.471  62.705  1.00  0.00           N  
ATOM   3845 HD21 ASN   264      29.007  46.630  63.235  1.00  0.00           H  
ATOM   3846 HD22 ASN   264      28.685  48.358  63.165  1.00  0.00           H  
ATOM   3847  C   ASN   264      28.060  50.256  58.841  1.00  0.00           C  
ATOM   3848  O   ASN   264      26.868  50.322  58.641  1.00  0.00           O  
ATOM   3849  N   ASP   265      28.809  51.354  58.668  1.00  0.00           N  
ATOM   3850  H   ASP   265      29.758  51.483  58.990  1.00  0.00           H  
ATOM   3851  CA  ASP   265      28.284  52.658  58.232  1.00  0.00           C  
ATOM   3852  HA  ASP   265      27.294  52.656  58.687  1.00  0.00           H  
ATOM   3853  CB  ASP   265      28.962  53.817  58.862  1.00  0.00           C  
ATOM   3854  HB2 ASP   265      29.953  53.881  58.412  1.00  0.00           H  
ATOM   3855  HB3 ASP   265      28.320  54.664  58.623  1.00  0.00           H  
ATOM   3856  CG  ASP   265      29.156  53.732  60.424  1.00  0.00           C  
ATOM   3857  OD1 ASP   265      30.151  54.302  60.962  1.00  0.00           O  
ATOM   3858  OD2 ASP   265      28.318  53.150  61.087  1.00  0.00           O  
ATOM   3859  C   ASP   265      28.228  52.791  56.729  1.00  0.00           C  
ATOM   3860  O   ASP   265      27.899  53.858  56.289  1.00  0.00           O  
ATOM   3861  N   LEU   266      28.551  51.744  55.991  1.00  0.00           N  
ATOM   3862  H   LEU   266      29.019  50.968  56.437  1.00  0.00           H  
ATOM   3863  CA  LEU   266      28.260  51.534  54.535  1.00  0.00           C  
ATOM   3864  HA  LEU   266      28.647  52.449  54.086  1.00  0.00           H  
ATOM   3865  CB  LEU   266      29.071  50.348  54.076  1.00  0.00           C  
ATOM   3866  HB2 LEU   266      28.777  49.537  54.743  1.00  0.00           H  
ATOM   3867  HB3 LEU   266      28.785  50.091  53.056  1.00  0.00           H  
ATOM   3868  CG  LEU   266      30.615  50.406  54.086  1.00  0.00           C  
ATOM   3869  HG  LEU   266      30.856  50.734  55.097  1.00  0.00           H  
ATOM   3870  CD1 LEU   266      31.302  49.124  53.717  1.00  0.00           C  
ATOM   3871 HD11 LEU   266      31.247  48.906  52.650  1.00  0.00           H  
ATOM   3872 HD12 LEU   266      32.349  49.186  54.016  1.00  0.00           H  
ATOM   3873 HD13 LEU   266      30.815  48.366  54.330  1.00  0.00           H  
ATOM   3874  CD2 LEU   266      31.022  51.497  53.133  1.00  0.00           C  
ATOM   3875 HD21 LEU   266      30.473  51.524  52.192  1.00  0.00           H  
ATOM   3876 HD22 LEU   266      30.930  52.479  53.598  1.00  0.00           H  
ATOM   3877 HD23 LEU   266      32.051  51.453  52.776  1.00  0.00           H  
ATOM   3878  C   LEU   266      26.833  51.433  54.145  1.00  0.00           C  
ATOM   3879  O   LEU   266      26.050  50.942  54.993  1.00  0.00           O  
ATOM   3880  N   THR   267      26.381  51.762  52.904  1.00  0.00           N  
ATOM   3881  H   THR   267      27.061  52.138  52.258  1.00  0.00           H  
ATOM   3882  CA  THR   267      25.063  51.315  52.396  1.00  0.00           C  
ATOM   3883  HA  THR   267      24.306  51.598  53.128  1.00  0.00           H  
ATOM   3884  CB  THR   267      24.671  52.131  51.156  1.00  0.00           C  
ATOM   3885  HB  THR   267      23.619  52.083  50.872  1.00  0.00           H  
ATOM   3886  CG2 THR   267      25.015  53.588  51.431  1.00  0.00           C  
ATOM   3887 HG21 THR   267      24.772  53.743  52.482  1.00  0.00           H  
ATOM   3888 HG22 THR   267      26.000  53.987  51.191  1.00  0.00           H  
ATOM   3889 HG23 THR   267      24.364  54.239  50.847  1.00  0.00           H  
ATOM   3890  OG1 THR   267      25.351  51.748  50.011  1.00  0.00           O  
ATOM   3891  HG1 THR   267      24.974  52.232  49.272  1.00  0.00           H  
ATOM   3892  C   THR   267      25.028  49.787  52.203  1.00  0.00           C  
ATOM   3893  O   THR   267      25.985  49.190  51.783  1.00  0.00           O  
ATOM   3894  N   PRO   268      23.878  49.093  52.343  1.00  0.00           N  
ATOM   3895  CD  PRO   268      22.702  49.531  52.948  1.00  0.00           C  
ATOM   3896  HD2 PRO   268      22.156  50.216  52.299  1.00  0.00           H  
ATOM   3897  HD3 PRO   268      22.843  50.029  53.908  1.00  0.00           H  
ATOM   3898  CG  PRO   268      21.919  48.244  53.178  1.00  0.00           C  
ATOM   3899  HG2 PRO   268      20.861  48.499  53.123  1.00  0.00           H  
ATOM   3900  HG3 PRO   268      22.219  47.816  54.134  1.00  0.00           H  
ATOM   3901  CB  PRO   268      22.335  47.350  51.994  1.00  0.00           C  
ATOM   3902  HB2 PRO   268      21.845  47.688  51.081  1.00  0.00           H  
ATOM   3903  HB3 PRO   268      21.971  46.368  52.295  1.00  0.00           H  
ATOM   3904  CA  PRO   268      23.859  47.610  52.006  1.00  0.00           C  
ATOM   3905  HA  PRO   268      24.263  46.916  52.743  1.00  0.00           H  
ATOM   3906  C   PRO   268      24.442  47.228  50.591  1.00  0.00           C  
ATOM   3907  O   PRO   268      25.173  46.216  50.434  1.00  0.00           O  
ATOM   3908  N   GLU   269      24.241  48.094  49.525  1.00  0.00           N  
ATOM   3909  H   GLU   269      23.701  48.917  49.750  1.00  0.00           H  
ATOM   3910  CA  GLU   269      24.843  48.041  48.220  1.00  0.00           C  
ATOM   3911  HA  GLU   269      24.513  47.180  47.639  1.00  0.00           H  
ATOM   3912  CB  GLU   269      24.512  49.324  47.410  1.00  0.00           C  
ATOM   3913  HB2 GLU   269      23.432  49.415  47.294  1.00  0.00           H  
ATOM   3914  HB3 GLU   269      24.739  50.223  47.983  1.00  0.00           H  
ATOM   3915  CG  GLU   269      25.078  49.601  45.997  1.00  0.00           C  
ATOM   3916  HG2 GLU   269      26.147  49.780  46.114  1.00  0.00           H  
ATOM   3917  HG3 GLU   269      24.877  48.683  45.446  1.00  0.00           H  
ATOM   3918  CD  GLU   269      24.505  50.732  45.206  1.00  0.00           C  
ATOM   3919  OE1 GLU   269      25.142  51.306  44.272  1.00  0.00           O  
ATOM   3920  OE2 GLU   269      23.342  51.160  45.517  1.00  0.00           O  
ATOM   3921  C   GLU   269      26.374  47.910  48.201  1.00  0.00           C  
ATOM   3922  O   GLU   269      26.852  47.106  47.482  1.00  0.00           O  
ATOM   3923  N   GLN   270      27.040  48.775  48.966  1.00  0.00           N  
ATOM   3924  H   GLN   270      26.483  49.323  49.606  1.00  0.00           H  
ATOM   3925  CA  GLN   270      28.477  48.778  49.271  1.00  0.00           C  
ATOM   3926  HA  GLN   270      28.907  48.699  48.273  1.00  0.00           H  
ATOM   3927  CB  GLN   270      28.897  50.072  49.876  1.00  0.00           C  
ATOM   3928  HB2 GLN   270      28.557  50.066  50.912  1.00  0.00           H  
ATOM   3929  HB3 GLN   270      29.962  50.239  50.040  1.00  0.00           H  
ATOM   3930  CG  GLN   270      28.465  51.241  49.028  1.00  0.00           C  
ATOM   3931  HG2 GLN   270      29.135  51.428  48.188  1.00  0.00           H  
ATOM   3932  HG3 GLN   270      27.477  51.191  48.572  1.00  0.00           H  
ATOM   3933  CD  GLN   270      28.408  52.592  49.764  1.00  0.00           C  
ATOM   3934  OE1 GLN   270      28.353  52.665  50.982  1.00  0.00           O  
ATOM   3935  NE2 GLN   270      28.375  53.720  49.106  1.00  0.00           N  
ATOM   3936 HE21 GLN   270      28.323  54.603  49.594  1.00  0.00           H  
ATOM   3937 HE22 GLN   270      28.472  53.651  48.103  1.00  0.00           H  
ATOM   3938  C   GLN   270      28.809  47.553  50.182  1.00  0.00           C  
ATOM   3939  O   GLN   270      29.914  46.979  50.012  1.00  0.00           O  
ATOM   3940  N   LYS   271      27.920  47.141  51.064  1.00  0.00           N  
ATOM   3941  H   LYS   271      27.084  47.685  51.219  1.00  0.00           H  
ATOM   3942  CA  LYS   271      28.240  45.958  51.913  1.00  0.00           C  
ATOM   3943  HA  LYS   271      29.245  46.149  52.288  1.00  0.00           H  
ATOM   3944  CB  LYS   271      27.190  45.815  53.163  1.00  0.00           C  
ATOM   3945  HB2 LYS   271      26.152  45.841  52.834  1.00  0.00           H  
ATOM   3946  HB3 LYS   271      27.281  44.849  53.660  1.00  0.00           H  
ATOM   3947  CG  LYS   271      27.424  46.921  54.132  1.00  0.00           C  
ATOM   3948  HG2 LYS   271      28.498  46.892  54.319  1.00  0.00           H  
ATOM   3949  HG3 LYS   271      27.222  47.822  53.553  1.00  0.00           H  
ATOM   3950  CD  LYS   271      26.595  46.767  55.354  1.00  0.00           C  
ATOM   3951  HD2 LYS   271      25.545  46.708  55.070  1.00  0.00           H  
ATOM   3952  HD3 LYS   271      26.800  45.927  56.018  1.00  0.00           H  
ATOM   3953  CE  LYS   271      26.785  47.998  56.266  1.00  0.00           C  
ATOM   3954  HE2 LYS   271      27.800  48.024  56.664  1.00  0.00           H  
ATOM   3955  HE3 LYS   271      26.665  48.922  55.701  1.00  0.00           H  
ATOM   3956  NZ  LYS   271      25.880  48.036  57.429  1.00  0.00           N  
ATOM   3957  HZ1 LYS   271      26.171  47.348  58.109  1.00  0.00           H  
ATOM   3958  HZ2 LYS   271      25.759  48.910  57.921  1.00  0.00           H  
ATOM   3959  HZ3 LYS   271      24.997  47.823  56.987  1.00  0.00           H  
ATOM   3960  C   LYS   271      28.252  44.627  51.154  1.00  0.00           C  
ATOM   3961  O   LYS   271      29.165  43.807  51.350  1.00  0.00           O  
ATOM   3962  N   VAL   272      27.272  44.421  50.250  1.00  0.00           N  
ATOM   3963  H   VAL   272      26.563  45.122  50.091  1.00  0.00           H  
ATOM   3964  CA  VAL   272      27.262  43.336  49.221  1.00  0.00           C  
ATOM   3965  HA  VAL   272      27.204  42.386  49.753  1.00  0.00           H  
ATOM   3966  CB  VAL   272      25.962  43.268  48.461  1.00  0.00           C  
ATOM   3967  HB  VAL   272      25.732  44.248  48.041  1.00  0.00           H  
ATOM   3968  CG1 VAL   272      25.885  42.211  47.388  1.00  0.00           C  
ATOM   3969 HG11 VAL   272      24.900  42.151  46.925  1.00  0.00           H  
ATOM   3970 HG12 VAL   272      26.589  42.327  46.564  1.00  0.00           H  
ATOM   3971 HG13 VAL   272      26.178  41.257  47.825  1.00  0.00           H  
ATOM   3972  CG2 VAL   272      24.863  42.978  49.427  1.00  0.00           C  
ATOM   3973 HG21 VAL   272      24.935  41.975  49.848  1.00  0.00           H  
ATOM   3974 HG22 VAL   272      24.885  43.627  50.302  1.00  0.00           H  
ATOM   3975 HG23 VAL   272      23.879  43.114  48.979  1.00  0.00           H  
ATOM   3976  C   VAL   272      28.450  43.378  48.308  1.00  0.00           C  
ATOM   3977  O   VAL   272      28.951  42.362  47.914  1.00  0.00           O  
ATOM   3978  N   ALA   273      28.923  44.602  47.934  1.00  0.00           N  
ATOM   3979  H   ALA   273      28.533  45.432  48.357  1.00  0.00           H  
ATOM   3980  CA  ALA   273      30.027  44.843  46.998  1.00  0.00           C  
ATOM   3981  HA  ALA   273      29.920  44.284  46.068  1.00  0.00           H  
ATOM   3982  CB  ALA   273      30.036  46.336  46.702  1.00  0.00           C  
ATOM   3983  HB1 ALA   273      29.092  46.702  46.298  1.00  0.00           H  
ATOM   3984  HB2 ALA   273      30.345  46.789  47.644  1.00  0.00           H  
ATOM   3985  HB3 ALA   273      30.873  46.518  46.028  1.00  0.00           H  
ATOM   3986  C   ALA   273      31.352  44.424  47.555  1.00  0.00           C  
ATOM   3987  O   ALA   273      32.130  43.725  46.883  1.00  0.00           O  
ATOM   3988  N   ALA   274      31.585  44.780  48.856  1.00  0.00           N  
ATOM   3989  H   ALA   274      30.784  45.258  49.244  1.00  0.00           H  
ATOM   3990  CA  ALA   274      32.807  44.408  49.553  1.00  0.00           C  
ATOM   3991  HA  ALA   274      33.632  44.877  49.018  1.00  0.00           H  
ATOM   3992  CB  ALA   274      32.620  45.083  50.991  1.00  0.00           C  
ATOM   3993  HB1 ALA   274      33.528  44.836  51.540  1.00  0.00           H  
ATOM   3994  HB2 ALA   274      32.569  46.160  50.826  1.00  0.00           H  
ATOM   3995  HB3 ALA   274      31.709  44.713  51.461  1.00  0.00           H  
ATOM   3996  C   ALA   274      33.023  42.866  49.695  1.00  0.00           C  
ATOM   3997  O   ALA   274      34.155  42.362  49.742  1.00  0.00           O  
ATOM   3998  N   ALA   275      31.944  42.128  49.805  1.00  0.00           N  
ATOM   3999  H   ALA   275      31.075  42.642  49.836  1.00  0.00           H  
ATOM   4000  CA  ALA   275      31.946  40.645  49.906  1.00  0.00           C  
ATOM   4001  HA  ALA   275      32.632  40.421  50.723  1.00  0.00           H  
ATOM   4002  CB  ALA   275      30.493  40.172  50.274  1.00  0.00           C  
ATOM   4003  HB1 ALA   275      30.078  40.653  51.159  1.00  0.00           H  
ATOM   4004  HB2 ALA   275      29.850  40.387  49.420  1.00  0.00           H  
ATOM   4005  HB3 ALA   275      30.490  39.097  50.455  1.00  0.00           H  
ATOM   4006  C   ALA   275      32.459  39.951  48.577  1.00  0.00           C  
ATOM   4007  O   ALA   275      32.637  38.708  48.632  1.00  0.00           O  
ATOM   4008  N   ALA   276      32.778  40.733  47.613  1.00  0.00           N  
ATOM   4009  H   ALA   276      32.656  41.733  47.683  1.00  0.00           H  
ATOM   4010  CA  ALA   276      33.528  40.328  46.355  1.00  0.00           C  
ATOM   4011  HA  ALA   276      34.144  39.448  46.543  1.00  0.00           H  
ATOM   4012  CB  ALA   276      32.441  40.054  45.275  1.00  0.00           C  
ATOM   4013  HB1 ALA   276      31.995  39.072  45.432  1.00  0.00           H  
ATOM   4014  HB2 ALA   276      31.634  40.776  45.396  1.00  0.00           H  
ATOM   4015  HB3 ALA   276      32.863  40.061  44.270  1.00  0.00           H  
ATOM   4016  C   ALA   276      34.582  41.350  45.891  1.00  0.00           C  
ATOM   4017  O   ALA   276      34.809  41.523  44.706  1.00  0.00           O  
ATOM   4018  N   LEU   277      35.277  41.974  46.832  1.00  0.00           N  
ATOM   4019  H   LEU   277      34.937  41.916  47.781  1.00  0.00           H  
ATOM   4020  CA  LEU   277      36.426  42.918  46.470  1.00  0.00           C  
ATOM   4021  HA  LEU   277      36.037  43.846  46.050  1.00  0.00           H  
ATOM   4022  CB  LEU   277      37.212  43.096  47.782  1.00  0.00           C  
ATOM   4023  HB2 LEU   277      36.580  43.411  48.613  1.00  0.00           H  
ATOM   4024  HB3 LEU   277      37.627  42.127  48.057  1.00  0.00           H  
ATOM   4025  CG  LEU   277      38.375  44.103  47.630  1.00  0.00           C  
ATOM   4026  HG  LEU   277      38.857  43.997  46.658  1.00  0.00           H  
ATOM   4027  CD1 LEU   277      37.817  45.555  47.727  1.00  0.00           C  
ATOM   4028 HD11 LEU   277      38.593  46.320  47.750  1.00  0.00           H  
ATOM   4029 HD12 LEU   277      37.148  45.744  46.888  1.00  0.00           H  
ATOM   4030 HD13 LEU   277      37.271  45.708  48.659  1.00  0.00           H  
ATOM   4031  CD2 LEU   277      39.567  43.905  48.447  1.00  0.00           C  
ATOM   4032 HD21 LEU   277      40.311  44.696  48.354  1.00  0.00           H  
ATOM   4033 HD22 LEU   277      39.339  43.961  49.512  1.00  0.00           H  
ATOM   4034 HD23 LEU   277      40.061  42.943  48.317  1.00  0.00           H  
ATOM   4035  C   LEU   277      37.389  42.290  45.417  1.00  0.00           C  
ATOM   4036  O   LEU   277      37.912  43.065  44.608  1.00  0.00           O  
ATOM   4037  N   LEU   278      37.739  41.003  45.461  1.00  0.00           N  
ATOM   4038  H   LEU   278      37.304  40.449  46.184  1.00  0.00           H  
ATOM   4039  CA  LEU   278      38.653  40.369  44.561  1.00  0.00           C  
ATOM   4040  HA  LEU   278      39.410  41.127  44.359  1.00  0.00           H  
ATOM   4041  CB  LEU   278      39.357  39.116  45.264  1.00  0.00           C  
ATOM   4042  HB2 LEU   278      38.547  38.562  45.739  1.00  0.00           H  
ATOM   4043  HB3 LEU   278      39.761  38.376  44.573  1.00  0.00           H  
ATOM   4044  CG  LEU   278      40.281  39.634  46.424  1.00  0.00           C  
ATOM   4045  HG  LEU   278      39.700  39.973  47.282  1.00  0.00           H  
ATOM   4046  CD1 LEU   278      40.969  38.393  46.898  1.00  0.00           C  
ATOM   4047 HD11 LEU   278      41.606  38.703  47.726  1.00  0.00           H  
ATOM   4048 HD12 LEU   278      40.253  37.650  47.251  1.00  0.00           H  
ATOM   4049 HD13 LEU   278      41.540  38.039  46.039  1.00  0.00           H  
ATOM   4050  CD2 LEU   278      41.387  40.684  46.174  1.00  0.00           C  
ATOM   4051 HD21 LEU   278      40.939  41.670  46.300  1.00  0.00           H  
ATOM   4052 HD22 LEU   278      42.156  40.648  46.944  1.00  0.00           H  
ATOM   4053 HD23 LEU   278      41.764  40.496  45.168  1.00  0.00           H  
ATOM   4054  C   LEU   278      38.059  39.944  43.199  1.00  0.00           C  
ATOM   4055  O   LEU   278      38.737  39.511  42.298  1.00  0.00           O  
ATOM   4056  N   ALA   279      36.717  40.000  43.114  1.00  0.00           N  
ATOM   4057  H   ALA   279      36.130  40.238  43.901  1.00  0.00           H  
ATOM   4058  CA  ALA   279      35.996  39.502  41.880  1.00  0.00           C  
ATOM   4059  HA  ALA   279      36.308  38.463  41.775  1.00  0.00           H  
ATOM   4060  CB  ALA   279      34.458  39.565  42.101  1.00  0.00           C  
ATOM   4061  HB1 ALA   279      34.203  40.624  42.121  1.00  0.00           H  
ATOM   4062  HB2 ALA   279      33.876  38.986  41.384  1.00  0.00           H  
ATOM   4063  HB3 ALA   279      34.201  39.139  43.071  1.00  0.00           H  
ATOM   4064  C   ALA   279      36.447  40.155  40.537  1.00  0.00           C  
ATOM   4065  O   ALA   279      36.680  39.468  39.519  1.00  0.00           O  
ATOM   4066  N   PRO   280      36.542  41.491  40.397  1.00  0.00           N  
ATOM   4067  CD  PRO   280      36.257  42.612  41.346  1.00  0.00           C  
ATOM   4068  HD2 PRO   280      36.687  42.435  42.332  1.00  0.00           H  
ATOM   4069  HD3 PRO   280      35.167  42.583  41.335  1.00  0.00           H  
ATOM   4070  CG  PRO   280      36.846  43.883  40.860  1.00  0.00           C  
ATOM   4071  HG2 PRO   280      37.864  43.906  41.248  1.00  0.00           H  
ATOM   4072  HG3 PRO   280      36.189  44.722  41.089  1.00  0.00           H  
ATOM   4073  CB  PRO   280      36.813  43.578  39.331  1.00  0.00           C  
ATOM   4074  HB2 PRO   280      37.581  44.118  38.777  1.00  0.00           H  
ATOM   4075  HB3 PRO   280      35.852  43.850  38.894  1.00  0.00           H  
ATOM   4076  CA  PRO   280      37.150  42.103  39.192  1.00  0.00           C  
ATOM   4077  HA  PRO   280      36.641  41.772  38.287  1.00  0.00           H  
ATOM   4078  C   PRO   280      38.628  41.788  39.107  1.00  0.00           C  
ATOM   4079  O   PRO   280      39.116  41.629  37.966  1.00  0.00           O  
ATOM   4080  N   TYR   281      39.373  41.786  40.206  1.00  0.00           N  
ATOM   4081  H   TYR   281      38.879  41.854  41.084  1.00  0.00           H  
ATOM   4082  CA  TYR   281      40.778  41.401  40.213  1.00  0.00           C  
ATOM   4083  HA  TYR   281      41.275  42.162  39.611  1.00  0.00           H  
ATOM   4084  CB  TYR   281      41.271  41.545  41.642  1.00  0.00           C  
ATOM   4085  HB2 TYR   281      41.567  42.576  41.833  1.00  0.00           H  
ATOM   4086  HB3 TYR   281      40.354  41.448  42.222  1.00  0.00           H  
ATOM   4087  CG  TYR   281      42.348  40.558  42.033  1.00  0.00           C  
ATOM   4088  CD1 TYR   281      43.675  40.901  41.731  1.00  0.00           C  
ATOM   4089  HD1 TYR   281      43.950  41.777  41.162  1.00  0.00           H  
ATOM   4090  CE1 TYR   281      44.661  39.983  42.000  1.00  0.00           C  
ATOM   4091  HE1 TYR   281      45.691  40.167  41.730  1.00  0.00           H  
ATOM   4092  CZ  TYR   281      44.346  38.833  42.705  1.00  0.00           C  
ATOM   4093  OH  TYR   281      45.307  37.907  42.975  1.00  0.00           O  
ATOM   4094  HH  TYR   281      45.051  37.282  43.657  1.00  0.00           H  
ATOM   4095  CE2 TYR   281      42.991  38.519  43.050  1.00  0.00           C  
ATOM   4096  HE2 TYR   281      42.738  37.606  43.568  1.00  0.00           H  
ATOM   4097  CD2 TYR   281      42.013  39.395  42.739  1.00  0.00           C  
ATOM   4098  HD2 TYR   281      40.992  39.090  42.914  1.00  0.00           H  
ATOM   4099  C   TYR   281      41.095  40.029  39.594  1.00  0.00           C  
ATOM   4100  O   TYR   281      42.161  39.896  39.012  1.00  0.00           O  
ATOM   4101  N   TYR   282      40.159  39.030  39.729  1.00  0.00           N  
ATOM   4102  H   TYR   282      39.434  39.152  40.422  1.00  0.00           H  
ATOM   4103  CA  TYR   282      40.309  37.714  39.068  1.00  0.00           C  
ATOM   4104  HA  TYR   282      41.126  37.229  39.603  1.00  0.00           H  
ATOM   4105  CB  TYR   282      38.994  36.897  39.299  1.00  0.00           C  
ATOM   4106  HB2 TYR   282      38.182  37.517  38.918  1.00  0.00           H  
ATOM   4107  HB3 TYR   282      38.973  36.003  38.675  1.00  0.00           H  
ATOM   4108  CG  TYR   282      38.659  36.615  40.731  1.00  0.00           C  
ATOM   4109  CD1 TYR   282      39.644  36.417  41.745  1.00  0.00           C  
ATOM   4110  HD1 TYR   282      40.691  36.667  41.656  1.00  0.00           H  
ATOM   4111  CE1 TYR   282      39.267  36.157  43.067  1.00  0.00           C  
ATOM   4112  HE1 TYR   282      40.025  36.078  43.833  1.00  0.00           H  
ATOM   4113  CZ  TYR   282      37.893  35.942  43.347  1.00  0.00           C  
ATOM   4114  OH  TYR   282      37.551  35.727  44.705  1.00  0.00           O  
ATOM   4115  HH  TYR   282      38.326  35.422  45.182  1.00  0.00           H  
ATOM   4116  CE2 TYR   282      36.913  36.144  42.364  1.00  0.00           C  
ATOM   4117  HE2 TYR   282      35.863  35.983  42.560  1.00  0.00           H  
ATOM   4118  CD2 TYR   282      37.359  36.439  41.051  1.00  0.00           C  
ATOM   4119  HD2 TYR   282      36.533  36.566  40.367  1.00  0.00           H  
ATOM   4120  C   TYR   282      40.492  37.901  37.557  1.00  0.00           C  
ATOM   4121  O   TYR   282      41.254  37.149  36.970  1.00  0.00           O  
ATOM   4122  N   ALA   283      39.736  38.753  36.869  1.00  0.00           N  
ATOM   4123  H   ALA   283      39.388  39.513  37.436  1.00  0.00           H  
ATOM   4124  CA  ALA   283      39.924  38.968  35.437  1.00  0.00           C  
ATOM   4125  HA  ALA   283      39.998  38.007  34.927  1.00  0.00           H  
ATOM   4126  CB  ALA   283      38.783  39.825  34.886  1.00  0.00           C  
ATOM   4127  HB1 ALA   283      38.989  40.311  33.932  1.00  0.00           H  
ATOM   4128  HB2 ALA   283      37.830  39.297  34.863  1.00  0.00           H  
ATOM   4129  HB3 ALA   283      38.605  40.583  35.649  1.00  0.00           H  
ATOM   4130  C   ALA   283      41.267  39.633  35.055  1.00  0.00           C  
ATOM   4131  O   ALA   283      41.795  39.512  33.952  1.00  0.00           O  
ATOM   4132  N   ALA   284      41.818  40.428  35.944  1.00  0.00           N  
ATOM   4133  H   ALA   284      41.386  40.646  36.830  1.00  0.00           H  
ATOM   4134  CA  ALA   284      43.013  41.238  35.696  1.00  0.00           C  
ATOM   4135  HA  ALA   284      43.000  41.609  34.672  1.00  0.00           H  
ATOM   4136  CB  ALA   284      42.901  42.414  36.474  1.00  0.00           C  
ATOM   4137  HB1 ALA   284      41.966  42.865  36.144  1.00  0.00           H  
ATOM   4138  HB2 ALA   284      42.916  42.281  37.556  1.00  0.00           H  
ATOM   4139  HB3 ALA   284      43.753  43.038  36.206  1.00  0.00           H  
ATOM   4140  C   ALA   284      44.359  40.490  35.931  1.00  0.00           C  
ATOM   4141  O   ALA   284      45.278  40.694  35.177  1.00  0.00           O  
ATOM   4142  N   ILE   285      44.446  39.549  36.938  1.00  0.00           N  
ATOM   4143  H   ILE   285      43.637  39.417  37.528  1.00  0.00           H  
ATOM   4144  CA  ILE   285      45.756  38.957  37.383  1.00  0.00           C  
ATOM   4145  HA  ILE   285      46.475  39.776  37.351  1.00  0.00           H  
ATOM   4146  CB  ILE   285      45.671  38.535  38.859  1.00  0.00           C  
ATOM   4147  HB  ILE   285      45.286  39.456  39.297  1.00  0.00           H  
ATOM   4148  CG2 ILE   285      44.673  37.428  39.064  1.00  0.00           C  
ATOM   4149 HG21 ILE   285      45.041  36.519  38.589  1.00  0.00           H  
ATOM   4150 HG22 ILE   285      44.624  37.261  40.140  1.00  0.00           H  
ATOM   4151 HG23 ILE   285      43.701  37.773  38.710  1.00  0.00           H  
ATOM   4152  CG1 ILE   285      46.898  38.049  39.615  1.00  0.00           C  
ATOM   4153 HG12 ILE   285      46.570  37.913  40.645  1.00  0.00           H  
ATOM   4154 HG13 ILE   285      47.272  37.138  39.148  1.00  0.00           H  
ATOM   4155  CD1 ILE   285      48.136  39.045  39.522  1.00  0.00           C  
ATOM   4156 HD11 ILE   285      47.787  40.071  39.634  1.00  0.00           H  
ATOM   4157 HD12 ILE   285      48.912  38.795  40.245  1.00  0.00           H  
ATOM   4158 HD13 ILE   285      48.647  39.037  38.559  1.00  0.00           H  
ATOM   4159  C   ILE   285      46.185  37.816  36.432  1.00  0.00           C  
ATOM   4160  O   ILE   285      47.410  37.636  36.189  1.00  0.00           O  
ATOM   4161  N   VAL   286      45.246  37.088  35.866  1.00  0.00           N  
ATOM   4162  H   VAL   286      44.305  37.116  36.233  1.00  0.00           H  
ATOM   4163  CA  VAL   286      45.498  36.052  34.874  1.00  0.00           C  
ATOM   4164  HA  VAL   286      46.384  35.479  35.148  1.00  0.00           H  
ATOM   4165  CB  VAL   286      44.230  35.183  34.570  1.00  0.00           C  
ATOM   4166  HB  VAL   286      44.460  34.446  33.801  1.00  0.00           H  
ATOM   4167  CG1 VAL   286      43.802  34.390  35.853  1.00  0.00           C  
ATOM   4168 HG11 VAL   286      42.973  33.735  35.582  1.00  0.00           H  
ATOM   4169 HG12 VAL   286      44.693  33.799  36.061  1.00  0.00           H  
ATOM   4170 HG13 VAL   286      43.571  35.047  36.691  1.00  0.00           H  
ATOM   4171  CG2 VAL   286      43.041  35.997  34.057  1.00  0.00           C  
ATOM   4172 HG21 VAL   286      43.404  36.728  33.335  1.00  0.00           H  
ATOM   4173 HG22 VAL   286      42.336  35.260  33.673  1.00  0.00           H  
ATOM   4174 HG23 VAL   286      42.564  36.478  34.912  1.00  0.00           H  
ATOM   4175  C   VAL   286      45.894  36.709  33.484  1.00  0.00           C  
ATOM   4176  O   VAL   286      46.207  35.901  32.607  1.00  0.00           O  
ATOM   4177  N   ALA   287      45.897  37.999  33.305  1.00  0.00           N  
ATOM   4178  H   ALA   287      45.551  38.576  34.059  1.00  0.00           H  
ATOM   4179  CA  ALA   287      46.122  38.699  31.990  1.00  0.00           C  
ATOM   4180  HA  ALA   287      46.238  37.976  31.182  1.00  0.00           H  
ATOM   4181  CB  ALA   287      44.802  39.383  31.740  1.00  0.00           C  
ATOM   4182  HB1 ALA   287      44.777  39.797  30.732  1.00  0.00           H  
ATOM   4183  HB2 ALA   287      43.984  38.667  31.825  1.00  0.00           H  
ATOM   4184  HB3 ALA   287      44.558  40.141  32.484  1.00  0.00           H  
ATOM   4185  C   ALA   287      47.336  39.625  31.912  1.00  0.00           C  
ATOM   4186  O   ALA   287      48.017  39.883  32.895  1.00  0.00           O  
ATOM   4187  N   GLY   288      47.510  40.266  30.777  1.00  0.00           N  
ATOM   4188  H   GLY   288      47.025  39.942  29.953  1.00  0.00           H  
ATOM   4189  CA  GLY   288      48.478  41.394  30.611  1.00  0.00           C  
ATOM   4190  HA2 GLY   288      48.408  41.831  29.615  1.00  0.00           H  
ATOM   4191  HA3 GLY   288      48.143  42.234  31.220  1.00  0.00           H  
ATOM   4192  C   GLY   288      49.902  41.059  30.817  1.00  0.00           C  
ATOM   4193  O   GLY   288      50.322  39.974  30.413  1.00  0.00           O  
ATOM   4194  N   PRO   289      50.744  42.028  31.343  1.00  0.00           N  
ATOM   4195  CD  PRO   289      50.362  43.334  31.938  1.00  0.00           C  
ATOM   4196  HD2 PRO   289      49.481  43.230  32.572  1.00  0.00           H  
ATOM   4197  HD3 PRO   289      50.125  43.985  31.096  1.00  0.00           H  
ATOM   4198  CG  PRO   289      51.646  43.824  32.701  1.00  0.00           C  
ATOM   4199  HG2 PRO   289      51.747  43.300  33.651  1.00  0.00           H  
ATOM   4200  HG3 PRO   289      51.618  44.873  32.994  1.00  0.00           H  
ATOM   4201  CB  PRO   289      52.777  43.408  31.810  1.00  0.00           C  
ATOM   4202  HB2 PRO   289      53.783  43.292  32.212  1.00  0.00           H  
ATOM   4203  HB3 PRO   289      52.675  44.039  30.927  1.00  0.00           H  
ATOM   4204  CA  PRO   289      52.212  41.988  31.320  1.00  0.00           C  
ATOM   4205  HA  PRO   289      52.535  41.882  30.285  1.00  0.00           H  
ATOM   4206  C   PRO   289      52.730  40.809  32.214  1.00  0.00           C  
ATOM   4207  O   PRO   289      52.299  40.717  33.354  1.00  0.00           O  
ATOM   4208  N   LYS   290      53.476  39.903  31.629  1.00  0.00           N  
ATOM   4209  H   LYS   290      53.729  40.053  30.663  1.00  0.00           H  
ATOM   4210  CA  LYS   290      54.036  38.655  32.291  1.00  0.00           C  
ATOM   4211  HA  LYS   290      53.973  38.674  33.379  1.00  0.00           H  
ATOM   4212  CB  LYS   290      53.064  37.451  32.009  1.00  0.00           C  
ATOM   4213  HB2 LYS   290      52.829  37.443  30.945  1.00  0.00           H  
ATOM   4214  HB3 LYS   290      53.682  36.573  32.197  1.00  0.00           H  
ATOM   4215  CG  LYS   290      51.786  37.510  32.775  1.00  0.00           C  
ATOM   4216  HG2 LYS   290      52.008  37.554  33.842  1.00  0.00           H  
ATOM   4217  HG3 LYS   290      51.264  38.419  32.480  1.00  0.00           H  
ATOM   4218  CD  LYS   290      50.820  36.308  32.560  1.00  0.00           C  
ATOM   4219  HD2 LYS   290      50.547  36.065  31.533  1.00  0.00           H  
ATOM   4220  HD3 LYS   290      51.274  35.403  32.964  1.00  0.00           H  
ATOM   4221  CE  LYS   290      49.447  36.460  33.243  1.00  0.00           C  
ATOM   4222  HE2 LYS   290      48.935  37.181  32.607  1.00  0.00           H  
ATOM   4223  HE3 LYS   290      48.893  35.527  33.143  1.00  0.00           H  
ATOM   4224  NZ  LYS   290      49.606  37.023  34.562  1.00  0.00           N  
ATOM   4225  HZ1 LYS   290      48.717  37.365  34.897  1.00  0.00           H  
ATOM   4226  HZ2 LYS   290      49.951  36.369  35.250  1.00  0.00           H  
ATOM   4227  HZ3 LYS   290      50.277  37.777  34.554  1.00  0.00           H  
ATOM   4228  C   LYS   290      55.461  38.289  31.872  1.00  0.00           C  
ATOM   4229  O   LYS   290      55.843  38.393  30.762  1.00  0.00           O  
ATOM   4230  N   GLN   291      56.283  37.791  32.872  1.00  0.00           N  
ATOM   4231  H   GLN   291      55.987  37.861  33.835  1.00  0.00           H  
ATOM   4232  CA  GLN   291      57.734  37.423  32.645  1.00  0.00           C  
ATOM   4233  HA  GLN   291      57.902  37.244  31.583  1.00  0.00           H  
ATOM   4234  CB  GLN   291      58.547  38.722  32.988  1.00  0.00           C  
ATOM   4235  HB2 GLN   291      59.593  38.453  32.840  1.00  0.00           H  
ATOM   4236  HB3 GLN   291      58.358  39.450  32.199  1.00  0.00           H  
ATOM   4237  CG  GLN   291      58.491  39.400  34.362  1.00  0.00           C  
ATOM   4238  HG2 GLN   291      57.426  39.361  34.592  1.00  0.00           H  
ATOM   4239  HG3 GLN   291      59.109  38.855  35.076  1.00  0.00           H  
ATOM   4240  CD  GLN   291      58.970  40.796  34.188  1.00  0.00           C  
ATOM   4241  OE1 GLN   291      58.316  41.632  33.505  1.00  0.00           O  
ATOM   4242  NE2 GLN   291      60.163  41.128  34.642  1.00  0.00           N  
ATOM   4243 HE21 GLN   291      60.428  42.092  34.501  1.00  0.00           H  
ATOM   4244 HE22 GLN   291      60.766  40.391  34.979  1.00  0.00           H  
ATOM   4245  C   GLN   291      58.324  36.190  33.370  1.00  0.00           C  
ATOM   4246  O   GLN   291      57.663  35.651  34.257  1.00  0.00           O  
ATOM   4247  N   ASN   292      59.619  35.911  33.036  1.00  0.00           N  
ATOM   4248  H   ASN   292      60.078  36.460  32.323  1.00  0.00           H  
ATOM   4249  CA  ASN   292      60.418  34.706  33.481  1.00  0.00           C  
ATOM   4250  HA  ASN   292      59.746  34.158  34.142  1.00  0.00           H  
ATOM   4251  CB  ASN   292      60.749  33.895  32.248  1.00  0.00           C  
ATOM   4252  HB2 ASN   292      61.102  32.889  32.476  1.00  0.00           H  
ATOM   4253  HB3 ASN   292      59.846  33.707  31.668  1.00  0.00           H  
ATOM   4254  CG  ASN   292      61.805  34.537  31.341  1.00  0.00           C  
ATOM   4255  OD1 ASN   292      62.722  35.260  31.782  1.00  0.00           O  
ATOM   4256  ND2 ASN   292      61.655  34.324  30.040  1.00  0.00           N  
ATOM   4257 HD21 ASN   292      62.246  34.850  29.412  1.00  0.00           H  
ATOM   4258 HD22 ASN   292      60.915  33.736  29.684  1.00  0.00           H  
ATOM   4259  C   ASN   292      61.649  35.024  34.445  1.00  0.00           C  
ATOM   4260  O   ASN   292      62.303  34.077  34.885  1.00  0.00           O  
ATOM   4261  N   CYS   293      61.890  36.341  34.663  1.00  0.00           N  
ATOM   4262  H   CYS   293      61.371  37.066  34.187  1.00  0.00           H  
ATOM   4263  CA  CYS   293      62.920  36.810  35.494  1.00  0.00           C  
ATOM   4264  HA  CYS   293      63.058  36.160  36.358  1.00  0.00           H  
ATOM   4265  CB  CYS   293      64.191  36.920  34.669  1.00  0.00           C  
ATOM   4266  HB2 CYS   293      64.375  35.973  34.163  1.00  0.00           H  
ATOM   4267  HB3 CYS   293      64.126  37.620  33.836  1.00  0.00           H  
ATOM   4268  SG  CYS   293      65.689  37.288  35.640  1.00  0.00           S  
ATOM   4269  HG  CYS   293      66.251  36.079  35.563  1.00  0.00           H  
ATOM   4270  C   CYS   293      62.442  38.184  36.067  1.00  0.00           C  
ATOM   4271  O   CYS   293      61.664  38.887  35.443  1.00  0.00           O  
ATOM   4272  N   GLU   294      62.931  38.566  37.232  1.00  0.00           N  
ATOM   4273  H   GLU   294      63.545  37.906  37.689  1.00  0.00           H  
ATOM   4274  CA  GLU   294      62.608  39.871  37.830  1.00  0.00           C  
ATOM   4275  HA  GLU   294      61.537  39.804  38.020  1.00  0.00           H  
ATOM   4276  CB  GLU   294      63.179  39.973  39.229  1.00  0.00           C  
ATOM   4277  HB2 GLU   294      62.895  39.067  39.764  1.00  0.00           H  
ATOM   4278  HB3 GLU   294      64.261  39.937  39.102  1.00  0.00           H  
ATOM   4279  CG  GLU   294      62.627  41.106  40.008  1.00  0.00           C  
ATOM   4280  HG2 GLU   294      62.885  42.032  39.495  1.00  0.00           H  
ATOM   4281  HG3 GLU   294      61.541  41.011  39.994  1.00  0.00           H  
ATOM   4282  CD  GLU   294      63.318  41.390  41.444  1.00  0.00           C  
ATOM   4283  OE1 GLU   294      63.857  40.436  42.028  1.00  0.00           O  
ATOM   4284  OE2 GLU   294      63.115  42.441  42.059  1.00  0.00           O  
ATOM   4285  C   GLU   294      62.907  41.059  36.988  1.00  0.00           C  
ATOM   4286  O   GLU   294      63.911  41.087  36.295  1.00  0.00           O  
ATOM   4287  N   PRO   295      62.187  42.200  36.996  1.00  0.00           N  
ATOM   4288  CD  PRO   295      60.885  42.391  37.569  1.00  0.00           C  
ATOM   4289  HD2 PRO   295      60.948  42.563  38.644  1.00  0.00           H  
ATOM   4290  HD3 PRO   295      60.216  41.583  37.272  1.00  0.00           H  
ATOM   4291  CG  PRO   295      60.333  43.641  36.921  1.00  0.00           C  
ATOM   4292  HG2 PRO   295      59.620  44.100  37.607  1.00  0.00           H  
ATOM   4293  HG3 PRO   295      59.754  43.328  36.052  1.00  0.00           H  
ATOM   4294  CB  PRO   295      61.568  44.536  36.671  1.00  0.00           C  
ATOM   4295  HB2 PRO   295      61.839  45.093  37.568  1.00  0.00           H  
ATOM   4296  HB3 PRO   295      61.556  45.286  35.879  1.00  0.00           H  
ATOM   4297  CA  PRO   295      62.651  43.526  36.384  1.00  0.00           C  
ATOM   4298  HA  PRO   295      62.606  43.293  35.320  1.00  0.00           H  
ATOM   4299  C   PRO   295      64.068  43.987  36.862  1.00  0.00           C  
ATOM   4300  O   PRO   295      64.433  43.716  38.000  1.00  0.00           O  
ATOM   4301  N   ASP   296      64.748  44.797  36.070  1.00  0.00           N  
ATOM   4302  H   ASP   296      64.266  45.080  35.229  1.00  0.00           H  
ATOM   4303  CA  ASP   296      65.988  45.488  36.421  1.00  0.00           C  
ATOM   4304  HA  ASP   296      66.661  44.813  36.950  1.00  0.00           H  
ATOM   4305  CB  ASP   296      66.862  45.747  35.140  1.00  0.00           C  
ATOM   4306  HB2 ASP   296      66.355  46.559  34.620  1.00  0.00           H  
ATOM   4307  HB3 ASP   296      67.864  46.110  35.367  1.00  0.00           H  
ATOM   4308  CG  ASP   296      66.905  44.536  34.193  1.00  0.00           C  
ATOM   4309  OD1 ASP   296      67.635  43.552  34.445  1.00  0.00           O  
ATOM   4310  OD2 ASP   296      66.272  44.571  33.123  1.00  0.00           O  
ATOM   4311  C   ASP   296      65.619  46.776  37.294  1.00  0.00           C  
ATOM   4312  O   ASP   296      64.525  47.364  37.272  1.00  0.00           O  
ATOM   4313  N   LEU   297      66.613  47.117  38.088  1.00  0.00           N  
ATOM   4314  H   LEU   297      67.507  46.652  38.012  1.00  0.00           H  
ATOM   4315  CA  LEU   297      66.474  48.238  38.996  1.00  0.00           C  
ATOM   4316  HA  LEU   297      65.411  48.334  39.219  1.00  0.00           H  
ATOM   4317  CB  LEU   297      67.327  47.998  40.238  1.00  0.00           C  
ATOM   4318  HB2 LEU   297      68.248  47.555  39.859  1.00  0.00           H  
ATOM   4319  HB3 LEU   297      67.662  48.859  40.816  1.00  0.00           H  
ATOM   4320  CG  LEU   297      66.866  46.940  41.254  1.00  0.00           C  
ATOM   4321  HG  LEU   297      67.074  46.001  40.740  1.00  0.00           H  
ATOM   4322  CD1 LEU   297      67.762  46.769  42.495  1.00  0.00           C  
ATOM   4323 HD11 LEU   297      68.819  46.679  42.246  1.00  0.00           H  
ATOM   4324 HD12 LEU   297      67.632  47.621  43.163  1.00  0.00           H  
ATOM   4325 HD13 LEU   297      67.361  45.895  43.009  1.00  0.00           H  
ATOM   4326  CD2 LEU   297      65.390  46.894  41.646  1.00  0.00           C  
ATOM   4327 HD21 LEU   297      65.119  47.811  42.170  1.00  0.00           H  
ATOM   4328 HD22 LEU   297      64.830  46.679  40.736  1.00  0.00           H  
ATOM   4329 HD23 LEU   297      65.166  45.955  42.152  1.00  0.00           H  
ATOM   4330  C   LEU   297      66.922  49.554  38.364  1.00  0.00           C  
ATOM   4331  O   LEU   297      67.689  49.573  37.390  1.00  0.00           O  
ATOM   4332  N   MET   298      66.328  50.662  38.876  1.00  0.00           N  
ATOM   4333  H   MET   298      65.638  50.532  39.602  1.00  0.00           H  
ATOM   4334  CA  MET   298      66.797  51.982  38.727  1.00  0.00           C  
ATOM   4335  HA  MET   298      66.955  52.349  37.713  1.00  0.00           H  
ATOM   4336  CB  MET   298      65.742  52.891  39.257  1.00  0.00           C  
ATOM   4337  HB2 MET   298      65.352  52.547  40.216  1.00  0.00           H  
ATOM   4338  HB3 MET   298      66.070  53.918  39.417  1.00  0.00           H  
ATOM   4339  CG  MET   298      64.454  52.966  38.200  1.00  0.00           C  
ATOM   4340  HG2 MET   298      64.140  51.922  38.178  1.00  0.00           H  
ATOM   4341  HG3 MET   298      63.620  53.579  38.542  1.00  0.00           H  
ATOM   4342  SD  MET   298      64.873  53.500  36.519  1.00  0.00           S  
ATOM   4343  CE  MET   298      65.232  55.278  36.781  1.00  0.00           C  
ATOM   4344  HE1 MET   298      64.495  55.723  37.450  1.00  0.00           H  
ATOM   4345  HE2 MET   298      66.198  55.292  37.285  1.00  0.00           H  
ATOM   4346  HE3 MET   298      65.253  55.763  35.805  1.00  0.00           H  
ATOM   4347  C   MET   298      68.102  52.185  39.502  1.00  0.00           C  
ATOM   4348  O   MET   298      68.225  51.659  40.620  1.00  0.00           O  
ATOM   4349  N   PRO   299      69.106  52.922  38.919  1.00  0.00           N  
ATOM   4350  CD  PRO   299      69.184  53.447  37.543  1.00  0.00           C  
ATOM   4351  HD2 PRO   299      68.633  54.359  37.312  1.00  0.00           H  
ATOM   4352  HD3 PRO   299      68.746  52.725  36.854  1.00  0.00           H  
ATOM   4353  CG  PRO   299      70.624  53.766  37.319  1.00  0.00           C  
ATOM   4354  HG2 PRO   299      70.781  54.577  36.608  1.00  0.00           H  
ATOM   4355  HG3 PRO   299      71.089  52.884  36.878  1.00  0.00           H  
ATOM   4356  CB  PRO   299      71.139  54.168  38.680  1.00  0.00           C  
ATOM   4357  HB2 PRO   299      71.022  55.211  38.973  1.00  0.00           H  
ATOM   4358  HB3 PRO   299      72.223  54.074  38.743  1.00  0.00           H  
ATOM   4359  CA  PRO   299      70.438  53.146  39.600  1.00  0.00           C  
ATOM   4360  HA  PRO   299      70.841  52.133  39.584  1.00  0.00           H  
ATOM   4361  C   PRO   299      70.420  53.684  40.991  1.00  0.00           C  
ATOM   4362  O   PRO   299      71.237  53.263  41.809  1.00  0.00           O  
ATOM   4363  N   TYR   300      69.403  54.470  41.334  1.00  0.00           N  
ATOM   4364  H   TYR   300      68.907  54.864  40.548  1.00  0.00           H  
ATOM   4365  CA  TYR   300      69.114  54.802  42.718  1.00  0.00           C  
ATOM   4366  HA  TYR   300      70.003  55.396  42.934  1.00  0.00           H  
ATOM   4367  CB  TYR   300      67.748  55.667  42.849  1.00  0.00           C  
ATOM   4368  HB2 TYR   300      67.665  56.008  43.881  1.00  0.00           H  
ATOM   4369  HB3 TYR   300      67.956  56.466  42.136  1.00  0.00           H  
ATOM   4370  CG  TYR   300      66.399  55.064  42.577  1.00  0.00           C  
ATOM   4371  CD1 TYR   300      65.737  54.174  43.466  1.00  0.00           C  
ATOM   4372  HD1 TYR   300      66.245  53.902  44.380  1.00  0.00           H  
ATOM   4373  CE1 TYR   300      64.433  53.821  43.192  1.00  0.00           C  
ATOM   4374  HE1 TYR   300      64.004  53.110  43.883  1.00  0.00           H  
ATOM   4375  CZ  TYR   300      63.713  54.398  42.124  1.00  0.00           C  
ATOM   4376  OH  TYR   300      62.365  53.946  42.086  1.00  0.00           O  
ATOM   4377  HH  TYR   300      61.858  54.639  41.656  1.00  0.00           H  
ATOM   4378  CE2 TYR   300      64.332  55.304  41.272  1.00  0.00           C  
ATOM   4379  HE2 TYR   300      63.689  55.723  40.512  1.00  0.00           H  
ATOM   4380  CD2 TYR   300      65.642  55.662  41.536  1.00  0.00           C  
ATOM   4381  HD2 TYR   300      66.051  56.461  40.935  1.00  0.00           H  
ATOM   4382  C   TYR   300      68.998  53.630  43.703  1.00  0.00           C  
ATOM   4383  O   TYR   300      69.307  53.713  44.871  1.00  0.00           O  
ATOM   4384  N   ALA   301      68.583  52.452  43.182  1.00  0.00           N  
ATOM   4385  H   ALA   301      68.328  52.493  42.205  1.00  0.00           H  
ATOM   4386  CA  ALA   301      68.236  51.231  43.831  1.00  0.00           C  
ATOM   4387  HA  ALA   301      68.007  51.427  44.878  1.00  0.00           H  
ATOM   4388  CB  ALA   301      66.916  50.559  43.311  1.00  0.00           C  
ATOM   4389  HB1 ALA   301      67.039  50.334  42.252  1.00  0.00           H  
ATOM   4390  HB2 ALA   301      66.725  49.700  43.954  1.00  0.00           H  
ATOM   4391  HB3 ALA   301      66.144  51.323  43.413  1.00  0.00           H  
ATOM   4392  C   ALA   301      69.398  50.251  43.864  1.00  0.00           C  
ATOM   4393  O   ALA   301      69.701  49.587  44.861  1.00  0.00           O  
ATOM   4394  N   ARG   302      70.240  50.245  42.795  1.00  0.00           N  
ATOM   4395  H   ARG   302      70.061  50.823  41.986  1.00  0.00           H  
ATOM   4396  CA  ARG   302      71.284  49.164  42.597  1.00  0.00           C  
ATOM   4397  HA  ARG   302      70.756  48.211  42.599  1.00  0.00           H  
ATOM   4398  CB  ARG   302      71.834  49.103  41.208  1.00  0.00           C  
ATOM   4399  HB2 ARG   302      72.317  50.052  40.976  1.00  0.00           H  
ATOM   4400  HB3 ARG   302      72.593  48.321  41.193  1.00  0.00           H  
ATOM   4401  CG  ARG   302      70.725  48.909  40.139  1.00  0.00           C  
ATOM   4402  HG2 ARG   302      70.294  47.912  40.227  1.00  0.00           H  
ATOM   4403  HG3 ARG   302      69.980  49.705  40.169  1.00  0.00           H  
ATOM   4404  CD  ARG   302      71.387  49.068  38.800  1.00  0.00           C  
ATOM   4405  HD2 ARG   302      72.023  49.952  38.856  1.00  0.00           H  
ATOM   4406  HD3 ARG   302      72.011  48.176  38.743  1.00  0.00           H  
ATOM   4407  NE  ARG   302      70.545  49.138  37.597  1.00  0.00           N  
ATOM   4408  HE  ARG   302      69.634  48.701  37.596  1.00  0.00           H  
ATOM   4409  CZ  ARG   302      70.829  49.715  36.459  1.00  0.00           C  
ATOM   4410  NH1 ARG   302      72.021  50.254  36.227  1.00  0.00           N  
ATOM   4411 HH11 ARG   302      72.709  50.124  36.954  1.00  0.00           H  
ATOM   4412 HH12 ARG   302      72.068  50.697  35.320  1.00  0.00           H  
ATOM   4413  NH2 ARG   302      69.958  49.959  35.546  1.00  0.00           N  
ATOM   4414 HH21 ARG   302      68.988  49.697  35.645  1.00  0.00           H  
ATOM   4415 HH22 ARG   302      70.299  50.260  34.644  1.00  0.00           H  
ATOM   4416  C   ARG   302      72.408  49.105  43.702  1.00  0.00           C  
ATOM   4417  O   ARG   302      72.794  47.973  43.967  1.00  0.00           O  
ATOM   4418  N   PRO   303      72.961  50.169  44.279  1.00  0.00           N  
ATOM   4419  CD  PRO   303      72.870  51.532  43.790  1.00  0.00           C  
ATOM   4420  HD2 PRO   303      72.045  52.118  44.194  1.00  0.00           H  
ATOM   4421  HD3 PRO   303      72.890  51.527  42.701  1.00  0.00           H  
ATOM   4422  CG  PRO   303      74.052  52.328  44.369  1.00  0.00           C  
ATOM   4423  HG2 PRO   303      73.782  53.341  44.666  1.00  0.00           H  
ATOM   4424  HG3 PRO   303      74.962  52.173  43.789  1.00  0.00           H  
ATOM   4425  CB  PRO   303      74.298  51.515  45.683  1.00  0.00           C  
ATOM   4426  HB2 PRO   303      73.478  51.745  46.363  1.00  0.00           H  
ATOM   4427  HB3 PRO   303      75.257  51.762  46.137  1.00  0.00           H  
ATOM   4428  CA  PRO   303      74.031  50.062  45.308  1.00  0.00           C  
ATOM   4429  HA  PRO   303      74.980  49.676  44.936  1.00  0.00           H  
ATOM   4430  C   PRO   303      73.586  49.328  46.554  1.00  0.00           C  
ATOM   4431  O   PRO   303      74.481  48.936  47.339  1.00  0.00           O  
ATOM   4432  N   PHE   304      72.291  49.106  46.768  1.00  0.00           N  
ATOM   4433  H   PHE   304      71.672  49.446  46.046  1.00  0.00           H  
ATOM   4434  CA  PHE   304      71.674  48.388  47.971  1.00  0.00           C  
ATOM   4435  HA  PHE   304      72.390  48.274  48.785  1.00  0.00           H  
ATOM   4436  CB  PHE   304      70.599  49.252  48.532  1.00  0.00           C  
ATOM   4437  HB2 PHE   304      69.751  49.149  47.855  1.00  0.00           H  
ATOM   4438  HB3 PHE   304      70.227  48.829  49.465  1.00  0.00           H  
ATOM   4439  CG  PHE   304      70.964  50.688  48.686  1.00  0.00           C  
ATOM   4440  CD1 PHE   304      71.837  51.087  49.735  1.00  0.00           C  
ATOM   4441  HD1 PHE   304      72.282  50.390  50.430  1.00  0.00           H  
ATOM   4442  CE1 PHE   304      72.311  52.432  49.738  1.00  0.00           C  
ATOM   4443  HE1 PHE   304      73.026  52.801  50.458  1.00  0.00           H  
ATOM   4444  CZ  PHE   304      71.771  53.388  48.891  1.00  0.00           C  
ATOM   4445  HZ  PHE   304      72.091  54.417  48.829  1.00  0.00           H  
ATOM   4446  CE2 PHE   304      70.811  53.061  47.957  1.00  0.00           C  
ATOM   4447  HE2 PHE   304      70.511  53.840  47.271  1.00  0.00           H  
ATOM   4448  CD2 PHE   304      70.420  51.664  47.809  1.00  0.00           C  
ATOM   4449  HD2 PHE   304      69.782  51.451  46.964  1.00  0.00           H  
ATOM   4450  C   PHE   304      71.274  46.961  47.582  1.00  0.00           C  
ATOM   4451  O   PHE   304      70.691  46.263  48.411  1.00  0.00           O  
ATOM   4452  N   ALA   305      71.647  46.382  46.379  1.00  0.00           N  
ATOM   4453  H   ALA   305      72.257  46.915  45.775  1.00  0.00           H  
ATOM   4454  CA  ALA   305      71.116  45.040  45.981  1.00  0.00           C  
ATOM   4455  HA  ALA   305      70.864  44.406  46.831  1.00  0.00           H  
ATOM   4456  CB  ALA   305      69.754  45.360  45.261  1.00  0.00           C  
ATOM   4457  HB1 ALA   305      69.148  46.040  45.860  1.00  0.00           H  
ATOM   4458  HB2 ALA   305      69.976  45.919  44.352  1.00  0.00           H  
ATOM   4459  HB3 ALA   305      69.218  44.440  45.029  1.00  0.00           H  
ATOM   4460  C   ALA   305      72.049  44.201  45.109  1.00  0.00           C  
ATOM   4461  O   ALA   305      71.623  43.218  44.504  1.00  0.00           O  
ATOM   4462  N   VAL   306      73.379  44.430  45.106  1.00  0.00           N  
ATOM   4463  H   VAL   306      73.683  45.261  45.594  1.00  0.00           H  
ATOM   4464  CA  VAL   306      74.452  43.644  44.430  1.00  0.00           C  
ATOM   4465  HA  VAL   306      74.441  43.803  43.352  1.00  0.00           H  
ATOM   4466  CB  VAL   306      75.875  44.211  44.821  1.00  0.00           C  
ATOM   4467  HB  VAL   306      75.954  44.359  45.898  1.00  0.00           H  
ATOM   4468  CG1 VAL   306      77.118  43.405  44.393  1.00  0.00           C  
ATOM   4469 HG11 VAL   306      77.174  42.419  44.855  1.00  0.00           H  
ATOM   4470 HG12 VAL   306      77.142  43.310  43.307  1.00  0.00           H  
ATOM   4471 HG13 VAL   306      77.981  43.980  44.730  1.00  0.00           H  
ATOM   4472  CG2 VAL   306      76.002  45.588  44.145  1.00  0.00           C  
ATOM   4473 HG21 VAL   306      75.510  45.607  43.173  1.00  0.00           H  
ATOM   4474 HG22 VAL   306      75.303  46.165  44.750  1.00  0.00           H  
ATOM   4475 HG23 VAL   306      77.009  45.995  44.050  1.00  0.00           H  
ATOM   4476  C   VAL   306      74.215  42.103  44.635  1.00  0.00           C  
ATOM   4477  O   VAL   306      73.964  41.632  45.724  1.00  0.00           O  
ATOM   4478  N   GLY   307      74.463  41.378  43.560  1.00  0.00           N  
ATOM   4479  H   GLY   307      74.734  41.764  42.667  1.00  0.00           H  
ATOM   4480  CA  GLY   307      74.416  39.875  43.607  1.00  0.00           C  
ATOM   4481  HA2 GLY   307      75.137  39.499  42.880  1.00  0.00           H  
ATOM   4482  HA3 GLY   307      74.831  39.512  44.547  1.00  0.00           H  
ATOM   4483  C   GLY   307      73.064  39.231  43.323  1.00  0.00           C  
ATOM   4484  O   GLY   307      73.000  38.048  42.917  1.00  0.00           O  
ATOM   4485  N   LYS   308      72.016  40.018  43.524  1.00  0.00           N  
ATOM   4486  H   LYS   308      72.040  40.927  43.962  1.00  0.00           H  
ATOM   4487  CA  LYS   308      70.694  39.532  43.047  1.00  0.00           C  
ATOM   4488  HA  LYS   308      70.673  38.510  43.426  1.00  0.00           H  
ATOM   4489  CB  LYS   308      69.580  40.325  43.693  1.00  0.00           C  
ATOM   4490  HB2 LYS   308      69.690  41.341  43.313  1.00  0.00           H  
ATOM   4491  HB3 LYS   308      68.623  39.862  43.453  1.00  0.00           H  
ATOM   4492  CG  LYS   308      69.575  40.331  45.196  1.00  0.00           C  
ATOM   4493  HG2 LYS   308      70.541  40.546  45.653  1.00  0.00           H  
ATOM   4494  HG3 LYS   308      69.037  41.224  45.515  1.00  0.00           H  
ATOM   4495  CD  LYS   308      68.947  39.081  45.791  1.00  0.00           C  
ATOM   4496  HD2 LYS   308      67.922  39.058  45.420  1.00  0.00           H  
ATOM   4497  HD3 LYS   308      69.448  38.192  45.409  1.00  0.00           H  
ATOM   4498  CE  LYS   308      68.870  39.230  47.278  1.00  0.00           C  
ATOM   4499  HE2 LYS   308      69.894  39.136  47.641  1.00  0.00           H  
ATOM   4500  HE3 LYS   308      68.479  40.214  47.538  1.00  0.00           H  
ATOM   4501  NZ  LYS   308      68.189  38.031  47.887  1.00  0.00           N  
ATOM   4502  HZ1 LYS   308      67.192  38.033  47.724  1.00  0.00           H  
ATOM   4503  HZ2 LYS   308      68.465  37.146  47.487  1.00  0.00           H  
ATOM   4504  HZ3 LYS   308      68.436  38.022  48.867  1.00  0.00           H  
ATOM   4505  C   LYS   308      70.566  39.558  41.485  1.00  0.00           C  
ATOM   4506  O   LYS   308      71.177  40.471  40.909  1.00  0.00           O  
ATOM   4507  N   ARG   309      69.842  38.586  40.932  1.00  0.00           N  
ATOM   4508  H   ARG   309      69.521  37.892  41.592  1.00  0.00           H  
ATOM   4509  CA  ARG   309      69.398  38.477  39.500  1.00  0.00           C  
ATOM   4510  HA  ARG   309      70.218  38.784  38.851  1.00  0.00           H  
ATOM   4511  CB  ARG   309      69.233  36.984  39.138  1.00  0.00           C  
ATOM   4512  HB2 ARG   309      69.876  36.409  39.804  1.00  0.00           H  
ATOM   4513  HB3 ARG   309      68.222  36.703  39.435  1.00  0.00           H  
ATOM   4514  CG  ARG   309      69.469  36.734  37.608  1.00  0.00           C  
ATOM   4515  HG2 ARG   309      68.765  37.341  37.040  1.00  0.00           H  
ATOM   4516  HG3 ARG   309      70.483  36.983  37.296  1.00  0.00           H  
ATOM   4517  CD  ARG   309      69.196  35.305  37.211  1.00  0.00           C  
ATOM   4518  HD2 ARG   309      70.000  34.639  37.525  1.00  0.00           H  
ATOM   4519  HD3 ARG   309      68.265  34.958  37.659  1.00  0.00           H  
ATOM   4520  NE  ARG   309      69.131  35.163  35.741  1.00  0.00           N  
ATOM   4521  HE  ARG   309      69.346  35.928  35.118  1.00  0.00           H  
ATOM   4522  CZ  ARG   309      69.010  34.046  35.005  1.00  0.00           C  
ATOM   4523  NH1 ARG   309      68.945  32.884  35.580  1.00  0.00           N  
ATOM   4524 HH11 ARG   309      68.903  32.828  36.588  1.00  0.00           H  
ATOM   4525 HH12 ARG   309      68.567  32.126  35.030  1.00  0.00           H  
ATOM   4526  NH2 ARG   309      69.027  34.102  33.710  1.00  0.00           N  
ATOM   4527 HH21 ARG   309      68.992  35.014  33.279  1.00  0.00           H  
ATOM   4528 HH22 ARG   309      68.910  33.302  33.104  1.00  0.00           H  
ATOM   4529  C   ARG   309      68.115  39.238  39.028  1.00  0.00           C  
ATOM   4530  O   ARG   309      67.180  39.315  39.801  1.00  0.00           O  
ATOM   4531  N   THR   310      68.191  39.958  37.872  1.00  0.00           N  
ATOM   4532  H   THR   310      69.108  40.122  37.480  1.00  0.00           H  
ATOM   4533  CA  THR   310      67.145  40.661  37.206  1.00  0.00           C  
ATOM   4534  HA  THR   310      66.145  40.396  37.548  1.00  0.00           H  
ATOM   4535  CB  THR   310      67.386  42.134  37.378  1.00  0.00           C  
ATOM   4536  HB  THR   310      66.580  42.736  36.959  1.00  0.00           H  
ATOM   4537  CG2 THR   310      67.409  42.617  38.850  1.00  0.00           C  
ATOM   4538 HG21 THR   310      68.353  42.273  39.271  1.00  0.00           H  
ATOM   4539 HG22 THR   310      67.440  43.702  38.752  1.00  0.00           H  
ATOM   4540 HG23 THR   310      66.547  42.244  39.404  1.00  0.00           H  
ATOM   4541  OG1 THR   310      68.593  42.452  36.748  1.00  0.00           O  
ATOM   4542  HG1 THR   310      68.293  42.746  35.885  1.00  0.00           H  
ATOM   4543  C   THR   310      67.099  40.290  35.672  1.00  0.00           C  
ATOM   4544  O   THR   310      68.050  39.639  35.174  1.00  0.00           O  
ATOM   4545  N   CYS   311      66.152  40.797  34.854  1.00  0.00           N  
ATOM   4546  H   CYS   311      65.434  41.289  35.366  1.00  0.00           H  
ATOM   4547  CA  CYS   311      65.935  40.533  33.441  1.00  0.00           C  
ATOM   4548  HA  CYS   311      65.549  39.533  33.246  1.00  0.00           H  
ATOM   4549  CB  CYS   311      64.916  41.600  32.986  1.00  0.00           C  
ATOM   4550  HB2 CYS   311      65.134  42.556  33.461  1.00  0.00           H  
ATOM   4551  HB3 CYS   311      65.013  41.675  31.903  1.00  0.00           H  
ATOM   4552  SG  CYS   311      63.187  41.154  33.413  1.00  0.00           S  
ATOM   4553  HG  CYS   311      63.178  40.675  34.660  1.00  0.00           H  
ATOM   4554  C   CYS   311      67.282  40.555  32.650  1.00  0.00           C  
ATOM   4555  O   CYS   311      67.618  39.598  31.921  1.00  0.00           O  
ATOM   4556  N   SER   312      68.068  41.589  32.720  1.00  0.00           N  
ATOM   4557  H   SER   312      67.767  42.294  33.377  1.00  0.00           H  
ATOM   4558  CA  SER   312      69.317  41.795  31.948  1.00  0.00           C  
ATOM   4559  HA  SER   312      69.294  41.246  31.007  1.00  0.00           H  
ATOM   4560  CB  SER   312      69.467  43.257  31.696  1.00  0.00           C  
ATOM   4561  HB2 SER   312      70.198  43.515  30.929  1.00  0.00           H  
ATOM   4562  HB3 SER   312      68.504  43.568  31.291  1.00  0.00           H  
ATOM   4563  OG  SER   312      69.774  44.013  32.808  1.00  0.00           O  
ATOM   4564  HG  SER   312      68.912  43.942  33.225  1.00  0.00           H  
ATOM   4565  C   SER   312      70.544  41.255  32.590  1.00  0.00           C  
ATOM   4566  O   SER   312      71.537  41.041  31.876  1.00  0.00           O  
ATOM   4567  N   GLY   313      70.582  40.926  33.863  1.00  0.00           N  
ATOM   4568  H   GLY   313      69.748  40.804  34.419  1.00  0.00           H  
ATOM   4569  CA  GLY   313      71.866  40.355  34.393  1.00  0.00           C  
ATOM   4570  HA2 GLY   313      72.050  39.355  34.000  1.00  0.00           H  
ATOM   4571  HA3 GLY   313      72.714  40.998  34.158  1.00  0.00           H  
ATOM   4572  C   GLY   313      71.862  40.234  35.898  1.00  0.00           C  
ATOM   4573  O   GLY   313      70.792  40.393  36.498  1.00  0.00           O  
ATOM   4574  N   ILE   314      73.007  39.882  36.556  1.00  0.00           N  
ATOM   4575  H   ILE   314      73.859  39.688  36.051  1.00  0.00           H  
ATOM   4576  CA  ILE   314      73.172  40.141  37.971  1.00  0.00           C  
ATOM   4577  HA  ILE   314      72.223  39.937  38.467  1.00  0.00           H  
ATOM   4578  CB  ILE   314      74.343  39.333  38.510  1.00  0.00           C  
ATOM   4579  HB  ILE   314      75.167  39.754  37.935  1.00  0.00           H  
ATOM   4580  CG2 ILE   314      74.578  39.528  39.998  1.00  0.00           C  
ATOM   4581 HG21 ILE   314      75.043  40.482  40.247  1.00  0.00           H  
ATOM   4582 HG22 ILE   314      73.663  39.425  40.580  1.00  0.00           H  
ATOM   4583 HG23 ILE   314      75.211  38.765  40.451  1.00  0.00           H  
ATOM   4584  CG1 ILE   314      74.295  37.842  38.232  1.00  0.00           C  
ATOM   4585 HG12 ILE   314      74.021  37.639  37.197  1.00  0.00           H  
ATOM   4586 HG13 ILE   314      75.268  37.368  38.354  1.00  0.00           H  
ATOM   4587  CD1 ILE   314      73.199  37.057  39.082  1.00  0.00           C  
ATOM   4588 HD11 ILE   314      72.918  36.198  38.472  1.00  0.00           H  
ATOM   4589 HD12 ILE   314      73.733  36.620  39.926  1.00  0.00           H  
ATOM   4590 HD13 ILE   314      72.393  37.769  39.262  1.00  0.00           H  
ATOM   4591  C   ILE   314      73.351  41.615  38.230  1.00  0.00           C  
ATOM   4592  O   ILE   314      74.085  42.330  37.569  1.00  0.00           O  
ATOM   4593  N   VAL   315      72.714  42.201  39.266  1.00  0.00           N  
ATOM   4594  H   VAL   315      72.069  41.582  39.736  1.00  0.00           H  
ATOM   4595  CA  VAL   315      73.005  43.535  39.798  1.00  0.00           C  
ATOM   4596  HA  VAL   315      72.859  44.324  39.060  1.00  0.00           H  
ATOM   4597  CB  VAL   315      72.019  43.970  40.918  1.00  0.00           C  
ATOM   4598  HB  VAL   315      71.981  43.293  41.772  1.00  0.00           H  
ATOM   4599  CG1 VAL   315      72.446  45.360  41.424  1.00  0.00           C  
ATOM   4600 HG11 VAL   315      72.481  45.934  40.498  1.00  0.00           H  
ATOM   4601 HG12 VAL   315      71.802  45.771  42.201  1.00  0.00           H  
ATOM   4602 HG13 VAL   315      73.423  45.438  41.901  1.00  0.00           H  
ATOM   4603  CG2 VAL   315      70.549  44.022  40.427  1.00  0.00           C  
ATOM   4604 HG21 VAL   315      70.237  42.982  40.327  1.00  0.00           H  
ATOM   4605 HG22 VAL   315      69.858  44.538  41.094  1.00  0.00           H  
ATOM   4606 HG23 VAL   315      70.620  44.500  39.450  1.00  0.00           H  
ATOM   4607  C   VAL   315      74.417  43.645  40.282  1.00  0.00           C  
ATOM   4608  O   VAL   315      74.837  42.812  41.089  1.00  0.00           O  
ATOM   4609  N   THR   316      75.223  44.611  39.811  1.00  0.00           N  
ATOM   4610  H   THR   316      74.789  45.251  39.161  1.00  0.00           H  
ATOM   4611  CA  THR   316      76.629  44.927  40.210  1.00  0.00           C  
ATOM   4612  HA  THR   316      76.753  44.884  41.292  1.00  0.00           H  
ATOM   4613  CB  THR   316      77.662  43.938  39.575  1.00  0.00           C  
ATOM   4614  HB  THR   316      77.608  43.811  38.494  1.00  0.00           H  
ATOM   4615  CG2 THR   316      79.068  44.139  40.013  1.00  0.00           C  
ATOM   4616 HG21 THR   316      79.684  43.409  39.487  1.00  0.00           H  
ATOM   4617 HG22 THR   316      79.315  45.149  39.687  1.00  0.00           H  
ATOM   4618 HG23 THR   316      79.043  43.967  41.089  1.00  0.00           H  
ATOM   4619  OG1 THR   316      77.344  42.666  40.132  1.00  0.00           O  
ATOM   4620  HG1 THR   316      76.481  42.772  40.539  1.00  0.00           H  
ATOM   4621  C   THR   316      77.004  46.397  39.935  1.00  0.00           C  
ATOM   4622  O   THR   316      76.726  46.803  38.788  1.00  0.00           O  
ATOM   4623  OXT THR   316      77.565  47.139  40.807  1.00  0.00           O  
TER    4624      THR   316
ATOM   4624  O1  CID   317      46.482  41.444  45.671  1.00  0.00           O  
ATOM   4625  C1  CID   317      45.468  42.351  45.901  1.00  0.00           C  
ATOM   4626  O2  CID   317      47.984  43.041  45.742  1.00  0.00           O  
ATOM   4627  C2  CID   317      48.516  40.752  45.105  1.00  0.00           C  
ATOM   4628  C3  CID   317      43.381  44.309  46.252  1.00  0.00           C  
ATOM   4629  C4  CID   317      45.346  43.031  47.078  1.00  0.00           C  
ATOM   4630  C5  CID   317      44.580  42.653  44.878  1.00  0.00           C  
ATOM   4631  C6  CID   317      44.251  43.919  47.303  1.00  0.00           C  
ATOM   4632  C7  CID   317      43.590  43.613  45.042  1.00  0.00           C  
ATOM   4633  C8  CID   317      47.700  41.851  45.691  1.00  0.00           C  
ATOM   4634  C9  CID   317      47.931  39.636  44.489  1.00  0.00           C  
ATOM   4635  C10 CID   317      49.837  40.759  45.537  1.00  0.00           C  
ATOM   4636  C11 CID   317      48.808  38.576  44.165  1.00  0.00           C  
ATOM   4637  C12 CID   317      50.663  39.605  45.402  1.00  0.00           C  
ATOM   4638  C13 CID   317      50.157  38.502  44.670  1.00  0.00           C  
ATOM   4639  N1  CID   317      42.278  45.247  46.461  1.00  0.00           N  
ATOM   4640  O3  CID   317      41.325  45.120  45.700  1.00  0.00           O  
ATOM   4641  O4  CID   317      42.235  45.903  47.459  1.00  0.00           O  
ATOM   4642  H4  CID   317      45.999  42.589  47.826  1.00  0.00           H  
ATOM   4643  H5  CID   317      44.538  42.014  43.999  1.00  0.00           H  
ATOM   4644  H6  CID   317      44.086  44.398  48.265  1.00  0.00           H  
ATOM   4645  H7  CID   317      42.947  43.761  44.177  1.00  0.00           H  
ATOM   4646  H9  CID   317      46.944  39.746  44.047  1.00  0.00           H  
ATOM   4647  H10 CID   317      50.226  41.612  46.087  1.00  0.00           H  
ATOM   4648  H11 CID   317      48.356  37.720  43.671  1.00  0.00           H  
ATOM   4649  H12 CID   317      51.650  39.633  45.856  1.00  0.00           H  
ATOM   4650  H13 CID   317      50.771  37.677  44.319  1.00  0.00           H  
TER    4651      CID   317
