# Supplementary material for: Artificial cysteine-lipases with high activity and altered catalytic mechanism created by laboratory evolution
Source: Nat Commun. 2019 Jul 19;10:3198. doi: 10.1038/s41467-019-11155-3 (PMC6642262; doi:10.1038/s41467-019-11155-3)
Supplement: Supplementary file 10 — Source Data [file 41467_2019_11155_MOESM10_ESM.xlsx]

## Sheet: Table 1
Table 1	Kinetic data of WT CALB and mutants
Substrate	1
	Enzyme		WT			QW1			QW2			QW3			QW4			QW5
		kcat(/s)	Km (mM)	kcat/Km(M-1S-1)	kcat(/s)	Km (mM)	kcat/Km(M-1S-1)	kcat(/s)	Km (mM)	kcat/Km(M-1S-1)	kcat(/s)	Km (mM)	kcat/Km(M-1S-1)	kcat(/s)	Km (mM)	kcat/Km(M-1S-1)	kcat(/s)	Km (mM)	kcat/Km(M-1S-1)
	data-1	0.019	0.118	161.017	0.023	0.304	75.6579	0.028	0.412	67.9612	0.026	0.047	553.191	0.204	0.033	6181.82	0.016	0.015	1066.67
	data-2	0.032	0.226	141.593	0.032	0.329	97.2644	0.036	0.59	61.0169	0.025	0.035	714.286	0.17	0.03	5666.67	0.019	0.017	1117.65
	data-3	0.024	0.163	147.239	0.031	0.34	91.1765	0.031	0.475	65.2632	0.041	0.073	561.644	0.183	0.031	5903.23	0.014	0.01	1400
	Average	0.025	0.169	149.95	0.0286667	0.324333	88.0329	0.0316667	0.492333	64.7471	0.0306667	0.0516667	609.707	0.185667	0.0313333	5917.24	0.0163333	0.014	1190
	Enzyme		QW6			QW7			QW8			QW9			QW10			QW11			QW12
		kcat(/s)	Km (mM)	kcat/Km(M-1S-1)	kcat(/s)	Km (mM)	kcat/Km(M-1S-1)	kcat(/s)	Km (mM)	kcat/Km(M-1S-1)	kcat(/s)	Km (mM)	kcat/Km(M-1S-1)	kcat(/s)	Km (mM)	kcat/Km(M-1S-1)	kcat(/s)	Km (mM)	kcat/Km(M-1S-1)	kcat(/s)	Km (mM)	kcat/Km(M-1S-1)
	data-1	0.062	0.083	746.988	0.054	0.08	675	0.072	0.64	112.5	0.035	0.061	573.77	0.219	0.043	5093.02	0.029	0.018	1611.11	0.075	0.031	2419.35
	data-2	0.069	0.095	726.316	0.033	0.061	540.984	0.043	0.41	104.878	0.038	0.059	644.068	0.202	0.042	4809.52	0.025	0.012	2083.33	0.066	0.033	2000
	data-3	0.05	0.059	847.458	0.042	0.056	750	0.042	0.493	85.1927	0.048	0.077	623.377	0.218	0.045	4844.44	0.026	0.014	1857.14	0.068	0.029	2344.83
	Average	0.0603333	0.079	773.587	0.043	0.0656667	655.328	0.0523333	0.514333	100.857	0.0403333	0.0656667	613.738	0.213	0.0433333	4915.66	0.0266667	0.0146667	1850.53	0.0696667	0.031	2254.73
Substrate	4
	Enzyme		WT			QW1			QW4			QW10
		kcat(/s)	Km (mM)	kcat/Km(M-1S-1)	kcat(/s)	Km (mM)	kcat/Km(M-1S-1)	kcat(/s)	Km (mM)	kcat/Km(M-1S-1)	kcat(/s)	Km (mM)	kcat/Km(M-1S-1)
	data-1	0.039	0.264	147.727	0.058	0.126	460.317	1.29	0.178	7247.19	2.6	0.562	4626.33
	data-2	0.022	0.132	166.667	0.062	0.142	436.62	1.66	0.259	6409.27	3	0.664	4518.07
	data-3	0.03	0.199	150.754	0.057	0.121	471.074	1.859	0.301	6176.08	2.227	0.47	4738.3
	Average	0.0303333	0.198333	155.049	0.059	0.129667	456.004	1.603	0.246	6610.85	2.609	0.565333	4627.57
Substrate	5
	Enzyme		WT			QW1			QW4			QW10
		kcat(/s)	Km (mM)	kcat/Km(M-1S-1)	kcat(/s)	Km (mM)	kcat/Km(M-1S-1)	kcat(/s)	Km (mM)	kcat/Km(M-1S-1)	kcat(/s)	Km (mM)	kcat/Km(M-1S-1)
	data-1	0.013	0.02	650	0.007	0.01	700	0.479	0.081	5913.58	2.826	0.328	8615.85
	data-2	0.015	0.015	1000	0.008	0.014	571.429	0.442	0.069	6405.8	4.532	0.559	8107.33
	data-3	0.012	0.02	600	0.009	0.013	692.308	0.471	0.077	6116.88	3.284	0.384	8552.08
	Average	0.0133333	0.0183333	750	0.008	0.0123333	654.579	0.464	0.0756667	6145.42	3.54733	0.423667	8425.09
Substrate	6
	Enzyme		WT			QW1			QW4			QW10
		kcat(/s)	Km (mM)	kcat/Km(M-1S-1)	kcat(/s)	Km (mM)	kcat/Km(M-1S-1)	kcat(/s)	Km (mM)	kcat/Km(M-1S-1)	kcat(/s)	Km (mM)	kcat/Km(M-1S-1)
	data-1	0.021	0.016	1312.5	0.056	0.063	888.889	1.03	0.16	6437.5	4.42	0.67	6597.01
	data-2	0.021	0.015	1400	0.029	0.026	1115.38	0.78	0.11	7090.91	4.95	0.76	6513.16
	data-3	0.026	0.041	634.146	0.045	0.046	978.261	0.898	0.146	6150.68	3.08	0.46	6695.65
	Average	0.0226667	0.024	1115.55	0.0433333	0.045	994.178	0.902667	0.138667	6557	4.15	0.63	6601.94
Substrate	7
	Enzyme		WT			QW1			QW4			QW10
		kcat(/s)	Km (mM)	kcat/Km(M-1S-1)	kcat(/s)	Km (mM)	kcat/Km(M-1S-1)	kcat(/s)	Km (mM)	kcat/Km(M-1S-1)	kcat(/s)	Km (mM)	kcat/Km(M-1S-1)
	data-1	0.089	0.173	514.451	0.028	0.064	437.5	0.16	0.033	4848.48	0.271	0.105	2580.95
	data-2	0.108	0.203	532.02	0.033	0.07	471.429	0.17	0.045	3777.78	0.343	0.124	2766.13
	data-3	0.094	0.176	534.091	0.03	0.063	476.19	0.172	0.04	4300	0.315	0.117	2692.31
	Average	0.097	0.184	526.854	0.0303333	0.0656667	461.706	0.167333	0.0393333	4308.75	0.309667	0.115333	2679.8

## Sheet: Supplementary Figure 3
Supplementary Figure 3a	The hydrolytic reaction time course of PNP benzoate (1).
	Reaction time	QW4	QW10	Reaction time	WT	QW1
	(min)	Conv(%)	Conv(%)	(min)	Conv(%)	Conv(%)
	10	18.1004	8.95689	10	4.66505	3.73204
	20	27.1195	14.3683	20	2.48803	1.49282
	40	51.44	26.4975	30	3.85644	3.66984
	65	77.8752	41.0524	60	3.42104	3.35884
	120	88.1383	67.7365	90	0.2488	0.311
	240	84.9661	77.0044	120	3.85644	3.60764
	360	80.1766	71.0953	240	-0.74641	0.311
				300	0.93301	1.11961
Supplementary Figure 3b	The hydrolytic reaction time course of PNP 4-fluorobenzoate (4).
	Reaction time	QW4	WT	BK	Reaction time	QW1	QW10
	(min)	Conv(%)	Conv(%)	Conv(%)	(min)	Conv(%)	Conv(%)
	10	21.3348	1.74162	0.87081	10	1.18181	15.2392
	20	45.7797	2.36363	1.99042	20	1.67942	22.8898
	30	66.2437	1.80382	2.86123	40	1.49282	37.9424
	60	83.1001	3.60764	4.47845	65	2.36363	53.3682
	240	82.6647	5.28706	5.16265	120	3.42104	78.3106
	378	83.2245	9.0813	9.0191	240	5.22486	80.612
					360	6.40667	81.3585
Supplementary Figure 3c	The hydrolytic reaction time course of PNP 4-methyl benzoate (5).
	Reaction time	QW10	Reaction time	QW4	Reaction time	QW1	Reaction time	BK	WT
	(min)	Conv(%)	(min)	Conv(%)	(min)	Conv(%)	(min)	Conv(%)	Conv(%)
	10	34.397	10	10.6985	10	2.98563	10	4.78945	4.54065
	20	47.2103	20	21.397	20	3.91864	20	5.47366	5.72246
	40	74.1432	30	29.4831	40	4.10524	30	5.53586	4.85165
	65	86.6455	60	52.8084	65	4.41625	60	3.85644	6.09566
	120	89.8799	240	85.7125	120	5.10045	240	4.72725	6.15787
	240	89.0713	378	86.7699	240	5.59806	378	10.4497	8.33489
	360	89.0091			360	5.59806
Supplementary Figure 3d	The hydrolytic reaction time course of PNP 4-nitro benzoate (6).
	Reaction time	QW10	Reaction time	QW4	WT	QW1
	(min)	Conv(%)	(min)	Conv(%)	Conv(%)	Conv(%)
	1	12.1	1	10.512
	3	28.2275	3	18.8974
	5	42.7761	5	21.902
	10	68.0781	10	43.725	7.33968	5.72246
	30	74.3245	20	49.2598	9.0813	7.33968
	60	79.0686	30	52.7388	5.28706	4.72725
	120	84.05	60	62.3061	9.0191	8.21049
	180	82.0732	120	76.4594	14.4306	14.8038
	360	83.4174	180	77.4082	12.7511	15.4258
			360	78.6733	23.6363	28.6745
Supplementary Figure 3e	The hydrolytic reaction time course of PNP 3-methyl benzoate (7).
	Reaction time	QW10	QW4	WT	QW1
	(min)	Conv(%)	Conv(%)	Conv(%)	Conv(%)
	10	7.77508	6.90427	2.73683	3.54544
	20	12.3779	10.6363	4.85165	5.28706
	30	14.8038	13.8086	4.85165	4.91385
	60	22.2678	21.5836	4.85165	5.84686
	120	40.4926	38.44	11.0095	11.6315
	210	51.751	53.617	10.8851	13.5597
	270	59.7748	66.2437	12.9377	16.11
	330	63.8179	75.325	14.7416	18.7846
	390	67.1767	78.0618	20.464	24.3205
	450	68.5451	78.9948	21.7702	28.2391
Supplementary Figure 3f	The hydrolytic reaction time course of PNP cyclohexanecarboxylate (9).
	Reaction time	QW10	QW1	Reaction time	QW4	BK	WT
	(min)	Conv(%)	Conv(%)	(min)	Conv(%)	Conv(%)	Conv(%)
	0	0	0	0	0	0	0
	10	90.4398	4.41625	10	13.5597	-1.43062	13.0621
	20	92.2436	8.58369	20	29.2343	-0.62201	29.3587
	40	90.9374	19.7798	30	42.172	-0.74641	42.6696
	65	90.6886	31.1003	60	73.0858	0.74641	62.9471
	120	89.4446	49.5739	240	77.191	8.27269	75.5116
	240	86.5211	61.392	378	74.5164	14.4306	73.0236
	360	84.7795	61.8275
Supplementary Figure 3g	The hydrolytic reaction time course of PNP cycloheptanecarboxylate (10).
	Reaction time	QW10	QW1	Reaction time	QW4	WT	BK
	(min)	Conv(%)	Conv(%)	(min)	Conv(%)	Conv(%)	Conv(%)
	0	0	0	0	0	0	0
	10	84.7173	3.98084	10	5.22486	1.36841	0.1244
	20	91.2484	2.23922	20	11.4449	3.85644	2.30142
	40	93.7986	3.91864	30	17.976	6.40667	3.04783
	65	93.5498	7.21528	60	36.574	14.2439	3.23443
	120	93.1766	14.4927	240	71.282	43.2917	1.67942
	240	89.6933	27.9903	378	72.837	50.5691	0.93301
	360	89.0091	36.6984
Supplementary Figure 3h	The hydrolytic reaction time course of substrates 5, 7, 8.
	Reaction time	5	Reaction time	7	Reaction time	8
	(min)	Conv(%)	(min)	Conv(%)	(min)	Conv(%)
	10	10.6985	10	6.90427	10	2.66026
	20	21.397	20	10.6363	20	2.61243
	30	29.4831	30	13.8086	30	2.42583
	60	52.8084	60	21.5836	60	1.74162
	240	85.7125	120	38.44	120	1.74162
	378	86.7699	210	53.617	210	2.73683
			270	66.2437	270	2.55023
			330	75.325	330	2.67463
			390	78.0618	390	3.35884
			450	78.9948	450	4.72725

## Sheet: Supplementary Figure 4
Supplementary Figure 4	The time course of the transesterification of 1 using methanol in organic solvent.
	Reaction time	WT	QW1	QW4	QW10
	(h)	Conv(%)	Conv(%)	Conv(%)	Conv(%)
	4	11.0193	4.68664	11.951	6.46764
	8	14.1551	8.21348	19.1083	8.71962
	12	12.4674		32.0598	12.5116
	24	21.3554	17.5421	69.3064	25.2353
	36	32.243	27.4574	101.072	40.0845
	48	41.7582	28.6063	99.9485	44.5696

## Sheet: Supplementary Figure 11
Supplementary Figure 11	Potential surface scan of QW10
	Reaction coordinate (Å)	Energy (kcal/mol)
	1.80511	4.8163e-06
	1.75511	0.050149
	1.70511	0.216912
	1.65511	0.517344
	1.60511	0.973797
	1.55511	1.60673
	1.50511	2.43626
	1.45511	3.47627
	1.40511	4.73179
	1.35511	6.19422
	1.30511	7.83014
	1.25511	9.36672
	1.20511	10.9058

## Sheet: Supplementary Figure 13
Supplementary Figure 13	Potential surface scan for the mutant QW4 in quest for concerted mechanism.
Supplementary Figure 13a	Reaction coordinate (Å)	Relative Energy
	d (C105(S)-C=O)	(kcal/mol)
	3.57	0.60682
	3.47	1.20603
	3.37	1.75261
	3.27	2.35013
	3.17	3.15828
	3.07	4.07422
	2.97	5.26826
	2.87	6.88117
	2.77	8.82792
	2.67	11.4798
	2.57	14.611
	2.47	18.2718
	2.37	22.4451
	2.27	24.8815
	2.17	27.1619
	2.07	29.4403
	1.97	8.15615
	1.87	8.15833
Supplementary Figure 13b	Reaction coordinate (Å)	Reaction coordinate (Å)	Relative Energy
	d (C105(S)-C=O)	d (C105(H)-H224 (Nε))	(kcal/mol)
	2.66193	2.26813	0
	2.56193	2.26813	21.0537
	2.46193	2.26813	25.8938
	2.36193	2.26813	5.16842
	2.26193	2.26813	3.01317
	2.16193	2.26813	9.6669
	2.06193	2.26813	11.2733
	1.96193	2.26813	-14.2305
	1.86193	2.26813	-8.28864
	2.66193	2.16813	2.40443
	2.56193	2.16813	17.1726
	2.46193	2.16813	25.0524
	2.36193	2.16813	7.48763
	2.26193	2.16813	1.04731
	2.16193	2.16813	8.23097
	2.06193	2.16813	13.301
	1.96193	2.16813	-20.1403
	1.86193	2.16813	-2.45996
	2.66193	2.06813	5.07956
	2.56193	2.06813	13.7592
	2.46193	2.06813	20.3541
	2.36193	2.06813	9.9516
	2.26193	2.06813	1.68643
	2.16193	2.06813	6.86106
	2.06193	2.06813	7.4336
	1.96193	2.06813	-25.7731
	1.86193	2.06813	3.16892
	2.66193	1.96813	8.00375
	2.56193	1.96813	10.6114
	2.46193	1.96813	16.6248
	2.36193	1.96813	12.5708
	2.26193	1.96813	3.4941
	2.16193	1.96813	5.53118
	2.06193	1.96813	-29.2488
	1.96193	1.96813	-30.709
	1.86193	1.96813	8.54473
	2.66193	1.86813	11.1508
	2.56193	1.86813	7.66333
	2.46193	1.86813	13.3624
	2.36193	1.86813	15.4247
	2.26193	1.86813	5.46623
	2.16193	1.86813	4.25112
	2.06193	1.86813	-25.4648
	1.96193	1.86813	-34.2396
	1.86193	1.86813	4.41296
	2.66193	1.76813	14.5132
	2.56193	1.76813	4.91409
	2.46193	1.76813	10.3572
	2.36193	1.76813	18.7422
	2.26193	1.76813	7.57629
	2.16193	1.76813	3.0426
	2.06193	1.76813	-20.2711
	1.96193	1.76813	-30.7818
	1.86193	1.76813	-0.857742
	2.66193	1.66813	18.1499
	2.56193	1.66813	2.38811
	2.46193	1.66813	7.5399
	2.36193	1.66813	23.0411
	2.26193	1.66813	9.80426
	2.16193	1.66813	3.03984
	2.06193	1.66813	-14.378
	1.96193	1.66813	-27.1072
	1.86193	1.66813	-6.37888
	2.66193	1.56813	22.2557
	2.56193	1.56813	0.108998
	2.46193	1.56813	4.90674
	2.36193	1.56813	24.1074
	2.26193	1.56813	12.1641
	2.16193	1.56813	4.50501
	2.06193	1.56813	-8.206
	1.96193	1.56813	-22.0258
	1.86193	1.56813	-12.0974
	2.66193	1.46813	27.3031
	2.56193	1.46813	0.0233433
	2.46193	1.46813	2.48048
	2.36193	1.46813	19.586
	2.26193	1.46813	14.7428
	2.16193	1.46813	6.08219
	2.06193	1.46813	-2.00094
	1.96193	1.46813	-16.2463
	1.86193	1.46813	-17.9279
	2.66193	1.36813	26.6406
	2.56193	1.36813	2.37117
	2.46193	1.36813	0.284826
	2.36193	1.36813	16.042
	2.26193	1.36813	17.7794
	2.16193	1.36813	7.74873
	2.06193	1.36813	4.09224
	1.96193	1.36813	-10.1889
	1.86193	1.36813	-23.7262
	2.66193	1.26813	21.6861
	2.56193	1.26813	4.97809
	2.46193	1.26813	0.58534
	2.36193	1.26813	12.9636
	2.26193	1.26813	21.789
	2.16193	1.26813	9.48982
	2.06193	1.26813	9.98574
	1.96193	1.26813	-4.09901
	1.86193	1.26813	-29.2474
	2.66193	1.16813	17.6811
	2.56193	1.16813	7.82284
	2.46193	1.16813	2.67852
	2.36193	1.16813	10.1323
	2.26193	1.16813	19.2748
	2.16193	1.16813	11.3268
	2.06193	1.16813	15.6243
	1.96193	1.16813	1.87826
	1.86193	1.16813	-34.0712
	2.66193	1.06813	14.1447
	2.56193	1.06813	10.8799
	2.46193	1.06813	4.98274
	2.36193	1.06813	7.47407
	2.26193	1.06813	15.846
	2.16193	1.06813	13.36
	2.06193	1.06813	13.1774
	1.96193	1.06813	7.65536
	1.86193	1.06813	-37.4889

## Sheet: Supplementary Figure 15
Supplementary Figure 15	Potential surface scan for the mutant QW4 by QM cluster model
Supplementary Figure 15a	Reaction coordinate (Å)	Relative Energy
	d (C105(S)-C=O)	(kcal/mol)
	3.51608	0.771771
	3.46608	0.919587
	3.41608	1.09044
	3.36608	1.28935
	3.31608	1.51691
	3.26608	1.78219
	3.21608	2.086
	3.16608	2.43972
	3.11608	2.84784
	3.06608	3.30591
	3.01608	3.83811
	2.96608	4.44955
	2.91608	5.14419
	2.86608	5.94334
	2.81608	6.85487
	2.76608	7.88501
	2.71608	9.01527
	2.66608	10.2735
	2.61608	11.6522
	2.56608	13.1345
	2.51608	14.678
	2.46608	16.255
	2.41608	17.4538
	2.36608	8.99691
	2.31608	8.69519
	2.26608	8.34993
	2.21608	7.99394
	2.16608	7.64961
	2.11608	7.35705
	2.06608	7.16676
	2.01608	7.13169
	1.96608	7.32112
Supplementary Figure 15b	Reaction coordinate (Å)	Reaction coordinate (Å)	Relative Energy
	d (C105(S)-C=O)	d (C105(H)-H224 (N))	(kcal/mol)
	2.56608	2.04363	1.32586
	2.46608	2.04363	10.3115
	2.36608	2.04363	11.7335
	2.26608	2.04363	-0.855922
	2.16608	2.04363	-0.927207
	2.06608	2.04363	-0.841239
	1.96608	2.04363	-0.663403
	2.56608	1.94363	1.39721
	2.46608	1.94363	9.46654
	2.36608	1.94363	4.96931
	2.26608	1.94363	-0.771711
	2.16608	1.94363	-0.978789
	2.06608	1.94363	-0.986256
	1.96608	1.94363	-0.457015
	2.56608	1.84363	1.51656
	2.46608	1.84363	8.83087
	2.36608	1.84363	3.90273
	2.26608	1.84363	-0.647589
	2.16608	1.84363	-0.965987
	2.06608	1.84363	-1.10009
	1.96608	1.84363	-0.233371
	2.56608	1.74363	1.66334
	2.46608	1.74363	8.23286
	2.36608	1.74363	3.44998
	2.26608	1.74363	-0.535955
	2.16608	1.74363	-0.912649
	2.06608	1.74363	-1.18147
	1.96608	1.74363	-0.018637
	2.56608	1.64363	1.81814
	2.46608	1.64363	7.61332
	2.36608	1.64363	3.22853
	2.26608	1.64363	-0.395895
	2.16608	1.64363	-0.899911
	2.06608	1.64363	-1.24667
	1.96608	1.64363	0.0640059
	2.56608	1.54363	2.00759
	2.46608	1.54363	6.96071
	2.36608	1.54363	3.04806
	2.26608	1.54363	-0.248368
	2.16608	1.54363	-0.830508
	2.06608	1.54363	-1.31746
	1.96608	1.54363	0.0766816
	2.56608	1.44363	2.22872
	2.46608	1.44363	6.2488
	2.36608	1.44363	2.82373
	2.26608	1.44363	-0.0929341
	2.16608	1.44363	-1.27171
	2.06608	1.44363	-1.39357
	1.96608	1.44363	-0.0485692
	2.56608	1.34363	2.46486
	2.46608	1.34363	5.54429
	2.36608	1.34363	2.53432
	2.26608	1.34363	0.0919301
	2.16608	1.34363	-1.37086
	2.06608	1.34363	-1.44823
	1.96608	1.34363	-0.208898
	2.56608	1.24363	2.71272
	2.46608	1.24363	4.88654
	2.36608	1.24363	2.15311
	2.26608	1.24363	0.334023
	2.16608	1.24363	-1.45055
	2.06608	1.24363	-1.47822
	1.96608	1.24363	-0.654555
	2.56608	1.14363	3.00796
	2.46608	1.14363	4.29059
	2.36608	1.14363	1.72508
	2.26608	1.14363	0.604605
	2.16608	1.14363	-1.50596
	2.06608	1.14363	-1.50583
	1.96608	1.14363	-0.482617
	2.56608	1.04363	3.36131
	2.46608	1.04363	3.78319
	2.36608	1.04363	1.31118
	2.26608	1.04363	0.931537
	2.16608	1.04363	-1.53043
	2.06608	1.04363	-1.52635
	1.96608	1.04363	0.554216

## Sheet: Supplementary Table 2
Supplementary Table 2	Specific activity of different CAL B mutants
	WT	QW2	QW3	B4	B7	QW4	B9	B10	B11	B12	B13	B14	B15	B16	B17
data-1	2.5	5.6	9.5	7.8	6.3	13.1	10	11.2	8.4	9.9	7.6	8	10.4	8.7	10.8
data-2	2.7	6.1	8	8.6	7.2	10.2	12.5	11.9	8.9	9.2	8.6	8.4	10.7	6.9	11.3
data-3	2.8	5.9	8.7	8	6.4	11	10.2	9.3	9.2	8.7	9.5	9.6	9.3	7.8	9.4
Average	2.7	5.9	8.7	8.1	6.6	11.4	10.9	10.8	8.8	9.3	8.6	8.7	10.1	7.8	10.5
